# Supplementary material for: Investigation into the underlying regulatory mechanisms shaping inflorescence architecture in Chenopodium quinoa
Source: BMC Genomics. 2019 Aug 17;20:658. doi: 10.1186/s12864-019-6027-0 (PMC6698048; doi:10.1186/s12864-019-6027-0)
Supplement: Supplementary file 5 — Table S3. GO enrichment analysis of the DEGs at different intervals. (XLSX 50 kb) [file 12864_2019_6027_MOESM5_ESM.xlsx]

## Sheet: GO
Table S3. GO enrichment analysis of the DEGs at different intervals.
YP2 vs YP1
YP2 vs YP1_Up										YP2 vs YP1_Down
Category	ID	Description	GeneRatio	BgRatio	pvalue	padj	geneID	Count		Category	ID	Description	GeneRatio	BgRatio	pvalue	padj	geneID	Count
BP	GO:0016051	carbohydrate biosynthetic process	11/289	108/10878	0.00013476	0.0147454	110682186/110682194/110705783/110706401/110717414/110705676/110697818/110703549/110715143/110736473/110737865	11		BP	GO:0015979	photosynthesis	38/557	74/10878	8.01087e-30	2.5795e-27	110708062/110722841/110734409/110681979/110701098/110698783/110703375/110728065/110714122/110719847/110695099/110689662/110681938/110712534/110684312/110715000/110736427/110736184/110718552/110710068/110687271/110685547/110711794/110740278/110693453/110695639/110728940/110739431/110705667/110704019/110689703/110708243/110704688/110696647/110712389/110722694/110706344/110686066	38
BP	GO:0015696	ammonium transport	4/289	11/10878	0.000138943	0.0147454	110701403/110701404/110735878/110736726	4		BP	GO:0006412	translation	60/557	500/10878	4.23362e-10	6.81613e-08	110715028/110688756/110737849/110717732/110682219/110686397/110695096/110693148/110717810/110690124/110681934/110720103/110683423/110701989/110737916/110714360/110725317/110719967/110681909/110695077/110711888/110699913/110691939/110732332/110730572/110722794/110726375/110700665/110702174/110721029/110738628/110724792/110686965/110720427/110715734/110730314/110688298/110732403/110732257/110721895…	60
BP	GO:0034637	cellular carbohydrate biosynthetic process	10/289	92/10878	0.000157987	0.0147454	110682186/110682194/110705783/110717414/110705676/110697818/110703549/110715143/110736473/110737865	10		BP	GO:0009607	response to biotic stimulus	14/557	49/10878	9.2801e-08	9.96064e-06	110691015/110691014/110707776/110691374/110691013/110707777/110715928/110707774/110717702/110716842/110691017/110717404/110707773/110715224	14
BP	GO:0044283	small molecule biosynthetic process	13/289	164/10878	0.00042579	0.0298053	110682186/110696556/110736499/110691214/110702073/110706401/110692005/110719241/110701176/110684304/110717414/110709069/110729460	13		BP	GO:0006952	defense response	16/557	81/10878	2.72186e-06	0.000219109	110691015/110691014/110707776/110691374/110691013/110707777/110715928/110707774/110717702/110716842/110691017/110727343/110717404/110707773/110715224/110733417	16
BP	GO:0030243	cellulose metabolic process	6/289	46/10878	0.00127907	0.0496073	110705783/110705676/110697818/110703549/110715143/110736473	6		BP	GO:0019684	photosynthesis, light reaction	6/557	14/10878	3.70203e-05	0.00238411	110736184/110740278/110695639/110704019/110704688/110722694	6
BP	GO:0030244	cellulose biosynthetic process	6/289	46/10878	0.00127907	0.0496073	110705783/110705676/110697818/110703549/110715143/110736473	6		BP	GO:0032787	monocarboxylic acid metabolic process	19/557	143/10878	0.000121942	0.00654423	110718872/110705177/110717855/110690292/110730726/110707499/110724234/110738725/110738722/110698128/110735553/110693910/110710510/110720415/110696399/110704154/110705046/110685334/110729089	19
BP	GO:0044723	single-organism carbohydrate metabolic process	14/289	208/10878	0.00131423	0.0496073	110682186/110682194/110705783/110722740/110706401/110717414/110705676/110700468/110697818/110703549/110715143/110713332/110736473/110737865	14		BP	GO:0043436	oxoacid metabolic process	35/557	381/10878	0.000559883	0.0225431	110714182/110718872/110705177/110717855/110691154/110706686/110733955/110725315/110690292/110704768/110697110/110707529/110696010/110705444/110730726/110707499/110689006/110724234/110738725/novel.23595/110725847/110738722/110727303/110694878/110698128/110735553/110693910/110710510/110717694/110720415/110696399/110704154/110705046/110685334/110729089	35
BP	GO:0044262	cellular carbohydrate metabolic process	12/289	164/10878	0.00141735	0.0496073	110682186/110682194/110705783/110722740/110717414/110705676/110697818/110703549/110714896/110715143/110736473/110737865	12		BP	GO:0006082	organic acid metabolic process	35/557	383/10878	0.000615916	0.0225431	110714182/110718872/110705177/110717855/110691154/110706686/110733955/110725315/110690292/110704768/110697110/110707529/110696010/110705444/110730726/110707499/110689006/110724234/110738725/novel.23595/110725847/110738722/110727303/110694878/110698128/110735553/110693910/110710510/110717694/110720415/110696399/110704154/110705046/110685334/110729089	35
MF	GO:0046982	protein heterodimerization activity	11/448	95/17109	3.79041e-05	0.00716388	110736874/110708665/110725863/110687269/110709854/110707960/110692703/110709858/110709992/110736979/110730691	11		BP	GO:0006091	generation of precursor metabolites and energy	13/557	90/10878	0.000630086	0.0225431	110718872/110705177/110736184/110691154/110690292/110740278/110695639/110704019/110704688/110693910/110710510/110696399/110722694	13
MF	GO:0008519	ammonium transmembrane transporter activity	4/448	11/17109	0.000132256	0.0124982	110701403/110701404/110735878/110736726	4		BP	GO:0000160	phosphorelay signal transduction system	10/557	60/10878	0.00084958	0.0247463	110698077/110713648/110709768/110712838/110718397/110738389/110724577/110710501/110724610/110732655	10
MF	GO:0016872	intramolecular lyase activity	4/448	13/17109	0.000274852	0.0173157	110682186/110717414/110704458/110721033	4		BP	GO:0006073	cellular glucan metabolic process	14/557	109/10878	0.00129831	0.0247463	110712157/110723126/110723127/110714950/110735215/110732619/110689333/110708542/110723125/110714789/110730106/110711687/110689335/110723128	14
										BP	GO:0044042	glucan metabolic process	14/557	109/10878	0.00129831	0.0247463	110712157/110723126/110723127/110714950/110735215/110732619/110689333/110708542/110723125/110714789/110730106/110711687/110689335/110723128	14
										BP	GO:0044264	cellular polysaccharide metabolic process	14/557	109/10878	0.00129831	0.0247463	110712157/110723126/110723127/110714950/110735215/110732619/110689333/110708542/110723125/110714789/110730106/110711687/110689335/110723128	14
										BP	GO:0019752	carboxylic acid metabolic process	33/557	375/10878	0.00164814	0.0247463	110718872/110705177/110717855/110691154/110706686/110733955/110690292/110704768/110697110/110707529/110696010/110705444/110730726/110707499/110689006/110724234/110738725/novel.23595/110725847/110738722/110727303/110694878/110698128/110735553/110693910/110710510/110717694/110720415/110696399/110704154/110705046/110685334/110729089	33
										BP	GO:0006621	protein retention in ER lumen	6/557	26/10878	0.00167703	0.0247463	110703431/110703430/110687776/110687779/110703433/110687778	6
										BP	GO:0032507	maintenance of protein location in cell	6/557	26/10878	0.00167703	0.0247463	110703431/110703430/110687776/110687779/110703433/110687778	6
										BP	GO:0035437	maintenance of protein localization in endoplasmic reticulum	6/557	26/10878	0.00167703	0.0247463	110703431/110703430/110687776/110687779/110703433/110687778	6
										BP	GO:0045185	maintenance of protein location	6/557	26/10878	0.00167703	0.0247463	110703431/110703430/110687776/110687779/110703433/110687778	6
										BP	GO:0051220	cytoplasmic sequestering of protein	6/557	26/10878	0.00167703	0.0247463	110703431/110703430/110687776/110687779/110703433/110687778	6
										BP	GO:0051651	maintenance of location in cell	6/557	26/10878	0.00167703	0.0247463	110703431/110703430/110687776/110687779/110703433/110687778	6
										BP	GO:0072595	maintenance of protein localization in organelle	6/557	26/10878	0.00167703	0.0247463	110703431/110703430/110687776/110687779/110703433/110687778	6
										BP	GO:0006457	protein folding	14/557	112/10878	0.00169074	0.0247463	110726102/110711375/110738684/110737395/110724575/110717769/110698344/110708076/110720885/110720464/110721577/110714249/110723923/110715747	14
										BP	GO:0006778	porphyrin-containing compound metabolic process	6/557	27/10878	0.00206429	0.0289001	110733554/110699008/110686939/110729700/110684804/110719405	6
										BP	GO:0006631	fatty acid metabolic process	11/557	79/10878	0.00218653	0.0293359	110717855/110730726/110707499/110738725/110738722/110698128/110735553/110720415/110704154/110685334/110729089	11
										BP	GO:0035556	intracellular signal transduction	12/557	92/10878	0.0024688	0.0317981	110698077/110713648/110709768/110712838/110718397/110738389/110724577/110710501/110724610/110699278/110732655/110733443	12
										BP	GO:0051235	maintenance of location	6/557	30/10878	0.00363471	0.0450144	110703431/110703430/110687776/110687779/110703433/110687778	6
										CC	GO:0034357	photosynthetic membrane	35/216	63/3702	6.51572e-28	2.144e-26	110708062/110722841/110734409/110681979/110701098/110698783/110703375/110728065/110714122/110719847/110695099/110689662/110681938/110712534/110684312/110715000/110736427/110736184/110718552/110711840/110710068/110687271/110685547/110693902/110711794/110693453/110728940/110739431/110705667/110689703/110708243/110696647/110712389/110706344/110686066	35
										CC	GO:0009579	thylakoid	35/216	64/3702	1.36851e-27	2.144e-26	110708062/110722841/110734409/110681979/110701098/110698783/110703375/110728065/110714122/110719847/110695099/110689662/110681938/110712534/110684312/110715000/110736427/110736184/110718552/110711840/110710068/110687271/110685547/110693902/110711794/110693453/110728940/110739431/110705667/110689703/110708243/110696647/110712389/110706344/110686066	35
										CC	GO:0044436	thylakoid part	35/216	64/3702	1.36851e-27	2.144e-26	110708062/110722841/110734409/110681979/110701098/110698783/110703375/110728065/110714122/110719847/110695099/110689662/110681938/110712534/110684312/110715000/110736427/110736184/110718552/110711840/110710068/110687271/110685547/110693902/110711794/110693453/110728940/110739431/110705667/110689703/110708243/110696647/110712389/110706344/110686066	35
										CC	GO:0009521	photosystem	33/216	60/3702	3.82277e-26	4.49176e-25	110708062/110722841/110734409/110681979/110701098/110698783/110703375/110728065/110714122/110719847/110695099/110689662/110681938/110712534/110684312/110715000/110736427/110736184/110718552/110710068/110687271/110685547/110711794/110693453/110728940/110739431/110705667/110689703/110708243/110696647/110712389/110706344/110686066	33
										CC	GO:0009523	photosystem II	19/216	37/3702	1.14694e-14	1.07813e-13	110708062/110722841/110734409/110714122/110695099/110681938/110712534/110736184/110710068/110687271/110685547/110693453/110728940/110705667/110689703/110708243/110696647/110712389/110706344	19
										CC	GO:0098796	membrane protein complex	39/216	170/3702	1.6191e-14	1.26829e-13	110708062/110722841/110734409/110681979/110682959/110701098/110698783/110703375/110728065/110714122/110719847/110695099/110689662/110681938/110712534/110684312/110715000/110736427/110736184/110718552/110710068/110687271/110685547/110711794/110715967/110693453/110728940/110739431/110705667/110689703/110708243/110696647/110729855/110719632/110712389/110729675/110722640/110706344/110686066	39
										CC	GO:0009522	photosystem I	14/216	21/3702	2.8445e-13	1.90988e-12	110681979/110701098/110698783/110703375/110728065/110719847/110689662/110684312/110715000/110736427/110718552/110711794/110739431/110686066	14
										CC	GO:0005840	ribosome	53/216	338/3702	3.20514e-12	1.88302e-11	110715028/110688756/110737849/110717732/110682219/110686397/110695096/110693148/110717810/110690124/110681934/110720103/110683423/110701989/110737916/110714360/110725317/110719967/110681909/110695077/110711888/110699913/110691939/110732332/110730572/110722794/110726375/110700665/110702174/110738628/110724792/110686965/110720427/110715734/110730314/110688298/110732403/110731672/110732257/110721895…	53
										CC	GO:0042651	thylakoid membrane	15/216	32/3702	4.48496e-11	2.34215e-10	110714122/110695099/110681938/110712534/110736184/110711840/110687271/110685547/110693902/110693453/110705667/110689703/110708243/110696647/110706344	15
										CC	GO:0009538	photosystem I reaction center	9/216	10/3702	6.34674e-11	2.98297e-10	110701098/110698783/110703375/110728065/110689662/110736427/110718552/110739431/110686066	9
										CC	GO:0030529	intracellular ribonucleoprotein complex	53/216	382/3702	4.17687e-10	1.63594e-09	110715028/110688756/110737849/110717732/110682219/110686397/110695096/110693148/110717810/110690124/110681934/110720103/110683423/110701989/110737916/110714360/110725317/110719967/110681909/110695077/110711888/110699913/110691939/110732332/110730572/110722794/110726375/110700665/110702174/110738628/110724792/110686965/110720427/110715734/110730314/110688298/110732403/110731672/110732257/110721895…	53
										CC	GO:1990904	ribonucleoprotein complex	53/216	382/3702	4.17687e-10	1.63594e-09	110715028/110688756/110737849/110717732/110682219/110686397/110695096/110693148/110717810/110690124/110681934/110720103/110683423/110701989/110737916/110714360/110725317/110719967/110681909/110695077/110711888/110699913/110691939/110732332/110730572/110722794/110726375/110700665/110702174/110738628/110724792/110686965/110720427/110715734/110730314/110688298/110732403/110731672/110732257/110721895…	53
										CC	GO:0009654	photosystem II oxygen evolving complex	13/216	29/3702	1.88243e-09	6.8057e-09	110714122/110695099/110681938/110712534/110736184/110687271/110685547/110693453/110705667/110689703/110708243/110696647/110706344	13
										CC	GO:0019898	extrinsic component of membrane	13/216	30/3702	3.15229e-09	1.05827e-08	110682959/110695099/110681938/110712534/110736184/110687271/110685547/110715967/110693453/110705667/110708243/110696647/110706344	13
										CC	GO:1990204	oxidoreductase complex	13/216	34/3702	1.98068e-08	6.20614e-08	110714122/110695099/110681938/110712534/110736184/110687271/110685547/110693453/110705667/110689703/110708243/110696647/110706344	13
										CC	GO:0043228	non-membrane-bounded organelle	55/216	490/3702	4.46232e-07	1.2337e-06	110715028/110688756/110737849/110717732/110682219/110686397/110695096/110693148/110717810/110690124/110681934/110720103/110683423/110701989/110737916/110714360/110725317/110719967/110681909/110695077/110711888/110699913/110691939/110732332/110730572/110722794/110726375/110700665/110702174/110738628/110724792/110686965/110720427/110715734/110730314/110688298/110732403/110731672/110732257/110721895…	55
										CC	GO:0043232	intracellular non-membrane-bounded organelle	55/216	490/3702	4.46232e-07	1.2337e-06	110715028/110688756/110737849/110717732/110682219/110686397/110695096/110693148/110717810/110690124/110681934/110720103/110683423/110701989/110737916/110714360/110725317/110719967/110681909/110695077/110711888/110699913/110691939/110732332/110730572/110722794/110726375/110700665/110702174/110738628/110724792/110686965/110720427/110715734/110730314/110688298/110732403/110731672/110732257/110721895…	55
										CC	GO:0048046	apoplast	12/216	49/3702	1.54789e-05	4.04171e-05	110712157/110723126/110723127/110714950/110735215/110732619/110708542/110723125/110714789/110730106/110711687/110723128	12
										CC	GO:0005576	extracellular region	13/216	59/3702	2.33436e-05	5.77446e-05	110712157/110723126/110723127/110714950/110735215/110710053/110732619/110708542/110723125/110714789/110730106/110711687/110723128	13
										CC	GO:0005618	cell wall	16/216	102/3702	0.000219179	0.000490544	110712157/110723126/110723127/110714950/110735215/110732619/110737150/110718315/110708542/110723125/110714789/110730106/110711687/110685886/110723128/110690879	16
										CC	GO:0030312	external encapsulating structure	16/216	102/3702	0.000219179	0.000490544	110712157/110723126/110723127/110714950/110735215/110732619/110737150/110718315/110708542/110723125/110714789/110730106/110711687/110685886/110723128/110690879	16
										CC	GO:0009507	chloroplast	5/216	13/3702	0.000564982	0.00115453	110734409/110688756/110719967/110728940/110736759	5
										CC	GO:0009536	plastid	5/216	13/3702	0.000564982	0.00115453	110734409/110688756/110719967/110728940/110736759	5
										CC	GO:0043234	protein complex	40/216	440/3702	0.00225497	0.00441599	110708062/110722841/110734409/110681979/110682959/110701098/110698783/110703375/110728065/110714122/110719847/110695099/110689662/110681938/110712534/110684312/110715000/110736427/110736184/110718552/110710068/110687271/110685547/110711794/110715967/110693453/110728940/110739431/110705667/110689703/110708243/110696647/110729855/110719632/110712389/110693933/110729675/110722640/110706344/110686066	40
										CC	GO:0071944	cell periphery	19/216	165/3702	0.0029763	0.00559545	110712157/110723126/110682959/110723127/110714950/110735215/110732619/110715967/110737150/110718315/110708542/110723125/110714789/110730106/110711687/110685886/110723128/110681974/110690879	19
										MF	GO:0003735	structural constituent of ribosome	53/708	347/17109	1.28854e-16	3.05384e-14	110715028/110688756/110737849/110717732/110682219/110686397/110695096/110693148/110717810/110690124/110681934/110717427/110720103/110683423/110701989/110737916/110714360/110725317/110719967/110681909/110695077/110711888/110699913/110691939/110732332/110730572/110689393/110722794/110726375/110700665/110702174/110738628/110724792/110686965/110720427/110715734/110730314/110688298/110732403/110732257…	53
										MF	GO:0005198	structural molecule activity	53/708	366/17109	1.30483e-15	1.54622e-13	110715028/110688756/110737849/110717732/110682219/110686397/110695096/110693148/110717810/110690124/110681934/110717427/110720103/110683423/110701989/110737916/110714360/110725317/110719967/110681909/110695077/110711888/110699913/110691939/110732332/110730572/110689393/110722794/110726375/110700665/110702174/110738628/110724792/110686965/110720427/110715734/110730314/110688298/110732403/110732257…	53
										MF	GO:0016762	xyloglucan:xyloglucosyl transferase activity	12/708	49/17109	5.18101e-07	4.093e-05	110712157/110723126/110723127/110714950/110735215/110732619/110708542/110723125/110714789/110730106/110711687/110723128	12
										MF	GO:0051536	iron-sulfur cluster binding	14/708	96/17109	3.91793e-05	0.0018571	110693275/110713339/110711840/110684852/110709775/110720167/110693902/110699227/110733397/110683422/110730199/110729764/110697324/110715300	14
										MF	GO:0051540	metal cluster binding	14/708	96/17109	3.91793e-05	0.0018571	110693275/110713339/110711840/110684852/110709775/110720167/110693902/110699227/110733397/110683422/110730199/110729764/110697324/110715300	14
										MF	GO:0016829	lyase activity	21/708	205/17109	0.000123951	0.00489607	110718872/110705177/110693176/110733554/110699008/110720911/110686006/110691154/110706686/110723899/110733955/110683949/110690639/110703332/110725847/110712834/110727099/110694162/110693359/110719586/110693173	21
										MF	GO:0004553	hydrolase activity, hydrolyzing O-glycosyl compounds	35/708	439/17109	0.000168106	0.0056916	110712157/110723126/110725495/110739767/110717159/110723127/110716307/110714950/110716578/110719422/110735215/110732619/110700469/110712919/110702454/110725661/110708542/110706698/110723125/110733061/110714789/110731948/110730106/110724597/110716732/110711687/110734313/110709746/110686164/110704609/110723128/110684308/110724456/110739235/110723906	35
										MF	GO:0016798	hydrolase activity, acting on glycosyl bonds	36/708	471/17109	0.000308763	0.0091471	110712157/110723126/110725495/110739767/110717159/110723127/110716307/110714950/110716578/110719422/110735215/110732619/110700469/110712919/110702454/110725661/110708542/110706698/110723125/110733061/110714789/110731948/110730106/110724597/110716732/110711687/110734313/110709746/110686164/110704609/110709271/110723128/110684308/110724456/110739235/110723906	36
										MF	GO:0016717	oxidoreductase activity, acting on paired donors, with oxidation of a pair of donors resulting in the reduction of molecular oxygen to two molecules of water	5/708	17/17109	0.000488737	0.0116691	110699289/110717855/110689244/110738725/110738722	5
										MF	GO:0019843	rRNA binding	7/708	35/17109	0.000492368	0.0116691	110688756/110719967/110711888/110732257/110727502/110722726/110700247	7
										MF	GO:0046923	ER retention sequence binding	6/708	26/17109	0.000556301	0.0119858	110703431/110703430/110687776/110687779/110703433/110687778	6
										MF	GO:0005048	signal sequence binding	6/708	30/17109	0.00124622	0.0227195	110703431/110703430/110687776/110687779/110703433/110687778	6
										MF	GO:0042277	peptide binding	6/708	30/17109	0.00124622	0.0227195	110703431/110703430/110687776/110687779/110703433/110687778	6
										MF	GO:0033218	amide binding	6/708	34/17109	0.00245302	0.0415261	110703431/110703430/110687776/110687779/110703433/110687778	6
										MF	GO:0016620	oxidoreductase activity, acting on the aldehyde or oxo group of donors, NAD or NADP as acceptor	4/708	15/17109	0.00275442	0.0435198	110712786/110700727/110685524/110727303	4
YP3 vs YP2
YP3 vs YP2_Up										YP3 vs YP2_Down
Category	ID	Description	GeneRatio	BgRatio	pvalue	padj	geneID	Count		Category	ID	Description	GeneRatio	BgRatio	pvalue	padj	geneID	Count
BP	GO:0009308	amine metabolic process	5/118	43/11122	8.61223e-05	0.0142102	110736499/110712896/110701176/110712357/110709299	5		CC	GO:0005840	ribosome	39/67	340/3747	1.65358e-24	4.13394e-23	110730987/110723182/110697493/110695673/110689720/110731302/110729690/110711678/110699331/110711870/110692923/110726807/110688826/110704473/110697253/110708069/110730984/110683706/110721614/110729717/110688472/110728216/110710295/110734498/110705384/110701687/110707300/110726458/110729900/110737430/110699053/110738628/110696482/110684107/110724294/32958979/110719967/110712383/110720394	39
MF	GO:0001071	nucleic acid binding transcription factor activity	14/154	452/17480	4.7615e-05	0.00302355	110725731/110723316/110690527/110711226/110721613/110725455/110685937/110714101/110695740/novel.651/110693888/110686089/110705778/110729570	14		CC	GO:0030529	intracellular ribonucleoprotein complex	39/67	383/3747	1.58293e-22	8.3467e-22	110730987/110723182/110697493/110695673/110689720/110731302/110729690/110711678/110699331/110711870/110692923/110726807/110688826/110704473/110697253/110708069/110730984/110683706/110721614/110729717/110688472/110728216/110710295/110734498/110705384/110701687/110707300/110726458/110729900/110737430/110699053/110738628/110696482/110684107/110724294/32958979/110719967/110712383/110720394	39
MF	GO:0003700	transcription factor activity, sequence-specific DNA binding	14/154	452/17480	4.7615e-05	0.00302355	110725731/110723316/110690527/110711226/110721613/110725455/110685937/110714101/110695740/novel.651/110693888/110686089/110705778/110729570	14		CC	GO:1990904	ribonucleoprotein complex	39/67	383/3747	1.58293e-22	8.3467e-22	110730987/110723182/110697493/110695673/110689720/110731302/110729690/110711678/110699331/110711870/110692923/110726807/110688826/110704473/110697253/110708069/110730984/110683706/110721614/110729717/110688472/110728216/110710295/110734498/110705384/110701687/110707300/110726458/110729900/110737430/110699053/110738628/110696482/110684107/110724294/32958979/110719967/110712383/110720394	39
MF	GO:0016638	oxidoreductase activity, acting on the CH-NH2 group of donors	3/154	14/17480	0.000227306	0.00962263	110712357/110709299/110696098	3		CC	GO:0043228	non-membrane-bounded organelle	43/67	497/3747	1.66934e-22	8.3467e-22	110728933/110734400/110730987/110723182/110697493/110695673/110689720/110731302/110729690/110699946/110711678/110699331/110711870/110692923/110726807/110688826/110704473/110697253/110708069/110730984/110700502/110683706/110721614/110729717/110688472/110728216/110710295/110734498/110705384/110701687/110707300/110726458/110729900/110737430/110699053/110738628/110696482/110684107/110724294/32958979/…	43
										CC	GO:0043232	intracellular non-membrane-bounded organelle	43/67	497/3747	1.66934e-22	8.3467e-22	110728933/110734400/110730987/110723182/110697493/110695673/110689720/110731302/110729690/110699946/110711678/110699331/110711870/110692923/110726807/110688826/110704473/110697253/110708069/110730984/110700502/110683706/110721614/110729717/110688472/110728216/110710295/110734498/110705384/110701687/110707300/110726458/110729900/110737430/110699053/110738628/110696482/110684107/110724294/32958979/…	43
										CC	GO:0000786	nucleosome	3/67	21/3747	0.00577284	0.0240535	110728933/110734400/110700502	3
										CC	GO:0032993	protein-DNA complex	3/67	23/3747	0.00749361	0.0263541	110728933/110734400/110700502	3
										CC	GO:0044815	DNA packaging complex	3/67	24/3747	0.00845583	0.0263541	110728933/110734400/110700502	3
										CC	GO:0000785	chromatin	3/67	25/3747	0.00948748	0.0263541	110728933/110734400/110700502	3
										MF	GO:0046982	protein heterodimerization activity	27/202	99/17480	5.70634e-30	4.73626e-28	110735129/110688470/110684106/110693145/110709992/110697797/110735128/110730690/110723722/110684104/110736979/110736179/110708556/110730691/110735366/110723746/110725863/110695989/110738476/110707960/110686943/110689182/110707432/110725624/110684102/110721032/110708665	27
										MF	GO:0003735	structural constituent of ribosome	39/202	349/17480	2.65046e-27	1.09994e-25	110730987/110723182/110697493/110695673/110689720/110731302/110729690/110711678/110699331/110711870/110692923/110726807/110688826/110704473/110697253/110708069/110730984/110683706/110721614/110729717/110688472/110728216/110710295/110734498/110705384/110701687/110707300/110726458/110729900/110737430/110699053/110738628/110696482/110684107/110724294/32958979/110719967/110712383/110720394	39
										MF	GO:0005198	structural molecule activity	39/202	368/17480	1.97588e-26	5.4666e-25	110730987/110723182/110697493/110695673/110689720/110731302/110729690/110711678/110699331/110711870/110692923/110726807/110688826/110704473/110697253/110708069/110730984/110683706/110721614/110729717/110688472/110728216/110710295/110734498/110705384/110701687/110707300/110726458/110729900/110737430/110699053/110738628/110696482/110684107/110724294/32958979/110719967/110712383/110720394	39
										MF	GO:0003924	GTPase activity	9/202	191/17480	0.000387893	0.00804878	110690991/110683725/110683389/110723138/110710249/110686159/110726488/110719120/110707750	9
										MF	GO:0016717	oxidoreductase activity, acting on paired donors, with oxidation of a pair of donors resulting in the reduction of molecular oxygen to two molecules of water	3/202	18/17480	0.00109158	0.0170339	110699288/110689244/110717855	3
										MF	GO:0009055	electron carrier activity	8/202	181/17480	0.00123137	0.0170339	110712168/110725957/110727358/110707232/110690595/110692485/110704939/110723067	8
YP4 vs YP3
YP4 vs YP3_Up										YP4 vs YP3_Down
Category	ID	Description	GeneRatio	BgRatio	pvalue	padj	geneID	Count		Category	ID	Description	GeneRatio	BgRatio	pvalue	padj	geneID	Count
BP	GO:0044262	cellular carbohydrate metabolic process	7/51	164/11184	8.6321e-06	0.000138866	110723127/110706566/110709626/110712157/110690892/110723128/110723126	7		BP	GO:0044085	cellular component biogenesis	2018-05-15	195/11184	3.98869e-06	0.000191457	110683438/110687634/110683435/110726538/110736360	5
BP	GO:0006073	cellular glucan metabolic process	6/51	110/11184	9.91898e-06	0.000138866	110723127/110706566/110709626/110712157/110723128/110723126	6		BP	GO:0071840	cellular component organization or biogenesis	2018-06-15	429/11184	1.14642e-05	0.000275141	110683438/110687634/110683435/110707680/110726538/110736360	6
BP	GO:0044042	glucan metabolic process	6/51	110/11184	9.91898e-06	0.000138866	110723127/110706566/110709626/110712157/110723128/110723126	6		BP	GO:0042254	ribosome biogenesis	2018-03-15	60/11184	6.38005e-05	0.000973324	110683438/110687634/110683435	3
BP	GO:0044264	cellular polysaccharide metabolic process	6/51	110/11184	9.91898e-06	0.000138866	110723127/110706566/110709626/110712157/110723128/110723126	6		BP	GO:0022613	ribonucleoprotein complex biogenesis	2018-03-15	65/11184	8.11103e-05	0.000973324	110683438/110687634/110683435	3
BP	GO:0005976	polysaccharide metabolic process	6/51	128/11184	2.36014e-05	0.000216809	110723127/110706566/110709626/110712157/110723128/110723126	6		BP	GO:0006334	nucleosome assembly	2018-02-15	28/11184	0.000622019	0.00333123	110726538/110736360	2
BP	GO:0006022	aminoglycan metabolic process	3/51	17/11184	5.80739e-05	0.000216809	110709746/110738787/110706698	3		BP	GO:0031497	chromatin assembly	2018-02-15	28/11184	0.000622019	0.00333123	110726538/110736360	2
BP	GO:0006026	aminoglycan catabolic process	3/51	17/11184	5.80739e-05	0.000216809	110709746/110738787/110706698	3		BP	GO:0034728	nucleosome organization	2018-02-15	28/11184	0.000622019	0.00333123	110726538/110736360	2
BP	GO:0006030	chitin metabolic process	3/51	17/11184	5.80739e-05	0.000216809	110709746/110738787/110706698	3		BP	GO:0065004	protein-DNA complex assembly	2018-02-15	29/11184	0.000667577	0.00333123	110726538/110736360	2
BP	GO:0006032	chitin catabolic process	3/51	17/11184	5.80739e-05	0.000216809	110709746/110738787/110706698	3		BP	GO:0071824	protein-DNA complex subunit organization	2018-02-15	29/11184	0.000667577	0.00333123	110726538/110736360	2
BP	GO:0006040	amino sugar metabolic process	3/51	17/11184	5.80739e-05	0.000216809	110709746/110738787/110706698	3		BP	GO:0006333	chromatin assembly or disassembly	2018-02-15	30/11184	0.000714708	0.00333123	110726538/110736360	2
BP	GO:0016998	cell wall macromolecule catabolic process	3/51	17/11184	5.80739e-05	0.000216809	110709746/110738787/110706698	3		BP	GO:0006323	DNA packaging	2018-02-15	31/11184	0.000763406	0.00333123	110726538/110736360	2
BP	GO:0044036	cell wall macromolecule metabolic process	3/51	17/11184	5.80739e-05	0.000216809	110709746/110738787/110706698	3		BP	GO:0071103	DNA conformation change	2018-02-15	46/11184	0.00167957	0.00671827	110726538/110736360	2
BP	GO:0046348	amino sugar catabolic process	3/51	17/11184	5.80739e-05	0.000216809	110709746/110738787/110706698	3		BP	GO:0006325	chromatin organization	2018-02-15	66/11184	0.00342737	0.0126549	110726538/110736360	2
BP	GO:1901071	glucosamine-containing compound metabolic process	3/51	17/11184	5.80739e-05	0.000216809	110709746/110738787/110706698	3		BP	GO:0034622	cellular macromolecular complex assembly	2018-02-15	84/11184	0.00549305	0.0188333	110726538/110736360	2
BP	GO:1901072	glucosamine-containing compound catabolic process	3/51	17/11184	5.80739e-05	0.000216809	110709746/110738787/110706698	3		BP	GO:0065003	macromolecular complex assembly	2018-02-15	96/11184	0.00711904	0.0227809	110726538/110736360	2
BP	GO:1901136	carbohydrate derivative catabolic process	3/51	29/11184	0.000300249	0.00105087	110709746/110738787/110706698	3		BP	GO:0043933	macromolecular complex subunit organization	2018-02-15	109/11184	0.00909732	0.0272919	110726538/110736360	2
BP	GO:0015696	ammonium transport	2/51	10/11184	0.000896279	0.00295245	110701404/110735878	2		BP	GO:0016043	cellular component organization	2018-03-15	369/11184	0.0120647	0.034065	110707680/110726538/110736360	3
BP	GO:1901565	organonitrogen compound catabolic process	3/51	47/11184	0.00125762	0.00391258	110709746/110738787/110706698	3		BP	GO:0022607	cellular component assembly	2018-02-15	135/11184	0.0137019	0.0365383	110726538/110736360	2
BP	GO:0009605	response to external stimulus	2/51	13/11184	0.00154001	0.00453898	110737077/110708440	2		BP	GO:0051276	chromosome organization	2018-02-15	153/11184	0.0173717	0.0438865	110726538/110736360	2
BP	GO:0006952	defense response	3/51	82/11184	0.00614186	0.0171972	110737077/110708440/110727343	3		CC	GO:0000786	nucleosome	2018-02-09	20/3752	0.00095047	0.0044649	110726538/110736360	2
BP	GO:0071554	cell wall organization or biogenesis	3/51	92/11184	0.00843639	0.022497	110709746/110738787/110706698	3		CC	GO:0032993	protein-DNA complex	2018-02-09	22/3752	0.00115269	0.0044649	110726538/110736360	2
BP	GO:0044248	cellular catabolic process	4/51	202/11184	0.0133207	0.0339072	110709746/110690892/110738787/110706698	4		CC	GO:0044815	DNA packaging complex	2018-02-09	23/3752	0.0012609	0.0044649	110726538/110736360	2
CC	GO:0005576	extracellular region	2018-07-14	58/3752	4.59429e-10	2.75658e-09	110723127/110706566/110709626/110712157/110713057/110723128/110723126	7		CC	GO:0000785	chromatin	2018-02-09	24/3752	0.00137382	0.0044649	110726538/110736360	2
CC	GO:0048046	apoplast	2018-06-14	46/3752	6.77158e-09	2.03147e-08	110723127/110706566/110709626/110712157/110723128/110723126	6		CC	GO:0044427	chromosomal part	2018-02-09	56/3752	0.00736559	0.0191505	110726538/110736360	2
CC	GO:0005618	cell wall	2018-06-14	104/3752	9.84957e-07	1.47743e-06	110723127/110706566/110709626/110712157/110723128/110723126	6		CC	GO:0005694	chromosome	2018-02-09	85/3752	0.0164676	0.0356797	110726538/110736360	2
CC	GO:0030312	external encapsulating structure	2018-06-14	104/3752	9.84957e-07	1.47743e-06	110723127/110706566/110709626/110712157/110723128/110723126	6
CC	GO:0071944	cell periphery	2018-06-14	171/3752	1.81867e-05	2.1824e-05	110723127/110706566/110709626/110712157/110723128/110723126	6
MF	GO:0016762	xyloglucan:xyloglucosyl transferase activity	6/58	46/17636	8.20565e-09	3.35777e-07	110723127/110706566/110709626/110712157/110723128/110723126	6
MF	GO:0001071	nucleic acid binding transcription factor activity	12/58	455/17636	2.28939e-08	3.35777e-07	110730331/110730330/110732385/110732386/110730454/110698105/110719982/110725171/110683013/110691264/110733129/110710397	12
MF	GO:0003700	transcription factor activity, sequence-specific DNA binding	12/58	455/17636	2.28939e-08	3.35777e-07	110730331/110730330/110732385/110732386/110730454/110698105/110719982/110725171/110683013/110691264/110733129/110710397	12
MF	GO:0004553	hydrolase activity, hydrolyzing O-glycosyl compounds	10/58	461/17636	2.2916e-06	2.52076e-05	110723127/110706566/110709626/110712157/110709746/110723128/110717180/110738787/110723126/110706698	10
MF	GO:0016798	hydrolase activity, acting on glycosyl bonds	10/58	494/17636	4.23895e-06	3.73028e-05	110723127/110706566/110709626/110712157/110709746/110723128/110717180/110738787/110723126/110706698	10
MF	GO:0004568	chitinase activity	3/58	17/17636	2.22149e-05	0.000139636	110709746/110738787/110706698	3
MF	GO:0008061	chitin binding	3/58	17/17636	2.22149e-05	0.000139636	110709746/110738787/110706698	3
MF	GO:0008519	ammonium transmembrane transporter activity	2/58	10/17636	0.000470308	0.00258669	110701404/110735878	2
MF	GO:0043565	sequence-specific DNA binding	4/58	205/17636	0.00460864	0.0225311	110730454/110698105/110725171/110710397	4
MF	GO:0016758	transferase activity, transferring hexosyl groups	6/58	493/17636	0.00548009	0.0241124	110723127/110706566/110709626/110712157/110723128/110723126	6
P1 vs YP4
P1 vs YP4_Up										P1 vs YP4_Down
Category	ID	Description	GeneRatio	BgRatio	pvalue	padj	geneID	Count		Category	ID	Description	GeneRatio	BgRatio	pvalue	padj	geneID	Count
BP	GO:0044262	cellular carbohydrate metabolic process	64/1752	178/11621	3.65088e-12	1.66115e-09	110730901/110715390/110732271/110730106/110721833/110709627/110732619/110706566/110730469/novel.36611/110715976/110709626/110682194/110723128/110696201/110690892/110714950/110732742/110711791/110692241/110714789/110722441/110687742/110687324/110689717/110706565/110738437/110739784/110689796/110705371/110729101/novel.23067/110718153/110727927/110705783/110739865/110722223/110720616/110723125/11071…	64		BP	GO:0006260	DNA replication	35/598	86/11621	3.88066e-23	1.58331e-20	110738261/110711250/110724603/110733051/110718908/110734037/110700711/110734304/110701015/110690555/110702490/110711441/110732651/110692114/110719489/110695125/110732030/110714327/110726335/110710439/110684594/110688331/110707289/110696568/110712536/110739306/110690588/110736344/110681962/110715190/110723142/110695212/110681741/110737818/110739075	35
BP	GO:0006979	response to oxidative stress	63/1752	201/11621	3.54063e-09	8.05493e-07	110699376/110733539/110684228/110705359/110733542/110693543/110733538/110699375/110699715/110682507/110684657/110687084/110697137/110733537/110685810/110729459/110697136/110699374/110719444/110705916/110685850/110719130/110724764/110682545/110733541/110705919/110681844/110699381/110682546/110701373/110723280/110719442/110724433/110730826/110723057/110729735/novel.18217/110692706/110699713/1107095…	63		BP	GO:0006259	DNA metabolic process	64/598	377/11621	1.0103e-17	2.06102e-15	110738261/novel.36316/110711250/novel.38213/110724603/110733051/110718908/110702735/110734037/110700711/110734304/110701015/110690555/110702490/110691046/110707809/110711441/110732651/110692114/110739967/110704944/novel.36746/110702980/novel.28847/110719489/110705692/110695125/110684975/110682135/110714197/novel.5084/110732030/110714327/110726335/110733055/110710439/novel.28555/110717162/11068459…	64
BP	GO:0006073	cellular glucan metabolic process	42/1752	120/11621	4.55662e-08	4.14652e-06	110730901/110730106/110709627/110732619/110706566/110730469/110715976/110709626/110723128/110714950/110711791/110692241/110714789/110722441/110687742/110687324/110689717/110706565/110738437/110718153/110705783/110722223/110723125/110714942/110712159/110727076/110732254/110694137/110704999/110736599/110708510/110735215/110697818/110706564/110703549/110706795/110709645/110722459/110711687/110698873…	42		BP	GO:0006270	DNA replication initiation	9/598	16/11621	1.97129e-08	2.68096e-06	110738261/110733051/110718908/110734304/110690555/110711441/110692114/110684594/110681741	9
BP	GO:0044042	glucan metabolic process	42/1752	120/11621	4.55662e-08	4.14652e-06	110730901/110730106/110709627/110732619/110706566/110730469/110715976/110709626/110723128/110714950/110711791/110692241/110714789/110722441/110687742/110687324/110689717/110706565/110738437/110718153/110705783/110722223/110723125/110714942/110712159/110727076/110732254/110694137/110704999/110736599/110708510/110735215/110697818/110706564/110703549/110706795/110709645/110722459/110711687/110698873…	42		BP	GO:0006261	DNA-dependent DNA replication	10/598	23/11621	7.52152e-08	7.67195e-06	110738261/110711250/110733051/110718908/110734304/110690555/110711441/110692114/110684594/110681741	10
BP	GO:0044264	cellular polysaccharide metabolic process	42/1752	120/11621	4.55662e-08	4.14652e-06	110730901/110730106/110709627/110732619/110706566/110730469/110715976/110709626/110723128/110714950/110711791/110692241/110714789/110722441/110687742/110687324/110689717/110706565/110738437/110718153/110705783/110722223/110723125/110714942/110712159/110727076/110732254/110694137/110704999/110736599/110708510/110735215/110697818/110706564/110703549/110706795/110709645/110722459/110711687/110698873…	42		BP	GO:0006928	movement of cell or subcellular component	16/598	74/11621	8.19658e-07	5.57367e-05	110720022/110694649/110694894/110724604/110693450/110681820/110684795/110717858/110720573/110709792/110729658/110735302/110688197/110724637/110712831/110703357	16
BP	GO:0005976	polysaccharide metabolic process	44/1752	142/11621	1.13204e-06	8.58466e-05	110691952/110730901/110730106/110709627/110732619/110706566/110730469/110715976/110709626/110723128/110714950/110711791/110692241/110714789/110722441/110687742/110687324/110689717/110706565/110738437/110718153/110705783/110722223/110723125/110714942/110712159/110727076/110732254/110694137/110704999/110736599/110708510/110735215/110697818/110706564/110703549/110706795/110709645/110722459/110711687…	44		BP	GO:0007018	microtubule-based movement	16/598	74/11621	8.19658e-07	5.57367e-05	110720022/110694649/110694894/110724604/110693450/110681820/110684795/110717858/110720573/110709792/110729658/110735302/110688197/110724637/110712831/110703357	16
BP	GO:1901565	organonitrogen compound catabolic process	20/1752	47/11621	5.31488e-06	0.000345467	110712924/110716832/110716636/110709746/110706698/110738751/110716931/110717551/110682624/110718772/110682609/110707945/novel.4903/110699484/110716843/110700063/110737740/110702553/110728547/110718117	20		BP	GO:0007017	microtubule-based process	18/598	96/11621	1.57488e-06	9.17933e-05	110720022/110694649/110694894/110724604/110693450/110681820/110699946/110684795/110717858/110720573/110709792/110729658/110735302/110701057/110688197/110724637/110712831/110703357	18
BP	GO:0005984	disaccharide metabolic process	19/1752	47/11621	2.21048e-05	0.000994534	110732271/110721833/novel.36611/110682194/110696201/110732742/110689796/110705371/110729101/novel.23067/110727927/110739865/110720616/110688864/110689150/110728779/110700414/110684034/110721073	19		BP	GO:0006298	mismatch repair	8/598	20/11621	3.40753e-06	0.000173784	110691046/110707809/110704944/110714197/110733055/110726111/110729674/110697071	8
BP	GO:0015979	photosynthesis	26/1752	76/11621	2.57924e-05	0.000994534	110719685/110722694/110740278/110693140/110706344/110684951/110696647/110681979/110693453/110685547/110711794/110712389/110739431/110728940/110695099/110715000/110704688/110721356/110681938/110695620/110704019/110687271/32958940/110718552/110734409/110723727	26		BP	GO:0006281	DNA repair	22/598	171/11621	6.49497e-05	0.00292305	110734037/110691046/110707809/110739967/110704944/novel.36746/110702980/110684975/110682135/110714197/110733055/110717162/110726111/110686344/110721419/110712911/110695130/110723142/110729674/novel.8417/110697071/110736277	22
BP	GO:0006022	aminoglycan metabolic process	10/1752	17/11621	4.153e-05	0.000994534	110716636/110709746/110706698/110738751/110716931/110717551/110699484/110716843/110700063/110718117	10		BP	GO:0051276	chromosome organization	21/598	161/11621	7.74662e-05	0.00292305	110702735/110728043/110736360/novel.8073/novel.36746/110705692/110689681/110728006/110721057/110695045/110699329/110686344/110721398/110681875/110700470/110686721/110714568/110733487/110701284/110729454/110726477	21
BP	GO:0006026	aminoglycan catabolic process	10/1752	17/11621	4.153e-05	0.000994534	110716636/110709746/110706698/110738751/110716931/110717551/110699484/110716843/110700063/110718117	10		BP	GO:0071103	DNA conformation change	10/598	46/11621	9.15216e-05	0.00292305	110702735/110736360/novel.8073/110705692/110695045/110721398/110681875/110714568/110701284/110726477	10
BP	GO:0006030	chitin metabolic process	10/1752	17/11621	4.153e-05	0.000994534	110716636/110709746/110706698/110738751/110716931/110717551/110699484/110716843/110700063/110718117	10		BP	GO:0006333	chromatin assembly or disassembly	8/598	30/11621	0.000100167	0.00292305	110736360/novel.8073/110721057/110695045/110721398/110681875/110714568/110726477	8
BP	GO:0006032	chitin catabolic process	10/1752	17/11621	4.153e-05	0.000994534	110716636/110709746/110706698/110738751/110716931/110717551/110699484/110716843/110700063/110718117	10		BP	GO:0006974	cellular response to DNA damage stimulus	22/598	176/11621	0.000100301	0.00292305	110734037/110691046/110707809/110739967/110704944/novel.36746/110702980/110684975/110682135/110714197/110733055/110717162/110726111/110686344/110721419/110712911/110695130/110723142/110729674/novel.8417/110697071/110736277	22
BP	GO:0006040	amino sugar metabolic process	10/1752	17/11621	4.153e-05	0.000994534	110716636/110709746/110706698/110738751/110716931/110717551/110699484/110716843/110700063/110718117	10		BP	GO:0033554	cellular response to stress	22/598	176/11621	0.000100301	0.00292305	110734037/110691046/110707809/110739967/110704944/novel.36746/110702980/110684975/110682135/110714197/110733055/110717162/110726111/110686344/110721419/110712911/110695130/110723142/110729674/novel.8417/110697071/110736277	22
BP	GO:0016998	cell wall macromolecule catabolic process	10/1752	17/11621	4.153e-05	0.000994534	110716636/110709746/110706698/110738751/110716931/110717551/110699484/110716843/110700063/110718117	10		BP	GO:0006334	nucleosome assembly	7/598	28/11621	0.000423289	0.0101589	110736360/novel.8073/110695045/110721398/110681875/110714568/110726477	7
BP	GO:0044036	cell wall macromolecule metabolic process	10/1752	17/11621	4.153e-05	0.000994534	110716636/110709746/110706698/110738751/110716931/110717551/110699484/110716843/110700063/110718117	10		BP	GO:0031497	chromatin assembly	7/598	28/11621	0.000423289	0.0101589	110736360/novel.8073/110695045/110721398/110681875/110714568/110726477	7
BP	GO:0046348	amino sugar catabolic process	10/1752	17/11621	4.153e-05	0.000994534	110716636/110709746/110706698/110738751/110716931/110717551/110699484/110716843/110700063/110718117	10		BP	GO:0034728	nucleosome organization	7/598	28/11621	0.000423289	0.0101589	110736360/novel.8073/110695045/110721398/110681875/110714568/110726477	7
BP	GO:1901071	glucosamine-containing compound metabolic process	10/1752	17/11621	4.153e-05	0.000994534	110716636/110709746/110706698/110738751/110716931/110717551/110699484/110716843/110700063/110718117	10		BP	GO:0065004	protein-DNA complex assembly	7/598	29/11621	0.000533508	0.0114564	110736360/novel.8073/110695045/110721398/110681875/110714568/110726477	7
BP	GO:1901072	glucosamine-containing compound catabolic process	10/1752	17/11621	4.153e-05	0.000994534	110716636/110709746/110706698/110738751/110716931/110717551/110699484/110716843/110700063/110718117	10		BP	GO:0071824	protein-DNA complex subunit organization	7/598	29/11621	0.000533508	0.0114564	110736360/novel.8073/110695045/110721398/110681875/110714568/110726477	7
BP	GO:0042221	response to chemical	54/1752	213/11621	5.56056e-05	0.00126503	110699060/110692678/110705674/110705045/novel.33290/110702568/110721621/novel.17078/110737648/110696030/110723719/110736950/novel.33289/110698503/novel.9554/110683983/110737685/novel.17079/110738882/110706652/novel.22530/110713794/110728051/110718921/110702504/110732734/110714300/110731698/110687078/110701849/110713523/110694248/110689691/110690664/110688737/novel.16646/110696343/110713929/110736…	54		BP	GO:0006325	chromatin organization	11/598	67/11621	0.000565802	0.0115424	110728043/110736360/novel.8073/110689681/110728006/110721057/110695045/110721398/110681875/110714568/110726477	11
BP	GO:0044723	single-organism carbohydrate metabolic process	54/1752	214/11621	6.36863e-05	0.00137987	110715390/110732271/110721833/110700468/110730469/novel.36611/110715976/110682194/110695105/110696201/110690892/110713391/110706401/110732742/110692241/110736667/110711044/110686720/110705177/110690292/110693836/110689717/110739784/110718872/110689796/110705371/110729625/110729101/110707065/novel.23067/110718153/110711494/110727927/110705783/110739865/110722223/110720616/110688864/110732254/11068…	54		BP	GO:0051716	cellular response to stimulus	34/598	367/11621	0.000637705	0.0123897	110682959/110715967/110697808/110734037/110691046/110707809/110739967/110704944/novel.36746/110702980/110688251/110684975/110710000/110682135/110714197/110699278/110733055/110717162/110726111/110686344/110696589/110721419/110726897/110712911/110695130/110723142/110738389/110729674/110740303/novel.8417/110697071/110718397/novel.20847/110736277	34
BP	GO:0009311	oligosaccharide metabolic process	19/1752	54/11621	0.000202636	0.00419088	110732271/110721833/novel.36611/110682194/110696201/110732742/110689796/110705371/110729101/novel.23067/110727927/110739865/110720616/110688864/110689150/110728779/110700414/110684034/110721073	19		BP	GO:0006323	DNA packaging	7/598	31/11621	0.000821846	0.0152415	110736360/novel.8073/110695045/110721398/110681875/110714568/110726477	7
BP	GO:0009733	response to auxin	26/1752	85/11621	0.00021415	0.00423646	novel.33290/novel.17078/110737648/110736950/novel.33289/novel.9554/110683983/110737685/novel.17079/110738882/novel.22530/110728051/110718921/110732734/110714300/110731698/110687078/110696343/110713929/110736973/novel.6076/110718926/110704653/110690031/110737664/novel.4966	26		BP	GO:0006996	organelle organization	23/598	223/11621	0.00115439	0.0204779	110702735/110728043/110736360/novel.8073/novel.36746/110705692/110689681/110728006/110721057/110691237/110695045/110699329/110686344/110721398/110681875/110700470/110686721/110714568/110733487/110701057/110701284/110729454/110726477	23
BP	GO:0046351	disaccharide biosynthetic process	13/1752	31/11621	0.000284308	0.00539001	novel.36611/110682194/110696201/110732742/110729101/novel.23067/110739865/110720616/110688864/110689150/110728779/110700414/110721073	13		CC	GO:0005694	chromosome	16/187	85/3884	1.84832e-06	0.000110899	110736360/novel.8073/110738044/110732030/110714327/novel.31751/110699329/110707289/110721398/110696568/110714568/110733487/110690588/110697193/110701284/110729454	16
BP	GO:0009607	response to biotic stimulus	19/1752	56/11621	0.000346897	0.00631352	110708441/110707009/110694523/110708440/110737077/110727953/110689777/110727765/110707773/110689780/110689782/110727951/110697177/110691014/110717404/110734975/novel.15406/110689781/110707778	19		CC	GO:0044427	chromosomal part	12/187	56/3884	9.44104e-06	0.000283231	110736360/novel.8073/110738044/110732030/110714327/110707289/110721398/110696568/110714568/110690588/110697193/110729454	12
BP	GO:0034637	cellular carbohydrate biosynthetic process	28/1752	97/11621	0.000366293	0.00641013	110730469/novel.36611/110715976/110682194/110696201/110732742/110692241/110689717/110729101/novel.23067/110718153/110705783/110739865/110722223/110720616/110688864/110732254/110689150/110704999/110736599/110697818/110728779/110703549/110700414/110706795/110698873/110707022/110721073	28		CC	GO:0000808	origin recognition complex	5/187	10/3884	5.0755e-05	0.0010151	110732030/110714327/110707289/110696568/110690588	5
BP	GO:0071554	cell wall organization or biogenesis	32/1752	118/11621	0.000497761	0.0083882	110736201/110716636/110738480/110709746/110704913/110706698/110738751/110692692/110716931/110703581/110689819/110734116/110717551/110728671/110721028/110696123/110706964/110705788/110719482/110735481/novel.16893/110699484/novel.29497/110698452/110689592/110716843/110700063/110697287/110718117/110690927/110689569/110722222	32		CC	GO:0000785	chromatin	6/187	24/3884	0.00074754	0.0112131	110736360/novel.8073/110738044/110721398/110714568/110697193	6
BP	GO:0006855	drug transmembrane transport	25/1752	87/11621	0.000795439	0.0115304	110692678/110705674/110705045/110702568/110696030/110723719/110698503/110706652/110713794/110702504/110701849/110713523/110694248/110689691/110690664/110688737/novel.16646/110725290/novel.24664/110714138/110686355/110712406/novel.23505/110719278/110719386	25		CC	GO:0000228	nuclear chromosome	5/187	22/3884	0.00330344	0.0396413	110738044/novel.31751/110707289/110690588/110697193	5
BP	GO:0015893	drug transport	25/1752	87/11621	0.000795439	0.0115304	110692678/110705674/110705045/110702568/110696030/110723719/110698503/110706652/110713794/110702504/110701849/110713523/110694248/110689691/110690664/110688737/novel.16646/110725290/novel.24664/110714138/110686355/110712406/novel.23505/110719278/110719386	25		CC	GO:0044454	nuclear chromosome part	4/187	15/3884	0.00467371	0.0467371	110738044/110707289/110690588/110697193	4
BP	GO:0042493	response to drug	25/1752	87/11621	0.000795439	0.0115304	110692678/110705674/110705045/110702568/110696030/110723719/110698503/110706652/110713794/110702504/110701849/110713523/110694248/110689691/110690664/110688737/novel.16646/110725290/novel.24664/110714138/110686355/110712406/novel.23505/110719278/110719386	25		MF	GO:0003777	microtubule motor activity	16/1100	74/18308	6.38312e-06	0.00138812	110720022/110694649/110694894/110724604/110693450/110681820/110684795/110717858/110720573/110709792/110729658/110735302/110688197/110724637/110712831/110703357	16
BP	GO:0005991	trehalose metabolic process	12/1752	30/11621	0.000810931	0.0115304	110732271/novel.36611/110682194/110696201/110732742/110729101/novel.23067/110720616/110689150/110728779/110700414/110721073	12		MF	GO:0030983	mismatched DNA binding	8/1100	20/18308	1.08872e-05	0.00138812	110691046/110707809/110704944/110714197/110733055/110726111/110729674/110697071	8
BP	GO:1901136	carbohydrate derivative catabolic process	12/1752	30/11621	0.000810931	0.0115304	110712924/110716832/110716636/110709746/110706698/110738751/110716931/110717551/110699484/110716843/110700063/110718117	12		MF	GO:0008017	microtubule binding	17/1100	91/18308	2.57192e-05	0.00218613	110703796/110720022/110694649/110694894/110724604/110693450/110681820/110684795/110717858/110720573/110709792/110729658/110735302/110688197/110724637/110712831/110703357	17
BP	GO:0044282	small molecule catabolic process	10/1752	23/11621	0.00102615	0.0141484	110715390/110718230/110690892/110682624/110718772/110682609/110682188/novel.4903/110737740/110731993	10		MF	GO:0015631	tubulin binding	18/1100	106/18308	5.68936e-05	0.00304549	110703796/110720022/110694649/110694894/110724604/110693450/110681820/110684795/110717858/110720573/110709792/110729658/110735302/110701057/110688197/110724637/110712831/110703357	18
BP	GO:0016051	carbohydrate biosynthetic process	30/1752	113/11621	0.00107051	0.0143259	110730469/novel.36611/110715976/110682194/110696201/110713391/110706401/110732742/110692241/110689717/110729101/novel.23067/110718153/110705783/110739865/110722223/110720616/110688864/110732254/110689150/110704999/110736599/110697818/110728779/110703549/110700414/110706795/110698873/110707022/110721073	30		MF	GO:0008094	DNA-dependent ATPase activity	9/1100	31/18308	5.97154e-05	0.00304549	110702735/110734037/110705692/110703358/110682135/110685509/110721419/110711110/110703343	9
BP	GO:0005992	trehalose biosynthetic process	11/1752	28/11621	0.00158739	0.0206361	novel.36611/110682194/110696201/110732742/110729101/novel.23067/110720616/110689150/110728779/110700414/110721073	11		MF	GO:0003774	motor activity	16/1100	90/18308	8.2352e-05	0.00349996	110720022/110694649/110694894/110724604/110693450/110681820/110684795/110717858/110720573/110709792/110729658/110735302/110688197/110724637/110712831/110703357	16
BP	GO:0009312	oligosaccharide biosynthetic process	13/1752	38/11621	0.00267443	0.0338019	novel.36611/110682194/110696201/110732742/110729101/novel.23067/110739865/110720616/110688864/110689150/110728779/110700414/110721073	13		MF	GO:0004003	ATP-dependent DNA helicase activity	7/1100	21/18308	0.000152931	0.00557107	110734037/110703358/110682135/110685509/110721419/110711110/110703343	7
BP	GO:0030243	cellulose metabolic process	15/1752	48/11621	0.00354948	0.0425004	110730469/110715976/110692241/110689717/110718153/110705783/110722223/110732254/110704999/110736599/110697818/110703549/110706795/110698873/110707022	15		MF	GO:0008092	cytoskeletal protein binding	21/1100	148/18308	0.000208828	0.00656013	110703796/110713229/110720022/110694649/110692128/110694894/110724604/110693450/110681820/110684795/110717858/110720573/110709792/110729658/110735302/110701057/110688197/110724637/110712831/110703357/110711502	21
BP	GO:0030244	cellulose biosynthetic process	15/1752	48/11621	0.00354948	0.0425004	110730469/110715976/110692241/110689717/110718153/110705783/110722223/110732254/110704999/110736599/110697818/110703549/110706795/110698873/110707022	15		MF	GO:0046982	protein heterodimerization activity	16/1100	98/18308	0.000231534	0.00656013	110708665/110736874/110695989/110707432/110697797/110723746/110730690/110736979/110721032/110688470/110735498/110684104/110731945/110708556/110689182/110725863	16
CC	GO:0048046	apoplast	27/477	56/3884	3.06667e-11	1.99333e-09	110730901/110730106/110709627/110732619/110706566/110709626/110723128/110714950/110711791/110714789/110722441/110687742/110687324/110706565/110738437/110723125/110714942/110712159/110727076/110694137/110708510/110735215/110706564/110709645/110722459/110711687/110711664	27		MF	GO:0008026	ATP-dependent helicase activity	7/1100	27/18308	0.000850519	0.0197166	110734037/110703358/110682135/110685509/110721419/110711110/110703343	7
CC	GO:0005618	cell wall	43/477	137/3884	1.42879e-09	3.09572e-08	110730901/110730106/110709627/110732619/110706566/110738480/110709626/110723128/110714950/110711791/110714789/110722441/110687742/110687324/110704913/110706565/110738437/110689819/110734116/110728671/110721028/110696123/110723125/110714942/110706964/110712159/110727076/110694137/110735481/novel.16893/110708510/110735215/110706564/novel.29497/110698452/110689592/110709645/110722459/110711687/11069…	43		MF	GO:0070035	purine NTP-dependent helicase activity	7/1100	27/18308	0.000850519	0.0197166	110734037/110703358/110682135/110685509/110721419/110711110/110703343	7
CC	GO:0030312	external encapsulating structure	43/477	137/3884	1.42879e-09	3.09572e-08	110730901/110730106/110709627/110732619/110706566/110738480/110709626/110723128/110714950/110711791/110714789/110722441/110687742/110687324/110704913/110706565/110738437/110689819/110734116/110728671/110721028/110696123/110723125/110714942/110706964/110712159/110727076/110694137/110735481/novel.16893/110708510/110735215/110706564/novel.29497/110698452/110689592/110709645/110722459/110711687/11069…	43
CC	GO:0005576	extracellular region	27/477	69/3884	9.80994e-09	1.59411e-07	110730901/110730106/110709627/110732619/110706566/110709626/110723128/110714950/110711791/110714789/110722441/110687742/110687324/110706565/110738437/110723125/110714942/110712159/110727076/110694137/110708510/110735215/110706564/110709645/110722459/110711687/110711664	27
CC	GO:0071944	cell periphery	47/477	206/3884	1.03553e-05	0.000134619	110730901/110730106/110709627/110732619/110706566/110738480/110711452/110709626/110723128/110714950/110711791/110714789/110722441/110687742/110687324/110704913/110706565/110738437/110689819/110734116/110728671/110721028/110696123/110723125/110714942/110706964/110712159/110720289/110727076/110694137/110735481/novel.16893/110708510/110735215/110706564/novel.29497/110698452/110681974/110689592/11070…	47
CC	GO:0009521	photosystem	20/477	61/3884	2.00425e-05	0.000217127	110693140/110706344/110684951/110696647/110681979/110693453/110685547/110711794/110712389/110739431/110728940/110695099/110715000/110721356/110681938/110687271/32958940/110718552/110734409/110723727	20
CC	GO:0034357	photosynthetic membrane	20/477	64/3884	4.41453e-05	0.000408958	110693140/110706344/110684951/110696647/110681979/110693453/110685547/110711794/110712389/110739431/110728940/110695099/110715000/110721356/110681938/110687271/32958940/110718552/110734409/110723727	20
CC	GO:0009579	thylakoid	20/477	65/3884	5.6625e-05	0.000408958	110693140/110706344/110684951/110696647/110681979/110693453/110685547/110711794/110712389/110739431/110728940/110695099/110715000/110721356/110681938/110687271/32958940/110718552/110734409/110723727	20
CC	GO:0044436	thylakoid part	20/477	65/3884	5.6625e-05	0.000408958	110693140/110706344/110684951/110696647/110681979/110693453/110685547/110711794/110712389/110739431/110728940/110695099/110715000/110721356/110681938/110687271/32958940/110718552/110734409/110723727	20
CC	GO:0009523	photosystem II	12/477	38/3884	0.00136245	0.00885595	110693140/110706344/110696647/110693453/110685547/110712389/110728940/110695099/110681938/110687271/110734409/110723727	12
CC	GO:0009522	photosystem I	8/477	21/3884	0.00230782	0.0136371	110684951/110681979/110711794/110739431/110715000/110721356/32958940/110718552	8
CC	GO:0009654	photosystem II oxygen evolving complex	9/477	30/3884	0.00782042	0.0423606	110693140/110706344/110696647/110693453/110685547/110695099/110681938/110687271/110723727	9
CC	GO:0019898	extrinsic component of membrane	9/477	31/3884	0.00985381	0.049269	110693140/110706344/110696647/110693453/110685547/110695099/110681938/110687271/110723727	9
MF	GO:0016684	oxidoreductase activity, acting on peroxide as acceptor	71/2394	220/18308	1.0545e-13	1.87927e-11	110699376/110733539/110684228/110705359/110733542/110693543/110733538/110699375/110699715/110682507/110684657/110687084/110697137/110733537/110685810/110729459/110697136/110699374/110719444/110705916/110685850/110719130/110724764/110682545/110733541/110722059/110705919/110699015/110715711/110681844/110699381/110682546/110701373/110721829/110723280/110719442/110724433/110730826/110723057/110729735…	71
MF	GO:0004601	peroxidase activity	70/2394	216/18308	1.24868e-13	1.87927e-11	110699376/110733539/110684228/110705359/110733542/110693543/110733538/110699375/110699715/110682507/110684657/110687084/110697137/110733537/110685810/110729459/110697136/110699374/110719444/110705916/110685850/110719130/110724764/110682545/110733541/110705919/110699015/110715711/110681844/110699381/110682546/110701373/110721829/110723280/110719442/110724433/110730826/110723057/110729735/novel.182…	70
MF	GO:0016209	antioxidant activity	71/2394	229/18308	9.53693e-13	9.56872e-11	110699376/110733539/110684228/110705359/110733542/110693543/110733538/110699375/110699715/110682507/110684657/110687084/110697137/110733537/110685810/110729459/110697136/110699374/110719444/110705916/110685850/110719130/110724764/110682545/110733541/110722059/110705919/110699015/110715711/110681844/110699381/110682546/110701373/110721829/110723280/110719442/110724433/110730826/110723057/110729735…	71
MF	GO:0004553	hydrolase activity, hydrolyzing O-glycosyl compounds	119/2394	497/18308	1.76079e-11	1.325e-09	110691952/110705682/110730901/110705221/110732271/110730106/110716636/110738785/110692311/110709627/110700468/110732619/110706566/110705660/110689378/110709746/110684334/110711526/110709626/110697213/110693459/110693163/110723128/110710231/110714950/110692168/110722071/110718589/110711791/110724860/110714789/110730743/110722441/110687742/110683911/110739809/110687324/110686720/110693304/110706565…	119
MF	GO:0016762	xyloglucan:xyloglucosyl transferase activity	27/2394	56/18308	1.91349e-10	1.15192e-08	110730901/110730106/110709627/110732619/110706566/110709626/110723128/110714950/110711791/110714789/110722441/110687742/110687324/110706565/110738437/110723125/110714942/110712159/110727076/110694137/110708510/110735215/110706564/110709645/110722459/110711687/110711664	27
MF	GO:0016705	oxidoreductase activity, acting on paired donors, with incorporation or reduction of molecular oxygen	109/2394	499/18308	2.95956e-08	1.48471e-06	110714951/110738473/110714653/110717931/110684225/110707035/110698693/110715567/110731693/110702412/110714317/110702761/110701050/110683790/110709848/110738723/110700687/110692653/110709856/110710716/110705015/110723992/110725131/110714284/110687786/110703285/110730636/110730580/novel.42679/110724500/110695614/110739069/110728921/110734392/110710394/110719340/110722587/110688388/110723974/1107224…	109
MF	GO:0016830	carbon-carbon lyase activity	27/2394	76/18308	5.21764e-07	2.24359e-05	110721907/110718614/110689723/110721905/110711866/110697752/110740036/110713391/110706401/110736667/110711044/110705177/110718872/110681895/110707065/110695063/110688486/110684122/110733955/110693700/110686221/110718658/110725847/110709420/110689692/110681771/110720713	27
MF	GO:0004857	enzyme inhibitor activity	43/2394	156/18308	1.06939e-06	4.02357e-05	110710587/110731132/110717490/110684335/novel.42492/110690387/110689376/110731459/110731243/110717339/110708932/110727105/110690554/110686752/110687453/110682288/110686753/110689819/110728671/110700871/110721514/110721028/110696123/110690556/110732247/110720527/novel.6930/110715751/110713971/110718100/110715900/110712481/110710220/110734979/110690390/110714046/110696341/110690386/110689726/110686…	43
MF	GO:0048037	cofactor binding	100/2394	485/18308	1.84294e-06	6.1636e-05	110718614/110697132/110729730/110738473/110735749/110711866/110707768/110732557/110712896/110697752/110730167/110696050/110740036/110719301/110689402/110724757/110711378/110726369/110711809/110735507/110714973/110695105/110725835/110702562/110739964/110712033/110723287/110726706/110735748/110682133/110739182/110682809/110736023/110730754/110725833/110736532/110691570/110707699/novel.2116/11070057…	100
MF	GO:0004568	chitinase activity	10/2394	17/18308	1.16067e-05	0.000349361	110716636/110709746/110706698/110738751/110716931/110717551/110699484/110716843/110700063/110718117	10
MF	GO:0005509	calcium ion binding	57/2394	252/18308	1.97955e-05	0.000541677	110682205/110738785/110693459/110700523/110703620/110690757/110693140/110706344/110718929/110693929/110738355/110724657/110731986/110696647/110707986/110691567/110725465/110726518/110701935/110737723/110714444/110716355/110731715/110685614/110700276/110684240/110738361/110693453/110685547/110738216/110720293/110707350/110737712/110691877/110734190/110689559/110703646/110718505/110714427/110719699…	57
MF	GO:0030170	pyridoxal phosphate binding	30/2394	110/18308	5.36578e-05	0.00124239	110718614/110711866/110707768/110697752/110740036/110695105/110702562/110726706/110682809/110736023/110730754/110681895/110735393/110691006/110719582/110695063/110722769/110699711/110712582/110733955/110702107/110696485/110709241/110693700/110703312/110705751/110714439/110725847/110733828/110689692	30
MF	GO:0070279	vitamin B6 binding	30/2394	110/18308	5.36578e-05	0.00124239	110718614/110711866/110707768/110697752/110740036/110695105/110702562/110726706/110682809/110736023/110730754/110681895/110735393/110691006/110719582/110695063/110722769/110699711/110712582/110733955/110702107/110696485/110709241/110693700/110703312/110705751/110714439/110725847/110733828/110689692	30
MF	GO:0019842	vitamin binding	33/2394	127/18308	6.68231e-05	0.0014367	110718614/110711866/110707768/110697752/110740036/110719301/110695105/110702562/110726706/110682809/110736023/110730754/110681895/110735393/110691006/110710712/110719582/110695063/110715063/110722769/110699711/110712582/110733955/110702107/110696485/110709241/110693700/110703312/110705751/110714439/110725847/110733828/110689692	33
MF	GO:0015238	drug transmembrane transporter activity	25/2394	87/18308	8.74217e-05	0.00164462	110692678/110705674/110705045/110702568/110696030/110723719/110698503/110706652/110713794/110702504/110701849/110713523/110694248/110689691/110690664/110688737/novel.16646/110725290/novel.24664/110714138/110686355/110712406/novel.23505/110719278/110719386	25
MF	GO:0090484	drug transporter activity	25/2394	87/18308	8.74217e-05	0.00164462	110692678/110705674/110705045/110702568/110696030/110723719/110698503/110706652/110713794/110702504/110701849/110713523/110694248/110689691/110690664/110688737/novel.16646/110725290/novel.24664/110714138/110686355/110712406/novel.23505/110719278/110719386	25
MF	GO:0016701	oxidoreductase activity, acting on single donors with incorporation of molecular oxygen	22/2394	73/18308	0.000105268	0.00179342	110695976/110715390/110736162/110695977/110730096/110690892/110701845/110728550/110736160/110729235/110712524/110736090/110708634/110732628/110684800/110710574/110688078/110727373/110695888/110738094/110686562/110737740	22
MF	GO:0005507	copper ion binding	23/2394	78/18308	0.000107248	0.00179342	110738710/110718475/110733311/110682254/110733505/110699345/110717796/110696674/110683416/110695920/110716188/110688386/110721655/110722324/110688306/110703628/110682502/110733399/110717626/110683333/110683332/110703656/110682253	23
MF	GO:0004869	cysteine-type endopeptidase inhibitor activity	9/2394	18/18308	0.000175634	0.00264329	110731132/novel.42492/110731243/110727105/110687453/110721514/110720527/110718100/110734979	9
MF	GO:0008061	chitin binding	9/2394	18/18308	0.000175634	0.00264329	110716636/110709746/110706698/110738751/110716931/110717551/novel.43074/novel.816/110716843	9
MF	GO:0016655	oxidoreductase activity, acting on NAD(P)H, quinone or similar compound as acceptor	8/2394	15/18308	0.000230934	0.00331006	110725743/110685930/110709735/110699937/110694434/110681974/32958947/110695140	8
MF	GO:0004556	alpha-amylase activity	7/2394	12/18308	0.000281057	0.00384537	110738785/110693459/110718929/110737723/110737712/110703646/110718424	7
MF	GO:0045735	nutrient reservoir activity	28/2394	110/18308	0.00033328	0.00436162	110722955/110684126/110688485/110695765/110719773/novel.11813/110685788/110682481/110729337/110730003/novel.29367/110737658/110695697/110715799/110715782/110727465/110734008/110715955/110715800/110715825/110693678/110729147/110732906/110687813/110715789/110734361/110738549/110699016	28
MF	GO:0016702	oxidoreductase activity, acting on single donors with incorporation of molecular oxygen, incorporation of two atoms of oxygen	18/2394	60/18308	0.000462475	0.00580021	110695976/110736162/110695977/110730096/110701845/110728550/110736160/110729235/110712524/110708634/110732628/110684800/110710574/110688078/110727373/110738094/110686562/110737740	18
MF	GO:0016746	transferase activity, transferring acyl groups	69/2394	363/18308	0.000806863	0.00971463	110729086/110707840/110699237/110733406/110700734/110730860/110715365/110729620/110714120/110712198/110715983/110688492/110705213/110682398/110730882/110705212/110726766/110691760/110725144/110739784/novel.4879/110729486/110734250/110732570/110718742/110722063/110693841/110728608/110682967/110729988/110732188/novel.26427/110713540/110726840/110705939/110707869/110712565/110710298/110730726/110732…	69
MF	GO:0050662	coenzyme binding	64/2394	333/18308	0.000913787	0.0105788	110697132/110729730/110738473/110735749/110732557/110712896/110730167/110696050/110719301/110689402/110724757/110711378/110726369/110711809/110735507/110714973/110725835/110739964/110712033/110723287/110735748/110682133/110739182/110725833/110736532/110691570/110707699/novel.2116/110700578/110684970/110740101/110710712/110696051/110700957/110687186/110709136/110707797/110719262/110715063/11072210…	64
MF	GO:0016747	transferase activity, transferring acyl groups other than amino-acyl groups	57/2394	290/18308	0.000978695	0.0109106	110729086/110707840/110699237/110733406/110700734/110715365/110729620/110714120/110712198/110715983/110688492/110705213/110682398/110730882/110705212/110726766/110691760/110725144/novel.4879/110729486/110732570/110718742/110722063/110693841/110728608/110682967/110729988/110732188/110713540/110726840/110705939/110707869/110712565/110710298/110730726/110705097/110684137/110682424/110708505/11072995…	57
MF	GO:0016651	oxidoreductase activity, acting on NAD(P)H	12/2394	35/18308	0.00110379	0.0118658	110725743/110685930/110715711/110709735/110721829/110699937/110736865/110694434/110708673/110681974/32958947/110695140	12
MF	GO:0004332	fructose-bisphosphate aldolase activity	6/2394	11/18308	0.00127373	0.0132204	110736667/110711044/110705177/110718872/110707065/110709420	6
MF	GO:0030234	enzyme regulator activity	46/2394	228/18308	0.0016648	0.0167035	110710587/110731132/110717490/110684335/novel.42492/110690387/110689376/110731459/110731243/110717339/110708932/110727105/110690554/110686752/110687453/110682288/110686753/110689819/110728671/110700871/110721514/110721028/110696123/110690556/110732247/110720527/novel.6930/110715751/110706815/110713971/110718100/110693538/110715900/110712481/110701922/110710220/110734979/110690390/110714046/110696…	46
MF	GO:0051213	dioxygenase activity	18/2394	67/18308	0.0019073	0.0185192	110695976/110736162/110695977/110730096/110701845/110728550/110736160/110729235/110712524/110708634/110732628/110684800/110710574/110688078/110727373/110738094/110686562/110737740	18
MF	GO:0016831	carboxy-lyase activity	16/2394	57/18308	0.00204272	0.019084	110718614/110689723/110721905/110711866/110697752/110740036/110713391/110706401/110681895/110695063/110733955/110693700/110686221/110725847/110689692/110720713	16
MF	GO:0004866	endopeptidase inhibitor activity	18/2394	68/18308	0.00228248	0.019084	110710587/110731132/novel.42492/110690387/110731459/110731243/110727105/110690554/110687453/110721514/110690556/110720527/110718100/110712481/110734979/110690390/110714046/110690386	18
MF	GO:0030414	peptidase inhibitor activity	18/2394	68/18308	0.00228248	0.019084	110710587/110731132/novel.42492/110690387/110731459/110731243/110727105/110690554/110687453/110721514/110690556/110720527/110718100/110712481/110734979/110690390/110714046/110690386	18
MF	GO:0061134	peptidase regulator activity	18/2394	68/18308	0.00228248	0.019084	110710587/110731132/novel.42492/110690387/110731459/110731243/110727105/110690554/110687453/110721514/110690556/110720527/110718100/110712481/110734979/110690390/110714046/110690386	18
MF	GO:0061135	endopeptidase regulator activity	18/2394	68/18308	0.00228248	0.019084	110710587/110731132/novel.42492/110690387/110731459/110731243/110727105/110690554/110687453/110721514/110690556/110720527/110718100/110712481/110734979/110690390/110714046/110690386	18
MF	GO:0016614	oxidoreductase activity, acting on CH-OH group of donors	43/2394	214/18308	0.00250247	0.0203579	110697132/110729730/110735749/110712896/110689402/110724757/110711378/110726369/110707499/110720997/110723287/110735748/110682133/110739182/110685543/110725833/110691570/110707699/110735157/110700578/110687186/110709136/110686033/110722102/110695300/110688039/110726468/110732668/110698773/110722334/110686158/110698354/110706134/novel.44368/110692824/110727239/110735020/110739682/110738987/1107198…	43
MF	GO:0050660	flavin adenine dinucleotide binding	33/2394	158/18308	0.00402681	0.0318965	110697132/110729730/110738473/110735749/110712896/110689402/110724757/110711378/110725835/110712033/110723287/110735748/110725833/110691570/110700578/110740101/110700957/110687186/110707797/110695300/110689560/110688039/110726468/110732668/110739090/110718206/110706134/novel.44368/110692824/110739682/110719848/110713236/110716608	33
MF	GO:0016832	aldehyde-lyase activity	6/2394	14/18308	0.00583655	0.0445946	110736667/110711044/110705177/110718872/110707065/110709420	6
MF	GO:0016829	lyase activity	43/2394	224/18308	0.0059262	0.0445946	110721907/110718614/110683549/110708703/110689723/110721905/110711866/110697752/110740036/110733209/110707944/110694162/110688185/110732822/110713391/110706401/110736667/110693174/110693176/110711044/110705177/novel.19718/110718872/110681895/110707065/110695063/110681932/110688486/110684122/110733955/110708345/110725639/110693700/novel.9484/110686221/110718658/novel.12720/110725847/110709420/1106…	43
MF	GO:0098772	molecular function regulator	47/2394	250/18308	0.00623025	0.0457392	110710587/110731132/110717490/110684335/novel.42492/110691009/110690387/110689376/110731459/110731243/110717339/110708932/110727105/110690554/110686752/110687453/110682288/110686753/110689819/110728671/110700871/110721514/110721028/110696123/110690556/110732247/110720527/novel.6930/110715751/110706815/110713971/110718100/110693538/110715900/110712481/110701922/110710220/110734979/110690390/110714…	47
P2 vs P1
P2 vs P1_Up										P2 vs P1_Down
Category	ID	Description	GeneRatio	BgRatio	pvalue	padj	geneID	Count		Category	ID	Description	GeneRatio	BgRatio	pvalue	padj	geneID	Count
BP	GO:0006979	response to oxidative stress	15/130	212/11667	1.27026e-08	1.49891e-06	110733538/110727500/110699376/110699375/110699714/110699712/110719132/110701631/110725638/110684228/110724531/110699715/110699374/110733539/110730826	15		BP	GO:0005992	trehalose biosynthetic process	3/60	28/11667	0.00038657	0.00996796	110696201/110729101/novel.23067	3
BP	GO:0008610	lipid biosynthetic process	10/130	194/11667	6.05963e-05	0.00357518	110706417/110714120/110719241/110721591/110725144/110685321/110715365/110713540/110721932/110720452	10		BP	GO:0005991	trehalose metabolic process	3/60	30/11667	0.000475593	0.00996796	110696201/110729101/novel.23067	3
CC	GO:0048046	apoplast	2018-04-26	58/3905	0.000513543	0.00308126	110730901/110711687/110714789/110687324	4		BP	GO:0046351	disaccharide biosynthetic process	3/60	31/11667	0.000524629	0.00996796	110696201/110729101/novel.23067	3
CC	GO:0005576	extracellular region	2018-04-26	72/3905	0.00116881	0.00350642	110730901/110711687/110714789/110687324	4		BP	GO:0009312	oligosaccharide biosynthetic process	3/60	38/11667	0.000959753	0.0136765	110696201/110729101/novel.23067	3
CC	GO:0005618	cell wall	2018-04-26	146/3905	0.0147635	0.0221453	110730901/110711687/110714789/110687324	4		BP	GO:0005984	disaccharide metabolic process	3/60	47/11667	0.00178521	0.0203514	110696201/110729101/novel.23067	3
CC	GO:0030312	external encapsulating structure	2018-04-26	146/3905	0.0147635	0.0221453	110730901/110711687/110714789/110687324	4		BP	GO:0009311	oligosaccharide metabolic process	3/60	54/11667	0.00266212	0.0252902	110696201/110729101/novel.23067	3
MF	GO:0004601	peroxidase activity	16/170	227/18314	3.79775e-10	2.85202e-08	110733538/110727500/110699376/110699375/110699714/110699712/110719132/110701631/110725638/110684228/110719788/110724531/110699715/110699374/110733539/110730826	16		MF	GO:0042578	phosphoric ester hydrolase activity	6/98	160/18314	0.000219687	0.0127418	110732365/110695909/110722828/110685699/110724999/110694671	6
MF	GO:0016684	oxidoreductase activity, acting on peroxide as acceptor	16/170	232/18314	5.23307e-10	2.85202e-08	110733538/110727500/110699376/110699375/110699714/110699712/110719132/110701631/110725638/110684228/110719788/110724531/110699715/110699374/110733539/110730826	16
MF	GO:0016209	antioxidant activity	16/170	241/18314	9.13626e-10	3.31951e-08	110733538/110727500/110699376/110699375/110699714/110699712/110719132/110701631/110725638/110684228/110719788/110724531/110699715/110699374/110733539/110730826	16
MF	GO:0016746	transferase activity, transferring acyl groups	15/170	361/18314	1.43868e-06	3.92041e-05	110701189/110706417/110714120/110719241/110733406/110700734/110725144/110716498/110715365/110699237/110713540/110731545/110735463/110713661/110729620	15
MF	GO:0016747	transferase activity, transferring acyl groups other than amino-acyl groups	12/170	291/18314	1.81345e-05	0.000395333	110706417/110714120/110719241/110733406/110700734/110725144/110716498/110715365/110699237/110713540/110713661/110729620	12
MF	GO:0015035	protein disulfide oxidoreductase activity	5/170	90/18314	0.00151209	0.0188361	110723575/110697876/110720977/110720759/110723821	5
MF	GO:0015036	disulfide oxidoreductase activity	5/170	90/18314	0.00151209	0.0188361	110723575/110697876/110720977/110720759/110723821	5
MF	GO:0004144	diacylglycerol O-acyltransferase activity	3/170	25/18314	0.00155527	0.0188361	110714120/110725144/110715365	3
MF	GO:0016411	acylglycerol O-acyltransferase activity	3/170	25/18314	0.00155527	0.0188361	110714120/110725144/110715365	3
MF	GO:0016762	xyloglucan:xyloglucosyl transferase activity	4/170	58/18314	0.00205835	0.022436	110730901/110711687/110714789/110687324	4
MF	GO:0015098	molybdate ion transmembrane transporter activity	2/170	10/18314	0.00367067	0.0341682	110718317/110682227	2
MF	GO:0016667	oxidoreductase activity, acting on a sulfur group of donors	5/170	111/18314	0.00377465	0.0341682	110723575/110697876/110720977/110720759/110723821	5
MF	GO:0016701	oxidoreductase activity, acting on single donors with incorporation of molecular oxygen	4/170	71/18314	0.00429501	0.0341682	110736163/110695976/110710574/110736090	4
MF	GO:0045735	nutrient reservoir activity	5/170	115/18314	0.00438857	0.0341682	110723297/110699073/novel.29367/novel.775/110722955	5
