# Supplementary material for: Investigation into the underlying regulatory mechanisms shaping inflorescence architecture in Chenopodium quinoa
Source: BMC Genomics. 2019 Aug 17;20:658. doi: 10.1186/s12864-019-6027-0 (PMC6698048; doi:10.1186/s12864-019-6027-0)
Supplement: Supplementary file 6 — Table S4. Transcription factors identified in DEGs at different intervals. (XLSX 16 kb) [file 12864_2019_6027_MOESM6_ESM.xlsx]

## Sheet: TFs identified in DEGs
Table S4. Transcription factors identified in DEGs at different intervals
YP2-vs-YP1								YP3-vs-YP2								YP4-vs-YP3								P1-vs-YP4								P2-vs-P1
Up-regulated				Down-regulated				Up-regulated				Down-regulated				Up-regulated				Down-regulated				Up-regulated				Down-regulated				Up-regulated				Down-regulated
TF family	Number of TFs	Percentage in up-regulated TFs	Percentage of the TF family in all quinoa TFs	TF family	TF number	Percentage in down-regulated TFs	Percentage of the TF family in all quinoa TFs	TF family	TF number	Percentage in up-regulated TFs	Percentage of the TF family in all quinoa TFs	TF family	TF number	Percentage in down-regulated TFs	Percentage of the TF family in all quinoa TFs	TF family	TF number	Percentage in up-regulated TFs	Percentage of the TF family in all quinoa TFs	TF family	TF number	Percentage in down-regulated TFs	Percentage of the TF family in all quinoa TFs	TF family	TF number	Percentage in up-regulated TFs	Percentage of the TF family in all quinoa TFs	TF family	TF number	Percentage in down-regulated TFs	Percentage of the TF family in all quinoa TFs	TF family	TF number	Percentage in up-regulated TFs	Percentage of the TF family in all quinoa TFs	TF family	TF number	Percentage in down-regulated TFs	Percentage of the TF family in all quinoa TFs
MIKC_MADS	10	0.123457	0.0275758	bHLH	11	0.125	0.09	MIKC_MADS	9	0.3	0.0275758	NF-YA	4	0.190476	0.00545455	ERF	4	0.222222	0.0406	ERF	1	0.5	0.0406	MYB_related	47	0.174074	0.0836364	B3	26	0.128713	0.0606061	ERF	2	0.153846	0.0406061	C2H2	4	0.235294	0.0409091
B3	10	0.123457	0.0606061	ERF	8	0.0909091	0.0406061	MYB_related	6	0.2	0.0836364	bZIP	3	0.142857	0.0390909	WRKY	4	0.222222	0.0327	MYB_related	1	0.5	0.0836	ERF	24	0.0888889	0.0406061	bHLH	19	0.0940594	0.09	MYB_related	2	0.153846	0.0836364	NAC	3	0.176471	0.039697
bHLH	7	0.0864198	0.09	MYB_related	8	0.0909091	0.0836364	B3	2	0.0666667	0.0606061	GRAS	3	0.142857	0.0209091	MYB_related	2	0.111111	0.0836364					NAC	22	0.0814815	0.039697	MYB_related	18	0.0891089	0.0836364	ARR-B	1	0.0769231	0.00636364	SBP	3	0.176471	0.0112121
C2H2	6	0.0740741	0.0409091	TCP	7	0.0795455	0.0121212	bHLH	2	0.0666667	0.09	HD-ZIP	2	0.0952381	0.0178788	RAV	2	0.111111	0.00121212					C2H2	21	0.0777778	0.0409091	GRAS	11	0.0544554	0.0209091	bHLH	1	0.0769231	0.09	MYB_related	2	0.117647	0.0836364
MYB_related	6	0.0740741	0.0836364	G2-like	7	0.0795455	0.0187879	G2-like	2	0.0666667	0.0187879	C2H2	1	0.047619	0.0409091	C2H2	1	0.0555556	0.0409091					bHLH	15	0.0555556	0.09	C2H2	8	0.039604	0.0409091	C2H2	1	0.0769231	0.0409091	B3	1	0.0588235	0.0606061
NF-YA	5	0.0617284	0.00545455	GATA	4	0.0454545	0.0118182	LBD	2	0.0666667	0.0184848	CPP	1	0.047619	0.00484848	C3H	1	0.0555556	0.0339394					bZIP	14	0.0518519	0.0390909	HD-ZIP	7	0.0346535	0.0178788	CO-like	1	0.0769231	0.00484848	G2-like	1	0.0588235	0.0187879
NAC	4	0.0493827	0.039697	HD-ZIP	4	0.0454545	0.0178788	SBP	2	0.0666667	0.0112121	Dof	1	0.047619	0.0160606	GRAS	1	0.0555556	0.0209091					WRKY	13	0.0481481	0.0327273	SBP	7	0.0346535	0.0112121	G2-like	1	0.0769231	0.0187879	LBD	1	0.0588235	0.0184848
TALE	3	0.037037	0.01	CO-like	3	0.0340909	0.00484848	WRKY	2	0.0666667	0.0327273	ERF	1	0.047619	0.0406061	HD-ZIP	1	0.0555556	0.0178788					MIKC_MADS	12	0.0444444	0.0275758	bZIP	6	0.029703	0.0390909	MIKC_MADS	1	0.0769231	0.0275758	M-type_MADS	1	0.0588235	0.0136364
WRKY	3	0.037037	0.0327273	TALE	3	0.0340909	0.01	bZIP	1	0.0333333	0.0390909	GRF	1	0.047619	0.00666667	NAC	1	0.0555556	0.039697					M-type_MADS	12	0.0444444	0.0136364	ERF	6	0.029703	0.0406061	NAC	1	0.0769231	0.039697	NF-YB	1	0.0588235	0.010303
LFY	2	0.0246914	0.00121212	ARF	3	0.0340909	0.0127273	ERF	1	0.0333333	0.0406061	NAC	1	0.047619	0.039697	NF-YA	1	0.0555556	0.00545455					G2-like	11	0.0407407	0.0187879	GATA	6	0.029703	0.0118182	WRKY	1	0.0769231	0.0327273
SRS	2	0.0246914	0.00333333	C3H	3	0.0340909	0.0339394	YABBY	1	0.0333333	0.00515152	SBP	1	0.047619	0.0112121									LBD	10	0.037037	0.0184848	Trihelix	6	0.029703	0.0193939	YABBY	1	0.0769231	0.00515152
ZF-HD	2	0.0246914	0.00424242	bZIP	3	0.0340909	0.0390909					TALE	1	0.047619	0.01									HD-ZIP	8	0.0296296	0.0178788	Dof	5	0.0247525	0.0160606
DBB	2	0.0246914	0.00515152	C2H2	3	0.0340909	0.0409091					TCP	1	0.047619	0.0121212									Trihelix	7	0.0259259	0.0193939	FAR1	5	0.0247525	0.188485
SBP	2	0.0246914	0.0112121	RAV	2	0.0227273	0.00121212																	TALE	6	0.0222222	0.01	GRF	5	0.0247525	0.00666667
TCP	2	0.0246914	0.0121212	YABBY	2	0.0227273	0.00515152																	FAR1	5	0.0185185	0.188485	TALE	5	0.0247525	0.01
Dof	2	0.0246914	0.0160606	LBD	2	0.0227273	0.0184848																	B3	4	0.0148148	0.0606061	TCP	5	0.0247525	0.0121212
HD-ZIP	2	0.0246914	0.0178788	GRAS	2	0.0227273	0.0209091																	CO-like	4	0.0148148	0.00484848	WRKY	5	0.0247525	0.0327273
C3H	2	0.0246914	0.0339394	WRKY	2	0.0227273	0.0327273																	Dof	4	0.0148148	0.0160606	ARF	4	0.019802	0.0127273
NZZ/SPL	1	0.0123457	0.00030303	B3	2	0.0227273	0.0606061																	GRAS	4	0.0148148	0.0209091	C3H	4	0.019802	0.0339394
SAP	1	0.0123457	0.000909091	DBB	1	0.0113636	0.00515152																	C3H	3	0.0111111	0.0339394	NAC	4	0.019802	0.039697
GeBP	1	0.0123457	0.00212121	WOX	1	0.0113636	0.00545455																	DBB	3	0.0111111	0.00515152	HSF	3	0.0148515	0.0109091
WOX	1	0.0123457	0.00545455	GRF	1	0.0113636	0.00666667																	NF-YA	3	0.0111111	0.00545455	LBD	3	0.0148515	0.0184848
GATA	1	0.0123457	0.0118182	HSF	1	0.0113636	0.0109091																	NF-YB	3	0.0111111	0.010303	MIKC_MADS	3	0.0148515	0.0275758
ARF	1	0.0123457	0.0127273	SBP	1	0.0113636	0.0112121																	RAV	3	0.0111111	0.00121212	WOX	3	0.0148515	0.00545455
LBD	1	0.0123457	0.0184848	Dof	1	0.0113636	0.0160606																	TCP	3	0.0111111	0.0121212	YABBY	3	0.0148515	0.00515152
Trihelix	1	0.0123457	0.0193939	Trihelix	1	0.0113636	0.0193939																	GATA	2	0.00740741	0.0118182	ZF-HD	3	0.0148515	0.00424242
bZIP	1	0.0123457	0.0390909	MIKC_MADS	1	0.0113636	0.0275758																	HSF	2	0.00740741	0.0109091	AP2	2	0.00990099	0.0121212
				NAC	1	0.0113636	0.039697																	Nin-like	2	0.00740741	0.00969697	BBR-BPC	2	0.00990099	0.00424242
																								YABBY	2	0.00740741	0.00515152	CO-like	2	0.00990099	0.00484848
																								HB-other	1	0.0037037	0.00575758	CPP	2	0.00990099	0.00484848
																												LFY	2	0.00990099	0.00121212
																												NF-YA	2	0.00990099	0.00545455
																												SAP	2	0.00990099	0.000909091
																												BES1	1	0.0049505	0.00575758
																												E2F/DP	1	0.0049505	0.00333333
																												EIL	1	0.0049505	0.00393939
																												G2-like	1	0.0049505	0.0187879
																												HB-other	1	0.0049505	0.00575758
																												NF-YB	1	0.0049505	0.010303
																												Nin-like	1	0.0049505	0.00969697
																												Whirly	1	0.0049505	0.00242424
