# Supplementary material for: Investigation into the underlying regulatory mechanisms shaping inflorescence architecture in Chenopodium quinoa
Source: BMC Genomics. 2019 Aug 17;20:658. doi: 10.1186/s12864-019-6027-0 (PMC6698048; doi:10.1186/s12864-019-6027-0)
Supplement: Supplementary file 7 — Table S5. List of Transcription factors in quinoa genome. (XLSX 153 kb) [file 12864_2019_6027_MOESM7_ESM.xlsx]

## Sheet: List of TFs in quinoa genome
Table S5. List of Transcription factors in quinoa genome
Gene ID	Gene name	Best hit in A.thaliana	Description for the best hit
110690839	AP2	AT5G57390.1	AINTEGUMENTA-like 5
110695257	AP2	AT5G10510.2	AINTEGUMENTA-like 6
110695999	AP2	AT1G51190.1	AP2 family protein
novel.20118	AP2	AT4G36920.1	AP2 family protein
novel.29083	AP2	AT5G10510.2	AINTEGUMENTA-like 6
110707295	AP2	AT2G41710.1	AP2 family protein
novel.37197	AP2	AT2G41710.1	AP2 family protein
novel.21554	AP2	AT1G72570.1	AP2 family protein
110682329	AP2	AT4G36920.1	AP2 family protein
110685765	AP2	AT4G37750.1	AP2 family protein
110686428	AP2	AT4G37750.1	AP2 family protein
110692255	AP2	AT5G57390.1	AINTEGUMENTA-like 5
110715802	AP2	AT1G79700.2	AP2 family protein
110718284	AP2	AT4G36920.1	AP2 family protein
110719407	AP2	AT1G68550.1	ERF family protein
110736392	AP2	AT1G51190.1	AP2 family protein
novel.20245	AP2	AT4G37750.1	AP2 family protein
novel.22915	AP2	AT4G37750.1	AP2 family protein
110691514	AP2	AT2G41710.1	AP2 family protein
novel.26488	AP2	AT2G41710.1	AP2 family protein
novel.21016	AP2	AT2G28550.1	related to AP2.7
novel.22350	AP2	AT4G37750.1	AP2 family protein
110737362	AP2	AT3G54320.3	AP2 family protein
110682092	AP2	AT5G10510.1	AINTEGUMENTA-like 6
110682464	AP2	AT4G37750.1	AP2 family protein
110682653	AP2	AT3G54320.3	AP2 family protein
110684377	AP2	AT1G72570.1	AP2 family protein
110688092	AP2	AT1G72570.1	AP2 family protein
110691221	AP2	AT1G68550.1	ERF family protein
110691584	AP2	AT4G37750.1	AP2 family protein
110701063	AP2	AT5G17430.1	AP2 family protein
110710297	AP2	AT2G28550.3	related to AP2.7
110721890	AP2	AT1G79700.2	AP2 family protein
110735999	AP2	AT1G51190.1	AP2 family protein
novel.20332	AP2	AT3G54320.3	AP2 family protein
110683698	AP2	AT2G28550.1	related to AP2.7
novel.39423	AP2	AT2G28550.1	related to AP2.7
novel.26988	AP2	AT5G57390.1	AINTEGUMENTA-like 5
novel.17642	AP2	AT3G54320.2	ERF family protein
novel.44122	AP2	AT4G36920.1	AP2 family protein
110684007	ARF	AT5G62000.3	auxin response factor 2
110691953	ARF	AT5G37020.1	auxin response factor 8
110699947	ARF	AT1G77850.1	auxin response factor 17
110708241	ARF	AT5G37020.1	auxin response factor 8
110710476	ARF	AT1G19220.1	auxin response factor 19
110714634	ARF	AT2G46530.1	auxin response factor 11
110724952	ARF	AT4G30080.1	auxin response factor 16
novel.21103	ARF	AT1G19220.1	auxin response factor 19
novel.21206	ARF	AT5G62000.3	auxin response factor 2
novel.42371	ARF	AT1G77850.1	auxin response factor 17
novel.5544	ARF	AT4G23980.2	auxin response factor 9
110683776	ARF	AT1G19220.1	auxin response factor 19
110686850	ARF	AT5G62000.3	auxin response factor 2
110690029	ARF	AT1G19850.1	ARF family protein
110693686	ARF	AT2G33860.1	ARF family protein
110711152	ARF	AT5G37020.1	auxin response factor 8
110714183	ARF	AT1G77850.1	auxin response factor 17
110719716	ARF	AT4G23980.2	auxin response factor 9
110721809	ARF	AT1G19220.1	auxin response factor 19
110730505	ARF	AT2G33860.1	ARF family protein
110738978	ARF	AT4G30080.1	auxin response factor 16
novel.2450	ARF	AT1G59750.4	auxin response factor 1
novel.30569	ARF	AT4G30080.1	auxin response factor 16
novel.33588	ARF	AT5G37020.1	auxin response factor 8
novel.34815	ARF	AT5G62000.3	auxin response factor 2
novel.42177	ARF	AT2G46530.1	auxin response factor 11
novel.7533	ARF	AT4G23980.2	auxin response factor 9
110688135	ARF	AT1G59750.4	auxin response factor 1
110688701	ARF	AT1G19850.1	ARF family protein
110697561	ARF	AT4G30080.1	auxin response factor 16
110702003	ARF	AT5G37020.1	auxin response factor 8
110703892	ARF	AT5G62000.3	auxin response factor 2
110706942	ARF	AT1G59750.4	auxin response factor 1
110715974	ARF	AT1G19220.1	auxin response factor 19
110722716	ARF	AT4G23980.2	auxin response factor 9
110725127	ARF	AT2G46530.1	auxin response factor 11
110725302	ARF	AT1G77850.1	auxin response factor 17
110735173	ARF	AT4G30080.1	auxin response factor 16
novel.2401	ARF	AT5G62000.3	auxin response factor 2
novel.28010	ARF	AT2G33860.1	ARF family protein
novel.3723	ARF	AT1G59750.4	auxin response factor 1
novel.9322	ARF	AT1G77850.1	auxin response factor 17
110685362	ARR-B	AT4G16110.1	response regulator 2
110692708	ARR-B	AT4G16110.1	response regulator 2
110698319	ARR-B	AT2G25180.1	response regulator 12
110729499	ARR-B	AT4G16110.1	response regulator 2
110732487	ARR-B	AT4G18020.3	ARR-B family protein
110737200	ARR-B	AT4G31920.1	response regulator 10
novel.12620	ARR-B	AT4G18020.3	ARR-B family protein
110701576	ARR-B	AT2G25180.1	response regulator 12
110710253	ARR-B	AT1G67710.1	response regulator 11
110712402	ARR-B	AT1G67710.1	response regulator 11
110727666	ARR-B	AT4G16110.1	response regulator 2
110730231	ARR-B	AT4G18020.3	ARR-B family protein
novel.30412	ARR-B	AT4G16110.1	response regulator 2
110697231	ARR-B	AT4G16110.1	response regulator 2
110697357	ARR-B	AT4G16110.1	response regulator 2
110705837	ARR-B	AT2G25180.1	response regulator 12
110714406	ARR-B	AT4G16110.1	response regulator 2
110733653	ARR-B	AT2G25180.1	response regulator 12
novel.15124	ARR-B	AT2G25180.1	response regulator 12
novel.2777	ARR-B	AT4G16110.1	response regulator 2
novel.41954	ARR-B	AT4G16110.1	response regulator 2
110682291	B3	AT3G19184.1	B3 family protein
110682292	B3	AT3G19184.1	B3 family protein
110682949	B3	AT2G24700.1	B3 family protein
110685244	B3	AT5G66980.1	B3 family protein
110686333	B3	AT4G33280.1	B3 family protein
110689965	B3	AT1G77850.1	auxin response factor 17
110690703	B3	AT4G32010.1	HSI2-like 1
110692017	B3	AT3G18990.1	B3 family protein
110692018	B3	AT3G18990.1	B3 family protein
110695083	B3	AT3G19184.1	B3 family protein
110696563	B3	AT5G42700.1	B3 family protein
110697995	B3	AT3G18960.1	B3 family protein
110698558	B3	AT3G18990.1	B3 family protein
110701298	B3	AT4G33280.1	B3 family protein
110701791	B3	AT3G18990.1	B3 family protein
110703348	B3	AT3G18990.1	B3 family protein
110706959	B3	AT3G19184.1	B3 family protein
110708294	B3	AT4G33280.1	B3 family protein
110708295	B3	AT4G33280.1	B3 family protein
110708663	B3	AT5G66980.1	B3 family protein
110708940	B3	AT3G06220.1	B3 family protein
110709086	B3	AT5G42700.1	B3 family protein
110711562	B3	AT4G01500.1	B3 family protein
110714834	B3	AT1G01030.1	B3 family protein
110720768	B3	AT5G18000.1	VERDANDI
110721013	B3	AT4G33280.1	B3 family protein
110721225	B3	AT3G26790.1	B3 family protein
110722516	B3	AT1G25560.1	RAV family protein
110723766	B3	AT4G33280.1	B3 family protein
110725090	B3	AT4G33280.1	B3 family protein
110726333	B3	AT4G33280.1	B3 family protein
110726334	B3	AT4G33280.1	B3 family protein
110726951	B3	AT4G00260.1	B3 family protein
110727046	B3	AT4G33280.1	B3 family protein
110727048	B3	AT4G33280.1	B3 family protein
110728321	B3	AT3G53310.1	B3 family protein
110729173	B3	AT3G19184.1	B3 family protein
110731511	B3	AT1G68840.2	related to ABI3/VP1 2
110731519	B3	AT1G68840.2	related to ABI3/VP1 2
110739903	B3	AT4G33280.1	B3 family protein
novel.10378	B3	AT5G66980.1	B3 family protein
novel.10436	B3	AT2G24700.1	B3 family protein
novel.11906	B3	AT3G19184.1	B3 family protein
novel.12869	B3	AT4G33280.1	B3 family protein
novel.17296	B3	AT5G66980.1	B3 family protein
novel.18600	B3	AT4G31640.1	B3 family protein
novel.18618	B3	AT2G46870.1	B3 family protein
novel.20531	B3	AT2G24650.1	DNA binding;DNA binding;sequence-specific DNA binding transcription factors
novel.21693	B3	AT2G30470.1	high-level expression of sugar-inducible gene 2
novel.25390	B3	AT4G33280.1	B3 family protein
novel.28044	B3	AT3G18990.1	B3 family protein
novel.31219	B3	AT3G53310.1	B3 family protein
novel.32828	B3	AT4G33280.1	B3 family protein
novel.36237	B3	AT3G19184.1	B3 family protein
novel.37961	B3	AT4G33280.1	B3 family protein
novel.37962	B3	AT4G33280.1	B3 family protein
novel.42614	B3	AT1G01030.1	B3 family protein
novel.8172	B3	AT4G33280.1	B3 family protein
110681923	B3	AT5G42700.1	B3 family protein
110682843	B3	AT3G18990.1	B3 family protein
110682986	B3	AT2G24650.1	DNA binding;DNA binding;sequence-specific DNA binding transcription factors
110684223	B3	AT2G30470.1	high-level expression of sugar-inducible gene 2
110684643	B3	AT2G30470.1	high-level expression of sugar-inducible gene 2
110685211	B3	AT5G66980.1	B3 family protein
110686791	B3	AT4G31620.1	B3 family protein
110687890	B3	AT5G66980.1	B3 family protein
110689538	B3	AT4G33280.1	B3 family protein
110692711	B3	AT4G33280.1	B3 family protein
110692880	B3	AT1G49480.1	related to vernalization1 1
110693720	B3	AT3G18990.1	B3 family protein
110695533	B3	AT5G66980.1	B3 family protein
110696774	B3	AT5G42700.1	B3 family protein
110697908	B3	AT3G06220.1	B3 family protein
110698545	B3	AT5G66980.1	B3 family protein
110698547	B3	AT4G31640.1	B3 family protein
110698549	B3	AT3G53310.1	B3 family protein
110700712	B3	AT4G33280.1	B3 family protein
110700824	B3	AT4G33280.1	B3 family protein
110701524	B3	AT4G33280.1	B3 family protein
110701792	B3	AT3G18990.1	B3 family protein
110701840	B3	AT3G18990.1	B3 family protein
110704051	B3	AT3G06160.1	B3 family protein
110704905	B3	AT3G18990.1	B3 family protein
110704964	B3	AT3G19184.1	B3 family protein
110705005	B3	AT3G18990.1	B3 family protein
110705941	B3	AT3G19184.1	B3 family protein
110706235	B3	AT2G24700.1	B3 family protein
110706929	B3	AT4G33280.1	B3 family protein
110707881	B3	AT3G19184.1	B3 family protein
110708816	B3	AT4G33280.1	B3 family protein
110712005	B3	AT3G17010.1	B3 family protein
110713278	B3	AT3G18990.1	B3 family protein
110713279	B3	AT3G18990.1	B3 family protein
110715941	B3	AT2G24700.1	B3 family protein
110717470	B3	AT3G19184.1	B3 family protein
110717471	B3	AT3G19184.1	B3 family protein
110718105	B3	AT1G01030.1	B3 family protein
110720769	B3	AT5G18000.1	VERDANDI
110721232	B3	AT5G66980.1	B3 family protein
110723402	B3	AT4G33280.1	B3 family protein
110723560	B3	AT5G42700.1	B3 family protein
110726821	B3	AT5G66980.1	B3 family protein
110726822	B3	AT4G01580.1	B3 family protein
110726984	B3	AT5G18000.1	VERDANDI
110730629	B3	AT3G18990.1	B3 family protein
110731447	B3	AT4G32010.1	HSI2-like 1
110731857	B3	AT3G24650.1	B3 family protein
110734314	B3	AT3G18990.1	B3 family protein
110734315	B3	AT3G18990.1	B3 family protein
110737994	B3	AT3G18990.1	B3 family protein
110738388	B3	AT4G00260.1	B3 family protein
110738547	B3	AT4G31690.1	B3 family protein
110738548	B3	AT4G31620.1	B3 family protein
110738791	B3	AT4G00260.1	B3 family protein
110738806	B3	AT2G46870.1	B3 family protein
novel.1360	B3	AT2G36080.1	B3 family protein
novel.14065	B3	AT2G46870.1	B3 family protein
novel.18307	B3	AT4G31690.1	B3 family protein
novel.18598	B3	AT4G31690.1	B3 family protein
novel.21417	B3	AT2G30470.1	high-level expression of sugar-inducible gene 2
novel.23849	B3	AT5G66980.1	B3 family protein
novel.25885	B3	AT4G32010.1	HSI2-like 1
novel.26472	B3	AT4G34400.1	B3 family protein
novel.27280	B3	AT3G06220.1	B3 family protein
novel.27283	B3	AT4G33280.1	B3 family protein
novel.29246	B3	AT5G66980.1	B3 family protein
novel.29958	B3	AT5G42700.1	B3 family protein
novel.32826	B3	AT4G33280.1	B3 family protein
novel.33491	B3	AT3G18990.1	B3 family protein
novel.35515	B3	AT4G34400.1	B3 family protein
novel.38346	B3	AT5G66980.1	B3 family protein
novel.43105	B3	AT2G24700.1	B3 family protein
novel.44538	B3	AT4G31690.1	B3 family protein
novel.44540	B3	AT4G31690.1	B3 family protein
novel.4606	B3	AT4G00260.1	B3 family protein
novel.9281	B3	AT4G33280.1	B3 family protein
novel.9978	B3	AT4G33280.1	B3 family protein
110682460	B3	AT4G33280.1	B3 family protein
110686353	B3	AT4G33280.1	B3 family protein
110686379	B3	AT4G33280.1	B3 family protein
110686417	B3	AT3G18990.1	B3 family protein
110686474	B3	AT1G77850.1	auxin response factor 17
110687889	B3	AT4G01580.1	B3 family protein
110689288	B3	AT4G33280.1	B3 family protein
110689289	B3	AT5G66980.1	B3 family protein
110689365	B3	AT4G33280.1	B3 family protein
110689634	B3	AT4G33280.1	B3 family protein
110692020	B3	AT3G18990.1	B3 family protein
110692058	B3	AT3G18990.1	B3 family protein
110692846	B3	AT1G49480.1	related to vernalization1 1
110692847	B3	AT3G18990.1	B3 family protein
110693774	B3	AT3G18990.1	B3 family protein
110696478	B3	AT4G33280.1	B3 family protein
110696965	B3	AT4G34400.1	B3 family protein
110698081	B3	AT1G49475.1	B3 family protein
110698308	B3	AT4G33280.1	B3 family protein
110698586	B3	AT3G19184.1	B3 family protein
110698928	B3	AT4G01580.1	B3 family protein
110701469	B3	AT4G33280.1	B3 family protein
110703052	B3	AT4G33280.1	B3 family protein
110703186	B3	AT4G33280.1	B3 family protein
110705006	B3	AT4G34400.1	B3 family protein
110708817	B3	AT4G33280.1	B3 family protein
110708973	B3	AT4G33280.1	B3 family protein
110709073	B3	AT5G42700.1	B3 family protein
110710037	B3	AT4G31690.1	B3 family protein
110715136	B3	AT3G18990.1	B3 family protein
110715850	B3	AT2G24700.1	B3 family protein
110717220	B3	AT4G31690.1	B3 family protein
110717739	B3	AT4G00260.1	B3 family protein
110717980	B3	AT4G31680.1	B3 family protein
110720666	B3	AT2G24700.1	B3 family protein
110722797	B3	AT2G46870.1	B3 family protein
110724111	B3	AT4G34400.1	B3 family protein
110725254	B3	AT4G33280.1	B3 family protein
110727223	B3	AT3G26790.1	B3 family protein
110728103	B3	AT3G24650.1	B3 family protein
110729974	B3	AT2G36080.1	B3 family protein
110730562	B3	AT4G33280.1	B3 family protein
110732335	B3	AT2G46870.1	B3 family protein
110732928	B3	AT4G01580.1	B3 family protein
110733062	B3	AT3G18990.1	B3 family protein
110733063	B3	AT4G01580.1	B3 family protein
110736628	B3	AT4G33280.1	B3 family protein
110738602	B3	AT4G31690.1	B3 family protein
novel.10503	B3	AT4G33280.1	B3 family protein
novel.12838	B3	AT3G18990.1	B3 family protein
novel.14627	B3	AT3G18990.1	B3 family protein
novel.15493	B3	AT3G18990.1	B3 family protein
novel.20081	B3	AT3G19184.1	B3 family protein
novel.20082	B3	AT3G19184.1	B3 family protein
novel.22904	B3	AT3G18990.1	B3 family protein
novel.2389	B3	AT4G33280.1	B3 family protein
novel.28042	B3	AT3G18990.1	B3 family protein
novel.33486	B3	AT3G18990.1	B3 family protein
novel.35477	B3	AT3G19184.1	B3 family protein
novel.37644	B3	AT3G19184.1	B3 family protein
novel.38497	B3	AT3G19184.1	B3 family protein
novel.844	B3	AT4G33280.1	B3 family protein
novel.847	B3	AT3G06220.1	B3 family protein
110686586	BBR-BPC	AT2G01930.1	basic pentacysteine1
110704922	BBR-BPC	AT2G21240.1	basic pentacysteine 4
110724698	BBR-BPC	AT5G42520.1	basic pentacysteine 6
110692413	BBR-BPC	AT2G01930.1	basic pentacysteine1
110709853	BBR-BPC	AT5G42520.1	basic pentacysteine 6
110730082	BBR-BPC	AT2G35550.3	basic pentacysteine 7
novel.39003	BBR-BPC	AT5G42520.1	basic pentacysteine 6
110718456	BBR-BPC	AT2G21240.1	basic pentacysteine 4
110718458	BBR-BPC	AT2G21240.1	basic pentacysteine 4
110718459	BBR-BPC	AT2G21240.1	basic pentacysteine 4
110732643	BBR-BPC	AT2G35550.3	basic pentacysteine 7
novel.35718	BBR-BPC	AT2G21240.1	basic pentacysteine 4
novel.4985	BBR-BPC	AT2G21240.1	basic pentacysteine 4
novel.8873	BBR-BPC	AT5G42520.1	basic pentacysteine 6
110686205	BES1	AT1G75080.2	BES1 family protein
110702604	BES1	AT5G45300.1	beta-amylase 2
110711262	BES1	AT1G75080.2	BES1 family protein
110714585	BES1	AT2G45880.1	beta-amylase 7
110737571	BES1	AT1G78700.1	BES1/BZR1 homolog 4
novel.33998	BES1	AT5G45300.2	beta-amylase 2
novel.42016	BES1	AT2G45880.1	beta-amylase 7
110686390	BES1	AT1G75080.2	BES1 family protein
110716109	BES1	AT1G78700.1	BES1/BZR1 homolog 4
110731526	BES1	AT2G45880.1	beta-amylase 7
novel.13500	BES1	AT2G45880.1	beta-amylase 7
novel.39691	BES1	AT4G36780.1	BES1/BZR1 homolog 2
110719362	BES1	AT5G45300.1	beta-amylase 2
110722853	BES1	AT1G75080.2	BES1 family protein
110734091	BES1	AT1G78700.1	BES1/BZR1 homolog 4
110736467	BES1	AT1G78700.1	BES1/BZR1 homolog 4
novel.15241	BES1	AT4G36780.1	BES1/BZR1 homolog 2
novel.22812	BES1	AT1G75080.2	BES1 family protein
novel.5203	BES1	AT5G45300.1	beta-amylase 2
110682535	bHLH	AT1G27660.1	bHLH family protein
110684005	bHLH	AT3G26744.1	bHLH family protein
110685037	bHLH	AT4G09820.1	bHLH family protein
110686843	bHLH	AT3G26744.1	bHLH family protein
110688662	bHLH	AT3G50330.1	bHLH family protein
110690045	bHLH	AT4G36930.1	bHLH family protein
110691434	bHLH	AT3G57800.2	bHLH family protein
110691768	bHLH	AT2G28160.1	FER-like regulator of iron uptake
110692226	bHLH	AT2G14760.1	bHLH family protein
110692650	bHLH	AT4G33880.1	ROOT HAIR DEFECTIVE 6-LIKE 2
110693067	bHLH	AT4G14410.2	bHLH family protein
110693138	bHLH	AT5G54680.1	bHLH family protein
110693480	bHLH	AT1G61660.1	bHLH family protein
110693625	bHLH	AT4G20970.1	bHLH family protein
110693767	bHLH	AT4G20970.1	bHLH family protein
110694167	bHLH	AT1G10610.1	bHLH family protein
110694532	bHLH	AT4G37850.1	bHLH family protein
110694991	bHLH	AT4G09820.1	bHLH family protein
110695486	bHLH	AT1G10120.1	bHLH family protein
110696064	bHLH	AT5G53210.1	bHLH family protein
110697781	bHLH	AT3G22100.1	bHLH family protein
110698454	bHLH	AT4G34530.1	cryptochrome-interacting basic-helix-loop-helix 1
110698827	bHLH	AT3G20640.1	bHLH family protein
110698882	bHLH	AT4G37850.1	bHLH family protein
110699302	bHLH	AT2G40200.1	bHLH family protein
110700490	bHLH	AT5G62610.1	bHLH family protein
110700658	bHLH	AT4G00050.1	bHLH family protein
110700864	bHLH	AT4G20970.1	bHLH family protein
110701641	bHLH	AT5G37800.1	RHD SIX-LIKE 1
110702189	bHLH	AT2G31210.1	bHLH family protein
110702218	bHLH	AT1G27660.1	bHLH family protein
110702898	bHLH	AT1G73830.1	BR enhanced expression 3
110703906	bHLH	AT5G50915.2	bHLH family protein
110704928	bHLH	AT2G22760.1	bHLH family protein
110705102	bHLH	AT4G34530.1	cryptochrome-interacting basic-helix-loop-helix 1
110705762	bHLH	AT1G69010.1	BES1-interacting Myc-like protein 2
110706645	bHLH	AT1G72210.1	bHLH family protein
110707211	bHLH	AT2G42280.1	bHLH family protein
110707229	bHLH	AT3G57800.2	bHLH family protein
110707415	bHLH	AT3G56970.1	bHLH family protein
110707416	bHLH	AT3G56970.1	bHLH family protein
110707417	bHLH	AT3G56970.1	bHLH family protein
110708433	bHLH	AT4G02590.2	bHLH family protein
110709935	bHLH	AT5G50915.2	bHLH family protein
110711797	bHLH	AT3G56970.1	bHLH family protein
110711900	bHLH	AT3G22100.1	bHLH family protein
110712962	bHLH	AT5G56960.1	bHLH family protein
110713844	bHLH	AT4G37850.1	bHLH family protein
110714201	bHLH	AT4G37850.1	bHLH family protein
110714321	bHLH	AT4G01460.1	bHLH family protein
110714718	bHLH	AT3G24140.1	bHLH family protein
110715406	bHLH	AT3G07340.1	bHLH family protein
110716451	bHLH	AT3G19500.1	bHLH family protein
110716830	bHLH	AT5G57150.1	bHLH family protein
110718520	bHLH	AT2G16910.1	bHLH family protein
110718583	bHLH	AT3G19860.1	bHLH family protein
110718964	bHLH	AT1G49770.1	bHLH family protein
110721313	bHLH	AT1G69010.1	BES1-interacting Myc-like protein 2
110721486	bHLH	AT4G00050.1	bHLH family protein
110722228	bHLH	AT5G08130.2	bHLH family protein
110722534	bHLH	AT1G30670.1	bHLH family protein
110722909	bHLH	AT4G09820.1	bHLH family protein
110723262	bHLH	AT1G27660.1	bHLH family protein
110724784	bHLH	AT1G27660.1	bHLH family protein
110724816	bHLH	AT2G31210.1	bHLH family protein
110724982	bHLH	AT4G30980.1	LJRHL1-like 2
110725936	bHLH	AT1G05805.1	bHLH family protein
110726185	bHLH	AT5G67110.1	bHLH family protein
110726549	bHLH	AT5G62610.1	bHLH family protein
110728917	bHLH	AT4G16430.1	bHLH family protein
110728951	bHLH	AT4G02590.2	bHLH family protein
110730656	bHLH	AT2G14760.1	bHLH family protein
110730879	bHLH	AT2G28160.1	FER-like regulator of iron uptake
110731636	bHLH	AT4G00870.1	bHLH family protein
110731789	bHLH	AT3G06120.1	bHLH family protein
110732310	bHLH	AT5G46760.1	bHLH family protein
110732543	bHLH	AT1G32640.1	bHLH family protein
110734422	bHLH	AT4G02590.2	bHLH family protein
110736069	bHLH	AT3G28857.1	bHLH family protein
110736958	bHLH	AT1G72210.1	bHLH family protein
110737088	bHLH	AT4G02590.2	bHLH family protein
novel.10198	bHLH	AT5G62610.1	bHLH family protein
novel.11728	bHLH	AT4G16430.1	bHLH family protein
novel.15566	bHLH	AT4G16430.1	bHLH family protein
novel.16609	bHLH	AT1G51140.1	bHLH family protein
novel.22635	bHLH	AT1G68920.3	bHLH family protein
novel.26398	bHLH	AT3G57800.2	bHLH family protein
novel.30932	bHLH	AT3G26744.1	bHLH family protein
novel.33816	bHLH	AT4G37850.1	bHLH family protein
novel.35350	bHLH	AT2G31220.1	bHLH family protein
novel.35611	bHLH	AT4G34530.1	cryptochrome-interacting basic-helix-loop-helix 1
novel.36170	bHLH	AT1G69010.1	BES1-interacting Myc-like protein 2
novel.43914	bHLH	AT5G57150.1	bHLH family protein
novel.44313	bHLH	AT4G14410.2	bHLH family protein
novel.4653	bHLH	AT2G16910.1	bHLH family protein
novel.612	bHLH	AT1G68920.3	bHLH family protein
novel.8119	bHLH	AT5G54680.1	bHLH family protein
novel.8639	bHLH	AT4G21330.1	bHLH family protein
110681724	bHLH	AT4G37850.1	bHLH family protein
110682321	bHLH	AT4G36930.1	bHLH family protein
110682955	bHLH	AT5G56960.1	bHLH family protein
110683995	bHLH	AT5G50915.2	bHLH family protein
110684406	bHLH	AT3G20640.1	bHLH family protein
110684730	bHLH	AT5G08130.6	bHLH family protein
110685041	bHLH	AT4G37850.1	bHLH family protein
110685600	bHLH	AT4G00120.1	bHLH family protein
110685605	bHLH	AT4G37850.1	bHLH family protein
110685840	bHLH	AT1G27660.1	bHLH family protein
110686047	bHLH	AT1G68920.3	bHLH family protein
110690575	bHLH	AT1G68920.3	bHLH family protein
110691429	bHLH	AT2G42280.1	bHLH family protein
110693169	bHLH	AT3G20640.1	bHLH family protein
110693447	bHLH	AT5G54680.1	bHLH family protein
110694699	bHLH	AT3G19860.1	bHLH family protein
110695361	bHLH	AT4G00120.1	bHLH family protein
110695988	bHLH	AT2G42280.1	bHLH family protein
110697415	bHLH	AT5G51790.1	bHLH family protein
110698065	bHLH	AT3G26744.1	bHLH family protein
110698068	bHLH	AT1G59640.1	BIG PETAL P
110698192	bHLH	AT4G37850.1	bHLH family protein
110700778	bHLH	AT4G20970.1	bHLH family protein
110701254	bHLH	AT1G09530.2	phytochrome interacting factor 3
110702384	bHLH	AT4G25410.1	bHLH family protein
110702426	bHLH	AT4G37850.1	bHLH family protein
110702428	bHLH	AT4G37850.1	bHLH family protein
110703398	bHLH	AT1G69010.1	BES1-interacting Myc-like protein 2
110705235	bHLH	AT4G37850.1	bHLH family protein
110706729	bHLH	AT4G20970.1	bHLH family protein
110707749	bHLH	AT4G29100.1	bHLH family protein
110708581	bHLH	AT1G72210.1	bHLH family protein
110709694	bHLH	AT1G72210.1	bHLH family protein
110710552	bHLH	AT3G56970.1	bHLH family protein
110711493	bHLH	AT3G07340.1	bHLH family protein
110711653	bHLH	AT2G24260.1	LJRHL1-like 1
110711703	bHLH	AT2G41130.1	bHLH family protein
110712212	bHLH	AT3G28857.1	bHLH family protein
110712547	bHLH	AT4G25400.1	bHLH family protein
110712886	bHLH	AT5G57150.1	bHLH family protein
110713381	bHLH	AT4G37850.1	bHLH family protein
110713807	bHLH	AT3G26744.1	bHLH family protein
110714058	bHLH	AT1G68920.3	bHLH family protein
110714364	bHLH	AT4G00870.1	bHLH family protein
110714609	bHLH	AT4G37850.1	bHLH family protein
110714732	bHLH	AT3G07340.1	bHLH family protein
110714964	bHLH	AT1G25330.1	bHLH family protein
110716034	bHLH	AT2G43140.2	bHLH family protein
110716316	bHLH	AT3G24140.1	bHLH family protein
110716850	bHLH	AT5G57150.2	bHLH family protein
110717536	bHLH	AT4G14410.2	bHLH family protein
110718226	bHLH	AT1G05710.3	bHLH family protein
110718994	bHLH	AT1G25330.1	bHLH family protein
110719263	bHLH	AT4G25400.1	bHLH family protein
110719265	bHLH	AT5G51790.1	bHLH family protein
110719525	bHLH	AT4G37850.1	bHLH family protein
110720045	bHLH	AT1G68810.1	bHLH family protein
110721172	bHLH	AT1G68920.3	bHLH family protein
110722576	bHLH	AT1G32640.1	bHLH family protein
110722577	bHLH	AT4G00870.1	bHLH family protein
110723728	bHLH	AT5G54680.1	bHLH family protein
110724362	bHLH	AT4G33880.1	ROOT HAIR DEFECTIVE 6-LIKE 2
110724364	bHLH	AT4G33880.1	ROOT HAIR DEFECTIVE 6-LIKE 2
110725693	bHLH	AT5G53210.1	bHLH family protein
110726037	bHLH	AT2G42280.1	bHLH family protein
110726386	bHLH	AT4G00050.1	bHLH family protein
110727003	bHLH	AT1G59640.1	BIG PETAL P
110729752	bHLH	AT4G25410.1	bHLH family protein
110729753	bHLH	AT1G12540.1	bHLH family protein
110729823	bHLH	AT3G21330.1	bHLH family protein
110730184	bHLH	AT1G32640.1	bHLH family protein
110730577	bHLH	AT1G68810.1	bHLH family protein
110730655	bHLH	AT4G33880.1	ROOT HAIR DEFECTIVE 6-LIKE 2
110731621	bHLH	AT4G09180.1	bHLH family protein
110731853	bHLH	AT2G20180.2	phytochrome interacting factor 3-like 5
110732814	bHLH	AT1G30670.1	bHLH family protein
110733009	bHLH	AT1G71200.1	bHLH family protein
110734262	bHLH	AT1G71200.1	bHLH family protein
110736180	bHLH	AT1G51140.1	bHLH family protein
110736579	bHLH	AT1G09530.2	phytochrome interacting factor 3
110737453	bHLH	AT1G49770.1	bHLH family protein
110737756	bHLH	AT2G16910.1	bHLH family protein
110739757	bHLH	AT3G19860.1	bHLH family protein
110739941	bHLH	AT4G37850.1	bHLH family protein
110740143	bHLH	AT4G37850.1	bHLH family protein
novel.13604	bHLH	AT4G09180.1	bHLH family protein
novel.15602	bHLH	AT4G02590.2	bHLH family protein
novel.16984	bHLH	AT1G09530.2	phytochrome interacting factor 3
novel.19857	bHLH	AT1G68810.1	bHLH family protein
novel.20287	bHLH	AT4G37850.1	bHLH family protein
novel.21190	bHLH	AT5G50915.2	bHLH family protein
novel.24512	bHLH	AT5G65640.1	beta HLH protein 93
novel.27101	bHLH	AT2G31220.1	bHLH family protein
novel.32669	bHLH	AT1G26945.1	bHLH family protein
novel.33752	bHLH	AT2G31210.1	bHLH family protein
novel.3436	bHLH	AT1G69010.1	BES1-interacting Myc-like protein 2
novel.34829	bHLH	AT5G50915.2	bHLH family protein
novel.38113	bHLH	AT4G02590.2	bHLH family protein
novel.3819	bHLH	AT1G10610.1	bHLH family protein
novel.41679	bHLH	AT3G26744.1	bHLH family protein
novel.41904	bHLH	AT2G22750.1	bHLH family protein
novel.43916	bHLH	AT5G57150.3	bHLH family protein
novel.7246	bHLH	AT1G69010.1	BES1-interacting Myc-like protein 2
novel.9160	bHLH	AT1G01260.1	bHLH family protein
110681689	bHLH	AT4G00120.1	bHLH family protein
110684871	bHLH	AT1G69010.1	BES1-interacting Myc-like protein 2
110684872	bHLH	AT5G08130.6	bHLH family protein
110685099	bHLH	AT4G37850.1	bHLH family protein
110686065	bHLH	AT1G69010.1	BES1-interacting Myc-like protein 2
110687138	bHLH	AT4G21330.1	bHLH family protein
110687241	bHLH	AT1G61660.3	bHLH family protein
110687278	bHLH	AT5G54680.1	bHLH family protein
110687809	bHLH	AT3G07340.1	bHLH family protein
110688684	bHLH	AT5G65640.1	beta HLH protein 93
110688940	bHLH	AT3G28857.1	bHLH family protein
110690011	bHLH	AT5G65640.1	beta HLH protein 93
110690485	bHLH	AT2G24260.1	LJRHL1-like 1
110690990	bHLH	AT4G29100.1	bHLH family protein
110691272	bHLH	AT1G68810.1	bHLH family protein
110692100	bHLH	AT4G33880.1	ROOT HAIR DEFECTIVE 6-LIKE 2
110693362	bHLH	AT4G21330.1	bHLH family protein
110694971	bHLH	AT4G30980.1	LJRHL1-like 2
110695234	bHLH	AT1G68810.1	bHLH family protein
110697152	bHLH	AT4G25410.1	bHLH family protein
110697154	bHLH	AT1G62975.1	bHLH family protein
110697986	bHLH	AT5G08130.6	bHLH family protein
110698812	bHLH	AT4G29100.1	bHLH family protein
110702269	bHLH	AT3G56970.1	bHLH family protein
110703055	bHLH	AT4G37850.1	bHLH family protein
110703894	bHLH	AT3G26744.1	bHLH family protein
110704696	bHLH	AT2G31220.1	bHLH family protein
110706295	bHLH	AT4G37850.1	bHLH family protein
110706296	bHLH	AT4G37850.1	bHLH family protein
110706298	bHLH	AT4G37850.1	bHLH family protein
110706730	bHLH	AT4G20970.1	bHLH family protein
110707280	bHLH	AT3G28857.1	bHLH family protein
110707446	bHLH	AT3G56970.1	bHLH family protein
110707462	bHLH	AT3G56970.1	bHLH family protein
110707463	bHLH	AT3G56970.1	bHLH family protein
110707468	bHLH	AT4G37850.1	bHLH family protein
110708734	bHLH	AT1G10610.1	bHLH family protein
110710630	bHLH	AT3G56970.1	bHLH family protein
110710653	bHLH	AT2G41130.1	bHLH family protein
110710655	bHLH	AT3G56970.1	bHLH family protein
110710667	bHLH	AT3G56970.1	bHLH family protein
110712914	bHLH	AT5G57150.1	bHLH family protein
110713348	bHLH	AT4G37850.1	bHLH family protein
110713643	bHLH	AT1G59640.1	BIG PETAL P
110714062	bHLH	AT4G09180.1	bHLH family protein
110714140	bHLH	AT4G00050.1	bHLH family protein
110714617	bHLH	AT1G01260.1	bHLH family protein
110715062	bHLH	AT2G40200.1	bHLH family protein
110715517	bHLH	AT3G21330.1	bHLH family protein
110716621	bHLH	AT5G67060.1	bHLH family protein
110716936	bHLH	AT5G67060.1	bHLH family protein
110717720	bHLH	AT2G20180.1	phytochrome interacting factor 3-like 5
110717813	bHLH	AT2G20180.1	phytochrome interacting factor 3-like 5
110718216	bHLH	AT4G36930.1	bHLH family protein
110718820	bHLH	AT3G19500.1	bHLH family protein
110719200	bHLH	AT3G56970.1	bHLH family protein
110720001	bHLH	AT1G10120.1	bHLH family protein
110720277	bHLH	AT5G37800.1	RHD SIX-LIKE 1
110721260	bHLH	AT4G37850.1	bHLH family protein
110724202	bHLH	AT1G73830.1	BR enhanced expression 3
110724753	bHLH	AT3G19860.1	bHLH family protein
110725129	bHLH	AT1G01260.1	bHLH family protein
110727789	bHLH	AT3G06120.1	bHLH family protein
110728106	bHLH	AT2G20180.2	phytochrome interacting factor 3-like 5
110728915	bHLH	AT4G16430.1	bHLH family protein
110729507	bHLH	AT1G62975.1	bHLH family protein
110730169	bHLH	AT1G22490.1	bHLH family protein
110730413	bHLH	AT3G28857.1	bHLH family protein
110731659	bHLH	AT4G01460.1	bHLH family protein
110732803	bHLH	AT4G00870.1	bHLH family protein
110733465	bHLH	AT2G40200.1	bHLH family protein
110734388	bHLH	AT4G16430.1	bHLH family protein
110734389	bHLH	AT4G16430.1	bHLH family protein
110735364	bHLH	AT3G20640.1	bHLH family protein
110738737	bHLH	AT1G05710.3	bHLH family protein
110740182	bHLH	AT1G59640.1	BIG PETAL P
novel.11765	bHLH	AT4G02590.2	bHLH family protein
novel.12554	bHLH	AT1G22490.1	bHLH family protein
novel.18381	bHLH	AT1G59640.1	BIG PETAL P
novel.1927	bHLH	AT2G16910.1	bHLH family protein
novel.1991	bHLH	AT3G19860.1	bHLH family protein
novel.22651	bHLH	AT1G69010.1	BES1-interacting Myc-like protein 2
novel.25393	bHLH	AT5G65640.1	beta HLH protein 93
novel.27544	bHLH	AT5G54680.1	bHLH family protein
novel.27755	bHLH	AT4G21330.1	bHLH family protein
novel.28818	bHLH	AT4G30980.1	LJRHL1-like 2
novel.29060	bHLH	AT1G68810.1	bHLH family protein
novel.32595	bHLH	AT5G62610.1	bHLH family protein
novel.37117	bHLH	AT3G57800.2	bHLH family protein
novel.41683	bHLH	AT1G59640.1	BIG PETAL P
novel.44130	bHLH	AT4G36930.1	bHLH family protein
novel.4718	bHLH	AT3G19860.1	bHLH family protein
novel.7696	bHLH	AT4G09820.1	bHLH family protein
novel.9127	bHLH	AT4G30980.1	LJRHL1-like 2
novel.998	bHLH	AT3G19860.1	bHLH family protein
110682536	bZIP	AT1G75390.1	basic leucine-zipper 44
110684224	bZIP	AT2G40620.1	bZIP family protein
110685557	bZIP	AT1G42990.1	basic region/leucine zipper motif 60
110686200	bZIP	AT4G36730.1	G-box binding factor 1
110688035	bZIP	AT1G45249.1	abscisic acid responsive elements-binding factor 2
110691246	bZIP	AT1G68640.1	bZIP family protein
110692916	bZIP	AT1G75390.1	basic leucine-zipper 44
110695771	bZIP	AT1G19490.1	bZIP family protein
110696474	bZIP	AT1G77920.1	bZIP family protein
110698792	bZIP	AT1G58110.1	bZIP family protein
110699730	bZIP	AT3G58120.1	bZIP family protein
110703179	bZIP	AT3G30530.1	basic leucine-zipper 42
110705199	bZIP	AT4G38900.3	bZIP family protein
110705736	bZIP	AT3G30530.1	basic leucine-zipper 42
110708430	bZIP	AT5G28770.2	bZIP family protein
110710535	bZIP	AT3G12250.1	TGACG motif-binding factor 6
110710601	bZIP	AT2G40950.1	bZIP family protein
110714788	bZIP	AT3G56850.1	ABA-responsive element binding protein 3
110715294	bZIP	AT2G16770.1	bZIP family protein
110718528	bZIP	AT4G35040.1	bZIP family protein
110718856	bZIP	AT4G38900.3	bZIP family protein
110719702	bZIP	AT3G12250.1	TGACG motif-binding factor 6
110721693	bZIP	AT2G17770.2	basic region/leucine zipper motif 27
110723164	bZIP	AT5G11260.1	bZIP family protein
110724697	bZIP	AT4G38900.3	bZIP family protein
110725193	bZIP	AT2G46270.1	G-box binding factor 3
110729308	bZIP	AT1G19490.1	bZIP family protein
110735704	bZIP	AT5G44080.1	bZIP family protein
110737413	bZIP	AT2G42380.2	bZIP family protein
110737741	bZIP	AT3G58120.1	bZIP family protein
110739241	bZIP	AT4G35040.1	bZIP family protein
novel.14352	bZIP	AT2G35530.1	basic region/leucine zipper transcription factor 16
novel.14608	bZIP	AT2G46270.1	G-box binding factor 3
novel.15752	bZIP	AT5G06839.3	bZIP family protein
novel.21447	bZIP	AT1G08320.3	bZIP family protein
novel.29114	bZIP	AT4G35900.1	bZIP family protein
novel.35724	bZIP	AT4G38900.3	bZIP family protein
novel.40244	bZIP	AT3G56850.1	ABA-responsive element binding protein 3
novel.9224	bZIP	AT2G46270.1	G-box binding factor 3
110681696	bZIP	AT4G35900.1	bZIP family protein
110682459	bZIP	AT2G22850.1	basic leucine-zipper 6
110684644	bZIP	AT2G40620.1	bZIP family protein
110685758	bZIP	AT2G22850.1	basic leucine-zipper 6
110685841	bZIP	AT1G75390.1	basic leucine-zipper 44
110686927	bZIP	AT3G58120.1	bZIP family protein
110688854	bZIP	AT1G77920.1	bZIP family protein
110689602	bZIP	AT1G08320.3	bZIP family protein
110693286	bZIP	AT2G40950.1	bZIP family protein
110693928	bZIP	AT2G46270.1	G-box binding factor 3
110701221	bZIP	AT3G56850.1	ABA-responsive element binding protein 3
110704460	bZIP	AT2G40620.1	bZIP family protein
110708829	bZIP	AT2G16770.1	bZIP family protein
110709852	bZIP	AT4G38900.3	bZIP family protein
110711633	bZIP	AT3G56850.1	ABA-responsive element binding protein 3
110717201	bZIP	AT2G46270.2	G-box binding factor 3
110717338	bZIP	AT5G10030.1	TGACG motif-binding factor 4
110717506	bZIP	AT1G06070.1	bZIP family protein
110717718	bZIP	AT3G17609.2	HY5-homolog
110723197	bZIP	AT2G40620.1	bZIP family protein
110723272	bZIP	AT1G75390.1	basic leucine-zipper 44
110724773	bZIP	AT1G75390.1	basic leucine-zipper 44
110724880	bZIP	AT2G16770.1	bZIP family protein
110725208	bZIP	AT1G58110.1	bZIP family protein
110725850	bZIP	AT1G43700.1	VIRE2-interacting protein 1
110725885	bZIP	AT5G44080.1	bZIP family protein
110727154	bZIP	AT3G12250.1	TGACG motif-binding factor 6
110729518	bZIP	AT2G46270.1	G-box binding factor 3
110730101	bZIP	AT2G35530.1	basic region/leucine zipper transcription factor 16
110731161	bZIP	AT3G30530.1	basic leucine-zipper 42
110733043	bZIP	AT3G62420.1	basic region/leucine zipper motif 53
110734297	bZIP	AT3G62420.1	basic region/leucine zipper motif 53
110734557	bZIP	AT5G06839.3	bZIP family protein
110735736	bZIP	AT1G43700.1	VIRE2-interacting protein 1
110738784	bZIP	AT1G06070.1	bZIP family protein
novel.12106	bZIP	AT2G46270.1	G-box binding factor 3
novel.12494	bZIP	AT2G35530.1	basic region/leucine zipper transcription factor 16
novel.18589	bZIP	AT1G06070.1	bZIP family protein
novel.29784	bZIP	AT5G24800.1	basic leucine zipper 9
novel.33169	bZIP	AT3G56850.1	ABA-responsive element binding protein 3
novel.34522	bZIP	AT1G58110.1	bZIP family protein
novel.39263	bZIP	AT5G24800.1	basic leucine zipper 9
novel.39481	bZIP	AT3G12250.1	TGACG motif-binding factor 6
novel.40106	bZIP	AT3G12250.3	TGACG motif-binding factor 6
novel.42108	bZIP	AT2G46270.2	G-box binding factor 3
novel.447	bZIP	AT1G68640.1	bZIP family protein
novel.4670	bZIP	AT2G16770.1	bZIP family protein
110682168	bZIP	AT5G10030.1	TGACG motif-binding factor 4
110684109	bZIP	AT3G58120.1	bZIP family protein
110684250	bZIP	AT1G08320.3	bZIP family protein
110684434	bZIP	AT1G45249.1	abscisic acid responsive elements-binding factor 2
110685636	bZIP	AT3G30530.1	basic leucine-zipper 42
110686039	bZIP	AT3G30530.1	basic leucine-zipper 42
110687086	bZIP	AT3G30530.1	basic leucine-zipper 42
110691401	bZIP	AT5G06839.3	bZIP family protein
110695291	bZIP	AT4G35900.1	bZIP family protein
110695693	bZIP	AT3G30530.1	basic leucine-zipper 42
110695740	bZIP	AT2G36270.1	bZIP family protein
110696287	bZIP	AT5G24800.1	basic leucine zipper 9
110697372	bZIP	AT3G62420.1	basic region/leucine zipper motif 53
110703382	bZIP	AT1G58110.1	bZIP family protein
110704486	bZIP	AT5G11260.1	bZIP family protein
110706264	bZIP	AT1G42990.1	basic region/leucine zipper motif 60
110710194	bZIP	AT5G24800.1	basic leucine zipper 9
110711480	bZIP	AT3G12250.1	TGACG motif-binding factor 6
110711750	bZIP	AT2G40950.1	bZIP family protein
110713909	bZIP	AT2G46270.1	G-box binding factor 3
110714268	bZIP	AT1G58110.1	bZIP family protein
110718370	bZIP	AT3G12250.1	TGACG motif-binding factor 6
110721063	bZIP	AT3G30530.1	basic leucine-zipper 42
110722810	bZIP	AT4G36730.1	G-box binding factor 1
110727626	bZIP	AT1G75390.1	basic leucine-zipper 44
110729388	bZIP	AT2G36270.1	bZIP family protein
110732622	bZIP	AT2G35530.1	basic region/leucine zipper transcription factor 16
110732923	bZIP	AT2G46270.1	G-box binding factor 3
110735198	bZIP	AT2G17770.2	basic region/leucine zipper motif 27
110736547	bZIP	AT3G56850.1	ABA-responsive element binding protein 3
110737092	bZIP	AT5G28770.2	bZIP family protein
110738034	bZIP	AT3G62420.1	basic region/leucine zipper motif 53
110738622	bZIP	AT3G17609.2	HY5-homolog
novel.10604	bZIP	AT3G12250.1	TGACG motif-binding factor 6
novel.16450	bZIP	AT1G43700.1	VIRE2-interacting protein 1
novel.21605	bZIP	AT1G45249.1	abscisic acid responsive elements-binding factor 2
novel.23986	bZIP	AT1G45249.1	abscisic acid responsive elements-binding factor 2
novel.25125	bZIP	AT1G08320.2	bZIP family protein
novel.26359	bZIP	AT5G06839.3	bZIP family protein
novel.42564	bZIP	AT3G56850.1	ABA-responsive element binding protein 3
novel.777	bZIP	AT4G36730.1	G-box binding factor 1
novel.9037	bZIP	AT2G16770.1	bZIP family protein
novel.34986	bZIP
110681842	C2H2	AT5G14140.1	zinc ion binding;nucleic acid binding;zinc ion binding
110682222	C2H2	AT5G22890.1	C2H2 family protein
110685127	C2H2	AT3G60580.1	C2H2-like zinc finger protein
110685429	C2H2	AT2G01940.1	C2H2-like zinc finger protein
110686139	C2H2	AT1G26610.1	C2H2-like zinc finger protein
110686196	C2H2	AT5G66730.1	C2H2-like zinc finger protein
110688475	C2H2	AT5G59820.1	C2H2 family protein
110689516	C2H2	AT5G10970.1	C2H2 family protein
110689612	C2H2	AT1G08290.1	WIP domain protein 3
110691452	C2H2	AT3G57670.1	C2H2 family protein
110692418	C2H2	AT1G68130.1	indeterminate(ID)-domain 14
110694504	C2H2	AT5G04240.1	C2H2 family protein
110695111	C2H2	AT1G30970.1	C2H2 family protein
110695527	C2H2	AT1G27730.1	salt tolerance zinc finger
110696778	C2H2	AT5G04390.1	C2H2 family protein
110698769	C2H2	AT2G37430.1	C2H2 family protein
110698786	C2H2	AT2G28710.1	C2H2 family protein
110700166	C2H2	AT1G03840.1	C2H2 family protein
110702600	C2H2	AT4G12240.1	C2H2 family protein
110706797	C2H2	AT4G06634.1	C2H2 family protein
110709653	C2H2	AT1G34790.1	C2H2 family protein
110712632	C2H2	AT5G04240.1	C2H2 family protein
110714282	C2H2	AT1G34370.2	C2H2 family protein
110714486	C2H2	AT1G75710.1	C2H2-like zinc finger protein
110717322	C2H2	AT5G56200.1	C2H2 family protein
110718062	C2H2	AT3G60580.1	C2H2-like zinc finger protein
110718302	C2H2	AT5G43540.1	C2H2 family protein
110720106	C2H2	AT4G27240.1	C2H2 family protein
110725329	C2H2	AT1G75710.1	C2H2-like zinc finger protein
110727032	C2H2	AT5G01860.1	C2H2 family protein
110729994	C2H2	AT4G17810.1	C2H2 family protein
110730870	C2H2	AT5G03510.1	C2H2 family protein
110732910	C2H2	AT3G23130.1	C2H2 family protein
110733652	C2H2	AT5G10970.1	C2H2 family protein
110734129	C2H2	AT3G23130.1	C2H2 family protein
110736195	C2H2	AT3G57670.1	C2H2 family protein
110737201	C2H2	AT5G56200.1	C2H2 family protein
110738457	C2H2	AT2G28200.1	C2H2 family protein
110740119	C2H2	AT5G10970.1	C2H2 family protein
110740150	C2H2	AT4G35280.1	C2H2-like zinc finger protein
novel.10376	C2H2	AT5G63280.1	C2H2-like zinc finger protein
novel.28641	C2H2	AT1G24625.1	zinc finger protein 7
novel.5206	C2H2	AT4G12240.1	C2H2 family protein
110682334	C2H2
novel.20123	C2H2
novel.33392	C2H2
110681949	C2H2	AT1G30970.1	C2H2 family protein
110683236	C2H2	AT3G53820.1	C2H2 family protein
110684076	C2H2	AT5G44160.1	C2H2-like zinc finger protein
110684962	C2H2	AT5G25160.1	zinc finger protein 3
110689506	C2H2	AT3G23130.1	C2H2 family protein
110691489	C2H2	AT2G41835.1	C2H2 family protein
110691776	C2H2	AT2G28200.1	C2H2 family protein
110692172	C2H2	AT1G27730.1	salt tolerance zinc finger
110692233	C2H2	AT4G35280.1	C2H2-like zinc finger protein
110692235	C2H2	AT4G35280.1	C2H2-like zinc finger protein
110693146	C2H2	AT4G27240.1	C2H2 family protein
110693682	C2H2	AT5G52010.1	C2H2-like zinc finger protein
110696006	C2H2	AT3G57670.1	C2H2 family protein
110699615	C2H2	AT5G03740.1	histone deacetylase 2C
110705429	C2H2	AT1G55110.1	indeterminate(ID)-domain 7
110705829	C2H2	AT5G10970.1	C2H2 family protein
110707234	C2H2	AT3G57670.1	C2H2 family protein
110707621	C2H2	AT1G10480.1	zinc finger protein 5
110713060	C2H2	AT1G10480.1	zinc finger protein 5
110713834	C2H2	AT1G10480.1	zinc finger protein 5
110714521	C2H2	AT3G60580.1	C2H2-like zinc finger protein
110714997	C2H2	AT1G72050.2	transcription factor IIIA
110719858	C2H2	AT1G55110.1	indeterminate(ID)-domain 7
110720646	C2H2	AT5G57520.1	zinc finger protein 2
110722283	C2H2	AT5G06070.1	C2H2 family protein
110722782	C2H2	AT5G66730.1	C2H2-like zinc finger protein
110725272	C2H2	AT1G34370.2	C2H2 family protein
110726371	C2H2	AT2G45120.1	C2H2-like zinc finger protein
110726827	C2H2	AT3G48430.1	relative of early flowering 6
110728377	C2H2	AT1G55110.1	indeterminate(ID)-domain 7
110728974	C2H2	AT4G02670.1	indeterminate(ID)-domain 12
110730499	C2H2	AT5G52010.1	C2H2-like zinc finger protein
110730862	C2H2	AT5G22890.1	C2H2 family protein
110730863	C2H2	AT5G22890.1	C2H2 family protein
110732019	C2H2	AT5G04390.1	C2H2 family protein
110734444	C2H2	AT4G02670.1	indeterminate(ID)-domain 12
110735014	C2H2	AT2G28710.1	C2H2 family protein
110735329	C2H2	AT3G53820.1	C2H2 family protein
novel.11404	C2H2	AT1G55110.1	indeterminate(ID)-domain 7
novel.19734	C2H2	AT1G30970.1	C2H2 family protein
novel.23841	C2H2	AT3G48430.1	relative of early flowering 6
novel.28597	C2H2	AT5G14140.1	zinc ion binding;nucleic acid binding;zinc ion binding
novel.28931	C2H2	AT1G30970.1	C2H2 family protein
novel.35847	C2H2	AT1G55110.1	indeterminate(ID)-domain 7
novel.40206	C2H2	AT1G72050.2	transcription factor IIIA
novel.42348	C2H2	AT1G34370.2	C2H2 family protein
novel.44105	C2H2	AT5G03150.1	C2H2-like zinc finger protein
novel.6196	C2H2	AT4G12240.1	C2H2 family protein
110701711	C2H2
110681880	C2H2	AT2G02070.1	indeterminate(ID)-domain 5
110683670	C2H2	AT5G03150.1	C2H2-like zinc finger protein
110684112	C2H2	AT5G59820.1	C2H2 family protein
110684258	C2H2	AT1G08290.1	WIP domain protein 3
110684323	C2H2	AT1G55110.1	indeterminate(ID)-domain 7
110686370	C2H2	AT1G75710.1	C2H2-like zinc finger protein
110687882	C2H2	AT3G48430.1	relative of early flowering 6
110688724	C2H2	AT1G75710.1	C2H2-like zinc finger protein
110691781	C2H2	AT5G22890.1	C2H2 family protein
110691782	C2H2	AT5G22890.1	C2H2 family protein
110692644	C2H2	AT1G27730.1	salt tolerance zinc finger
110694636	C2H2	AT5G14140.1	zinc ion binding;nucleic acid binding;zinc ion binding
110695051	C2H2	AT2G02070.1	indeterminate(ID)-domain 5
110700693	C2H2	AT1G74250.1	DNAJ heat shock N-terminal domain-containing protein
110701508	C2H2	AT3G57670.1	C2H2 family protein
110703494	C2H2	AT2G37740.1	zinc-finger protein 10
110703495	C2H2	AT3G53820.1	C2H2 family protein
110705327	C2H2	AT3G57670.1	C2H2 family protein
110707271	C2H2	AT2G41835.1	C2H2 family protein
110711677	C2H2	AT1G72050.2	transcription factor IIIA
110717254	C2H2	AT5G03150.1	C2H2-like zinc finger protein
110717365	C2H2	AT1G34370.3	C2H2 family protein
110717461	C2H2	AT5G05120.1	C2H2 family protein
110717592	C2H2	AT5G14010.1	C2H2 family protein
110719042	C2H2	AT5G03510.1	C2H2 family protein
110719748	C2H2	AT4G12240.1	C2H2 family protein
110720662	C2H2	AT4G12240.1	C2H2 family protein
110722109	C2H2	AT1G26610.1	C2H2-like zinc finger protein
110723684	C2H2	AT1G24625.1	zinc finger protein 7
110724416	C2H2	AT1G27730.1	salt tolerance zinc finger
110726347	C2H2	AT1G74250.1	DNAJ heat shock N-terminal domain-containing protein
110729392	C2H2	AT5G03740.1	histone deacetylase 2C
110734568	C2H2	AT4G35280.1	C2H2-like zinc finger protein
110735005	C2H2	AT2G37430.1	C2H2 family protein
110736835	C2H2	AT4G35280.1	C2H2-like zinc finger protein
110738109	C2H2	AT5G03740.1	histone deacetylase 2C
novel.10385	C2H2	AT3G48430.1	relative of early flowering 6
novel.28004	C2H2	AT5G52010.1	C2H2-like zinc finger protein
novel.42606	C2H2	AT1G72050.2	transcription factor IIIA
novel.9296	C2H2	AT1G34370.2	C2H2 family protein
110682013	C3H	AT2G33835.1	C3H family protein
110683746	C3H	AT1G75340.1	C3H family protein
110693648	C3H	AT2G33835.1	C3H family protein
110694208	C3H	AT1G68200.1	C3H family protein
110695176	C3H	AT2G33835.1	C3H family protein
110695400	C3H	AT2G28450.1	C3H family protein
110695944	C3H	AT5G06770.1	C3H family protein
110696031	C3H	AT5G12850.1	CCCH-type zinc finger protein with ARM repeat domain
110699286	C3H	AT2G40140.2	C3H family protein
110702510	C3H	AT3G08505.1	C3H family protein
110702578	C3H	AT2G41900.1	CCCH-type zinc finger protein with ARM repeat domain
110703957	C3H	AT1G66810.1	C3H family protein
110705192	C3H	AT1G01350.1	C3H family protein
110705201	C3H	AT5G63260.2	C3H family protein
110705675	C3H	AT2G41900.1	CCCH-type zinc finger protein with ARM repeat domain
110707248	C3H	AT2G41900.1	CCCH-type zinc finger protein with ARM repeat domain
110707891	C3H	AT3G19360.1	C3H family protein
110712859	C3H	AT2G40140.2	C3H family protein
110714708	C3H	AT5G18550.1	C3H family protein
110715407	C3H	AT1G68200.1	C3H family protein
110716776	C3H	AT1G66810.1	C3H family protein
110718854	C3H	AT1G68200.1	C3H family protein
110729145	C3H	AT3G19360.1	C3H family protein
110729726	C3H	AT4G25440.1	zinc finger WD40 repeat protein 1
110734518	C3H	AT3G12130.1	C3H family protein
110739396	C3H	AT3G12680.1	floral homeotic protein (HUA1)
novel.18969	C3H	AT3G12680.1	floral homeotic protein (HUA1)
novel.19457	C3H	AT2G19810.1	C3H family protein
novel.19515	C3H	AT3G21810.1	C3H family protein
novel.24013	C3H	AT1G75340.1	C3H family protein
novel.29522	C3H	AT3G12130.1	C3H family protein
novel.33050	C3H	AT3G02830.1	zinc finger protein 1
novel.44294	C3H	AT1G32360.1	C3H family protein
novel.37669	C3H
110681877	C3H	AT5G18550.1	C3H family protein
110688053	C3H	AT1G75340.1	C3H family protein
110689245	C3H	AT3G12130.1	C3H family protein
110689502	C3H	AT5G07500.1	C3H family protein
110690023	C3H	AT4G02560.2	HB-other family protein
110690891	C3H	AT4G29190.1	C3H family protein
110692312	C3H	AT2G19810.1	C3H family protein
110695047	C3H	AT5G18550.1	C3H family protein
110697124	C3H	AT5G51980.1	C3H family protein
110697862	C3H	AT2G47850.1	C3H family protein
110701100	C3H	AT3G02830.1	zinc finger protein 1
110701222	C3H	AT5G26749.1	C3H family protein
110707903	C3H	AT3G12680.1	floral homeotic protein (HUA1)
110708629	C3H	AT1G03790.1	C3H family protein
110710140	C3H	AT1G75340.1	C3H family protein
110716177	C3H	AT2G47850.1	C3H family protein
110717614	C3H	AT5G07500.1	C3H family protein
110718134	C3H	AT1G32360.1	C3H family protein
110718861	C3H	AT1G01350.1	C3H family protein
110720355	C3H	AT1G66810.1	C3H family protein
110722205	C3H	AT5G51980.1	C3H family protein
110726826	C3H	AT3G48440.1	C3H family protein
110733450	C3H	AT2G40140.2	C3H family protein
110736135	C3H	AT5G06770.1	C3H family protein
110736217	C3H	AT5G12850.1	CCCH-type zinc finger protein with ARM repeat domain
110736431	C3H	AT3G02830.1	zinc finger protein 1
110740300	C3H	AT3G21810.1	C3H family protein
novel.10384	C3H	AT3G48440.1	C3H family protein
novel.11921	C3H	AT3G19360.1	C3H family protein
novel.20858	C3H	AT5G58620.1	C3H family protein
novel.25409	C3H	AT4G02560.2	HB-other family protein
novel.27043	C3H	AT2G19810.1	C3H family protein
novel.27969	C3H	AT2G33835.1	C3H family protein
novel.29005	C3H	AT2G33835.1	C3H family protein
novel.36935	C3H	AT2G33835.1	C3H family protein
novel.40404	C3H	AT2G28450.1	C3H family protein
novel.4988	C3H	AT1G01350.1	C3H family protein
110683055	C3H	AT2G20280.1	C3H family protein
110683478	C3H	AT5G58620.1	C3H family protein
110683981	C3H	AT1G29560.2	C3H family protein
110685881	C3H	AT2G16485.1	nucleic acid binding;zinc ion binding;DNA binding
110687884	C3H	AT3G48440.1	C3H family protein
110688249	C3H	AT5G58620.1	C3H family protein
110691466	C3H	AT2G41900.1	CCCH-type zinc finger protein with ARM repeat domain
110693042	C3H	AT1G32360.1	C3H family protein
110698334	C3H	AT1G10320.1	C3H family protein
110698338	C3H	AT2G47850.1	C3H family protein
110698972	C3H	AT3G19360.1	C3H family protein
110700732	C3H	AT5G51980.1	C3H family protein
110705510	C3H	AT4G29190.1	C3H family protein
110705666	C3H	AT3G08505.1	C3H family protein
110706943	C3H	AT2G33835.1	C3H family protein
110708460	C3H	AT3G48440.1	C3H family protein
110711829	C3H	AT2G28450.1	C3H family protein
110711940	C3H	AT3G21810.1	C3H family protein
110712890	C3H	AT3G12680.1	floral homeotic protein (HUA1)
110718902	C3H	AT2G16485.1	nucleic acid binding;zinc ion binding;DNA binding
110726314	C3H	AT5G51980.1	C3H family protein
110727821	C3H	AT2G47850.1	C3H family protein
110729154	C3H	AT2G32930.2	zinc finger nuclease 2
110736053	C3H	AT1G03790.1	C3H family protein
110737062	C3H	AT3G48440.1	C3H family protein
110738418	C3H	AT3G12680.1	floral homeotic protein (HUA1)
110740228	C3H	AT2G19810.1	C3H family protein
novel.12297	C3H	AT4G25440.1	zinc finger WD40 repeat protein 1
novel.16570	C3H	AT3G12130.1	C3H family protein
novel.17507	C3H	AT3G48440.1	C3H family protein
novel.19795	C3H	AT2G33835.1	C3H family protein
novel.20604	C3H	AT2G20280.1	C3H family protein
novel.22449	C3H	AT3G51120.1	DNA binding;zinc ion binding;nucleic acid binding;nucleic acid binding
novel.23842	C3H	AT3G48440.1	C3H family protein
novel.24226	C3H	AT5G58620.1	C3H family protein
novel.29145	C3H	AT2G28450.1	C3H family protein
novel.30781	C3H	AT2G47850.1	C3H family protein
novel.31937	C3H	AT3G44785.1	C3H family protein
novel.34398	C3H	AT3G19360.1	C3H family protein
novel.34399	C3H	AT3G19360.1	C3H family protein
novel.9961	C3H	AT5G51980.1	C3H family protein
110697210	CAMTA	AT4G16150.1	calmodulin binding;transcription regulators
110740154	CAMTA	AT5G09410.2	ethylene induced calmodulin binding protein
novel.18126	CAMTA	AT4G16150.1	calmodulin binding;transcription regulators
110690535	CAMTA	AT1G67310.1	Calmodulin-binding transcription activator protein with CG-1 and Ankyrin domains
110711125	CAMTA	AT1G67310.1	Calmodulin-binding transcription activator protein with CG-1 and Ankyrin domains
110718625	CAMTA	AT5G09410.2	ethylene induced calmodulin binding protein
110738063	CAMTA	AT4G16150.1	calmodulin binding;transcription regulators
novel.4764	CAMTA	AT2G22300.2	signal responsive 1
110705731	CO-like	AT3G02380.1	CONSTANS-like 2
novel.3402	CO-like	AT3G02380.1	CONSTANS-like 2
novel.6206	CO-like	AT5G24930.1	CONSTANS-like 4
110720629	CO-like	AT5G57660.1	CONSTANS-like 5
110721084	CO-like	AT5G57660.1	CONSTANS-like 5
110721210	CO-like	AT2G33500.1	B-box type zinc finger protein with CCT domain
110690486	CO-like	AT2G33500.1	B-box type zinc finger protein with CCT domain
110703096	CO-like	AT3G02380.1	CONSTANS-like 2
110710709	CO-like	AT1G25440.1	B-box type zinc finger protein with CCT domain
110711627	CO-like	AT2G33500.2	B-box type zinc finger protein with CCT domain
110711822	CO-like	AT5G48250.1	B-box type zinc finger protein with CCT domain
110720851	CO-like	AT5G24930.1	CONSTANS-like 4
110727232	CO-like	AT1G28050.1	B-box type zinc finger protein with CCT domain
110733919	CO-like	AT1G25440.1	B-box type zinc finger protein with CCT domain
110740298	CO-like	AT5G48250.1	B-box type zinc finger protein with CCT domain
novel.10659	CO-like	AT1G28050.1	B-box type zinc finger protein with CCT domain
110684840	CPP	AT4G14770.1	TESMIN/TSO1-like CXC 2
110705604	CPP	AT4G29000.1	Tesmin/TSO1-like CXC domain-containing protein
110708393	CPP	AT3G22780.1	Tesmin/TSO1-like CXC domain-containing protein
110723150	CPP	AT3G22780.1	Tesmin/TSO1-like CXC domain-containing protein
110739795	CPP	AT4G29000.1	Tesmin/TSO1-like CXC domain-containing protein
novel.38078	CPP	AT3G22780.1	Tesmin/TSO1-like CXC domain-containing protein
110690997	CPP	AT4G29000.1	Tesmin/TSO1-like CXC domain-containing protein
110711395	CPP	AT4G29000.1	Tesmin/TSO1-like CXC domain-containing protein
novel.17561	CPP	AT3G22780.1	Tesmin/TSO1-like CXC domain-containing protein
novel.40052	CPP	AT4G29000.1	Tesmin/TSO1-like CXC domain-containing protein
110704506	CPP	AT3G22760.1	Tesmin/TSO1-like CXC domain-containing protein
110707753	CPP	AT4G29000.1	Tesmin/TSO1-like CXC domain-containing protein
110713395	CPP	AT4G14770.1	TESMIN/TSO1-like CXC 2
110737123	CPP	AT3G22780.1	Tesmin/TSO1-like CXC domain-containing protein
novel.35215	CPP	AT3G22760.1	Tesmin/TSO1-like CXC domain-containing protein
novel.7860	CPP	AT3G22780.1	Tesmin/TSO1-like CXC domain-containing protein
110694210	DBB	AT5G48250.1	B-box type zinc finger protein with CCT domain
110704920	DBB	AT4G39070.1	DBB family protein
110705180	DBB	AT4G38960.1	DBB family protein
110724724	DBB	AT1G75540.1	salt tolerance homolog2
110737854	DBB	AT1G78600.1	light-regulated zinc finger protein 1
110718894	DBB	AT4G39070.1	DBB family protein
110723321	DBB	AT1G75540.1	salt tolerance homolog2
110738796	DBB	AT1G06040.1	DBB family protein
novel.44531	DBB	AT2G31380.1	salt tolerance homologue
novel.5002	DBB	AT4G38960.1	DBB family protein
novel.5028	DBB	AT4G39070.1	DBB family protein
110702767	DBB	AT1G78600.1	light-regulated zinc finger protein 1
110717368	DBB	AT2G31380.1	salt tolerance homologue
110718871	DBB	AT4G38960.1	DBB family protein
novel.28392	DBB	AT5G48250.1	B-box type zinc finger protein with CCT domain
novel.35667	DBB	AT4G39070.1	DBB family protein
novel.35696	DBB	AT4G38960.1	DBB family protein
110682108	Dof	AT5G65590.1	Dof family protein
110682243	Dof	AT3G50410.1	OBF binding protein 1
110690192	Dof	AT3G50410.1	OBF binding protein 1
110693638	Dof	AT1G28310.2	Dof family protein
110699588	Dof	AT1G51700.1	DOF zinc finger protein 1
110700605	Dof	AT3G47500.1	cycling DOF factor 3
110706867	Dof	AT1G51700.1	DOF zinc finger protein 1
110709517	Dof	AT5G39660.1	cycling DOF factor 2
110712745	Dof	AT5G39660.1	cycling DOF factor 2
110714200	Dof	AT3G61850.4	Dof family protein
110722743	Dof	AT4G24060.1	Dof family protein
novel.17626	Dof	AT5G39660.1	cycling DOF factor 2
novel.27955	Dof	AT3G55370.2	OBF-binding protein 3
novel.27958	Dof	AT1G28310.2	Dof family protein
110684079	Dof	AT3G55370.1	OBF-binding protein 3
110686635	Dof	AT5G62940.1	Dof family protein
110688443	Dof	AT3G55370.3	OBF-binding protein 3
110688977	Dof	AT5G39660.1	cycling DOF factor 2
110695368	Dof	AT5G65590.1	Dof family protein
110700923	Dof	AT2G28510.1	Dof family protein
110706252	Dof	AT3G55370.1	OBF-binding protein 3
110706778	Dof	AT2G28510.1	Dof family protein
110711979	Dof	AT2G28510.1	Dof family protein
110724588	Dof	AT5G39660.1	cycling DOF factor 2
110725807	Dof	AT3G52440.1	Dof family protein
110726443	Dof	AT3G47500.1	cycling DOF factor 3
110730436	Dof	AT5G39660.1	cycling DOF factor 2
110730593	Dof	AT2G34140.1	Dof family protein
110731723	Dof	AT3G61850.4	Dof family protein
110733957	Dof	AT3G52440.1	Dof family protein
110735764	Dof	AT3G52440.1	Dof family protein
110738140	Dof	AT1G51700.1	DOF zinc finger protein 1
novel.32704	Dof	AT3G47500.1	cycling DOF factor 3
novel.36483	Dof	AT5G39660.1	cycling DOF factor 2
novel.8765	Dof	AT5G39660.1	cycling DOF factor 2
110682249	Dof	AT5G60200.1	TARGET OF MONOPTEROS 6
110691132	Dof	AT2G34140.1	Dof family protein
110693580	Dof	AT1G51700.1	DOF zinc finger protein 1
110693636	Dof	AT5G66940.1	Dof family protein
110697960	Dof	AT5G60850.1	OBF binding protein 4
110700388	Dof	AT5G62940.1	Dof family protein
110706329	Dof	AT5G39660.1	cycling DOF factor 2
110706931	Dof	AT1G28310.2	Dof family protein
110717686	Dof	AT5G60200.1	TARGET OF MONOPTEROS 6
110717870	Dof	AT3G50410.1	OBF binding protein 1
110722233	Dof	AT5G60850.1	OBF binding protein 4
110732274	Dof	AT4G24060.1	Dof family protein
110735123	Dof	AT3G55370.1	OBF-binding protein 3
110735444	Dof	AT3G52440.1	Dof family protein
110737352	Dof	AT5G39660.1	cycling DOF factor 2
novel.32467	Dof	AT5G62940.1	Dof family protein
novel.3681	Dof	AT2G37590.1	DNA binding with one finger 2.4
novel.44187	Dof	AT5G60200.1	TARGET OF MONOPTEROS 6
110683584	E2F/DP	AT5G22220.2	E2F transcription factor 1
110686719	E2F/DP	AT3G48160.2	DP-E2F-like 1
110727575	E2F/DP	AT5G03415.1	Transcription factor DP
110688150	E2F/DP	AT5G22220.2	E2F transcription factor 1
110688152	E2F/DP	AT2G36010.1	E2F transcription factor 3
110700325	E2F/DP	AT5G03415.1	Transcription factor DP
110700464	E2F/DP	AT3G48160.2	DP-E2F-like 1
novel.32557	E2F/DP	AT3G48160.2	DP-E2F-like 1
110683583	E2F/DP	AT5G22220.2	E2F transcription factor 1
novel.20959	E2F/DP	AT2G36010.1	E2F transcription factor 3
novel.23121	E2F/DP	AT3G48160.2	DP-E2F-like 1
110695891	EIL	AT5G65100.1	EIL family protein
110736169	EIL	AT1G73730.1	ETHYLENE-INSENSITIVE3-like 3
110737164	EIL	AT5G65100.1	EIL family protein
novel.16601	EIL	AT1G73730.1	ETHYLENE-INSENSITIVE3-like 3
110682957	EIL	AT1G73730.1	ETHYLENE-INSENSITIVE3-like 3
110695982	EIL	AT1G73730.1	ETHYLENE-INSENSITIVE3-like 3
110737363	EIL	AT3G20770.1	EIL family protein
110737443	EIL	AT3G20770.1	EIL family protein
110682654	EIL	AT3G20770.1	EIL family protein
110686605	EIL	AT1G73730.1	ETHYLENE-INSENSITIVE3-like 3
novel.17644	EIL	AT3G20770.1	EIL family protein
novel.17645	EIL	AT3G20770.1	EIL family protein
novel.20497	EIL	AT1G73730.1	ETHYLENE-INSENSITIVE3-like 3
110682050	ERF	AT5G13330.1	related to AP2 6l
110682192	ERF	AT4G39780.1	ERF family protein
110682299	ERF	AT5G61890.1	ERF family protein
110682331	ERF	AT5G67190.1	DREB and EAR motif protein 2
110685172	ERF	AT2G20880.1	ERF family protein
110687053	ERF	AT5G61890.1	ERF family protein
110687064	ERF	AT2G20880.1	ERF family protein
110688032	ERF	AT3G14230.1	related to AP2 2
110689790	ERF	AT1G72360.1	ERF family protein
110690457	ERF	AT5G61890.1	ERF family protein
110693935	ERF	AT4G27950.1	cytokinin response factor 4
110698661	ERF	AT1G15360.1	ERF family protein
110698938	ERF	AT1G28360.1	ERF domain protein 12
110699305	ERF	AT2G40220.1	ERF family protein
110705576	ERF	AT5G11590.1	ERF family protein
110706505	ERF	AT1G78080.1	related to AP2 4
110707244	ERF	AT3G57600.1	ERF family protein
110707720	ERF	AT5G11590.1	ERF family protein
110709636	ERF	AT1G78080.1	related to AP2 4
110710880	ERF	AT2G40340.1	ERF family protein
110714401	ERF	AT2G44940.1	ERF family protein
110714784	ERF	AT4G13620.1	ERF family protein
110715541	ERF	AT5G25810.1	ERF family protein
110719415	ERF	AT1G68550.1	ERF family protein
110719506	ERF	AT5G52020.1	ERF family protein
110719507	ERF	AT5G51990.1	C-repeat-binding factor 4
110719670	ERF	AT1G64380.1	ERF family protein
110719821	ERF	AT5G51990.1	C-repeat-binding factor 4
110719822	ERF	AT4G25470.1	C-repeat/DRE binding factor 2
110722682	ERF	AT1G64380.1	ERF family protein
110722824	ERF	AT2G44940.1	ERF family protein
110725036	ERF	AT1G01250.1	ERF family protein
110733648	ERF	AT5G25190.1	ERF family protein
110734123	ERF	AT3G23230.1	ERF family protein
110734990	ERF	AT3G16770.1	ethylene-responsive element binding protein
110737693	ERF	AT1G28370.1	ERF domain protein 11
110738055	ERF	AT1G19210.1	ERF family protein
novel.14982	ERF	AT2G40340.1	ERF family protein
novel.26559	ERF	AT4G37750.1	AP2 family protein
110681715	ERF	AT4G34410.1	redox responsive transcription factor 1
110682722	ERF	AT4G11140.1	cytokinin response factor 1
110682888	ERF	AT5G19790.1	related to AP2 11
110683968	ERF	AT5G51990.1	C-repeat-binding factor 4
110683969	ERF	AT4G25470.1	C-repeat/DRE binding factor 2
110687030	ERF	AT5G13910.1	ERF family protein
110693071	ERF	AT3G23230.1	ERF family protein
110693072	ERF	AT3G23240.1	ethylene response factor 1
110693654	ERF	AT5G44210.1	erf domain protein 9
110693708	ERF	AT4G18450.1	ERF family protein
110693709	ERF	AT3G23240.1	ethylene response factor 1
110695954	ERF	AT5G13910.1	ERF family protein
110696339	ERF	AT4G27950.1	cytokinin response factor 4
110697411	ERF	AT4G25480.1	dehydration response element B1A
110701573	ERF	AT2G44840.1	ethylene-responsive element binding factor 13
110702398	ERF	AT5G13910.1	ERF family protein
110704250	ERF	AT2G33710.1	ERF family protein
110706132	ERF	AT5G18560.1	ERF family protein
110707473	ERF	AT1G71450.1	ERF family protein
110707647	ERF	AT1G15360.1	ERF family protein
110710728	ERF	AT2G40340.1	ERF family protein
110711601	ERF	AT4G13620.1	ERF family protein
110711921	ERF	AT5G13330.1	related to AP2 6l
110717775	ERF	AT3G23230.1	ERF family protein
110717859	ERF	AT4G39780.1	ERF family protein
110718161	ERF	AT3G23240.1	ethylene response factor 1
110718181	ERF	AT5G61890.1	ERF family protein
110718187	ERF	AT4G34410.1	redox responsive transcription factor 1
110722649	ERF	AT4G23750.1	cytokinin response factor 2
110723360	ERF	AT1G75490.1	ERF family protein
110725185	ERF	AT4G27950.1	cytokinin response factor 4
110725347	ERF	AT1G21910.1	ERF family protein
110725455	ERF	AT1G15360.1	ERF family protein
110729512	ERF	AT4G27950.1	cytokinin response factor 4
110729715	ERF	AT5G51990.1	C-repeat-binding factor 4
110729845	ERF	AT5G25810.1	ERF family protein
110732361	ERF	AT2G44940.1	ERF family protein
110732385	ERF	AT5G47230.1	ethylene responsive element binding factor 5
110732386	ERF	AT4G17500.1	ethylene responsive element binding factor 1
110732908	ERF	AT3G23230.1	ERF family protein
110733878	ERF	AT2G40340.1	ERF family protein
110734366	ERF	AT3G23240.1	ethylene response factor 1
110736316	ERF	AT4G17490.1	ethylene responsive element binding factor 6
110739078	ERF	AT2G47520.1	ERF family protein
novel.21608	ERF	AT1G53910.3	related to AP2 12
novel.23720	ERF	AT4G13040.2	ERF family protein
novel.31774	ERF	AT2G40340.1	ERF family protein
110683154	ERF	AT5G11590.1	ERF family protein
110683627	ERF	AT5G51990.1	C-repeat-binding factor 4
110684437	ERF	AT1G53910.3	related to AP2 12
110686966	ERF	AT3G15210.1	ethylene responsive element binding factor 4
110687766	ERF	AT4G13040.2	ERF family protein
110689144	ERF	AT3G16770.1	ethylene-responsive element binding protein
110689547	ERF	AT5G19790.1	related to AP2 11
110690625	ERF	AT5G18560.1	ERF family protein
110690965	ERF	AT5G25810.1	ERF family protein
110691222	ERF	AT1G68550.1	ERF family protein
110691461	ERF	AT3G57600.1	ERF family protein
110693129	ERF	AT3G23230.1	ERF family protein
110695211	ERF	AT5G61890.1	ERF family protein
110697201	ERF	AT1G19210.1	ERF family protein
110698737	ERF	AT5G61890.1	ERF family protein
110699343	ERF	AT2G40340.1	ERF family protein
110701505	ERF	AT5G47230.1	ethylene responsive element binding factor 5
110702505	ERF	AT5G52020.1	ERF family protein
110702506	ERF	AT5G51990.1	C-repeat-binding factor 4
110703157	ERF	AT1G15360.1	ERF family protein
110703442	ERF	AT4G13040.1	ERF family protein
110704704	ERF	AT5G19790.1	related to AP2 11
110705124	ERF	AT1G15360.1	ERF family protein
110705799	ERF	AT5G25190.1	ERF family protein
110706946	ERF	AT5G44210.1	erf domain protein 9
110712510	ERF	AT1G24590.1	DORNROSCHEN-like
110714262	ERF	AT4G11140.1	cytokinin response factor 1
110714390	ERF	AT1G21910.1	ERF family protein
110717730	ERF	AT3G23230.1	ERF family protein
110719638	ERF	AT4G23750.1	cytokinin response factor 2
110720903	ERF	AT3G20310.1	ethylene response factor 7
110723910	ERF	AT1G50640.1	ethylene responsive element binding factor 3
110724741	ERF	AT1G75490.1	ERF family protein
110727937	ERF	AT2G47520.1	ERF family protein
110730330	ERF	AT4G17500.1	ethylene responsive element binding factor 1
110730331	ERF	AT5G51190.1	ERF family protein
110730461	ERF	AT4G17500.1	ethylene responsive element binding factor 1
110730462	ERF	AT4G18450.1	ERF family protein
110733264	ERF	AT2G40220.1	ERF family protein
110733502	ERF	AT2G40340.1	ERF family protein
110733583	ERF	AT1G15360.1	ERF family protein
110733880	ERF	AT2G40340.1	ERF family protein
110737198	ERF	AT2G44840.1	ethylene-responsive element binding factor 13
novel.11046	ERF	AT1G72360.1	ERF family protein
novel.15053	ERF	AT1G15360.1	ERF family protein
novel.26268	ERF	AT1G68550.1	ERF family protein
novel.26269	ERF	AT1G68550.1	ERF family protein
novel.417	ERF	AT1G68550.1	ERF family protein
110681750	FAR1	AT4G38180.1	FAR1-related sequence 5
110682393	FAR1	AT4G15090.1	FAR1 family protein
110682580	FAR1	AT4G38180.1	FAR1-related sequence 5
110682732	FAR1	AT4G15090.1	FAR1 family protein
110683287	FAR1	AT4G38180.1	FAR1-related sequence 5
110683907	FAR1	AT4G38180.1	FAR1-related sequence 5
110686339	FAR1	AT4G38180.1	FAR1-related sequence 5
110686528	FAR1	AT4G15090.1	FAR1 family protein
110687154	FAR1	AT4G38180.1	FAR1-related sequence 5
110687349	FAR1	AT4G38180.1	FAR1-related sequence 5
110688740	FAR1	AT4G15090.1	FAR1 family protein
110689307	FAR1	AT4G38180.1	FAR1-related sequence 5
110689459	FAR1	AT4G15090.1	FAR1 family protein
110689480	FAR1	AT1G52520.1	FAR1-related sequence 6
110689614	FAR1	AT1G76320.1	FAR1-related sequence 4
110690777	FAR1	AT4G38180.1	FAR1-related sequence 5
110691057	FAR1	AT4G38180.1	FAR1-related sequence 5
110691370	FAR1	AT1G80010.1	FAR1-related sequence 8
110691602	FAR1	AT4G38180.1	FAR1-related sequence 5
110691879	FAR1	AT4G38180.1	FAR1-related sequence 5
110692202	FAR1	AT4G38180.1	FAR1-related sequence 5
110692447	FAR1	AT4G38180.1	FAR1-related sequence 5
110692574	FAR1	AT3G59470.2	FAR1 family protein
110692655	FAR1	AT1G10240.1	FAR1-related sequence 11
110693100	FAR1	AT4G38180.1	FAR1-related sequence 5
110693308	FAR1	AT4G38180.1	FAR1-related sequence 5
110693385	FAR1	AT4G38180.1	FAR1-related sequence 5
110693805	FAR1	AT4G38180.1	FAR1-related sequence 5
110694338	FAR1	AT3G22170.2	far-red elongated hypocotyls 3
110694352	FAR1	AT4G38180.1	FAR1-related sequence 5
110694356	FAR1	AT4G38180.1	FAR1-related sequence 5
110694844	FAR1	AT4G38180.1	FAR1-related sequence 5
110695465	FAR1	AT1G80010.1	FAR1-related sequence 8
110695576	FAR1	AT4G38180.1	FAR1-related sequence 5
110695663	FAR1	AT4G15090.1	FAR1 family protein
110695868	FAR1	AT4G38180.1	FAR1-related sequence 5
110696433	FAR1	AT4G38180.1	FAR1-related sequence 5
110696435	FAR1	AT4G38180.1	FAR1-related sequence 5
110696703	FAR1	AT4G38180.1	FAR1-related sequence 5
110696753	FAR1	AT4G38180.1	FAR1-related sequence 5
110697620	FAR1	AT4G15090.1	FAR1 family protein
110697649	FAR1	AT1G10240.1	FAR1-related sequence 11
110698089	FAR1	AT4G38180.1	FAR1-related sequence 5
110698158	FAR1	AT4G38180.1	FAR1-related sequence 5
110698182	FAR1	AT4G38180.1	FAR1-related sequence 5
110698262	FAR1	AT4G38180.1	FAR1-related sequence 5
110698822	FAR1	AT4G38180.1	FAR1-related sequence 5
110698937	FAR1	AT4G38180.1	FAR1-related sequence 5
110699862	FAR1	AT4G38180.1	FAR1-related sequence 5
110700198	FAR1	AT4G38180.1	FAR1-related sequence 5
110700753	FAR1	AT4G38180.1	FAR1-related sequence 5
110701476	FAR1	AT4G38180.1	FAR1-related sequence 5
110701767	FAR1	AT4G15090.1	FAR1 family protein
110701768	FAR1	AT3G22170.2	far-red elongated hypocotyls 3
110702304	FAR1	AT4G38180.1	FAR1-related sequence 5
110702326	FAR1	AT4G15090.1	FAR1 family protein
110702347	FAR1	AT4G38180.1	FAR1-related sequence 5
110702639	FAR1	AT1G10240.1	FAR1-related sequence 11
110703006	FAR1	AT2G27110.2	FAR1-related sequence 3
110703825	FAR1	AT4G38180.1	FAR1-related sequence 5
110705489	FAR1	AT4G15090.1	FAR1 family protein
110705846	FAR1	AT4G15090.1	FAR1 family protein
110705867	FAR1	AT4G38180.1	FAR1-related sequence 5
110706118	FAR1	AT2G32250.2	FAR1-related sequence 2
110706205	FAR1	AT4G38180.1	FAR1-related sequence 5
110706398	FAR1	AT4G38180.1	FAR1-related sequence 5
110706762	FAR1	AT4G15090.1	FAR1 family protein
110706768	FAR1	AT4G38180.1	FAR1-related sequence 5
110707152	FAR1	AT4G38180.1	FAR1-related sequence 5
110707724	FAR1	AT1G80010.1	FAR1-related sequence 8
110708900	FAR1	AT4G38180.1	FAR1-related sequence 5
110709305	FAR1	AT4G38180.1	FAR1-related sequence 5
110709498	FAR1	AT2G43280.1	FAR1 family protein
110710041	FAR1	AT4G38180.1	FAR1-related sequence 5
110710070	FAR1	AT4G15090.1	FAR1 family protein
110710820	FAR1	AT4G38180.1	FAR1-related sequence 5
110710897	FAR1	AT1G76320.1	FAR1-related sequence 4
110710898	FAR1	AT1G76320.1	FAR1-related sequence 4
110711107	FAR1	AT1G52520.1	FAR1-related sequence 6
110712953	FAR1	AT3G22170.2	far-red elongated hypocotyls 3
110712970	FAR1	AT4G15090.1	FAR1 family protein
110713280	FAR1	AT4G38180.1	FAR1-related sequence 5
110713369	FAR1	AT4G15090.1	FAR1 family protein
110713719	FAR1	AT4G38180.1	FAR1-related sequence 5
110713894	FAR1	AT4G38180.1	FAR1-related sequence 5
110715168	FAR1	AT4G38180.1	FAR1-related sequence 5
110715422	FAR1	AT4G38180.1	FAR1-related sequence 5
110715707	FAR1	AT3G59470.2	FAR1 family protein
110715886	FAR1	AT4G38180.1	FAR1-related sequence 5
110716684	FAR1	AT4G38180.1	FAR1-related sequence 5
110717210	FAR1	AT4G15090.1	FAR1 family protein
110717309	FAR1	AT4G38180.1	FAR1-related sequence 5
110717525	FAR1	AT4G38180.1	FAR1-related sequence 5
110717579	FAR1	AT4G38180.1	FAR1-related sequence 5
110718034	FAR1	AT4G38180.1	FAR1-related sequence 5
110718406	FAR1	AT4G38180.1	FAR1-related sequence 5
110718709	FAR1	AT4G38180.1	FAR1-related sequence 5
110718720	FAR1	AT4G15090.1	FAR1 family protein
110718979	FAR1	AT4G38180.1	FAR1-related sequence 5
110719165	FAR1	AT4G38180.1	FAR1-related sequence 5
110719787	FAR1	AT4G38180.1	FAR1-related sequence 5
110720724	FAR1	AT4G38180.1	FAR1-related sequence 5
110720841	FAR1	AT4G38180.1	FAR1-related sequence 5
110721318	FAR1	AT3G59470.2	FAR1 family protein
110721371	FAR1	AT4G38180.1	FAR1-related sequence 5
110721954	FAR1	AT4G38180.1	FAR1-related sequence 5
110722060	FAR1	AT4G38180.1	FAR1-related sequence 5
110722173	FAR1	AT4G38180.1	FAR1-related sequence 5
110722195	FAR1	AT4G38180.1	FAR1-related sequence 5
110722440	FAR1	AT4G38180.1	FAR1-related sequence 5
110723293	FAR1	AT4G38180.1	FAR1-related sequence 5
110723433	FAR1	AT1G52520.1	FAR1-related sequence 6
110723482	FAR1	AT4G15090.1	FAR1 family protein
110723488	FAR1	AT1G52520.1	FAR1-related sequence 6
110723615	FAR1	AT4G38180.1	FAR1-related sequence 5
110724070	FAR1	AT4G38180.1	FAR1-related sequence 5
110724276	FAR1	AT4G15090.1	FAR1 family protein
110724333	FAR1	AT4G38180.1	FAR1-related sequence 5
110724383	FAR1	AT1G52520.1	FAR1-related sequence 6
110724779	FAR1	AT1G80010.1	FAR1-related sequence 8
110725113	FAR1	AT4G38180.1	FAR1-related sequence 5
110725416	FAR1	AT4G12850.1	FAR1 family protein
110725490	FAR1	AT4G38180.1	FAR1-related sequence 5
110726664	FAR1	AT4G38180.1	FAR1-related sequence 5
110726852	FAR1	AT1G80010.1	FAR1-related sequence 8
110727441	FAR1	AT4G38180.1	FAR1-related sequence 5
110728301	FAR1	AT4G38180.1	FAR1-related sequence 5
110728326	FAR1	AT4G38180.1	FAR1-related sequence 5
110728411	FAR1	AT4G38180.1	FAR1-related sequence 5
110728459	FAR1	AT1G80010.1	FAR1-related sequence 8
110728689	FAR1	AT4G38180.1	FAR1-related sequence 5
110729551	FAR1	AT4G38180.1	FAR1-related sequence 5
110729943	FAR1	AT4G38180.1	FAR1-related sequence 5
110730026	FAR1	AT4G15090.1	FAR1 family protein
110730421	FAR1	AT4G15090.1	FAR1 family protein
110730820	FAR1	AT5G28530.1	FAR1-related sequence 10
110731051	FAR1	AT4G38180.1	FAR1-related sequence 5
110731634	FAR1	AT4G38180.1	FAR1-related sequence 5
110731895	FAR1	AT4G38180.1	FAR1-related sequence 5
110731950	FAR1	AT4G15090.1	FAR1 family protein
110732317	FAR1	AT4G38180.1	FAR1-related sequence 5
110733721	FAR1	AT4G38180.1	FAR1-related sequence 5
110733960	FAR1	AT4G38180.1	FAR1-related sequence 5
110734041	FAR1	AT4G38180.1	FAR1-related sequence 5
110734537	FAR1	AT3G22170.2	far-red elongated hypocotyls 3
110734597	FAR1	AT4G38180.1	FAR1-related sequence 5
110734772	FAR1	AT4G38180.1	FAR1-related sequence 5
110734815	FAR1	AT4G38180.1	FAR1-related sequence 5
110734819	FAR1	AT4G38180.1	FAR1-related sequence 5
110734825	FAR1	AT4G38180.1	FAR1-related sequence 5
110734827	FAR1	AT1G52520.1	FAR1-related sequence 6
110734898	FAR1	AT4G38180.1	FAR1-related sequence 5
110735880	FAR1	AT4G38180.1	FAR1-related sequence 5
110735920	FAR1	AT4G38180.1	FAR1-related sequence 5
110735972	FAR1	AT4G38180.1	FAR1-related sequence 5
110736700	FAR1	AT4G38180.1	FAR1-related sequence 5
110737572	FAR1	AT4G38180.1	FAR1-related sequence 5
110737966	FAR1	AT4G38180.1	FAR1-related sequence 5
110738263	FAR1	AT4G38180.1	FAR1-related sequence 5
110738391	FAR1	AT4G38180.1	FAR1-related sequence 5
110738509	FAR1	AT4G38180.1	FAR1-related sequence 5
110738510	FAR1	AT1G10240.1	FAR1-related sequence 11
110738587	FAR1	AT4G38180.1	FAR1-related sequence 5
110738948	FAR1	AT1G80010.1	FAR1-related sequence 8
110739492	FAR1	AT4G38180.1	FAR1-related sequence 5
110739901	FAR1	AT2G43280.1	FAR1 family protein
110739951	FAR1	AT4G38180.1	FAR1-related sequence 5
110740168	FAR1	AT2G43280.1	FAR1 family protein
novel.20393	FAR1	AT1G52520.1	FAR1-related sequence 6
novel.20878	FAR1	AT2G27110.2	FAR1-related sequence 3
novel.20987	FAR1	AT3G22170.2	far-red elongated hypocotyls 3
novel.23174	FAR1	AT1G52520.1	FAR1-related sequence 6
novel.2443	FAR1	AT1G10240.1	FAR1-related sequence 11
novel.24895	FAR1	AT3G22170.2	far-red elongated hypocotyls 3
novel.27218	FAR1	AT1G52520.1	FAR1-related sequence 6
novel.27799	FAR1	AT4G38180.1	FAR1-related sequence 5
novel.36280	FAR1	AT4G38180.1	FAR1-related sequence 5
novel.42662	FAR1	AT4G15090.1	FAR1 family protein
novel.44065	FAR1	AT4G38180.1	FAR1-related sequence 5
novel.44633	FAR1	AT5G28530.1	FAR1-related sequence 10
novel.5448	FAR1	AT4G38180.1	FAR1-related sequence 5
novel.5694	FAR1	AT4G38180.1	FAR1-related sequence 5
novel.5776	FAR1	AT4G15090.1	FAR1 family protein
novel.5805	FAR1	AT3G22170.2	far-red elongated hypocotyls 3
novel.8759	FAR1	AT1G10240.1	FAR1-related sequence 11
novel.9077	FAR1	AT1G80010.1	FAR1-related sequence 8
novel.9513	FAR1	AT4G38180.1	FAR1-related sequence 5
novel.12731	FAR1
novel.36047	FAR1
novel.6238	FAR1
110681795	FAR1	AT4G38180.1	FAR1-related sequence 5
110682141	FAR1	AT4G38180.1	FAR1-related sequence 5
110682637	FAR1	AT4G38180.1	FAR1-related sequence 5
110682844	FAR1	AT4G38180.1	FAR1-related sequence 5
110682918	FAR1	AT4G38180.1	FAR1-related sequence 5
110683202	FAR1	AT4G38180.1	FAR1-related sequence 5
110683264	FAR1	AT4G38180.1	FAR1-related sequence 5
110683420	FAR1	AT3G22170.2	far-red elongated hypocotyls 3
110683491	FAR1	AT4G38180.1	FAR1-related sequence 5
110683873	FAR1	AT4G38180.1	FAR1-related sequence 5
110684933	FAR1	AT4G38180.1	FAR1-related sequence 5
110685569	FAR1	AT4G38180.1	FAR1-related sequence 5
110685688	FAR1	AT4G38180.1	FAR1-related sequence 5
110686342	FAR1	AT4G38180.1	FAR1-related sequence 5
110686349	FAR1	AT4G38180.1	FAR1-related sequence 5
110686776	FAR1	AT4G38180.1	FAR1-related sequence 5
110686839	FAR1	AT1G80010.1	FAR1-related sequence 8
110687034	FAR1	AT4G38180.1	FAR1-related sequence 5
110687094	FAR1	AT3G22170.2	far-red elongated hypocotyls 3
110687206	FAR1	AT4G15090.1	FAR1 family protein
110688066	FAR1	AT1G10240.1	FAR1-related sequence 11
110688227	FAR1	AT2G27110.2	FAR1-related sequence 3
110688674	FAR1	AT4G38180.1	FAR1-related sequence 5
110688763	FAR1	AT4G38180.1	FAR1-related sequence 5
110688900	FAR1	AT4G38180.1	FAR1-related sequence 5
110689531	FAR1	AT4G38180.1	FAR1-related sequence 5
110689736	FAR1	AT4G38180.1	FAR1-related sequence 5
110690161	FAR1	AT4G38180.1	FAR1-related sequence 5
110690649	FAR1	AT4G38180.1	FAR1-related sequence 5
110690795	FAR1	AT1G52520.1	FAR1-related sequence 6
110690970	FAR1	AT1G80010.1	FAR1-related sequence 8
110691624	FAR1	AT2G43280.1	FAR1 family protein
110691771	FAR1	AT4G38180.1	FAR1-related sequence 5
110692068	FAR1	AT4G38180.1	FAR1-related sequence 5
110692438	FAR1	AT4G38180.1	FAR1-related sequence 5
110692451	FAR1	AT3G59470.2	FAR1 family protein
110692808	FAR1	AT4G38180.1	FAR1-related sequence 5
110693374	FAR1	AT4G38180.1	FAR1-related sequence 5
110693514	FAR1	AT4G15090.1	FAR1 family protein
110693815	FAR1	AT1G52520.1	FAR1-related sequence 6
110694291	FAR1	AT4G15090.1	FAR1 family protein
110694567	FAR1	AT4G38180.1	FAR1-related sequence 5
110695010	FAR1	AT4G15090.1	FAR1 family protein
110695109	FAR1	AT3G22170.2	far-red elongated hypocotyls 3
110695685	FAR1	AT4G38180.1	FAR1-related sequence 5
110695861	FAR1	AT4G38180.1	FAR1-related sequence 5
110696346	FAR1	AT4G38180.1	FAR1-related sequence 5
110696855	FAR1	AT4G38180.1	FAR1-related sequence 5
110696903	FAR1	AT4G38180.1	FAR1-related sequence 5
110696909	FAR1	AT4G15090.1	FAR1 family protein
110697225	FAR1	AT1G10240.1	FAR1-related sequence 11
110697864	FAR1	AT4G38180.1	FAR1-related sequence 5
110698632	FAR1	AT1G80010.1	FAR1-related sequence 8
110698635	FAR1	AT1G52520.1	FAR1-related sequence 6
110698833	FAR1	AT4G38180.1	FAR1-related sequence 5
110698860	FAR1	AT4G38180.1	FAR1-related sequence 5
110699241	FAR1	AT4G38180.1	FAR1-related sequence 5
110699311	FAR1	AT4G38180.1	FAR1-related sequence 5
110699421	FAR1	AT4G38180.1	FAR1-related sequence 5
110699791	FAR1	AT4G38180.1	FAR1-related sequence 5
110700081	FAR1	AT4G38180.1	FAR1-related sequence 5
110700573	FAR1	AT4G15090.1	FAR1 family protein
110700872	FAR1	AT4G15090.1	FAR1 family protein
110701899	FAR1	AT4G15090.1	FAR1 family protein
110702277	FAR1	AT4G15090.1	FAR1 family protein
110702296	FAR1	AT4G38180.1	FAR1-related sequence 5
110702315	FAR1	AT4G38180.1	FAR1-related sequence 5
110702803	FAR1	AT4G38180.1	FAR1-related sequence 5
110702820	FAR1	AT4G38180.1	FAR1-related sequence 5
110703046	FAR1	AT3G22170.2	far-red elongated hypocotyls 3
110703222	FAR1	AT1G80010.1	FAR1-related sequence 8
110703223	FAR1	AT1G52520.1	FAR1-related sequence 6
110703669	FAR1	AT1G52520.1	FAR1-related sequence 6
110703862	FAR1	AT4G38180.1	FAR1-related sequence 5
110703878	FAR1	AT4G38180.1	FAR1-related sequence 5
110703883	FAR1	AT4G38180.1	FAR1-related sequence 5
110704069	FAR1	AT4G38180.1	FAR1-related sequence 5
110704090	FAR1	AT4G38180.1	FAR1-related sequence 5
110704143	FAR1	AT4G15090.1	FAR1 family protein
110704493	FAR1	AT4G38180.1	FAR1-related sequence 5
110704685	FAR1	AT4G38180.1	FAR1-related sequence 5
110704870	FAR1	AT4G38180.1	FAR1-related sequence 5
110705496	FAR1	AT4G38180.1	FAR1-related sequence 5
110705759	FAR1	AT3G22170.2	far-red elongated hypocotyls 3
110706065	FAR1	AT4G38180.1	FAR1-related sequence 5
110706511	FAR1	AT3G07500.1	FAR1 family protein
110706780	FAR1	AT4G38180.1	FAR1-related sequence 5
110707230	FAR1	AT4G38180.1	FAR1-related sequence 5
110707563	FAR1	AT4G38180.1	FAR1-related sequence 5
110707586	FAR1	AT4G38180.1	FAR1-related sequence 5
110707607	FAR1	AT4G15090.1	FAR1 family protein
110707624	FAR1	AT4G19990.1	FAR1-related sequence 1
110707746	FAR1	AT4G38180.1	FAR1-related sequence 5
110708873	FAR1	AT4G38180.1	FAR1-related sequence 5
110708904	FAR1	AT4G38180.1	FAR1-related sequence 5
110708953	FAR1	AT4G38180.1	FAR1-related sequence 5
110710047	FAR1	AT4G38180.1	FAR1-related sequence 5
110710333	FAR1	AT4G38180.1	FAR1-related sequence 5
110710905	FAR1	AT4G38180.1	FAR1-related sequence 5
110711465	FAR1	AT4G38180.1	FAR1-related sequence 5
110711600	FAR1	AT4G38180.1	FAR1-related sequence 5
110712248	FAR1	AT4G38180.1	FAR1-related sequence 5
110712486	FAR1	AT4G38180.1	FAR1-related sequence 5
110712902	FAR1	AT4G15090.1	FAR1 family protein
110712991	FAR1	AT4G38180.1	FAR1-related sequence 5
110713009	FAR1	AT4G38180.1	FAR1-related sequence 5
110713191	FAR1	AT4G38180.1	FAR1-related sequence 5
110713311	FAR1	AT4G38180.1	FAR1-related sequence 5
110713419	FAR1	AT4G38180.1	FAR1-related sequence 5
110713492	FAR1	AT4G38180.1	FAR1-related sequence 5
110713499	FAR1	AT4G15090.1	FAR1 family protein
110713531	FAR1	AT1G52520.1	FAR1-related sequence 6
110713642	FAR1	AT4G15090.1	FAR1 family protein
110713756	FAR1	AT4G38180.1	FAR1-related sequence 5
110714298	FAR1	AT4G38180.1	FAR1-related sequence 5
110714329	FAR1	AT1G52520.1	FAR1-related sequence 6
110715075	FAR1	AT4G15090.1	FAR1 family protein
110715116	FAR1	AT1G80010.1	FAR1-related sequence 8
110715173	FAR1	AT4G38180.1	FAR1-related sequence 5
110715200	FAR1	AT4G38180.1	FAR1-related sequence 5
110715456	FAR1	AT3G22170.2	far-red elongated hypocotyls 3
110715469	FAR1	AT4G38180.1	FAR1-related sequence 5
110715803	FAR1	AT4G38180.1	FAR1-related sequence 5
110716546	FAR1	AT3G07500.1	FAR1 family protein
110716677	FAR1	AT4G38180.1	FAR1-related sequence 5
110716904	FAR1	AT4G38180.1	FAR1-related sequence 5
110716951	FAR1	AT4G38180.1	FAR1-related sequence 5
110717157	FAR1	AT3G22170.2	far-red elongated hypocotyls 3
110717622	FAR1	AT4G38180.1	FAR1-related sequence 5
110717697	FAR1	AT3G59470.2	FAR1 family protein
110717929	FAR1	AT2G43280.1	FAR1 family protein
110718846	FAR1	AT1G80010.1	FAR1-related sequence 8
110719106	FAR1	AT4G38180.1	FAR1-related sequence 5
110719153	FAR1	AT4G38180.1	FAR1-related sequence 5
110719701	FAR1	AT4G38180.1	FAR1-related sequence 5
110719719	FAR1	AT4G38180.1	FAR1-related sequence 5
110719731	FAR1	AT1G52520.1	FAR1-related sequence 6
110719830	FAR1	AT3G22170.2	far-red elongated hypocotyls 3
110719887	FAR1	AT4G38180.1	FAR1-related sequence 5
110719930	FAR1	AT4G38180.1	FAR1-related sequence 5
110719937	FAR1	AT1G80010.1	FAR1-related sequence 8
110720116	FAR1	AT4G15090.1	FAR1 family protein
110720141	FAR1	AT4G15090.1	FAR1 family protein
110720223	FAR1	AT4G38180.1	FAR1-related sequence 5
110720558	FAR1	AT3G07500.1	FAR1 family protein
110721292	FAR1	AT4G38180.1	FAR1-related sequence 5
110721747	FAR1	AT4G38180.1	FAR1-related sequence 5
110722181	FAR1	AT4G38180.1	FAR1-related sequence 5
110722897	FAR1	AT4G38180.1	FAR1-related sequence 5
110723368	FAR1	AT4G38180.1	FAR1-related sequence 5
110723384	FAR1	AT1G76320.1	FAR1-related sequence 4
110723493	FAR1	AT1G80010.1	FAR1-related sequence 8
110723562	FAR1	AT4G38180.1	FAR1-related sequence 5
110723807	FAR1	AT4G15090.1	FAR1 family protein
110723871	FAR1	AT4G15090.1	FAR1 family protein
110724063	FAR1	AT4G38180.1	FAR1-related sequence 5
110724317	FAR1	AT4G38180.1	FAR1-related sequence 5
110724345	FAR1	AT3G22170.2	far-red elongated hypocotyls 3
110724501	FAR1	AT4G15090.1	FAR1 family protein
110725984	FAR1	AT4G38180.1	FAR1-related sequence 5
110726306	FAR1	AT4G38180.1	FAR1-related sequence 5
110726757	FAR1	AT4G15090.1	FAR1 family protein
110726968	FAR1	AT4G38180.1	FAR1-related sequence 5
110726983	FAR1	AT4G38180.1	FAR1-related sequence 5
110727398	FAR1	AT4G38180.1	FAR1-related sequence 5
110727710	FAR1	AT1G80010.1	FAR1-related sequence 8
110727711	FAR1	AT4G38180.1	FAR1-related sequence 5
110727732	FAR1	AT4G38180.1	FAR1-related sequence 5
110727859	FAR1	AT4G15090.1	FAR1 family protein
110728623	FAR1	AT4G38180.1	FAR1-related sequence 5
110728647	FAR1	AT3G22170.2	far-red elongated hypocotyls 3
110728678	FAR1	AT4G38180.1	FAR1-related sequence 5
110729166	FAR1	AT4G38180.1	FAR1-related sequence 5
110729411	FAR1	AT4G38180.1	FAR1-related sequence 5
110729933	FAR1	AT3G22170.2	far-red elongated hypocotyls 3
110730306	FAR1	AT4G38180.1	FAR1-related sequence 5
110730370	FAR1	AT4G38180.1	FAR1-related sequence 5
110731165	FAR1	AT4G38180.1	FAR1-related sequence 5
110731504	FAR1	AT4G38180.1	FAR1-related sequence 5
110731695	FAR1	AT4G38180.1	FAR1-related sequence 5
110732170	FAR1	AT1G80010.1	FAR1-related sequence 8
110732171	FAR1	AT1G80010.1	FAR1-related sequence 8
110732930	FAR1	AT4G38180.1	FAR1-related sequence 5
110733221	FAR1	AT4G15090.1	FAR1 family protein
110733671	FAR1	AT4G38180.1	FAR1-related sequence 5
110733895	FAR1	AT4G38180.1	FAR1-related sequence 5
110733956	FAR1	AT4G15090.1	FAR1 family protein
110734102	FAR1	AT4G15090.1	FAR1 family protein
110734158	FAR1	AT4G38180.1	FAR1-related sequence 5
110734696	FAR1	AT4G38180.1	FAR1-related sequence 5
110734837	FAR1	AT1G80010.1	FAR1-related sequence 8
110735589	FAR1	AT3G22170.2	far-red elongated hypocotyls 3
110736633	FAR1	AT4G38180.1	FAR1-related sequence 5
110736738	FAR1	AT4G38180.1	FAR1-related sequence 5
110737183	FAR1	AT4G38180.1	FAR1-related sequence 5
110737229	FAR1	AT4G38180.1	FAR1-related sequence 5
110737264	FAR1	AT4G38180.1	FAR1-related sequence 5
110737270	FAR1	AT3G06250.1	FAR1-related sequence 7
110737317	FAR1	AT4G38180.1	FAR1-related sequence 5
110737485	FAR1	AT1G52520.1	FAR1-related sequence 6
110737624	FAR1	AT4G15090.1	FAR1 family protein
110737831	FAR1	AT4G38180.1	FAR1-related sequence 5
110738168	FAR1	AT4G38180.1	FAR1-related sequence 5
110738802	FAR1	AT3G59470.2	FAR1 family protein
110738803	FAR1	AT2G43280.1	FAR1 family protein
110739332	FAR1	AT4G38180.1	FAR1-related sequence 5
110739415	FAR1	AT4G38180.1	FAR1-related sequence 5
110740268	FAR1	AT1G80010.1	FAR1-related sequence 8
novel.13024	FAR1	AT5G28530.1	FAR1-related sequence 10
novel.13842	FAR1	AT4G15090.1	FAR1 family protein
novel.1569	FAR1	AT4G15090.1	FAR1 family protein
novel.1619	FAR1	AT4G15090.1	FAR1 family protein
novel.18052	FAR1	AT4G38180.1	FAR1-related sequence 5
novel.18616	FAR1	AT2G43280.1	FAR1 family protein
novel.20438	FAR1	AT4G15090.1	FAR1 family protein
novel.20864	FAR1	AT4G38180.1	FAR1-related sequence 5
novel.25820	FAR1	AT4G38180.1	FAR1-related sequence 5
novel.26473	FAR1	AT4G15090.1	FAR1 family protein
novel.28059	FAR1	AT1G52520.1	FAR1-related sequence 6
novel.2924	FAR1	AT4G15090.1	FAR1 family protein
novel.32773	FAR1	AT4G38180.1	FAR1-related sequence 5
novel.34436	FAR1	AT1G80010.1	FAR1-related sequence 8
novel.41481	FAR1	AT4G15090.1	FAR1 family protein
novel.41745	FAR1	AT4G15090.1	FAR1 family protein
novel.43272	FAR1	AT4G15090.1	FAR1 family protein
novel.8948	FAR1	AT1G80010.1	FAR1-related sequence 8
110707617	FAR1
novel.3175	FAR1
110681768	FAR1	AT4G38180.1	FAR1-related sequence 5
110681947	FAR1	AT3G22170.2	far-red elongated hypocotyls 3
110682564	FAR1	AT4G38180.1	FAR1-related sequence 5
110682577	FAR1	AT4G38180.1	FAR1-related sequence 5
110682578	FAR1	AT4G38180.1	FAR1-related sequence 5
110682590	FAR1	AT4G38180.1	FAR1-related sequence 5
110682598	FAR1	AT4G38180.1	FAR1-related sequence 5
110682757	FAR1	AT4G15090.1	FAR1 family protein
110682821	FAR1	AT4G38180.1	FAR1-related sequence 5
110683081	FAR1	AT4G38180.1	FAR1-related sequence 5
110683484	FAR1	AT4G38180.1	FAR1-related sequence 5
110683501	FAR1	AT2G27110.2	FAR1-related sequence 3
110683636	FAR1	AT3G22170.2	far-red elongated hypocotyls 3
110684259	FAR1	AT1G76320.2	FAR1-related sequence 4
110684596	FAR1	AT1G80010.1	FAR1-related sequence 8
110685461	FAR1	AT4G38180.1	FAR1-related sequence 5
110685578	FAR1	AT4G38180.1	FAR1-related sequence 5
110685708	FAR1	AT4G38180.1	FAR1-related sequence 5
110685733	FAR1	AT4G38180.1	FAR1-related sequence 5
110686993	FAR1	AT3G06250.1	FAR1-related sequence 7
110687535	FAR1	AT2G43280.1	FAR1 family protein
110687563	FAR1	AT4G38180.1	FAR1-related sequence 5
110688769	FAR1	AT4G38180.1	FAR1-related sequence 5
110688879	FAR1	AT4G38180.1	FAR1-related sequence 5
110689030	FAR1	AT1G52520.1	FAR1-related sequence 6
110689351	FAR1	AT4G38180.1	FAR1-related sequence 5
110689418	FAR1	AT4G38180.1	FAR1-related sequence 5
110689862	FAR1	AT5G18960.1	FAR1-related sequence 12
110689937	FAR1	AT4G38180.1	FAR1-related sequence 5
110690062	FAR1	AT4G38180.1	FAR1-related sequence 5
110690100	FAR1	AT4G38180.1	FAR1-related sequence 5
110690637	FAR1	AT4G38180.1	FAR1-related sequence 5
110691503	FAR1	AT1G80010.1	FAR1-related sequence 8
110692396	FAR1	AT4G38180.1	FAR1-related sequence 5
110692602	FAR1	AT1G52520.1	FAR1-related sequence 6
110692743	FAR1	AT4G38180.1	FAR1-related sequence 5
110693313	FAR1	AT4G38180.1	FAR1-related sequence 5
110693361	FAR1	AT4G38180.1	FAR1-related sequence 5
110693667	FAR1	AT4G38180.1	FAR1-related sequence 5
110694046	FAR1	AT4G38180.1	FAR1-related sequence 5
110694080	FAR1	AT4G38180.1	FAR1-related sequence 5
110694381	FAR1	AT4G38180.1	FAR1-related sequence 5
110695239	FAR1	AT4G38180.1	FAR1-related sequence 5
110695558	FAR1	AT1G52520.1	FAR1-related sequence 6
110695801	FAR1	AT4G38180.1	FAR1-related sequence 5
110696365	FAR1	AT4G38180.1	FAR1-related sequence 5
110696505	FAR1	AT4G38180.1	FAR1-related sequence 5
110696744	FAR1	AT4G38180.1	FAR1-related sequence 5
110696946	FAR1	AT4G38180.1	FAR1-related sequence 5
110696963	FAR1	AT1G80010.1	FAR1-related sequence 8
110696997	FAR1	AT3G06250.1	FAR1-related sequence 7
110697453	FAR1	AT4G38180.1	FAR1-related sequence 5
110697455	FAR1	AT4G38180.1	FAR1-related sequence 5
110697887	FAR1	AT1G80010.1	FAR1-related sequence 8
110698381	FAR1	AT4G15090.1	FAR1 family protein
110699460	FAR1	AT1G80010.1	FAR1-related sequence 8
110700027	FAR1	AT4G15090.1	FAR1 family protein
110700213	FAR1	AT4G38180.1	FAR1-related sequence 5
110701459	FAR1	AT4G38180.1	FAR1-related sequence 5
110701652	FAR1	AT4G38180.1	FAR1-related sequence 5
110701868	FAR1	AT4G38180.1	FAR1-related sequence 5
110702703	FAR1	AT4G38180.1	FAR1-related sequence 5
110702799	FAR1	AT4G38180.1	FAR1-related sequence 5
110702839	FAR1	AT4G15090.1	FAR1 family protein
110703021	FAR1	AT4G38180.1	FAR1-related sequence 5
110703305	FAR1	AT1G80010.1	FAR1-related sequence 8
110703686	FAR1	AT3G07500.1	FAR1 family protein
110703705	FAR1	AT4G38180.1	FAR1-related sequence 5
110704116	FAR1	AT1G80010.1	FAR1-related sequence 8
110704141	FAR1	AT1G80010.1	FAR1-related sequence 8
110704375	FAR1	AT4G38180.1	FAR1-related sequence 5
110704837	FAR1	AT4G38180.1	FAR1-related sequence 5
110704915	FAR1	AT4G38180.1	FAR1-related sequence 5
110705091	FAR1	AT4G38180.1	FAR1-related sequence 5
110705465	FAR1	AT1G80010.1	FAR1-related sequence 8
110705593	FAR1	AT4G38180.1	FAR1-related sequence 5
110705974	FAR1	AT1G52520.1	FAR1-related sequence 6
110706097	FAR1	AT4G38180.1	FAR1-related sequence 5
110706107	FAR1	AT4G38180.1	FAR1-related sequence 5
110706265	FAR1	AT4G15090.1	FAR1 family protein
110706480	FAR1	AT4G38180.1	FAR1-related sequence 5
110706792	FAR1	AT4G38180.1	FAR1-related sequence 5
110707664	FAR1	AT4G38180.1	FAR1-related sequence 5
110708111	FAR1	AT4G38180.1	FAR1-related sequence 5
110708176	FAR1	AT4G15090.1	FAR1 family protein
110708353	FAR1	AT4G38180.1	FAR1-related sequence 5
110708861	FAR1	AT4G38180.1	FAR1-related sequence 5
110708931	FAR1	AT4G38180.1	FAR1-related sequence 5
110709294	FAR1	AT4G15090.1	FAR1 family protein
110709295	FAR1	AT4G38180.1	FAR1-related sequence 5
110709315	FAR1	AT4G38180.1	FAR1-related sequence 5
110709389	FAR1	AT4G38180.1	FAR1-related sequence 5
110709893	FAR1	AT4G38180.1	FAR1-related sequence 5
110709903	FAR1	AT4G38180.1	FAR1-related sequence 5
110709981	FAR1	AT4G38180.1	FAR1-related sequence 5
110710097	FAR1	AT4G38180.1	FAR1-related sequence 5
110710216	FAR1	AT4G38180.1	FAR1-related sequence 5
110710223	FAR1	AT4G38180.1	FAR1-related sequence 5
110710227	FAR1	AT4G38180.1	FAR1-related sequence 5
110710435	FAR1	AT4G15090.1	FAR1 family protein
110710638	FAR1	AT1G52520.1	FAR1-related sequence 6
110710889	FAR1	AT4G38180.1	FAR1-related sequence 5
110711404	FAR1	AT4G38180.1	FAR1-related sequence 5
110713402	FAR1	AT4G38180.1	FAR1-related sequence 5
110715432	FAR1	AT4G38180.1	FAR1-related sequence 5
110715615	FAR1	AT4G15090.1	FAR1 family protein
110715844	FAR1	AT4G38180.1	FAR1-related sequence 5
110716000	FAR1	AT4G38180.1	FAR1-related sequence 5
110716046	FAR1	AT4G38180.1	FAR1-related sequence 5
110716205	FAR1	AT1G10240.1	FAR1-related sequence 11
110716240	FAR1	AT1G52520.1	FAR1-related sequence 6
110716709	FAR1	AT4G38180.1	FAR1-related sequence 5
110716756	FAR1	AT4G38180.1	FAR1-related sequence 5
110717014	FAR1	AT4G38180.1	FAR1-related sequence 5
110717015	FAR1	AT4G38180.1	FAR1-related sequence 5
110717044	FAR1	AT1G52520.1	FAR1-related sequence 6
110717363	FAR1	AT4G15090.1	FAR1 family protein
110717465	FAR1	AT1G52520.1	FAR1-related sequence 6
110717466	FAR1	AT4G38180.1	FAR1-related sequence 5
110717591	FAR1	AT4G38180.1	FAR1-related sequence 5
110717996	FAR1	AT4G38180.1	FAR1-related sequence 5
110718296	FAR1	AT5G28530.1	FAR1-related sequence 10
110718623	FAR1	AT4G38180.1	FAR1-related sequence 5
110718667	FAR1	AT4G15090.1	FAR1 family protein
110718842	FAR1	AT4G38180.1	FAR1-related sequence 5
110718905	FAR1	AT4G38180.1	FAR1-related sequence 5
110719046	FAR1	AT4G38180.1	FAR1-related sequence 5
110719234	FAR1	AT4G38180.1	FAR1-related sequence 5
110719431	FAR1	AT1G52520.1	FAR1-related sequence 6
110719607	FAR1	AT4G38180.1	FAR1-related sequence 5
110719770	FAR1	AT4G38180.1	FAR1-related sequence 5
110720660	FAR1	AT4G38180.1	FAR1-related sequence 5
110720716	FAR1	AT1G80010.1	FAR1-related sequence 8
110720989	FAR1	AT4G15090.1	FAR1 family protein
110721112	FAR1	AT4G15090.1	FAR1 family protein
110721373	FAR1	AT1G10240.1	FAR1-related sequence 11
110722027	FAR1	AT1G80010.1	FAR1-related sequence 8
110722159	FAR1	AT4G38180.1	FAR1-related sequence 5
110722529	FAR1	AT4G38180.1	FAR1-related sequence 5
110722691	FAR1	AT1G10240.1	FAR1-related sequence 11
110723356	FAR1	AT4G38180.1	FAR1-related sequence 5
110723475	FAR1	AT4G38180.1	FAR1-related sequence 5
110723786	FAR1	AT4G38180.1	FAR1-related sequence 5
110723986	FAR1	AT4G38180.1	FAR1-related sequence 5
110724119	FAR1	AT4G38180.1	FAR1-related sequence 5
110724208	FAR1	AT4G15090.1	FAR1 family protein
110724478	FAR1	AT4G38180.1	FAR1-related sequence 5
110724747	FAR1	AT4G38180.1	FAR1-related sequence 5
110725667	FAR1	AT4G38180.1	FAR1-related sequence 5
110725975	FAR1	AT4G38180.1	FAR1-related sequence 5
110725979	FAR1	AT4G38180.1	FAR1-related sequence 5
110726150	FAR1	AT4G38180.1	FAR1-related sequence 5
110726209	FAR1	AT4G38180.1	FAR1-related sequence 5
110726266	FAR1	AT1G52520.1	FAR1-related sequence 6
110726288	FAR1	AT4G38180.1	FAR1-related sequence 5
110726596	FAR1	AT4G38180.1	FAR1-related sequence 5
110726975	FAR1	AT1G52520.1	FAR1-related sequence 6
110727021	FAR1	AT4G38180.1	FAR1-related sequence 5
110727254	FAR1	AT4G38180.1	FAR1-related sequence 5
110727386	FAR1	AT4G15090.1	FAR1 family protein
110727389	FAR1	AT4G38180.1	FAR1-related sequence 5
110728460	FAR1	AT4G38180.1	FAR1-related sequence 5
110728746	FAR1	AT4G38180.1	FAR1-related sequence 5
110729193	FAR1	AT4G38180.1	FAR1-related sequence 5
110730051	FAR1	AT4G38180.1	FAR1-related sequence 5
110730364	FAR1	AT4G38180.1	FAR1-related sequence 5
110731368	FAR1	AT4G38180.1	FAR1-related sequence 5
110732077	FAR1	AT3G07500.1	FAR1 family protein
110732853	FAR1	AT1G52520.1	FAR1-related sequence 6
110733174	FAR1	AT4G38180.1	FAR1-related sequence 5
110733178	FAR1	AT4G15090.1	FAR1 family protein
110733683	FAR1	AT3G07500.1	FAR1 family protein
110733950	FAR1	AT4G38180.1	FAR1-related sequence 5
110734072	FAR1	AT4G38180.1	FAR1-related sequence 5
110734099	FAR1	AT1G76320.2	FAR1-related sequence 4
110734687	FAR1	AT4G15090.1	FAR1 family protein
110734874	FAR1	AT4G38180.1	FAR1-related sequence 5
110734933	FAR1	AT4G38180.1	FAR1-related sequence 5
110736629	FAR1	AT4G38180.1	FAR1-related sequence 5
110737016	FAR1	AT4G38180.1	FAR1-related sequence 5
110737551	FAR1	AT4G15090.1	FAR1 family protein
110737967	FAR1	AT4G38180.1	FAR1-related sequence 5
110738251	FAR1	AT4G38180.1	FAR1-related sequence 5
110738253	FAR1	AT4G38180.1	FAR1-related sequence 5
110738810	FAR1	AT4G38180.1	FAR1-related sequence 5
110738951	FAR1	AT4G38180.1	FAR1-related sequence 5
110739036	FAR1	AT4G38180.1	FAR1-related sequence 5
110739101	FAR1	AT1G52520.1	FAR1-related sequence 6
110739525	FAR1	AT4G15090.1	FAR1 family protein
110739544	FAR1	AT3G07500.1	FAR1 family protein
novel.15729	FAR1	AT3G22170.2	far-red elongated hypocotyls 3
novel.185	FAR1	AT4G15090.1	FAR1 family protein
novel.18926	FAR1	AT3G06250.1	FAR1-related sequence 7
novel.26779	FAR1	AT4G38180.1	FAR1-related sequence 5
novel.29980	FAR1	AT4G38180.1	FAR1-related sequence 5
novel.30837	FAR1	AT1G52520.1	FAR1-related sequence 6
novel.31302	FAR1	AT1G80010.1	FAR1-related sequence 8
novel.34294	FAR1	AT3G22170.2	far-red elongated hypocotyls 3
novel.34960	FAR1	AT4G15090.1	FAR1 family protein
novel.35011	FAR1	AT1G80010.1	FAR1-related sequence 8
novel.39119	FAR1	AT4G38180.1	FAR1-related sequence 5
novel.41158	FAR1	AT4G38180.1	FAR1-related sequence 5
novel.8225	FAR1	AT4G15090.1	FAR1 family protein
novel.8529	FAR1	AT4G15090.1	FAR1 family protein
110691380	G2-like	AT5G06800.1	G2-like family protein
110698571	G2-like	AT4G37180.1	G2-like family protein
110704979	G2-like	AT2G03500.1	G2-like family protein
110706327	G2-like	AT3G04030.3	G2-like family protein
110708319	G2-like	AT3G04450.1	G2-like family protein
110714803	G2-like	AT5G06800.2	G2-like family protein
110722316	G2-like	AT3G46640.3	G2-like family protein
110730642	G2-like	AT1G79430.2	G2-like family protein
110732244	G2-like	AT5G45580.1	G2-like family protein
110733265	G2-like	AT2G38300.1	G2-like family protein
110739059	G2-like	AT1G79430.2	G2-like family protein
novel.12508	G2-like	AT1G32240.1	G2-like family protein
novel.24342	G2-like	AT5G59570.1	G2-like family protein
110681885	G2-like	AT2G02060.1	G2-like family protein
110683338	G2-like	AT3G46640.2	G2-like family protein
110687927	G2-like	AT3G13040.1	G2-like family protein
110688379	G2-like	AT5G59570.1	G2-like family protein
110689718	G2-like	AT4G28610.1	phosphate starvation response 1
110690138	G2-like	AT5G42630.1	G2-like family protein
110691257	G2-like	AT1G25550.1	G2-like family protein
110697496	G2-like	AT1G79430.2	G2-like family protein
110698120	G2-like	AT1G79430.2	G2-like family protein
110704548	G2-like	AT3G04450.1	G2-like family protein
110709239	G2-like	AT2G20570.1	GBF's pro-rich region-interacting factor 1
110710521	G2-like	AT3G10760.1	G2-like family protein
110710729	G2-like	AT2G38300.1	G2-like family protein
110711602	G2-like	AT3G10760.1	G2-like family protein
110712694	G2-like	AT3G04030.3	G2-like family protein
110714749	G2-like	AT2G01060.1	G2-like family protein
110719883	G2-like	AT1G25550.1	G2-like family protein
110732608	G2-like	AT1G32240.1	G2-like family protein
110733902	G2-like	AT2G38300.1	G2-like family protein
110734528	G2-like	AT5G06800.1	G2-like family protein
110737770	G2-like	AT2G20570.1	GBF's pro-rich region-interacting factor 1
110738248	G2-like	AT2G25180.1	response regulator 12
novel.13245	G2-like	AT2G01060.1	G2-like family protein
novel.14214	G2-like	AT4G18020.3	ARR-B family protein
novel.26895	G2-like	AT3G24120.1	G2-like family protein
novel.35491	G2-like	AT2G03500.1	G2-like family protein
novel.37093	G2-like	AT3G04030.3	G2-like family protein
novel.40146	G2-like	AT3G10760.1	G2-like family protein
novel.42540	G2-like	AT3G24120.1	G2-like family protein
novel.42571	G2-like	AT2G01060.1	G2-like family protein
110682259	G2-like	AT4G37180.1	G2-like family protein
110686408	G2-like	AT5G42630.1	G2-like family protein
110691423	G2-like	AT3G04030.3	G2-like family protein
110691969	G2-like	AT2G01060.2	G2-like family protein
110692109	G2-like	AT3G24120.1	G2-like family protein
110692821	G2-like	AT5G45580.1	G2-like family protein
110699465	G2-like	AT2G38300.1	G2-like family protein
110707208	G2-like	AT3G04030.3	G2-like family protein
110707667	G2-like	AT2G25180.1	response regulator 12
110707860	G2-like	AT2G03500.1	G2-like family protein
110711531	G2-like	AT2G01060.1	G2-like family protein
110714791	G2-like	AT3G24120.1	G2-like family protein
110717463	G2-like	AT4G37180.1	G2-like family protein
110726777	G2-like	AT3G13040.1	G2-like family protein
110729106	G2-like	AT2G03500.1	G2-like family protein
110730120	G2-like	AT1G32240.1	G2-like family protein
110731196	G2-like	AT2G01060.1	G2-like family protein
110733318	G2-like	AT3G46640.2	G2-like family protein
novel.25222	G2-like	AT4G28610.1	phosphate starvation response 1
110685086	GATA	AT3G21175.1	ZIM-like 1
110685627	GATA	AT3G21175.1	ZIM-like 1
110685799	GATA	AT3G50870.1	GATA family protein
110687975	GATA	AT3G21175.2	ZIM-like 1
110691215	GATA	AT3G54810.2	GATA family protein
110699734	GATA	AT3G21175.2	ZIM-like 1
110709410	GATA	AT4G32890.1	GATA transcription factor 9
110718881	GATA	AT5G66320.2	GATA transcription factor 5
110719250	GATA	AT3G54810.2	GATA family protein
110729383	GATA	AT4G32890.1	GATA transcription factor 9
110729852	GATA	AT5G25830.1	GATA transcription factor 12
novel.38697	GATA	AT4G32890.1	GATA transcription factor 9
110689761	GATA	AT5G49300.1	GATA transcription factor 16
110697229	GATA	AT3G06740.1	GATA transcription factor 15
110703808	GATA	AT5G25830.1	GATA transcription factor 12
110705169	GATA	AT5G66320.2	GATA transcription factor 5
110705443	GATA	AT4G26150.1	cytokinin-responsive gata factor 1
110705559	GATA	AT5G25830.1	GATA transcription factor 12
110709806	GATA	AT3G21175.2	ZIM-like 1
110709809	GATA	AT3G21175.2	ZIM-like 1
110715564	GATA	AT4G26150.1	cytokinin-responsive gata factor 1
110715565	GATA	AT5G25830.1	GATA transcription factor 12
110724654	GATA	AT3G21175.1	ZIM-like 1
110726735	GATA	AT3G21175.2	ZIM-like 1
110730305	GATA	AT4G17570.3	GATA transcription factor 26
110732410	GATA	AT4G17570.3	GATA transcription factor 26
110736044	GATA	AT5G49300.1	GATA transcription factor 16
110740066	GATA	AT3G21175.1	ZIM-like 1
novel.36920	GATA	AT4G34680.2	GATA transcription factor 3
novel.38970	GATA	AT3G21175.2	ZIM-like 1
novel.5013	GATA	AT5G66320.2	GATA transcription factor 5
novel.8830	GATA	AT3G21175.2	ZIM-like 1
110682492	GATA	AT3G50870.1	GATA family protein
110692682	GATA	AT3G06740.1	GATA transcription factor 15
110693770	GATA	AT5G66320.2	GATA transcription factor 5
110724651	GATA	AT3G21175.2	ZIM-like 1
novel.23931	GATA	AT3G21175.2	ZIM-like 1
[truncated: 1,302 more rows]
