# Supplementary material for: Investigation into the underlying regulatory mechanisms shaping inflorescence architecture in Chenopodium quinoa
Source: BMC Genomics. 2019 Aug 17;20:658. doi: 10.1186/s12864-019-6027-0 (PMC6698048; doi:10.1186/s12864-019-6027-0)
Supplement: Supplementary file 8 — Table S6. Genes distributed in different modules. (XLSX 5751 kb) [file 12864_2019_6027_MOESM8_ESM.xlsx]

## Sheet: All modules genes
Table S6 Genes distributed in different modules.
	ID	gene_description	P2_1_fpkm	P2_2_fpkm	P2_3_fpkm	P1_1_fpkm	P1_2_fpkm	P1_3_fpkm	YP4_1_fpkm	YP4_2_fpkm	YP4_3_fpkm	YP3_1_fpkm	YP3_2_fpkm	YP3_3_fpkm	YP2_1_fpkm	YP2_2_fpkm	YP2_3_fpkm	YP1_1_fpkm	YP1_2_fpkm	YP1_3_fpkm
Turquoise	novel.35499	-	99.0275	104.791	134.787	75.5183	112.773	74.1345	84.1064	54.4624	60.6476	59.0738	69.2287	80.5893	19.8819	28.2848	25.8919	80.0137	73.1958	70.7225
	110697188	transketolase%2C chloroplastic	136.82	173.647	165.462	132.191	94.138	111.907	77.6484	71.0348	87.7192	64.9003	83.4739	81.5354	59.4718	60.4144	65.991	112.109	116.743	121.27
	novel.30708	PF10536:Plant mobile domain	36.3811	42.7048	47.4337	31.7194	25.7659	27.6168	8.28705	9.06992	12.4596	10.2197	11.3298	13.6337	6.04993	3.30646	5.69339	0.281089	0.637211	0.571733
	110707197	polygalacturonase inhibitor 1-like	47.6892	44.5625	48.4789	52.1519	70.5319	41.6648	16.088	15.9943	21.4287	7.76142	10.8475	10.9906	13.358	9.203	13.0469	36.1121	33.6157	52.3193
	novel.31233	-	27.3934	24.9931	33.2352	21.5826	33.8271	18.9264	24.3862	16.4669	19.65	13.1401	20.3782	22.1513	4.85016	7.05328	6.86087	19.0616	21.1135	19.7642
	110691014	MLP-like protein 43%2C transcript variant X2	1634.93	1594.25	2641.54	1078.46	1308.26	781.476	702.599	473.905	670.672	534.347	355.934	426.991	392.6	464.217	472.323	790.608	725.088	745.512
	110713630	UDP-glycosyltransferase 79B3-like	12.1097	31.4728	42.7517	24.8904	31.0353	24.8165	17.6609	13.4346	13.8832	11.6143	14.0494	17.5827	18.3376	11.7031	14.0194	5.43491	4.04455	3.94094
	110682186	inositol-3-phosphate synthase-like	26.0183	47.6065	51.8957	31.2495	22.9228	27.6186	26.8526	25.132	27.0859	28.016	30.4296	24.53	34.4003	33.6131	37.9178	20.1066	16.7153	16.3618
	110707237	auxin efflux carrier component 4-like%2C transcript variant X1	26.3712	31.3669	27.7102	22.4011	10.5407	22.8395	14.8719	15.2236	17.9041	14.7384	13.6059	16.5421	13.8336	13.7254	15.7506	26.6912	25.7115	27.8333
	110688446	probable mediator of RNA polymerase II transcription subunit 37c	28.9478	30.8074	45.9386	20.6562	21.505	26.1483	7.20815	9.16625	8.81772	9.82156	15.3384	12.7382	10.6275	6.94428	5.41306	2.32249	1.79548	1.69577
	110734409	photosystem II reaction center W protein%2C chloroplastic-like	394.566	481.365	532.599	373.418	591.54	334.715	310.61	219.141	255.948	271.358	246.646	303.965	268.113	274.582	283.318	403.298	415.804	471.934
	110703219	protein TSS-like%2C transcript variant X2	15.6154	18.4301	9.15133	14.6726	0.274264	13.2027	4.81032	7.34955	8.19498	6.13096	10.0251	7.81328	3.74825	4.70237	5.21038	9.15366	10.4381	8.96031
	110699289	omega-3 fatty acid desaturase%2C chloroplastic-like	88.1521	114.985	113.439	87.0582	63.0366	71.485	76.2305	61.0146	78.1687	61.6755	64.0893	65.487	52.0626	56.7832	62.6017	90.5588	89.7074	101.832
	110681979	photosystem I reaction center subunit N%2C chloroplastic-like	348.478	383.096	426.298	302.308	499.322	291.437	189.298	139.004	177.351	165.497	165.158	216.738	150.764	179.828	171.086	272.12	255.163	295.57
	110702414	probable aquaporin PIP1-4	17.5458	27.4728	29.1258	14.6457	6.81661	12.5048	2.09223	1.46644	2.68292	2.80658	1.93212	2.70212	1.7329	4.3336	2.49723	10.9505	8.89454	13.3409
	110718872	fructose-bisphosphate aldolase 1%2C chloroplastic-like	418.72	560.482	658.863	355.543	419.468	285.774	156.07	134.556	192.767	133.534	164.819	180.411	158.416	150.931	168.599	246.328	257.296	231.051
	110691481	putative elongation factor TypA-like SVR3%2C chloroplastic	40.1175	45.4062	47.3432	36.3083	21.133	30.2099	27.6758	27.6411	29.5718	27.0139	30.0187	28.9895	22.6019	22.6706	24.6448	39.0987	37.3803	37.1325
	novel.2733	-	109.903	109.808	136.558	99.8009	158.76	89.7467	44.7178	42.7204	53.2316	50.3569	41.0965	49.9637	53.8223	62.759	64.2524	94.7785	115.219	102.32
	110701098	photosystem I reaction center subunit XI%2C chloroplastic-like	446.106	496.501	501.837	416.457	692.043	384.056	365.878	244.441	323.901	294.257	272.397	350.943	334.512	313.842	335.541	475.546	512.453	622.202
	110691840	chlorophyll a-b binding protein 5%2C chloroplastic	522.026	564.096	531.958	464.469	697.44	383.091	228.514	201.567	266.701	223.173	216.111	315.714	315.579	284.615	275.388	434.162	460.59	572.223
	110712786	-	263.863	316.253	355.474	232.914	211.858	209.716	134.267	101.19	135.138	107.386	129.315	149.497	96.8677	101.385	113.977	159.522	158.38	171.561
	110728856	dormancy-associated protein 2-like	420.974	1393.14	2252.27	217.146	310.387	161.679	45.2419	23.1455	50.0941	16.7824	7.8709	51.3103	41.8158	27.4105	32.5342	12.8091	12.0331	14.4778
	110705177	fructose-bisphosphate aldolase 1%2C chloroplastic	452.592	593.656	713.544	380.719	433.236	308.448	161.16	129.49	193.383	134.59	155.844	193.345	145	141.564	161.365	237.435	230.695	215.299
	110728065	photosystem I reaction center subunit IV%2C chloroplastic	387.361	437.058	483.984	372.513	602.496	350.054	351.207	271.224	329.016	320.496	302.57	353.525	274.731	322.706	340.008	492.893	474.001	590.971
	110695416	aquaporin PIP2-2-like	25.8449	33.0466	48.2386	19.0447	14.0757	16.4905	8.39861	6.87298	7.11513	7.04816	7.21261	7.36511	9.26018	7.92787	9.33484	3.13009	2.12871	2.57111
	110690623	uncharacterized LOC110690623	29.6584	10.8853	11.4169	25.6643	29.6115	26.0841	48.2244	45.5971	51.6826	30.109	45.4586	33.9178	30.0843	23.9112	37.465	53.6382	59.3355	65.7538
	110698629	protein TSS-like	79.9781	99.2702	78.751	73.4143	31.5035	72.125	37.6911	47.3308	51.2944	42.2764	56.4891	48.1037	29.1198	40.1185	38.6215	63.4975	73.2929	56.8886
	110714122	photosystem II 10 kDa polypeptide%2C chloroplastic	1012.9	1089.09	1243.11	877.221	1228.74	842.21	796.205	551.954	710.79	648.779	648.593	765.018	563.145	647.41	636.182	931.501	892.645	1163.38
	110689144	ethylene-responsive transcription factor RAP2-3-like	41.5381	46.8059	57.0989	38.5273	45.5527	29.8107	21.0609	11.6483	15.687	13.4487	10.1616	12.9626	13.437	11.867	14.8824	25.4416	26.8474	35.109
	110720629	zinc finger protein CONSTANS-LIKE 5-like	67.5351	57.8178	78.463	51.4189	46.2266	43.1113	32.7563	30.5628	38.4867	29.3501	25.6536	28.7179	25.2344	28.4743	31.827	45.0037	49.4062	50.8956
	110719788	catalase-like	213.494	308.256	468.962	164.449	105.451	146.658	97.7185	68.1439	93.4285	70.4533	54.3756	72.1326	61.0037	74.4143	87.836	133.772	114.14	150.204
	110687453	cysteine proteinase inhibitor 1-like	97.9131	108.203	175.73	92.4003	132.44	75.4398	44.614	30.6036	38.1362	27.486	30.0931	29.7586	38.4991	42.4917	35.4901	62.3244	68.3091	82.1982
	110733044	calvin cycle protein CP12-2%2C chloroplastic-like	328.036	363.237	428.015	299.098	366.949	262.904	244.164	179.028	212.996	213.979	186.057	240.504	210.476	221.48	227.424	306.239	312.127	342.717
	110736532	chloroplast stem-loop binding protein of 41 kDa b%2C chloroplastic-like	67.5621	94.981	100.853	66.1616	77.2891	55.8645	29.9407	25.7394	36.0476	29.4593	35.4794	43.242	40.2532	40.5404	41.6368	59.432	66.8095	64.4307
	110706523	lysine-rich arabinogalactan protein 19-like	254.701	433.739	533.327	418.032	472.598	441.29	368.398	298.607	346.646	302.114	310.411	298.709	400.205	340.071	392.723	257.476	246.833	247.588
	110732040	patatin-like protein 2	55.6915	74.597	110.827	46.049	35.1895	31.9643	28.6001	26.5797	33.7969	21.8928	22.2239	20.0805	23.4349	26.6378	29.9608	42.5986	48.0821	45.5326
	110734296	calvin cycle protein CP12-1%2C chloroplastic-like	311.677	333.468	382.124	266.257	353.303	241.456	221.004	172.736	180.531	197.315	175.339	213.135	168.07	184.768	195.987	270.718	260.876	305.096
	110721084	zinc finger protein CONSTANS-LIKE 5-like	77.9409	86.8609	102.719	70.2576	64.5029	63.5275	42.1125	44.3051	50.9805	44.431	40.3753	41.918	37.9165	40.2828	45.8016	62.2222	67.3758	65.0632
	110705783	UDP-arabinopyranose mutase 1-like	74.5592	110.24	115.582	65.8136	61.634	70.7806	41.1109	33.2742	40.2812	32.8558	30.5165	38.7176	34.2935	29.9751	33.6645	20.8434	15.2615	16.9986
	110707942	chaperone protein DnaJ-like	140.268	156.422	173.408	117.227	191.109	114.321	117.407	90.13	92.2393	91.4496	83.0686	108.144	97.6943	92.9001	96.8064	141.474	139.268	163.862
	110740226	chlorophyll a-b binding protein%2C chloroplastic	266.578	309.581	292.412	238.887	368.196	232.93	174.201	149.664	174.009	163.978	179.168	195.475	163.274	168.362	188.746	237.815	257.615	288.213
	110735075	ribulose bisphosphate carboxylase small chain 3%2C chloroplastic-like	32.7454	43.4705	54.5025	33.7496	44.0873	24.3315	8.08966	5.32429	11.7754	7.13285	14.048	25.4926	13.9295	12.9066	13.4489	5.15379	4.94893	5.55773
	110726729	acylpyruvase FAHD1%2C mitochondrial-like	257.01	303.527	465.99	204.115	250.42	198.755	105.1	72.0534	125.995	92.1224	67.5965	78.643	98.7222	122.919	102.643	155.327	168.291	184.209
	110697055	oxalate--CoA ligase-like	110.338	179.04	273.715	101.101	90.1705	78.2254	23.8711	19.7229	37.7841	20.6512	23.3051	30.894	28.4604	24.4324	24.857	47.5459	46.4041	36.7894
	110726878	aspartyl protease family protein At5g10770-like	38.7853	43.3479	53.4487	42.6344	28.7113	29.5289	18.5904	15.8934	18.3471	14.0127	16.3566	18.4057	15.2089	10.9133	13.8236	6.24618	6.81695	5.67195
	110700727	glyceraldehyde-3-phosphate dehydrogenase A%2C chloroplastic-like	434.139	511.366	478.407	361.576	407.881	350.678	223.313	163.171	229.466	186.363	251.078	252.364	215.132	218.588	242.701	298.821	333.699	358.996
	110719798	photosystem I chlorophyll a/b-binding protein 3-1%2C chloroplastic	227.355	241.225	285.944	204.822	359.3	183.276	186.825	133.44	163.986	153.092	152.508	170.42	162.738	150.124	171.951	218.353	237.343	259.964
	110685524	glyceraldehyde-3-phosphate dehydrogenase B%2C chloroplastic	243.07	299.595	345.139	225.508	200.085	197.295	106.864	84.263	108.068	83.4324	102.829	122.747	79.1696	84.9684	95.8173	123.853	125.542	137.81
	110736524	uncharacterized LOC110736524	190.307	183.903	221.38	159.773	309.947	174.037	263.811	277.366	229.064	321.171	269.739	270.241	301.658	349.838	318.965	242.411	211.571	198.732
	110713554	cytosolic sulfotransferase 5-like	89.7167	95.5421	110.713	86.6115	102.916	79.7117	87.08	59.4168	85.419	71.6273	64.4438	75.1949	63.3064	74.7689	65.7404	100.099	99.2616	103.806
	110712534	psbP domain-containing protein 3%2C chloroplastic-like%2C transcript variant X2	56.1479	65.8641	71.5046	51.1482	48.4795	44.2913	36.3463	25.3295	36.8689	25.1468	28.332	37.1121	29.1588	25.5919	29.8055	44.7674	43.9949	49.2276
	110691454	auxin efflux carrier component 3-like%2C transcript variant X3	25.3292	34.8576	40.4649	21.5733	6.95257	22.3153	9.94338	8.61723	13.4456	10.1139	8.65861	11.076	11.2668	10.5245	14.1243	20.1191	19.4863	20.3346
	110716860	chlorophyll a-b binding protein CP24%2C chloroplastic	271.175	310.67	322.474	264.687	435.436	248.025	213.166	177.735	194.681	207.591	202.535	232.613	202.82	215.526	232.433	295.579	302.316	351.443
	110731023	cytokinin riboside 5'-monophosphate phosphoribohydrolase LOG7-like	11.0531	6.16288	5.69336	12.3229	19.0307	15.5443	16.9411	22.7479	20.435	19.0029	19.1148	20.6578	20.4991	17.6041	19.1643	11.3014	8.99704	8.43928
	110683431	uncharacterized LOC110683431	27.6268	52.2148	66.4543	22.5072	19.2657	25.7146	20.8175	19.7683	20.2362	19.9804	20.0457	20.7643	17.0379	19.9455	20.7551	29.9381	30.015	35.4431
	110684312	photosystem I reaction center subunit psaK%2C chloroplastic-like	370.773	432.869	453.604	357.588	507.38	344.73	305.978	213.94	274.398	258.166	244.886	299.257	247.842	258.391	278.806	351.655	378.004	448.438
	110693275	ferredoxin--nitrite reductase%2C chloroplastic	28.3617	35.0483	36.0497	21.9583	22.7614	20.5089	9.22633	8.59454	11.236	10.1742	10.2187	10.7071	10.1728	10.4627	10.7889	15.7192	20.7217	18.5274
	110715612	NADP-dependent malic enzyme-like	150.947	135.569	153.666	150.352	98.9598	135.268	90.9455	99.7375	98.7487	77.5411	98.1937	85.2044	73.0751	81.2962	79.9528	108.639	108.526	107.33
	110715000	photosystem I reaction center subunit V%2C chloroplastic-like	142.325	191.66	194.716	132.849	241.629	145.424	106.405	86.6273	90.9927	101.836	105.969	123.777	103.346	112.63	118.258	152.42	170.288	173.832
	110736427	photosystem I reaction center subunit XI%2C chloroplastic	334.586	400.077	411.18	325.951	580.716	313.352	315.742	220.447	275.667	259.131	252.941	312.086	291.685	267.695	283.554	366.513	389.232	442.625
	110703458	protein PIN-LIKES 7-like%2C transcript variant X2	5.46626	7.00488	9.23146	4.66847	2.96745	4.32477	2.46584	2.1618	1.74672	1.54689	4.81985	2.30383	2.15709	2.39391	2.78122	5.02964	8.28535	6.33488
	110735744	extensin-2-like%2C transcript variant X1	44.0004	95.7186	105.306	39.4205	94.3782	43.3784	5.66086	4.8651	7.7135	6.30581	8.59438	11.3511	6.57408	2.26945	3.81569	1.14435	0.403538	0.261109
	110700624	ribulose-phosphate 3-epimerase%2C chloroplastic-like	100.855	127.115	128.83	97.1269	87.4711	86.7068	53.2305	41.6848	49.9995	43.0902	55.4298	54.7866	50.4385	56.2595	52.9413	75.4314	78.7022	78.1289
	110724955	type-2 histone deacetylase 1-like	42.2716	46.2025	53.6593	41.3641	25.4648	34.6531	17.0561	18.6398	22.3476	16.0941	14.983	17.643	15.2018	14.6283	15.8351	23.0322	24.9506	25.3466
	110693543	peroxidase 3-like	74.6373	150.544	193.25	74.2679	85.8748	69.4682	11.991	5.56922	10.4645	6.8264	6.32751	12.7249	6.52342	2.96541	5.14842	1.29799	0.219704	1.02355
	110726507	uncharacterized LOC110726507	58.8222	67.1871	62.1619	50.0394	81.7716	53.3505	52.0514	38.9403	46.9238	46.0102	44.0962	50.3652	44.5824	45.18	43.794	66.0668	64.8311	72.6908
	110723032	aspartyl protease family protein At5g10770-like	86.3579	76.39	94.1637	85.127	65.4432	70.8066	31.2718	27.2208	32.332	26.1066	29.6485	33.6991	28.9661	19.9598	24.3182	14.614	13.4856	12.7436
	110684463	nucleolin-like	20.6808	27.4176	38.8616	17.9907	21.3658	15.7756	13.7937	10.431	14.9087	13.2126	12.8621	13.8345	12.0582	16.244	14.3577	22.088	25.2228	27.6411
	novel.8510	PF08423:Rad51	3.05906	4.47127	7.081	2.97003	3.23251	2.45838	2.36324	2.1376	2.0599	1.87226	1.38726	1.73533	1.6765	1.69625	1.65518	0.54022	0.767687	0.874249
	110729148	aspartate racemase-like	18.5416	29.0003	42.2286	13.6566	11.1629	12.5711	4.53917	2.32792	2.93179	4.4781	2.81663	3.58846	5.48646	6.23712	6.08626	1.41558	1.96821	2.87928
	110691214	3-ketoacyl-CoA synthase 5-like	11.9735	10.6729	17.6702	8.27963	7.04122	8.39676	7.92822	7.78565	7.35471	8.79224	8.44273	10.212	7.77235	6.47328	6.84033	3.68503	2.53195	2.24681
	110711840	cytochrome b6-f complex iron-sulfur subunit%2C chloroplastic-like	154.797	174.397	189.463	126.139	155.812	112.013	122.948	87.0141	113.413	97.2709	103.803	115.901	95.661	105.643	106.814	139.221	144.883	164.219
	110710068	photosystem II core complex proteins psbY%2C chloroplastic-like	268.794	316.87	334.92	219.277	342.955	237.549	219.949	142.163	200.724	186.591	165.401	204.995	209.35	198.487	208.898	278.268	270.404	323.153
	110708060	calcium uptake protein%2C mitochondrial-like	4.64489	0.627233	0.695067	6.12227	5.29526	4.76535	4.2416	4.62169	5.36491	3.54903	3.15143	4.7681	3.27896	3.01062	3.08558	6.45355	7.64107	7.67661
	110702073	glutamine synthetase nodule isozyme-like	265.051	371.641	356.816	243.671	307.133	248.757	147.559	112.469	144.619	136.295	130.021	152.016	150.859	153.539	167.268	109.668	81.3526	114.961
	110723750	thiamine thiazole synthase%2C chloroplastic-like	572.365	959.892	1253.93	521.808	804.217	605.343	343.155	239.619	323.753	265.397	273.202	341.595	291.773	288.253	346.556	411.26	434.227	490.388
	110727558	uncharacterized protein At5g48480-like	193.783	167.194	182.979	190.729	407.923	208.533	495.06	472.232	369.951	455.925	421.275	408.701	502.941	516.117	466.585	385.808	350.645	370.759
	novel.32484	PF01593:Flavin containing amine oxidoreductase	39.1769	57.7581	57.3872	40.1796	7.23322	31.6616	6.84882	7.69978	9.30212	7.95194	5.43457	9.08509	4.34365	3.07384	5.36221	1.7839	1.74386	1.50861
	110709768	two-component response regulator ORR9-like%2C transcript variant X1	9.49372	22.3444	23.0044	6.7376	7.71381	7.60432	3.57405	2.59476	2.50086	3.37532	3.14705	3.21359	2.44054	5.29317	4.66701	8.97484	10.7329	12.9813
	110707009	MLP-like protein 423	496.771	840.193	880.522	469.826	668.932	439.577	137.983	82.6443	113.49	105.998	125.345	155.894	106.166	80.9342	86.7863	64.5486	48.8974	49.1538
	110721917	ureide permease 2-like%2C transcript variant X2	9.03829	9.49964	15.2267	11.7333	7.9602	8.68748	8.24594	5.84289	6.4163	5.84497	3.9586	4.94238	9.50307	9.60761	8.77912	4.81021	3.08959	4.70381
	110727850	glutathione S-transferase-like	125.892	123.257	150.365	129.793	256.27	119.607	91.0689	63.302	75.4499	72.0944	69.811	77.1063	90.0649	89.0529	85.9633	120.86	126.123	169.698
	110719659	uncharacterized LOC110719659	118.168	465.019	727.936	78.2159	56.9803	81.8093	1.52711	0.512799	0.83169	0.632967	2.04749	10.4342	8.1073	4.81382	8.08135	1.41124	0.373239	1.54563
	110707263	putative elongation factor TypA-like SVR3%2C chloroplastic	41.3943	51.5304	47.9697	41.5003	22.2148	33.0722	30.4045	30.1344	35.2029	29.3388	35.2205	31.2177	25.0678	27.411	29.2258	39.1399	41.8971	38.4728
	110690396	chlorophyll a-b binding protein of LHCII type 1-like	1468.88	1627.82	1686.79	1261.09	1022.34	1158.86	607.216	605.316	743.591	650.168	675.692	830.239	915.979	764.155	744.653	1076.51	1183.01	1139.93
	110709775	chlorophyllide a oxygenase%2C chloroplastic-like	31.0968	38.1085	39.138	32.0414	20.6543	30.5843	27.7437	24.5003	25.709	25.3281	27.3349	27.0324	22.6925	22.7971	25.9628	35.5879	33.128	39.4658
	110686006	S-adenosylmethionine decarboxylase proenzyme-like	977.393	1218.05	1341.76	1018.7	881.996	937.104	797.079	574.025	674.714	571.78	578.641	700.345	670.182	664.768	672.541	884.734	820.673	960.371
	110729098	uncharacterized LOC110729098	182.935	284.135	372.063	175.771	235.481	152.713	115.993	89.7451	97.6571	106.851	93.7738	104.4	103.462	93.5905	93.508	67.5256	58.8629	61.0875
	110707014	uncharacterized LOC110707014	9.15864	4.38849	3.7608	17.6235	28.4944	14.8708	37.7754	37.8645	39.6508	32.6483	32.4002	32.6775	33.2486	32.7916	34.2816	19.7955	16.1333	23.2525
	110703926	2'-deoxymugineic-acid 2'-dioxygenase-like	965.436	1450.74	1544.93	743.788	788.668	722.279	471.799	437.661	547.091	415.995	472.588	475.077	448.807	484.158	505.948	607.609	710.979	661.436
	110688295	uncharacterized LOC110688295	46.2341	61.7962	61.1686	35.7553	60.1966	33.6809	19.8229	13.2498	19.1613	16.1211	20.539	26.6932	16.6681	22.7548	20.8807	37.8819	35.8963	36.2753
	110687779	putative ER lumen protein-retaining receptor C28H8.4	44.5778	52.5221	66.3241	40.4219	46.8224	39.2394	19.3672	12.948	18.8758	15.8532	12.6264	18.1583	11.7835	15.0324	12.4127	22.0872	21.3126	25.3972
	110721465	putative lipid-binding protein At4g00165	122.257	225.137	219.069	76.661	109.79	87.5591	15.172	11.1608	18.0563	15.9658	12.3254	24.2715	13.853	7.34181	11.8693	4.32246	3.67612	2.78475
	110708437	auxin-induced protein 22D-like	10.295	18.7877	18.9044	12.1544	14.2746	9.80178	4.44578	2.96844	4.78984	2.51036	1.70742	4.69878	2.47167	2.9757	3.08164	6.52984	8.08375	9.51018
	110729899	GDSL esterase/lipase APG-like	117.179	162.187	227.824	103.897	105.122	94.4366	67.1304	55.8269	69.0508	66.5623	54.509	60.7183	92.7974	103.322	83.5881	130.753	130.303	133.09
	110725784	thioredoxin M-type%2C chloroplastic-like	87.8195	102.301	120.004	80.7812	117.466	73.4929	78.2995	53.2666	67.2038	64.1382	72.0193	73.0748	59.3503	64.8154	68.6729	93.6608	87.9208	109.835
	110691154	phosphoenolpyruvate carboxylase 1	69.6841	89.9083	79.73	58.4504	45.8251	53.89	37.7802	34.0108	41.0432	31.579	33.7597	35.7291	33.5082	34.2805	34.1657	45.2737	44.6502	47.9925
	110726545	uncharacterized LOC110726545	669.01	630.474	807.737	542.59	639.052	562.049	477.535	244.964	326.44	292.223	252.376	308.047	245.441	258.635	270.724	419.069	312.929	475.881
	110714653	cytochrome P450 76AD1-like	62.3614	65.957	85.0234	59.4048	46.962	44.1544	16.1882	15.8808	16.0626	10.9991	12.0386	18.1672	12.7602	6.22079	9.60101	4.22382	2.44497	4.27691
	110686150	nodulin-related protein 1-like	241.667	277.128	385.522	200.745	211.246	221.694	117.926	103.969	121.729	87.7294	80.7964	121.879	109.874	100.159	116.368	140.023	163.706	180.698
	110686657	uncharacterized LOC110686657	1281.36	1242.59	1407.07	1013.18	1940.28	1085.52	972.446	584.49	673.392	803.369	820.373	969.764	921.42	1193.84	975.585	1453.64	1379.95	1835.47
	110687271	oxygen-evolving enhancer protein 3%2C chloroplastic	243.405	290.516	291.046	227.12	329.38	237.925	189.611	131.98	178.401	152.568	185.327	201.614	156.81	186.103	179.692	245.051	228.148	293.835
	110698571	transcription factor HHO6-like	16.2563	18.4437	24.1462	13.9468	12.3226	12.2959	4.89305	4.35191	5.84822	3.52999	4.93542	6.21234	3.45601	3.52882	2.57961	7.4426	5.58086	6.93331
	110687428	-	25.4931	38.6667	45.7864	25.3702	36.0519	26.3676	29.5802	27.5829	28.231	31.6956	25.8417	33.326	28.4949	27.2725	27.7786	20.1951	16.1276	15.5451
	110685547	psbP domain-containing protein 3%2C chloroplastic-like	47.5735	54.2056	65.0642	43.0186	44.7394	34.8145	26.2906	18.9789	24.5328	20.0616	23.7454	25.9937	20.9672	23.1438	25.0165	36.2911	34.4403	38.513
	110721029	protein translation factor SUI1 homolog	624.665	587.559	836.962	574.471	809.353	551.493	778.378	506.095	564.215	507.089	419.285	471.268	453.814	467.579	472.967	635.012	575.06	755.285
	110724577	histidine kinase 1-like	6.90264	8.49895	10.2699	6.40042	3.01137	5.70729	3.07425	3.17389	3.60505	2.72337	2.84535	3.0829	2.11367	2.72207	3.06678	4.59803	5.58618	5.01809
	110730830	uncharacterized LOC110730830	31.0628	35.3204	37.2639	32.6305	40.8638	28.3537	29.4746	19.6545	20.5208	24.7802	25.2739	28.8063	18.5439	19.5231	19.6039	34.7077	32.9026	34.6805
	110719241	3-ketoacyl-CoA synthase 5-like	6.02697	41.3772	62.9393	4.07952	5.94387	4.68153	10.0587	8.86635	10.1858	13.3965	15.7611	13.9746	15.1614	12.6384	13.3173	7.29622	7.21255	8.68968
	110720167	ferredoxin--nitrite reductase%2C chloroplastic-like	50.5454	63.4063	66.8559	36.3346	38.6415	36.4455	20.7508	19.4294	24.3242	19.4652	19.58	20.388	18.7429	19.3499	21.1044	27.8879	30.4533	29.0843
	110722310	ribulose bisphosphate carboxylase/oxygenase activase%2C chloroplastic%2C transcript variant X1	516.685	669.244	772.459	460.636	402.858	364.117	211.961	181.045	254.009	193.465	231.577	240.231	209.334	189.248	233.661	298.771	319.022	274.644
	110723899	uncharacterized LOC110723899	31.6682	36.4111	37.2533	29.4784	47.8647	33.9036	27.7051	20.6109	25.4128	22.3913	20.6279	27.2255	21.8411	20.8357	24.0835	32.6761	34.5022	41.4565
	110693902	cytochrome b6-f complex iron-sulfur subunit%2C chloroplastic	148.424	171.802	179.097	123.444	188.138	120.121	123.813	90.0203	117.098	107.68	109.983	129.326	111.737	115.69	124.729	156.92	154.515	181.066
	110699924	phosphomannomutase/phosphoglucomutase-like	4.43106	6.85059	5.66135	3.96612	2.80736	3.22413	1.78276	1.3689	2.20884	2.09364	2.42775	2.25127	1.63848	2.80549	1.83908	4.64501	5.89676	4.87683
	110699013	photosystem I chlorophyll a/b-binding protein 3-1%2C chloroplastic-like	351.506	390.097	430.483	364.451	528.01	323.022	294.824	190.329	253.22	215.707	244.799	277.983	231.9	218.996	255.943	309.714	307.782	372.772
	110692653	alkane hydroxylase MAH1-like	21.1335	30.5115	35.2537	18.2508	6.8326	13.4214	2.59646	1.97179	2.50636	2.53872	3.2712	4.50837	2.95298	1.6057	1.77941	0.466559	0.379673	0.510988
	110696624	fatty acyl-CoA reductase 3-like	400.792	651.495	844.008	337.99	285.43	314.003	154.982	142.592	162.304	132.626	127.425	157.721	111.097	88.0622	103.293	79.508	57.9779	59.1173
	110729073	aldehyde dehydrogenase family 2 member C4-like	86.2902	102.007	105.623	103.156	55.5751	71.8937	45.1792	43.9602	48.1519	46.936	43.8335	51.9699	43.443	52.7657	50.3678	67.5435	78.8772	66.8569
	110704603	elongation factor G-2%2C chloroplastic-like	96.5548	119.146	105.584	89.6137	69.4325	76.043	59.0813	63.7292	72.1437	60.5962	75.5165	68.4885	57.4302	60.8619	65.8861	81.5049	92.6247	81.0486
	110711794	photosystem I reaction center subunit V%2C chloroplastic-like	140.542	159.303	172.129	130.764	187.121	122.538	97.557	73.8008	80.2831	92.378	89.9265	105.693	83.0028	95.1297	96.7262	119.027	140.021	139.027
	110683425	uncharacterized LOC110683425	105.462	136.641	145.702	98.5195	142.354	90.8183	56.4649	38.8243	45.5784	45.6933	44.0026	66.9383	47.7739	45.7295	46.379	67.7103	69.5499	70.5296
	110722433	ubiquitin-conjugating enzyme E2 2-like	74.0712	73.9938	95.9466	78.7318	85.5951	71.0498	78.1856	61.6103	69.3307	65.051	62.043	61.3011	51.636	57.4336	59.8938	78.9225	75.718	90.6314
	110686158	malate dehydrogenase%2C glyoxysomal	111.3	124.881	127.795	95.9308	108.987	94.064	72.5641	59.8702	70.233	64.7196	65.9313	74.8115	70.4814	67.1928	65.2336	88.9866	87.8569	101.55
	110688168	protein FAF-like%2C chloroplastic	14.2439	18.2728	20.0642	17.9965	10.4559	15.6737	5.90792	5.60052	5.21362	5.19981	4.77835	6.00986	7.08232	6.41268	7.06811	4.29881	3.49398	3.30146
	110688045	dnaJ homolog subfamily B member 7-like%2C transcript variant X6	25.6325	46.0953	59.6891	26.8605	28.0819	22.9958	11.8277	12.2711	12.1279	12.5772	12.8794	10.7771	13.9344	14.441	12.8898	19.4797	21.7705	26.584
	110691500	magnesium-chelatase subunit ChlH%2C chloroplastic-like	178.144	209.086	170.538	168.154	116.095	152.367	86.0559	90.6304	95.4622	92.9782	132.454	107.925	85.204	91.3507	93.9864	113.089	122.646	117.291
	110697658	uncharacterized LOC110697658	12.2659	14.3698	12.8994	0.264642	9.57446	4.4023	2.75879	0.056389	0.342957	0.0497165	3.11235	2.55605	1.72549	2.70826	1.46234	0.19398	0.136808	0.0708175
	110690292	phosphoglycerate kinase%2C chloroplastic-like	142.855	178.064	177.001	132.002	151.656	135.516	76.8621	63.1515	80.0181	69.0442	84.9086	87.4327	70.4975	76.1391	82.5683	100.331	103.598	106.99
	110704264	abscisic stress-ripening protein 2-like	58.7285	48.7613	68.1972	63.2422	54.5573	43.6521	28.7908	16.4325	21.3242	14.488	12.6785	15.0332	14.0687	17.5036	20.4283	28.6738	28.6007	45.8603
	110687871	probable pectate lyase 18	22.5487	33.9343	44.6341	19.1761	15.2861	21.6592	5.69631	4.42288	7.00519	7.92091	7.5881	21.8583	6.21187	4.71465	4.72167	2.77355	1.67665	1.73581
	110695709	secoisolariciresinol dehydrogenase-like	26.6589	33.3503	45.923	16.1157	12.3888	13.8074	6.2858	8.26318	8.76439	7.47839	7.26181	6.17377	7.46554	8.54182	8.95146	12.801	18.3882	16.9751
	110701689	probable aquaporin PIP2-5	39.2656	50.1838	53.9295	46.8647	29.6555	37.3209	43.0912	27.5241	35.6231	31.3338	27.6167	33.3147	29.4782	26.7272	33.2074	40.9541	44.7144	48.8914
	110690547	non-specific lipid transfer protein GPI-anchored 1-like	243.233	329.082	386.572	227.685	340.611	238.888	352.525	256.148	267.172	296.117	256.377	297.164	319.894	328.537	303.336	259.816	197.27	229.692
	110717463	transcription factor HHO5-like	10.0914	10.6169	17.9798	10.4216	11.589	9.11575	3.0603	2.45203	4.23556	0.904461	1.43977	2.04149	0.446617	0.57354	0.698776	2.43872	1.94253	1.63399
	110707255	remorin 4.1-like	26.045	32.8756	42.4197	24.0556	22.2679	20.8175	9.76392	9.02731	11.8261	12.1073	12.5328	12.7152	7.94953	8.10014	10.3776	4.69324	4.64018	3.93919
	110688069	uncharacterized LOC110688069	67.1684	75.8364	123.99	56.6194	61.4342	46.4224	21.0632	24.5255	23.7171	23.5757	21.5397	27.314	20.882	18.6073	18.753	13.9417	10.1367	8.86772
	110732642	phosphoribulokinase%2C chloroplastic-like	131.163	179.43	185.579	120.141	113.564	102.793	42.4358	42.5288	50.3336	44.5522	57.3724	65.8332	47.7617	50.2077	49.2991	66.4647	75.2595	63.557
	110726089	calcium sensing receptor%2C chloroplastic-like	62.279	96.7576	96.5063	59.1374	63.8004	55.7473	39.6734	37.3021	40.7587	40.4112	43.4509	43.0131	39.8579	44.179	45.1518	56.5408	62.1505	61.1189
	110725352	WAT1-related protein At1g21890-like%2C transcript variant X2	10.7418	18.9834	21.7705	8.8648	6.33139	6.47021	0.81934	0.503701	0.75086	0.574716	0.556724	1.07446	0.528883	0.646842	0.827488	2.00456	2.0128	3.0513
	novel.39956	-	6.6508	5.9857	5.53768	6.53931	4.2742	6.82304	7.16681	9.93634	9.95635	11.2176	8.66435	10.4921	9.7564	9.84869	9.02219	6.20766	6.01292	4.27435
	110735151	uncharacterized LOC110735151	101.795	113.325	147.098	100.806	92.3943	82.1614	47.3136	44.8996	46.8248	41.2751	40.6626	48.8251	52.8253	53.2192	50.6175	65.492	73.3338	68.8685
	110694709	cold shock domain-containing protein 3-like	52.7595	42.9819	47.3085	55.7019	83.58	61.7117	60.7073	64.8101	64.41	65.7682	67.3849	66.0138	80.168	72.1281	64.5829	47.7897	51.4361	52.3406
	110723974	alkane hydroxylase MAH1-like	11.3663	15.3348	40.6869	7.93523	7.03443	5.80269	3.03409	1.85909	2.56681	1.38476	2.07029	2.19555	2.6564	1.57445	1.56657	0.661588	0.272182	0.201275
	110740278	protein THYLAKOID FORMATION1%2C chloroplastic-like	65.5503	79.9306	71.0427	54.8648	49.6705	58.4778	31.6966	27.4752	31.0712	32.5881	40.0953	38.2235	28.8689	35.9496	34.8134	47.7197	46.6288	50.8028
	110731103	non-specific lipid-transfer protein-like	1880.99	3057.56	5585.51	1608	2122.17	1412.06	277.436	231.254	291.871	333.262	418.289	642.751	361.236	299.47	282.427	187.007	123.482	120.678
	110736634	amino acid permease 4-like	91.292	93.9895	79.0415	91.5951	49.745	94.5432	28.6116	16.2588	24.4384	20.7364	15.5954	28.8171	24.0529	19.3053	18.8785	12.524	9.5981	15.1194
	110698587	uncharacterized LOC110698587	31.6	37.4513	36.8903	30.6368	37.8723	24.3406	25.0105	17.8778	22.8594	18.1822	21.6916	22.9402	16.93	18.3809	17.4618	25.5188	30.056	32.1412
	110719419	PGR5-like protein 1B%2C chloroplastic%2C transcript variant X1	100.656	116.345	124.855	84.1288	83.3527	73.7495	51.5823	48.75	56.9176	57.0628	57.593	59.0033	44.6712	52.5286	51.2933	66.4959	66.6438	72.5655
	110697421	probable carboxylesterase 1	5.38959	6.25786	5.13322	4.26517	11.5599	6.34736	6.01427	6.5075	6.68741	10.1692	8.59073	11.347	10.7003	10.2385	10.6985	6.48424	5.49865	4.79084
	110703433	putative ER lumen protein-retaining receptor C28H8.4	10.4926	8.68895	11.6266	7.79197	6.94033	7.51415	8.02432	5.05992	5.40384	5.77563	5.04017	7.09925	4.0321	4.14237	4.14566	8.18512	7.50817	9.13477
	110688262	low temperature-induced protein lt101.2	194.818	166.534	244.427	126.936	224.516	146.671	77.3029	61.1256	68.7357	89.9848	67.5313	101.826	43.3168	64.138	53.052	79.9906	88.5071	92.8538
	110703908	chloride channel protein CLC-a-like	12.8055	9.33582	13.3289	12.999	4.62762	10.383	6.64159	6.06556	6.89715	4.73608	5.30944	5.83934	4.68008	4.34876	4.2863	7.9562	7.24938	7.13973
	110702644	probable glutathione S-transferase parA	4.51197	2.09777	0.945753	5.19771	8.52824	5.31617	7.37685	7.24916	6.44103	9.11362	8.56557	7.03168	12.2094	6.44749	7.98924	4.8746	3.20267	2.97848
	110730081	phosphoribulokinase%2C chloroplastic	102.743	140.174	136.142	98.4948	93.1874	81.6566	39.4966	37.1692	47.4515	40.4195	51.5252	63.1519	36.032	40.827	41.7659	52.1096	58.4053	53.971
	110700308	uncharacterized protein At5g48480-like	528.397	503.015	523.963	522.794	1091.9	571.589	1464.59	1390.18	1198.7	1325.16	1327.9	1228.04	1473.74	1366.49	1354.66	1145.18	1053.3	1139.84
	110716468	secoisolariciresinol dehydrogenase-like	19.6211	19.0578	31.5058	13.7459	25.1525	15.4171	12.1219	9.86924	10.585	8.47686	11.4404	11.0317	6.33219	7.7147	8.44663	13.5072	12.899	18.6318
	110737685	auxin-responsive protein SAUR66-like	11.1369	24.5994	32.3308	9.85598	5.88363	8.79677	1.04551	1.69793	2.26465	0.709114	0.314836	1.44029	1.70909	1.17056	1.51529	4.30387	4.55307	9.09073
	110702301	BURP domain protein RD22-like	77.6832	100.078	177.483	61.1739	73.0271	51.2435	22.9056	18.3298	23.2755	20.5239	22.1764	21.6939	32.4055	35.0894	28.9046	21.2454	23.292	21.3295
	110698240	calcium sensing receptor%2C chloroplastic-like	38.156	50.7608	55.3316	33.609	37.4245	33.4955	22.1379	20.4951	21.5446	21.2753	23.0361	25.474	22.0051	24.203	24.7858	31.5641	36.7358	34.7705
	110687985	acylpyruvase FAHD1%2C mitochondrial-like	387.551	448.68	598.315	317.975	379.468	279.79	221.089	153.199	196.739	180.251	162.814	161.948	165.828	211.598	182.491	247.797	241.329	282.467
	110692940	protein PROTON GRADIENT REGULATION 5%2C chloroplastic-like	63.4636	73.1583	103.917	64.3808	97.0544	58.1987	60.515	51.8775	60.9788	53.2714	43.7522	58.2009	54.8013	53.935	57.9813	69.2836	86.544	92.9158
	110683463	low temperature-induced protein lt101.2	119.531	89.6766	111.029	93.9202	128.313	87.0286	88.4677	68.0686	68.4468	82.9395	63.3094	82.2792	50.1629	63.6011	70.609	90.3854	91.4903	110.789
	110696308	uncharacterized LOC110696308	104.105	99.2581	74.8502	138.713	215.995	148.146	306.832	295.105	255.538	329.389	317.248	302.475	358.954	404.787	371.602	306.148	287.253	297.171
	110731693	cytochrome P450 76AD1-like	60.8261	90.7926	96.8063	56.9283	41.0987	53.427	16.8824	14.0726	17.3071	9.17322	9.16374	19.1133	9.05624	2.76642	6.61902	2.52376	1.61811	2.26152
	110723187	expansin-A4-like	76.6922	132.372	190.611	48.1495	44.0234	65.2553	37.1712	26.1282	32.5113	34.1954	26.9678	35.7844	40.4038	26.7934	25.774	18.5262	18.9592	18.183
	110692247	NADPH--cytochrome P450 reductase-like	86.3407	70.8179	78.607	84.2532	56.5688	80.3573	66.199	63.9717	68.774	57.5408	56.8193	57.7351	47.7601	47.1736	54.308	68.3092	61.9068	69.04
	110710725	outer envelope pore protein 16%2C chloroplastic	186.858	270.36	327.819	207.973	292.783	188.369	154.587	109.602	117.8	122.248	120.66	130.625	120.076	139.056	125.274	173.778	159.586	191.762
	110683435	60S acidic ribosomal protein P0-like	76.1661	99.4244	96.4153	53.5515	64.0201	58.1418	5.91881	4.35329	4.54926	7.43893	12.1746	17.9473	6.12262	5.04577	5.46117	2.36726	0.979957	2.76178
	110708363	uncharacterized LOC110708363%2C transcript variant X2	42.2631	46.1352	39.7225	45.0314	35.6944	47.2396	47.5084	54.0443	51.0216	55.3161	57.3795	60.8019	57.3134	57.6627	56.7586	44.3026	43.3287	45.2131
	110698751	probable sulfate transporter 3.4	8.42996	12.7634	10.8563	10.3176	5.77708	7.53765	1.17727	0.327971	1.14281	0.650615	0.818447	1.32147	1.07154	1.38724	1.16539	0.470098	0.198927	0.231689
	110710653	transcription factor bHLH106-like	13.3476	14.3397	16.7922	11.7988	11.5585	12.2147	11.9013	11.2885	11.9425	12.2997	10.2464	11.1227	11.8788	12.591	13.5212	7.57441	6.69743	7.49089
	110682526	uncharacterized protein At4g06744-like	90.9465	168.766	151.946	100.774	104.651	75.9294	37.8908	35.3586	41.1944	18.5928	20.7616	29.3891	26.5038	13.6435	22.9672	13.2595	10.1353	11.2904
	110725178	mitochondrial adenine nucleotide transporter ADNT1-like	76.9285	82.3176	94.9608	73.1164	72.6488	76.1732	69.9009	67.4255	76.6313	59.9574	67.0238	66.0316	60.6545	57.3547	58.6585	76.8469	72.4977	82.7535
	110705676	cellulose synthase A catalytic subunit 3 [UDP-forming]-like	13.8681	19.7834	24.3102	13.3243	4.83461	11.4553	7.84505	8.11849	7.74912	7.49205	8.55085	7.11184	8.69969	5.94806	6.85301	4.98067	3.79372	3.76888
	110729549	S-type anion channel SLAH2-like%2C transcript variant X1	39.2492	37.9002	49.5745	35.7037	24.4279	27.7749	21.9952	17.8716	21.0457	19.023	16.3262	19.9705	20.7359	18.4635	17.6631	14.7045	10.4694	12.8071
	110716576	chlorophyll a-b binding protein CP24%2C chloroplastic-like	182.459	220.935	203.076	183.295	314.823	177.988	144.655	135.647	138.173	161.891	161.21	175.113	145.175	175.334	168.881	202.94	218.644	239.544
	110702535	PGR5-like protein 1B%2C chloroplastic	137.097	170.615	195.332	130.868	125.3	111.135	79.3069	71.0513	79.8617	77.7396	80.8162	93.2333	70.2361	74.1704	79.1184	95.7001	96.676	100.71
	110682227	molybdate transporter 1-like	11.7932	15.5075	15.6571	7.96866	7.4112	8.341	2.39573	2.45731	1.69519	2.37717	2.1643	3.47225	1.39247	1.97446	1.66803	3.71787	4.05735	4.07191
	110698123	CASP-like protein 1E1	76.9116	112.408	143.245	58.2312	90.1288	60.3627	46.2415	39.1502	45.5111	50.5542	39.8616	43.8635	54.6577	62.5147	56.517	74.8212	83.1728	82.0311
	110730301	expansin-like B1	82.9346	84.5304	170.586	51.1449	40.7192	43.4249	5.08615	5.7631	4.97179	3.83789	2.59195	9.01661	4.14297	1.00384	2.44606	0.28121	0.148746	0.53898
	110724174	uncharacterized LOC110724174	6.79895	16.0636	25.7672	21.3412	33.5152	17.1502	12.3706	8.909	8.90532	10.8003	8.28261	8.6625	14.9086	10.4	10.1819	6.38486	5.25355	5.90509
	110705154	jasmonate-induced protein homolog	46.1909	82.8287	100.216	24.758	27.8244	19.1566	11.3869	7.90525	10.5371	11.031	5.77477	20.6913	19.0472	10.6673	21.9163	9.3503	5.58768	8.91175
	110724610	two-component response regulator ORR9-like%2C transcript variant X3	4.43035	6.34357	6.74978	2.27181	3.06972	3.30769	1.33253	0.987122	1.00061	1.20505	1.15922	0.994335	0.629286	1.40903	1.21179	3.13453	3.1318	3.33766
	110714529	flavonol synthase/flavanone 3-hydroxylase-like	77.4513	22.6116	15.5251	65.0921	60.3139	74.0205	62.6428	55.9158	63.4928	67.1467	59.7332	59.3289	79.0502	83.7386	84.2527	67.7658	60.6419	58.7358
	110738607	diacylglycerol O-acyltransferase 3%2C cytosolic-like	47.8668	44.1757	59.2619	44.781	43.5557	36.9141	48.6146	46.4171	45.9111	47.4637	47.2679	47.7637	36.0189	38.9324	38.3597	50.55	50.4443	51.4391
	110699058	alcohol dehydrogenase-like 7	31.6276	54.5363	70.3183	23.511	27.6254	23.2212	14.1367	15.4329	15.7667	15.3521	17.1273	14.1213	20.7585	18.5216	16.8841	12.5544	12.3502	11.4667
	110722777	endoglucanase 1-like	2.56769	7.31913	6.51858	2.89729	1.60196	2.37298	4.06546	3.58568	3.18891	4.35436	4.72725	4.97485	4.44232	2.62161	2.56424	1.55156	0.861733	0.679722
	110722334	malate dehydrogenase%2C glyoxysomal-like	87.04	97.4933	108.671	78.4863	78.061	65.0112	53.0656	39.5788	47.5163	41.3963	43.2939	51.2589	43.8383	40.8671	41.3821	54.9343	53.388	60.5013
	110715705	subtilisin-like protease SBT1.9	4.94651	5.83142	5.09917	2.38025	1.93574	4.19156	0.797399	0.485124	0.670573	1.10818	1.34657	1.33273	1.26517	0.770237	0.813789	0.252856	0.187248	0.110774
	110682259	transcription factor HHO5-like	22.2577	21.0326	32.6779	21.3398	17.2409	16.194	4.61161	3.95225	6.22332	1.08259	3.3796	5.83642	2.05478	0.879571	0.765451	4.00398	3.30487	3.61423
	110682528	salicylate carboxymethyltransferase-like	16.703	18.9034	18.6203	15.4309	10.7041	14.0334	7.51664	5.38243	6.64206	6.10728	7.53003	7.16615	6.92222	5.8241	6.16217	3.32747	2.38461	3.05654
	110734228	ribulose bisphosphate carboxylase small chain 3%2C chloroplastic-like	154.56	219.54	237.435	181.027	223.663	111.426	41.7706	28.2743	57.92	42.8928	65.6274	107.305	74.1697	67.1247	67.3742	50.9603	52.7468	46.0782
	110718926	auxin-responsive protein SAUR64-like	4.83147	12.9105	11.9784	6.3008	2.73657	4.28904	1.00793	1.10563	1.12074	0.974802	0.556455	0.795508	0.604145	1.20685	0.315081	5.43346	4.40685	5.55414
	novel.15731	-	5.26113	3.11559	9.06289	10.7704	16.5906	12.6469	8.32744	13.5535	14.6692	12.4734	10.0825	5.98317	9.22549	13.085	13.734	5.51073	7.72942	4.34014
	110700468	-	12.6471	26.0157	26.3626	7.09366	3.68401	11.3219	0.503242	0.700982	0.710561	1.11246	1.54349	2.64789	0.91609	0.267805	0.559341	0.100475	0.0425172	0.0440173
	110682146	protein PIN-LIKES 7-like%2C transcript variant X1	14.3946	18.4452	29.6572	13.0216	10.2984	11.5428	11.3181	10.3878	9.68943	7.81615	6.616	7.08942	6.73004	5.46627	6.69924	9.73871	8.37344	11.3035
	110697818	UDP-arabinopyranose mutase 1	327.951	381.59	391.837	286.82	316.502	347.934	224.466	188.763	216.774	213.447	229.591	235.439	271.711	260.674	239.505	207.262	184.26	212.042
	110726774	uncharacterized LOC110726774	22.5932	19.5017	21.4683	20.35	12.0908	16.9156	15.0881	14.0844	16.4455	14.7756	14.0275	15.9062	12.2747	12.8161	14.5307	17.7857	21.2255	18.8077
	110682112	probable mannitol dehydrogenase	147.309	135.935	232.713	106.329	104.629	93.418	10.4871	11.0468	13.0226	12.2647	16.4322	31.5692	13.6673	2.18833	5.22351	0.938308	0.496319	0.565213
	110700734	protein ENHANCED PSEUDOMONAS SUSCEPTIBILTY 1-like	78.3608	136.02	148.203	59.307	47.2944	56.4416	14.2809	12.7247	14.9561	13.1462	12.9722	19.4625	15.8756	19.1303	17.4028	23.901	24.1011	33.6771
	110725786	bidirectional sugar transporter SWEET1-like	36.0457	37.7516	51.9094	31.0724	26.9041	26.8701	14.1561	10.8941	10.3499	9.76578	14.8811	12.4889	10.7516	12.5881	10.6387	15.7327	18.4131	20.4939
	110714913	leucine-rich repeat receptor protein kinase MSP1-like%2C transcript variant X2	2.85456	2.02709	1.56625	4.05028	3.41445	4.39971	6.46738	7.23151	6.28458	6.42829	8.78353	6.62487	6.24793	4.43946	5.3033	3.90156	2.86396	3.17679
	110739431	photosystem I reaction center subunit III%2C chloroplastic	356.582	442.005	421.493	328.302	460.358	345.876	244.047	204.283	255.92	263.506	258.912	294.507	291.016	285.046	276.423	331.528	367.116	383.671
	110700319	elongation factor TuB%2C chloroplastic-like	152.093	188.994	172.47	136.341	140.49	125.821	96.4394	96.9184	113.683	100.984	124.065	120.313	105.983	102.83	107.46	129.688	149.966	129.681
	110705705	uncharacterized LOC110705705	111.259	127.09	192.583	98.5473	98.2655	78.2302	32.7411	26.1124	28.8619	29.7862	29.279	34.8233	27.4621	27.4831	27.6638	35.9198	41.3403	38.661
	110684358	nuclear transcription factor Y subunit A-3-like	18.1875	17.3635	23.3982	17.6275	13.1917	15.6886	10.1281	7.65679	8.38103	5.8431	6.30932	6.83777	13.577	11.8695	8.6639	6.4558	5.0344	7.67661
	110725841	extensin-1-like%2C transcript variant X2	127.41	257.14	280.602	125.392	81.2115	116.804	17.7848	16.1153	23.0981	22.3439	39.4779	34.9535	15.0236	8.70078	15.901	3.12953	0.945926	0.544055
	110730488	protein E6-like	32.1053	45.283	44.3699	31.6036	38.4298	40.5991	35.0774	30.4177	32.353	33.7255	29.5308	31.9065	32.1851	36.6864	41.4815	26.1734	23.7585	26.7224
	110706605	7-deoxyloganetin glucosyltransferase-like	6.34834	17.8659	17.8834	10.3428	8.32719	6.45604	6.32308	2.90424	5.22979	3.25344	3.37045	3.71705	6.36024	6.93697	5.82759	9.83398	10.9422	10.2555
	110688449	osmotin-like protein	205.35	151.915	138.871	240.585	449.65	244.139	486.915	444.967	423.903	462.081	402.548	416.162	532.018	437.635	516.342	397.339	322.337	401.618
	110699227	ferredoxin-1%2C chloroplastic-like	412.959	505.642	518.677	391.103	571.694	352.62	355.726	233.418	292.788	265.214	276.377	335.614	319.727	283.809	303.479	360.129	379.325	463.421
	110701203	-	24.4188	26.4568	30.6245	21.1853	25.7299	16.301	9.98621	9.76946	12.9856	10.1551	7.32111	13.7848	12.6498	13.4439	12.2088	18.4383	20.0593	17.9026
	110683047	IQ domain-containing protein IQM1-like	8.35643	12.6104	12.9806	9.41426	6.47607	6.45651	2.65028	4.28602	4.14252	2.3508	1.58021	2.33438	2.79586	2.0128	2.90798	4.20035	5.07836	5.25753
	110714119	protein TSS-like	15.0399	19.3488	14.4601	14.6878	5.53563	13.5299	7.92895	10.5846	9.10995	9.07683	14.0098	9.37277	8.58794	9.13689	8.64717	12.8657	15.2425	10.1956
	110688447	inner membrane protein PPF-1%2C chloroplastic-like	54.0496	64.5154	62.3865	42.6639	35.5748	40.9781	34.1107	29.7447	31.1463	27.0585	34.4181	34.5039	29.9036	31.7534	33.984	43.3225	41.2435	43.3379
	110692804	acyl-CoA-binding protein-like	478.064	717.737	853.919	445.966	734.041	460.957	475.45	330.588	376.722	397.818	312.374	403.914	322.65	323.156	350.77	433.75	383.603	489.128
	110717552	1-aminocyclopropane-1-carboxylate oxidase homolog 1-like%2C transcript variant X2	41.2145	50.1322	111.707	25.1191	18.7705	22.9264	5.23534	4.07954	5.98079	3.359	2.9695	5.80743	4.12671	4.26902	4.06903	7.50015	6.74835	7.28283
	110731661	protein CURVATURE THYLAKOID 1B%2C chloroplastic-like	84.0021	108.586	120.401	85.4397	121.377	81.5459	53.7983	42.1715	55.9459	50.4894	58.7928	61.2821	47.6716	45.0262	57.1181	70.2237	68.9085	67.505
	110719674	endoglucanase 6-like	141.792	140.523	152.667	87.0605	53.5578	94.1081	38.4264	39.0549	43.7931	43.73	48.7353	49.2578	48.5422	35.9583	37.9527	28.8377	31.5667	27.9922
	110710363	plasma membrane ATPase 4-like%2C transcript variant X1	185.825	204.535	170.752	187.864	113.739	199.565	69.6797	55.4412	70.9506	54.2416	66.3535	70.1069	48.1415	43.6303	52.7685	40.8833	28.9574	34.2262
	110713993	protein CURVATURE THYLAKOID 1B%2C chloroplastic-like	57.7521	67.0007	77.2629	55.5515	79.4453	47.8608	49.0903	35.6094	44.3153	37.9948	47.0116	46.5505	38.0998	40.1692	45.3019	53.9666	57.7793	57.7526
	110731206	ankyrin repeat domain-containing protein 2B-like	286.864	276.566	351.523	264.532	270.804	250.662	267.303	243.277	266.73	245.615	227.392	231.678	225.573	223.58	243.547	285.848	273.651	304.653
	110717092	BTB/POZ domain-containing protein At3g49900-like	3.43278	4.05102	2.38322	3.51879	2.10703	3.77813	5.78756	6.09092	5.6727	8.42328	8.67782	8.03523	7.48993	5.90607	6.81536	4.07715	4.16321	2.71807
	novel.33219	-	89.905	147.766	204.826	77.5455	90.9436	43.9998	44.3615	48.5957	46.628	36.9734	17.9622	38.2055	41.3781	28.8327	38.3373	52.4878	50.6658	54.2963
	110705444	glycine dehydrogenase (decarboxylating)%2C mitochondrial	57.2359	71.1562	68.4889	53.3918	34.9969	58.3556	39.7682	40.9868	42.4999	40.7176	53.7498	44.3932	35.2241	44.1091	49.0904	56.1338	63.0055	57.2121
	110722329	uncharacterized LOC110722329	10.8616	8.51469	5.92161	13.6128	19.5376	11.331	11.9502	11.8465	10.5847	13.029	13.1948	14.5781	10.5107	12.0646	9.56244	15.4047	18.4449	19.3257
	110711513	omega-6 fatty acid desaturase%2C chloroplastic	41.3673	51.0643	49.5868	36.8677	34.5034	34.3324	32.2368	30.0739	36.91	32.3415	35.7527	38.003	28.2852	27.859	31.9133	36.6502	40.6537	42.0033
	110726180	malate dehydrogenase [NADP]%2C chloroplastic%2C transcript variant X1	61.9296	76.4316	66.2351	52.5956	44.0953	55.3215	50.0913	43.9134	46.1751	42.9418	51.5325	55.5389	43.8508	54.0587	49.0827	63.8741	61.1097	70.6692
	110721701	GDSL esterase/lipase EXL3-like	10.0289	10.549	16.7927	5.4169	8.59406	4.44667	5.07268	3.51034	4.64127	4.10418	3.98792	2.11391	5.35132	6.24736	5.5564	9.05678	9.76633	9.63171
	110705224	uncharacterized LOC110705224	45.5208	50.0056	62.9056	44.1506	38.0367	38.1662	35.5665	33.1128	34.9315	29.1945	31.3996	30.199	27.9599	29.5437	35.4255	39.2229	44.985	45.1081
	110683422	phosphomethylpyrimidine synthase%2C chloroplastic-like%2C transcript variant X3	37.1186	62.6838	88.5421	36.6278	26.0047	30.6521	13.356	11.0124	14.831	10.2094	13.3688	13.3193	10.3996	10.7609	13.4032	17.5846	14.9724	17.0728
	110715949	cytochrome P450 71D10-like	5.02402	8.10239	10.453	4.537	5.73679	6.90404	4.26366	1.63191	2.94881	2.68994	2.95796	2.64443	2.2616	2.59452	3.22003	1.017	1.16196	0.891075
	110717490	21 kDa protein-like	112.677	154.806	212.819	94.2044	80.1626	73.3499	18.5306	11.1797	14.5704	9.47282	6.13818	11.7733	6.01634	6.10163	8.83387	14.9007	9.95126	17.3225
	110737147	uncharacterized LOC110737147	53.546	54.1229	63.3736	45.9763	62.5345	43.349	39.181	29.0893	38.7809	37.6286	34.2249	45.1897	34.5139	39.6756	42.2422	47.8751	54.5533	62.9894
	110693768	uncharacterized LOC110693768	14.2265	13.1468	27.4465	7.74687	10.0595	7.24149	12.3216	10.0458	9.15659	13.2499	7.80143	9.7112	8.47004	8.97582	10.02	6.27062	4.76644	4.88373
	110693166	uncharacterized protein At5g01610-like	74.9199	81.0348	94.4041	85.3634	105.905	72.6035	63.2855	58.8267	61.9609	57.2907	47.7227	58.2349	51.7266	66.7956	61.3054	82.8073	74.3141	96.0426
	110702439	AT-hook motif nuclear-localized protein 5-like	20.8787	23.505	29.8305	20.6947	42.2918	23.6041	29.7888	26.4878	25.6475	29.3594	32.2843	27.9373	35.0125	34.7551	32.7287	27.13	26.3399	24.061
	110736472	uncharacterized LOC110736472	32.8987	35.8334	37.0855	26.6905	15.1771	31.0219	36.5074	51.9221	39.2537	49.4526	51.3898	39.2407	24.6252	38.0575	38.5285	25.3551	22.2123	21.2028
	110721665	thioredoxin-like protein CDSP32%2C chloroplastic	45.2311	50.3626	54.7308	48.9202	45.939	36.985	28.0389	25.6039	26.4668	25.0726	24.8387	36.5458	27.4836	27.1748	28.869	35.7421	41.3718	38.0653
	110709241	glutamate--glyoxylate aminotransferase 2	155.531	170.576	214.117	113.626	95.9924	103.211	69.7214	60.1236	76.6402	65.264	79.1469	84.4299	61.4493	56.5953	63.483	77.7272	76.8165	75.5483
	110721591	protein ECERIFERUM 1-like	23.2093	62.2462	100.291	18.7995	15.4655	15.2122	5.66086	5.65516	7.69945	8.28554	7.97585	10.5273	4.63013	2.42074	3.84334	2.16155	0.874332	1.39258
	110718758	uncharacterized LOC110718758	67.6023	144.619	216.436	41.8761	33.3005	33.169	8.18171	5.26706	8.78131	7.82116	9.68496	13.4035	15.5516	21.7111	17.2812	21.2977	34.637	37.8609
	110717626	L-ascorbate oxidase homolog	5.5538	10.2575	9.48044	5.21908	5.62731	5.1357	2.41379	3.02602	3.46613	2.72131	2.91395	2.56043	2.27631	3.63336	3.62187	5.17012	5.61632	7.4866
	110735793	thioredoxin M-type%2C chloroplastic	114.334	142.185	152.073	109.262	163.004	103.896	118.242	81.0222	98.2781	96.6933	99.0825	100.003	85.4318	99.8587	97.59	118.309	118.192	137.131
	110714789	xyloglucan endotransglucosylase/hydrolase protein 24-like	118.013	256.437	315.783	94.3002	82.4486	89.5089	32.5594	31.5732	46.4963	32.5137	27.1706	40.7598	25.9568	32.258	30.081	43.0397	36.8912	44.5371
	110733325	ribulose bisphosphate carboxylase/oxygenase activase%2C chloroplastic-like%2C transcript variant X1	671.778	888.298	1014.25	608.749	484.183	452.473	232.163	174.413	274.349	182.883	256.384	246.119	195.16	169.038	235.809	271.794	279.899	252.559
	110697468	uncharacterized LOC110697468	59.3274	62.2175	64.7269	54.0109	61.7562	56.5042	44.8063	35.9094	42.9729	38.8816	36.7819	40.9081	39.3058	42.6738	39.3343	53.0035	48.6207	58.4794
	110732766	L-lactate dehydrogenase B-like	6.41214	9.13589	11.9118	6.07136	8.59196	7.63879	6.57854	5.17466	4.67166	5.27521	4.88995	4.96814	6.85537	5.38363	5.60488	3.0132	3.08959	3.30013
	110693525	uncharacterized LOC110693525	15.4974	17.3736	22.6217	14.7877	15.2039	13.6764	11.0259	11.3992	10.5957	9.10221	8.03198	12.0458	10.3109	10.7055	10.6834	6.70827	4.22671	7.23903
	novel.39608	-	3.09345	3.87893	4.52621	3.71332	2.74768	2.59792	3.49808	3.33036	3.27103	3.62932	2.84216	2.27119	3.24398	3.43205	4.02328	2.11105	1.38012	2.18218
	110730726	3-ketoacyl-CoA synthase 11-like	54.9519	54.7496	72.6586	44.2827	43.4185	36.7363	23.897	23.2918	29.0799	21.5839	20.2638	22.6328	24.1772	28.6854	26.972	34.8885	38.6468	33.9609
	110704019	photosystem II repair protein PSB27-H1%2C chloroplastic-like	28.6849	27.8236	27.939	21.4451	42.8293	27.8847	19.121	12.9592	16.5533	18.8888	20.9366	22.0332	15.7589	20.2782	23.4608	31.1804	31.0776	30.6688
	110725941	glucose-1-phosphate adenylyltransferase large subunit 3%2C chloroplastic/amyloplastic-like%2C transcript variant X3	6.6518	7.23229	6.79357	5.21771	1.17505	5.39342	1.48386	2.09275	2.97577	2.17826	2.76481	2.95711	1.74176	2.22089	2.17433	3.76621	4.16058	4.01535
	novel.31240	-	9.15902	13.6997	20.1016	6.66283	5.42053	6.60374	1.92937	1.18308	2.59836	1.28647	0.926228	1.86703	0.854768	2.19536	1.69137	3.70807	3.44439	4.75455
	110714527	jasmonic acid-amido synthetase JAR1-like	55.0992	58.7671	65.2534	48.1554	39.5877	41.599	32.2647	30.4778	32.7606	30.2928	23.7169	27.2482	31.7445	38.4624	36.7843	44.5949	49.2387	47.3119
	110723416	hypersensitive-induced response protein-like protein 1	117.476	165.747	175.502	106.641	107.849	81.7902	70.8059	52.2668	61.0629	53.2678	64.5003	63.4462	45.5749	27.2689	36.36	18.9958	9.40309	9.56795
	110690646	CBL-interacting serine/threonine-protein kinase 14-like	44.1848	39.7431	47.166	38.9756	29.7791	29.6302	11.5665	12.3439	14.4449	11.8751	11.4133	15.2672	9.96098	9.68762	10.3795	7.38183	6.10335	5.76924
	110731948	neutral/alkaline invertase 3%2C chloroplastic-like	14.2701	18.6932	17.8758	15.5215	8.96767	13.9065	11.276	9.40575	11.0084	11.0226	10.4121	11.7663	9.80913	9.0123	9.70905	13.475	12.6618	13.9039
	110687269	probable histone H2A.3	139.393	120.827	120.79	167.929	295.626	168.979	227.958	180.517	210.16	225.404	317.523	248.522	325.229	309.105	326.447	255.117	269.889	261.544
	110684228	cationic peroxidase 2-like	112.155	148.558	201.093	86.9531	65.8773	55.8861	6.39457	5.9706	7.82976	5.11686	8.53154	9.29473	6.33486	4.5575	3.62311	1.91507	1.67142	2.7791
	110688940	transcription factor PRE6-like	5.47273	11.9854	13.1661	5.52236	7.01028	5.25538	4.0838	2.91074	4.45717	3.22155	3.85459	3.86776	2.8426	2.63642	2.84147	1.06522	0.751267	0.388886
	110719437	hydroxymethylglutaryl-CoA synthase-like	120.557	173.244	150.581	106.342	93.654	104.79	108.965	92.0184	107.611	105.679	93.0775	116.528	90.0757	102.467	113.253	84.9387	63.3993	78.2659
	110689703	photosystem II reaction center Psb28 protein-like	37.866	40.8715	34.441	30.6178	49.7417	33.3805	30.5574	19.7967	25.4098	23.1211	23.8521	28.9409	28.1909	30.3089	27.8235	38.3993	39.4531	41.9752
	110700590	glutathione S-transferase U9-like	2.43878	4.36651	4.23738	1.99947	2.0202	0.862607	0.953946	1.43508	1.36378	0.830334	0.842643	0.99383	0.800503	1.02799	1.25246	2.5198	3.37293	2.75975
	novel.36595	-	5.09288	4.82805	3.63766	4.46287	3.31818	4.93576	5.99757	11.3314	7.0643	6.75417	7.40317	9.619	7.83417	8.42007	6.04906	4.91068	4.77555	3.20694
	110690456	uncharacterized LOC110690456	27.1151	34.1013	39.209	23.6772	19.4244	19.2481	19.6486	16.4269	17.5408	17.3625	14.4825	18.3146	16.3452	15.4301	15.1691	21.1281	21.3462	26.6906
	110698116	60S ribosomal protein L10-like	225.388	244.123	236.387	207.156	276.18	227.794	233.642	189.058	200.74	202.198	218.55	222.542	265.818	247.478	229.141	207.083	173.109	203.33
	110727568	elongation factor TuA%2C chloroplastic-like	135.381	166.596	155.256	123.333	119.514	117.932	80.978	81.617	96.3444	84.4132	104.141	96.6972	88.9182	86.9111	97.2332	118.72	131.242	105.007
	110703587	NEP1-interacting protein-like 1	6.43153	13.8065	16.7417	1.85878	4.26976	3.28626	4.98468	4.22467	5.8883	5.06335	3.87595	3.98957	4.88144	6.34073	4.67467	9.46161	10.3298	10.031
	110721637	thioredoxin-like 4%2C chloroplastic%2C transcript variant X1	12.9327	15.7411	14.1384	9.95662	12.3892	10.3327	7.78854	5.03996	7.94707	6.15265	6.93039	8.59148	7.79896	5.83051	6.96042	10.4718	11.2871	11.7394
	110699250	uncharacterized LOC110699250	11.7558	7.02501	4.93034	11.265	11.4343	10.6271	12.8754	11.8077	10.7903	12.1193	12.2556	10.4222	10.1505	9.56888	10.1118	13.5396	14.4321	14.6043
	110731132	cysteine proteinase inhibitor 5-like	90.0264	113.071	128.979	75.1046	82.763	51.8706	10.1129	9.84802	8.94991	10.4791	7.97585	12.8276	12.7726	11.491	9.48394	3.30988	4.11945	5.11774
	110733726	14 kDa proline-rich protein DC2.15-like	398.286	554.762	892.628	322.731	273.635	250.479	118.156	84.8967	100.154	101.94	101.027	117.769	91.7485	95.6698	99.8394	131.468	119.268	138.91
	110736129	formate--tetrahydrofolate ligase%2C transcript variant X2	75.5847	87.1823	86.9553	69.3197	60.6473	63.9501	52.0196	47.3342	49.9033	47.4655	52.6078	53.6091	50.3341	52.6892	50.7741	60.9701	63.0963	67.7348
	110719117	ATP-dependent zinc metalloprotease FTSH 2%2C chloroplastic-like	71.834	85.1992	91.9927	69.7266	45.6743	58.9286	39.9822	36.4525	41.7781	38.7723	43.7002	41.6691	38.499	37.2458	41.2603	47.4055	49.4436	51.6334
	110690675	non-specific lipid-transfer protein-like	149.632	317.42	495.109	103.833	150.032	108.586	83.7647	61.3775	76.1745	85.3547	67.5427	72.3136	106.839	144.442	118	146.826	170.301	194.552
	110686957	uncharacterized protein At4g28440-like	12.1987	12.08	12.7686	11.6615	23.7896	12.3077	15.2104	16.1235	13.1534	17.0392	14.4603	14.6839	18.7973	18.7448	17.7342	14.4995	10.0474	10.4019
	110704688	protein THYLAKOID FORMATION1%2C chloroplastic-like	32.4838	43.2307	43.8728	28.6238	41.9566	32.5433	20.5854	15.574	23.1327	22.1444	23.5223	22.1261	19.9141	21.5691	21.056	27.1489	28.9939	29.6776
	110710360	NAD(P)H-quinone oxidoreductase subunit U%2C chloroplastic-like	23.4016	26.9308	31.0738	16.486	17.5761	17.5833	12.2585	10.5545	11.2239	9.9336	8.13638	13.632	9.32905	9.68314	10.0752	14.6272	16.4952	15.6135
	110717404	MLP-like protein 31	2.63187	2.70517	4.60296	0.851757	3.10253	2.13561	0.386054	0.290383	0.66229	1.1521	0.34101	0.365631	0.555354	0.316968	0.217226	1.66488	1.40903	3.28216
	110688999	light-harvesting complex-like protein OHP1%2C chloroplastic%2C transcript variant X1	42.497	41.895	57.5855	41.6053	49.4663	33.1628	27.2967	21.1092	29.1717	26.3103	23.5411	33.8074	25.5587	26.2743	28.9315	34.741	39.8844	41.1962
	110703616	thioredoxin-like protein CDSP32%2C chloroplastic	39.3201	44.3485	47.6466	36.4266	39.6993	32.8431	23.669	21.3288	23.795	21.8464	24.8991	29.2818	21.2403	23.8325	22.3228	28.3647	32.8138	31.0129
	110686155	uncharacterized LOC110686155	34.667	46.9014	48.8728	29.1166	49.8875	31.4744	26.2382	22.4005	26.0459	29.3667	27.1656	28.9058	23.8938	30.2046	23.7301	35.4235	37.1194	40.6355
	110713544	serine hydroxymethyltransferase%2C mitochondrial-like%2C transcript variant X2	116.1	157.479	137.957	92.799	80.9976	101.341	60.4341	49.689	57.4458	57.7137	74.9282	73.8504	60.3984	67.7073	64.2702	75.1302	84.1901	83.4941
	110711758	tubulin beta-6 chain%2C transcript variant X1	125.126	156.562	171.406	114.82	117.595	125.192	100.459	108.252	107.03	102.908	131.483	107.718	117.59	107.963	120.59	90.709	96.6979	92.7803
	110688517	probable leucine-rich repeat receptor-like protein kinase At5g49770	6.87585	13.7725	7.78039	6.92113	0.371253	5.02715	4.04185	5.63422	5.48123	4.4341	4.15198	3.75185	3.37484	3.69415	3.18702	5.35497	4.77056	6.00737
	110736108	protein YLS3-like	75.3912	55.2512	84.0966	62.6224	98.8132	59.3029	44.8003	33.204	37.0653	37.864	37.8651	39.3897	48.3702	50.6966	50.2252	63.877	61.0843	75.7323
	110734979	putative cysteine proteinase inhibitor 7	3.05021	3.83561	10.9094	1.98892	5.5285	0.902588	0.742382	0.0997155	0.202156	0.263749	0.117101	2.00888	1.65277	0.979602	5.7686	0.57171	0	0.250461
	110697796	gibberellin receptor GID1B-like	28.3683	22.6906	41.9762	24.3135	18.8116	16.4733	11.3366	11.1056	12.3137	9.60775	12.6572	11.4567	12.755	7.79991	8.99822	6.93063	4.47862	5.87057
	110684084	inner membrane protein PPF-1%2C chloroplastic-like	44.7523	49.2594	52.7427	40.7397	29.385	38.7036	33.0908	30.3565	35.685	31.887	35.1646	33.4527	31.3404	30.6965	35.1819	42.2994	41.2872	43.0029
	novel.13394	PF04520:Senescence regulator	21.5523	23.8486	28.6246	18.9034	18.704	17.6443	17.0778	9.33486	12.7453	10.5338	9.52414	11.3769	13.1163	12.4769	13.8984	9.4246	8.25357	10.0828
	110728719	ATP sulfurylase 1%2C chloroplastic-like	39.5377	40.4919	27.1407	40.6615	42.5162	40.4467	39.0843	35.6263	41.2151	45.3917	55.4749	45.4462	59.3015	51.3652	43.9721	38.8355	31.1901	42.229
	110715973	DNA-directed RNA polymerase 3B%2C chloroplastic-like%2C transcript variant X1	8.48917	10.6017	7.52147	7.97056	1.58281	8.64304	5.07006	6.48722	7.01919	6.13088	7.10465	6.59336	5.6504	6.23776	5.37997	8.27459	9.46107	7.1768
	110729669	transmembrane ascorbate ferrireductase 1-like	43.454	51.6935	73.2354	52.0684	58.7651	42.9192	50.3459	36.5592	34.6489	34.0031	34.1231	34.0058	35.9025	25.9506	31.7751	43.0121	38.6452	56.1315
	novel.25466	-	3.94915	1.79574	0.972865	6.093	8.19633	9.0551	6.12852	6.84707	7.48146	8.96904	7.60223	7.66743	8.93403	9.64816	8.51461	12.3583	12.1462	12.1727
	110694451	chaperone protein DnaJ-like	27.7591	31.8897	58.0815	20.9536	20.628	18.6934	7.6619	5.95295	5.3784	5.09641	3.24212	5.25776	5.49998	3.95528	4.73289	2.96789	1.41288	2.00448
	110698354	malate dehydrogenase [NADP]%2C chloroplastic-like	68.5372	79.2328	74.9755	55.6738	54.19	63.5638	40.9505	38.6604	41.1689	37.9749	49.1378	48.5279	44.7924	46.3957	41.1064	54.2307	55.8801	57.1393
	110710869	ferritin%2C chloroplastic-like	247.871	255.582	338.304	216.885	242.669	221.136	117.413	86.419	103.304	85.9495	88.2431	89.6514	110.519	98.9323	97.917	127.434	120.813	143.209
	110723189	expansin-A8-like	6.15797	10.8525	15.5195	3.83721	4.04361	4.48216	1.32276	1.47402	1.96108	1.86817	1.13597	1.43839	1.46825	2.11177	1.79183	4.91222	4.24673	3.18172
	110713463	glycine-rich domain-containing protein 1-like	31.329	34.2534	34.0301	25.7817	10.4769	20.6166	5.54924	6.48181	7.89259	5.34326	6.9049	7.43881	4.55429	3.78952	4.78378	6.39707	7.59515	6.25017
	110727039	homeobox-leucine zipper protein HAT7-like	13.5738	22.2233	22.9849	12.0019	5.78125	12.0695	5.32335	7.28878	7.4518	8.68791	8.59628	12.6359	4.22778	7.81949	8.39326	10.3667	11.3085	13.6718
	110683530	beta-glucosidase BoGH3B-like	21.597	14.5173	8.86903	26.8465	31.216	29.138	25.0601	26.2263	24.7844	26.855	31.2159	23.1679	35.1744	36.3173	33.097	26.0001	28.2237	27.212
	110699937	NAD(P)H-quinone oxidoreductase subunit L%2C chloroplastic-like	28.4469	25.6946	38.9526	26.8835	30.1016	24.6825	14.3259	10.9807	15.3604	12.263	12.8091	20.1308	12.8802	10.8673	13.2159	17.7118	18.4709	23.0758
	110739776	cytochrome P450 CYP72A219-like	9.4784	30.4038	40.0329	5.63091	3.70809	5.02654	2.69013	4.63712	4.2403	4.57444	4.68396	4.57301	4.05178	3.22105	4.14001	5.72632	5.5465	9.89611
	110736865	respiratory burst oxidase homolog protein B-like	13.305	19.6641	22.9054	12.1777	5.9735	10.6057	3.62872	3.78893	4.93285	2.91312	3.31077	3.50911	2.81609	3.74379	4.38813	6.19788	5.55472	5.70559
	110717067	calcium-transporting ATPase 2%2C plasma membrane-type-like	6.16433	12.8826	9.57845	6.91152	2.85669	6.12238	2.74202	3.40253	2.61336	2.78846	3.13323	3.69917	3.00043	2.32332	2.66119	1.83909	1.40009	1.20477
	110703237	uncharacterized LOC110703237	18.2705	21.2611	30.3329	12.3294	13.2795	10.4771	3.76236	2.80918	4.48228	3.89862	2.74912	3.19652	3.78066	2.21459	3.11327	5.18976	5.93201	7.70928
	110739403	elongation factor 2	108.962	148.985	130.83	110.671	107.779	121.386	93.5055	110.886	103.867	102.029	135.408	111.355	129.781	106.22	106.65	95.9965	87.3575	88.6148
	110730916	CBL-interacting protein kinase 18-like	51.6612	67.3397	77.967	57.9702	50.6231	50.5763	31.7884	22.932	27.6693	27.6809	24.2899	25.9238	29.4405	25.4934	28.7033	21.443	21.6579	21.1929
	110735799	petal death protein-like	88.9095	83.1937	125.88	42.1632	61.0379	47.0182	31.7717	21.4433	28.3321	25.0775	24.7187	26.0689	24.6374	25.6664	22.273	32.6152	28.6435	50.4552
	110720452	protein ECERIFERUM 1-like	39.6403	76.8541	107.44	39.2388	23.3073	31.5755	4.633	5.31161	4.58653	3.89018	5.6436	7.19051	3.11739	1.93263	3.13951	1.64353	0.954576	0.88237
	110730270	junctophilin-3-like	14.4352	10.0359	9.33772	19.2376	19.9456	18.6275	20.7552	18.2069	19.2375	19.807	17.798	17.4956	15.946	17.8974	16.655	22.2617	21.883	24.2131
	110682080	uncharacterized protein At1g04910-like	79.8942	77.24	97.2661	74.9805	51.9977	72.0236	48.279	36.3748	44.0583	33.9259	39.8629	41.0314	45.7707	38.365	40.5288	32.087	32	33.8212
	110721932	protein ECERIFERUM 3-like	131.716	144.105	191.882	101.084	66.7103	84.7503	59.1255	64.2457	75.2581	59.1132	59.7743	56.4795	55.9829	60.4324	60.6274	70.3266	80.5871	70.9601
	110703628	plastocyanin%2C chloroplastic	310.351	368.781	338.033	287.727	486.819	278.704	179.924	153.36	217.417	176.966	223.647	235.061	216.434	193.088	233.481	270.508	294.214	254.362
	110718217	filament-like plant protein 7	33.2765	41.4742	34.4464	34.8254	20.1277	35.3143	20.4486	23.273	23.0023	22.3287	25.0341	21.4928	13.38	21.05	21.1274	27.0864	23.9573	29.5441
	110697255	protein PROTON GRADIENT REGULATION 5%2C chloroplastic-like	51.7167	60.5157	78.8046	50.1924	70.7039	43.6805	45.1289	28.0847	35.6958	34.5741	29.6116	37.6616	27.4933	30.1814	33.4761	40.2802	42.0852	47.8287
	110701093	putative 4-hydroxy-4-methyl-2-oxoglutarate aldolase 2	66.0849	67.8769	85.2594	59.4427	84.509	60.8096	67.3741	50.5917	45.1814	52.0604	46.9575	54.2096	46.1395	52.4857	51.6049	62.6141	62.067	83.6058
	110722584	homeobox protein BEL1 homolog	9.44984	14.5331	18.4355	10.8244	4.33061	7.41179	0.828885	1.17954	1.30242	1.26282	1.55834	1.61251	1.28906	0.735733	0.945406	0.33814	0.281065	0.317434
	110733523	aminomethyltransferase%2C mitochondrial%2C transcript variant X1	88.6602	111.546	107.522	75.7733	80.8447	76.5572	49.6277	40.4248	46.7658	47.9635	52.723	54.117	45.7453	50.6872	51.8248	60.3124	63.8958	63.7909
	110728728	probable 1-deoxy-D-xylulose-5-phosphate synthase%2C chloroplastic	56.3912	58.5367	54.6714	52.0569	32.5384	51.5132	51.1984	43.5813	46.7594	44.177	53.1255	46.7374	41.8064	39.1603	45.6796	51.8502	50.4301	58.4526
	novel.32806	-	14.084	16.0593	20.5216	12.5279	16.2656	11.6727	4.60841	1.70223	2.71896	2.77422	1.81728	3.27346	1.51266	1.40763	1.1319	0.354894	0.187722	0.194345
	110713958	FT-interacting protein 1-like	18.8625	22.4873	21.4065	19.8093	10.8814	20.4093	17.2094	16.7832	18.4034	14.8563	15.681	14.6304	14.9554	14.4658	16.6231	19.2066	19.2835	21.4769
	novel.14331	PF11976:Ubiquitin-2 like Rad60 SUMO-like	7.30362	8.25826	10.8229	9.88261	17.1753	8.94458	16.0652	14.5403	11.1616	15.392	13.3729	14.8835	15.8389	15.2551	12.2969	10.306	8.67653	9.27813
	110737926	uncharacterized LOC110737926%2C transcript variant X2	38.0173	36.5402	39.3058	38.0592	21.9638	32.1981	30.4063	27.4374	29.4465	27.7295	27.8554	27.1077	25.0834	26.7533	28.8434	34.9326	34.481	35.4083
	110711687	xyloglucan endotransglucosylase/hydrolase protein 24-like	47.8712	111.03	139.503	39.7295	33.5647	32.9886	21.6189	18.4347	27.0956	18.948	16.5214	22.7231	13.4221	19.487	17.4195	22.8076	23.5986	28.3913
	110724730	protein SHI RELATED SEQUENCE 1-like	3.81699	6.33002	6.37097	3.12251	1.99482	3.26744	3.70376	3.85043	3.64476	4.74275	4.02302	4.27783	4.07903	3.8321	4.63121	2.56472	2.43847	1.99116
	novel.7259	-	3.55351	6.41848	5.54752	3.24198	0.776337	2.64053	1.48927	1.73631	1.45724	2.18929	1.77593	1.61735	1.59488	1.22276	1.3594	0.87775	0.113241	0.257919
	110709670	cytochrome c oxidase subunit 6b-1-like	81.5519	101.092	114.327	86.4275	137.05	91.0832	97.2301	72.403	83.3037	75.6295	70.0215	79.4579	79.2349	87.4127	80.5929	102.558	96.3441	120.536
	novel.23585	-	4.17895	5.57403	4.65136	2.84399	3.89537	1.90788	1.12089	0.843112	1.22854	0.975643	0.309408	0.743114	0.537481	0.517669	0.735823	2.83992	2.81259	1.05884
	110725847	serine decarboxylase-like	97.8335	104.812	127.968	108.579	73.579	90.229	63.0757	45.6132	59.4632	35.303	41.7609	54.5492	40.6274	30.5643	35.1621	52.0148	41.1001	49.8646
	110695925	dirigent protein 22	14.1934	24.5747	25.2458	15.1835	19.1615	14.6422	11.4209	10.7383	10.5361	12.138	12.7721	13.0356	13.3402	11.9468	12.9763	7.26174	7.93272	8.0397
	novel.1730	-	78.5015	71.0558	98.7296	62.9255	82.36	54.0378	21.3533	17.3926	22.222	24.0619	22.5265	25.688	20.8919	28.2026	24.5992	33.4747	37.7195	32.9399
	novel.42133	PF10557:Cullin protein neddylation domain|PF00888:Cullin family	20.5683	8.93566	14.7169	15.5583	2.3237	10.9647	1.99614	1.90136	3.19566	1.09235	1.59901	3.68223	1.14173	0.669494	0.721879	0.407918	0.342254	0.215679
	110709448	protein SPA%2C chloroplastic-like	40.9756	46.611	45.1406	39.6227	57.8183	38.9279	42.6661	31.9376	37.6625	34.996	33.7801	37.6394	33.4391	34.7846	38.2545	44.7066	45.8413	56.2243
	110733289	receptor-like cytoplasmic kinase 176	39.0195	48.6519	53.9459	39.0093	30.0563	28.2419	26.618	31.8888	31.3837	20.955	18.2571	19.6337	24.6399	23.7723	25.2932	30.3705	31.1237	34.1784
	110729660	O-glucosyltransferase rumi homolog	15.3505	20.7532	28.4109	12.0623	8.32528	12.3276	6.62594	6.81657	6.76813	6.25628	8.00501	7.87945	7.6225	6.5258	6.46463	4.51687	4.37174	4.42072
	110693580	dof zinc finger protein DOF4.7-like	8.17456	8.74377	9.95507	7.94954	5.35286	7.6661	5.73997	5.48488	5.08413	5.63752	5.37336	6.47041	3.77707	4.89848	4.85639	6.35667	8.00565	7.36719
	110709379	translation initiation factor IF-2%2C chloroplastic-like	43.0342	52.6556	40.874	38.229	23.8325	35.64	22.982	23.6206	25.889	25.7249	31.5196	27.4729	24.6099	25.8338	26.4777	30.9369	35.6198	30.6559
	110707773	MLP-like protein 34	56.3466	106.503	209.281	36.6241	71.9091	37.6794	21.1773	13.5642	22.387	21.0818	16.7459	27.5017	11.9729	16.0398	17.085	25.5241	24.3651	21.6212
	110711120	probable polyamine oxidase 4	29.5484	51.4435	44.2492	31.3787	36.2505	29.7708	17.5632	20.5769	20.4199	16.6684	19.2571	19.9725	13.4117	15.5086	16.3559	23.1325	19.6475	19.3996
	110727556	fimbrin-2-like	16.7979	21.5972	22.4254	13.435	10.0628	16.1081	15.4179	14.0714	14.862	13.9467	14.3343	12.2241	11.4389	15.1277	13.9174	18.3825	17.6139	19.1841
	110700718	uncharacterized LOC110700718	44.8411	62.1906	58.7799	45.3289	74.0362	44.9354	34.7685	25.2608	29.7139	27.3929	24.9851	36.8753	26.782	31.9232	29.2378	42.9843	38.345	39.1041
	110698317	potassium channel KAT1-like	2.57938	5.14506	5.70634	3.46195	1.36747	2.18446	1.10419	1.07462	1.01545	1.20439	1.06947	1.50445	0.9289	1.63027	1.27168	2.10943	2.85023	2.42468
	110728173	allene oxide cyclase%2C chloroplastic-like	41.5741	55.1225	69.8167	54.7753	89.734	62.192	69.5254	72.7711	64.4792	81.8201	69.8984	83.7821	74.4372	73.4448	75.8876	54.0673	48.7846	67.471
	110695910	uncharacterized protein At4g15545-like	35.1567	40.7365	43.5758	29.0749	28.8809	31.4735	26.0711	22.2356	26.8844	24.0529	22.7565	23.2976	26.2439	24.2226	25.9193	34.7642	31.1441	35.0466
	110681969	phytochrome A-like	11.275	12.716	11.5033	10.5825	7.47269	10.37	9.48439	10.5349	9.92557	9.14698	10.13	8.32217	8.89886	8.22292	9.01079	11.5455	12.0903	10.8333
	110699516	V-type proton ATPase catalytic subunit A-like	95.974	111.549	116.785	84.8127	67.6194	88.161	69.765	56.9145	61.7514	55.7604	65.3204	58.1632	67.3941	66.3834	70.451	83.8077	76.1558	101.555
	110733386	4%2C5-DOPA dioxygenase extradiol 1-like	0.899365	6.49612	7.74365	1.43293	0.528997	0.967284	0.194839	0.244258	0.247596	0.269194	0.322699	0.246043	0.467141	0.199965	0.456804	1.75054	0.92595	1.18869
	novel.13395	-	9.40751	9.82466	15.7825	8.3654	9.94274	6.88657	7.76808	6.2169	7.84427	6.32453	3.77803	6.52509	5.98645	7.02334	4.94336	2.54244	3.1643	3.93113
	110687417	1-aminocyclopropane-1-carboxylate oxidase-like	61.5851	75.714	68.4849	43.5316	36.6131	36.5329	13.5239	12.8972	16.9403	12.1319	10.2928	14.1351	9.37996	11.0542	12.094	16.7678	13.5519	19.163
	110712515	trypsin inhibitor 1B-like	286.372	365.131	410.074	280.52	402.474	330.324	301.921	200.602	252.433	236.138	279.733	288.825	177.079	184.156	175.443	220.433	209.316	228.073
	110739182	glycerate dehydrogenase HPR%2C peroxisomal	63.1036	84.966	77.2449	53.8412	67.1999	46.8391	23.3904	18.255	26.0811	23.8256	33.296	34.6412	25.2452	25.4178	24.7672	31.5227	32.7376	32.7193
	novel.2352	-	5.49433	7.81912	8.60154	5.74831	4.60749	5.63699	6.30222	5.95863	6.50984	5.50163	5.18981	6.56905	4.03074	4.62518	5.10132	6.01653	6.62592	7.44172
	110701490	probable inactive histone-lysine N-methyltransferase SUVR2	1.37099	0.372116	0.314892	1.8821	1.65782	1.56026	2.21494	1.43527	1.51194	1.81131	1.9499	0.907143	1.47114	1.72027	1.45964	0.645411	0.648642	0.494809
	novel.36018	-	846.068	1346.03	1770.06	809.75	1582.25	730.511	1033.2	912.566	840.177	722.864	497.992	640.151	774.476	683.898	867.388	1134.89	866.528	1001.82
	110700564	-	21.367	25.3046	28.6354	19.7758	16.668	18.5431	10.2898	12.7054	13.2807	11.1814	11.1151	11.9763	11.2652	9.4408	10.9985	7.59192	8.14463	6.52893
	110704609	acid beta-fructofuranosidase 2%2C vacuolar-like	4.17436	6.91513	6.46068	5.28148	3.57334	5.28981	3.99274	2.85033	3.69969	3.89216	3.65342	3.55393	2.54833	3.54762	2.999	4.18517	5.10217	4.95477
	110705112	glucose-1-phosphate adenylyltransferase large subunit 1-like	61.4465	105.888	142.88	49.3099	27.1369	48.9477	9.56855	12.1069	13.054	14.1417	15.6062	19.989	11.6673	10.8304	11.5117	9.52043	6.92234	7.00515
	110718167	probable carboxylesterase 6	27.9831	31.7896	46.9922	30.7363	35.3498	24.0416	15.302	25.9056	19.0941	7.33233	6.05513	8.83793	17.0184	13.1628	15.8849	20.7414	18.5123	31.5942
	110731545	glycerol-3-phosphate 2-O-acyltransferase 4-like%2C transcript variant X1	78.9009	91.7209	110.95	61.6553	52.8335	57.9897	43.0066	42.2633	50.9968	42.3813	43.5403	40.2268	44.6415	42.8512	44.7119	37.1411	36.0025	30.018
	novel.10026	-	0	2.01128	3.408	2.71501	5.09891	2.37652	4.31643	3.98723	3.35607	2.98183	3.5536	3.37088	4.13049	3.61393	3.7284	1.79617	1.94336	2.28018
	110716607	protein IQ-DOMAIN 14-like	6.61771	12.2309	15.4143	7.2956	4.04817	4.3492	4.80972	3.99465	3.97283	6.51231	5.44344	4.47937	3.3634	6.29373	7.14177	9.55009	8.68589	11.3587
	110731115	non-specific lipid-transfer protein-like	2640.06	3165.7	4596.83	2335.96	3720.42	2465.92	918.252	710.942	918.634	664.32	781.893	1005.54	1182.91	873.234	783.79	770.413	698.919	680.689
	110719453	tubulin beta-9 chain	77.9437	89.6929	112.282	79.5949	87.2574	77.5165	65.3175	61.6691	72.7847	56.1194	50.6458	52.9741	54.2119	44.3532	49.8714	62.9798	58.366	67.1704
	110739215	translocase of chloroplast 159%2C chloroplastic-like	27.1451	34.0923	25.9983	28.8703	17.0558	28.103	21.8391	27.1669	26.1044	21.8989	29.8557	22.9438	22.2626	23.3453	21.697	28.2156	29.7014	25.7419
	110685822	-	102.679	117.918	107.588	92.2993	128.427	95.7259	91.3222	69.8065	77.0978	79.0346	80.3395	75.0285	70.5369	82.138	81.1563	93.7133	95.3748	104.388
	110720389	uncharacterized LOC110720389	17.9451	17.8898	24.5824	19.6445	19.4006	18.0419	18.3163	12.544	14.709	14.6682	13.1081	15.5269	11.8596	12.4741	13.7311	17.5534	16.9578	21.361
	110692168	probable beta-D-xylosidase 5	6.40319	7.69113	8.32593	8.50806	3.49815	5.40545	1.22492	0.575852	1.1242	0.676949	1.05194	0.988251	1.65876	0.838096	0.893462	0.489125	0.33634	0.348207
	110706238	metallothionein-like protein 2A	4085.29	4432.86	5799.76	3536.05	5432.72	3698.58	2890.39	1969.84	2133.19	2192.02	1621.05	2443.74	2129.43	1746.21	1884.46	1495.85	1211.16	1749.66
	110735017	bidirectional sugar transporter SWEET17-like	2.32827	4.87728	7.14082	2.34938	2.37374	0.894321	1.06484	0.843112	1.06829	0.789806	1.17575	1.48623	1.3437	2.07068	0.946058	2.96077	3.89927	3.83831
	110727926	endoglucanase 17-like	96.3523	30.7191	18.4351	109.826	153.461	162.429	197.373	163.438	168.201	204.593	245.359	201.659	203.646	199.354	188.121	171.259	143.109	170.811
	110732587	phosphoethanolamine N-methyltransferase-like	90.6611	100.028	103.676	75.5035	71.3816	79.3103	68.0282	47.3688	55.7792	49.5787	49.9647	54.7865	39.555	40.8303	48.237	57.4475	47.7416	67.7715
	110710062	uncharacterized LOC110710062	7.54527	12.3374	14.0079	10.5971	13.0142	10.1161	5.7734	6.15818	8.27687	5.9121	5.62476	7.12217	4.36202	6.62238	6.5063	9.31067	9.07508	10.4837
	110733927	AMP deaminase-like%2C transcript variant X2	43.4027	44.7263	36.8703	40.9877	19.5186	39.9685	32.7514	36.32	36.7263	31.8656	37.0599	32.576	31.3551	31.4989	32.0792	37.2667	39.4461	38.9187
	110689983	ras-related protein Rab11B	43.8943	48.916	54.3868	40.0367	68.3512	52.0864	52.6133	50.7826	55.8594	58.4896	56.5998	58.1991	66.0986	61.2156	63.8432	50.8917	52.2444	51.9582
	110719710	uncharacterized LOC110719710	26.7011	28.6614	40.7815	23.8521	28.8941	17.1538	18.983	16.6769	21.3056	17.3769	20.6365	19.0895	13.2673	21.0621	19.2459	27.1832	25.5805	27.9543
	110700929	tetraspanin-3-like	74.8203	98.396	120.966	70.8403	87.9458	65.7149	58.3057	53.0575	48.7997	60.959	49.8839	51.8844	57.2248	58.0899	55.4789	48.1573	42.0659	44.5566
	110729557	LRR receptor-like serine/threonine-protein kinase FLS2	7.18233	9.34194	7.7731	4.65142	2.07776	4.48557	1.63457	1.60673	1.6818	1.06246	1.16903	1.98791	1.26922	0.800661	0.958071	0.460602	0.360157	0.372864
	110731872	uncharacterized LOC110731872	3.1329	5.2093	4.31026	4.11616	1.52553	4.01609	0.482867	1.0731	1.42247	1.34641	1.21173	1.53827	0.684099	0.810933	0.864505	0.141982	0	0.155502
	110706020	uncharacterized LOC110706020	2.29308	6.08244	11.7011	1.5436	0.818253	1.03054	2.90614	2.42883	2.97495	2.31988	3.20883	2.85435	2.32256	1.9884	2.32164	0.348137	0.122765	0.635481
	110719632	V-type proton ATPase subunit E-like	182.751	222.115	254.757	168.762	213.096	173.806	144.539	98.7302	121.273	103.902	98.6656	120.463	117.92	125.255	116.288	143.79	135.09	178.817
	110733008	probable WRKY transcription factor 23	15.7975	13.2348	13.6025	14.6595	9.08955	8.78666	3.85443	4.83207	5.143	4.19943	5.35026	5.07598	3.91654	3.01397	3.75242	2.25591	1.00486	1.86389
	110690958	lachrymatory-factor synthase-like	3.16341	6.05611	6.11273	1.21073	3.08496	1.99172	2.0659	1.45682	1.66132	1.65906	2.28108	3.1795	2.08961	1.06013	1.81633	0.278417	0.441808	0.381163
	110710142	uncharacterized LOC110710142	53.8028	46.1579	38.062	72.147	102.707	73.1804	190.534	171.256	149.712	169.048	171.235	164.035	190.907	214.536	207.188	171.934	157.997	176.693
	110739666	bidirectional sugar transporter N3-like	46.1028	75.7367	95.5505	57.5248	37.326	35.6928	16.412	14.6189	19.8882	17.5245	18.7237	18.9453	19.8924	17.1704	14.0696	24.4095	24.8895	22.2246
	110739957	Golgi SNAP receptor complex member 1-1-like	52.7782	43.1772	59.8795	49.5516	55.3558	43.9967	50.7171	40.9417	43.2951	39.0068	34.1501	39.9883	37.5038	35.8669	37.7354	47.6052	44.3276	49.6757
	110729727	sorbitol dehydrogenase-like	44.6127	60.3514	82.2248	31.6588	34.7332	28.4035	9.13777	10.2473	12.8367	10.5339	12.8221	16.5425	6.04764	6.30096	8.30167	11.5964	11.6708	9.49742
	110692703	histone H3.3	1595.83	1406.29	1569.61	1443.59	1982.12	1533.16	2065.41	1943.93	1908.38	2271.07	2054.4	2099.92	2484.16	2158.24	2350.36	1768.75	1930.55	2092.63
	110736726	-	2.02669	4.81092	4.78732	2.17004	2.87177	2.57295	1.70913	0.606405	1.32159	1.12276	0.925768	1.80197	1.31437	0.59573	0.84678	0.312909	0.220685	0
	110703328	uncharacterized LOC110703328	7.64904	8.18814	7.29463	7.96866	6.40584	8.18471	8.4844	8.60019	9.02324	9.1947	10.0052	8.76424	10.5296	10.4623	10.6825	8.52528	7.58076	7.44445
	novel.21013	-	2.67866	1.04488	1.29683	3.67157	6.58645	3.9734	4.58556	4.45056	6.1679	4.59835	4.53235	3.9227	4.25582	4.7062	4.47377	6.13999	7.80305	7.42335
	110713338	uncharacterized LOC110713338	48.8427	45.8373	57.2723	37.6163	57.792	40.1224	45.3788	35.0157	40.8696	36.0117	34.4176	41.2657	35.6125	31.8585	34.8447	42.287	40.9544	48.2966
	110719385	ACT domain-containing protein ACR8-like	10.5953	9.83203	7.87276	10.4223	8.77041	9.22144	9.57243	12.7821	11.1143	13.5184	12.6007	12.3735	13.9049	13.8884	13.6557	9.81618	10.7402	10.0882
	110687923	uncharacterized LOC110687923	20.6039	24.0192	25.9904	18.7797	12.4141	16.4558	9.24838	11.6967	11.1545	9.90557	13.013	12.8674	8.53586	7.30776	9.3128	13.5301	12.1353	10.3085
	110738687	UDP-glycosyltransferase 74E2-like%2C transcript variant X2	2.07204	1.60248	2.60253	1.20219	1.00535	0.710556	0.339822	0.418669	0.54724	0.320558	0.271708	0.288551	0.337136	0.51713	0.450558	0.795921	1.05585	0.899387
	110722675	uncharacterized LOC110722675	129.387	288.628	388.414	81.0352	133	88.0766	25.3378	11.0758	18.8531	9.30454	8.46667	20.3136	18.7843	11.1773	21.4691	5.87092	7.22488	12.86
	110708587	-	30.3249	33.7545	42.4744	28.0933	37.4378	25.3847	17.961	14.8921	18.5488	16.6484	20.2317	23.1877	14.3956	19.0709	19.0768	23.9405	24.146	25.4869
	110705751	aspartate aminotransferase%2C chloroplastic-like	45.2497	62.039	54.4212	41.6815	42.8128	40.389	31.3409	27.6879	28.7948	29.2095	30.5458	32.0273	28.8437	33.8092	30.2793	38.8526	36.909	43.8418
	110718830	uncharacterized LOC110718830	40.5109	42.7175	55.2725	38.3788	39.6906	34.3104	37.3279	33.408	38.9628	33.3714	28.5406	31.4703	32.0164	31.1769	31.784	39.4449	38.3443	41.4491
	110737770	transcription activator GLK1-like%2C transcript variant X1	7.40459	11.9455	10.6898	7.82549	6.09504	7.36463	4.47274	4.07147	7.14098	5.29008	6.70013	5.45031	4.98618	4.70736	6.09147	8.38519	8.57827	6.86253
	110711387	transmembrane 9 superfamily member 11	27.7158	27.1488	31.9619	25.1185	35.5239	28.7295	22.4567	21.0466	19.6596	21.3695	22.5367	23.7763	27.9884	24.4556	23.9719	20.0076	19.4366	20.975
	110713341	leucine-rich repeat receptor-like serine/threonine-protein kinase BAM1	58.2635	64.1769	62.0614	61.4807	55.3926	69.8765	68.5647	78.7059	71.6768	73.8396	89.4759	68.4173	76.8181	69.0054	76.4812	65.2006	58.5488	61.1237
	110684308	beta-glucosidase 44-like	47.3784	57.3422	56.5126	45.2649	45.287	45.0349	27.7415	18.3807	23.4238	20.2571	24.8463	27.5394	24.9104	21.0017	26.0491	29.3786	29.8766	36.494
	110688719	auxin-responsive protein SAUR50-like	33.1001	38.6008	48.0095	27.781	29.5795	27.9978	20.4816	20.3752	24.4135	27.5959	27.3287	29.5834	22.3503	21.4086	20.272	13.1094	17.3202	15.1873
	110693858	uncharacterized membrane protein YjcL-like%2C transcript variant X2	13.1602	16.0009	14.988	13.4448	9.1382	12.2905	10.685	10.6742	12.0294	9.63258	11.0974	9.93	9.6868	9.93801	9.70731	13.8959	13.2152	13.0112
	110712389	photosystem II core complex proteins psbY%2C chloroplastic-like	230.349	263.806	293.719	210.693	288.629	200.258	157.111	119.31	142.903	145.864	136.657	170.408	157.15	160.226	154.424	180.494	183.46	222.009
	110709944	tubby-like F-box protein 3	66.8447	62.9793	67.0449	65.1184	94.2289	66.624	97.1825	92.8685	87.3195	89.613	96.5416	83.2454	116.401	95.7462	97.3372	82.405	84.8861	83.3856
	110706863	-	12.9324	18.4427	15.5269	12.8171	12.4407	12.9156	8.87706	8.13167	9.33147	7.81876	8.72058	7.91291	6.49456	6.33053	8.66164	9.88742	9.26876	14.1046
	110693242	protochlorophyllide reductase-like	125.201	129.187	105.187	108.275	148.082	111.753	93.9588	70.8959	74.1534	75.8261	92.7052	100.856	89.7113	80.6576	71.0818	103.655	87.9941	126.414
	110713990	caffeic acid 3-O-methyltransferase-like	17.2625	26.4855	28.4978	13.5514	20.473	13.6211	6.14207	13.6378	8.46559	5.52243	4.27774	8.50199	6.73999	5.1399	6.77916	2.80163	3.23329	4.46315
	110738796	B-box zinc finger protein 24-like	227.419	280.05	345.744	195.336	277.348	187.579	126.549	108.486	130.827	119.469	111.017	129.49	100.78	104.87	110.86	123.436	126.451	133.374
	novel.22073	-	8.89556	12.6081	14.8452	8.27381	12.9023	8.28052	7.4686	5.65923	6.39732	6.16513	5.04531	6.26766	4.79772	7.17995	5.6151	9.1734	7.90742	9.67484
	110713696	glutathione S-transferase U17-like	11.7064	18.3316	17.9538	13.365	20.7784	11.9024	6.68651	5.29092	7.69779	7.24423	8.77181	9.21704	6.82524	7.88159	8.07114	10.0641	13.6672	12.9768
	novel.4535	-	1.95317	2.43958	2.76736	1.94594	4.46156	2.64199	3.08694	3.12066	2.69876	3.2324	3.66473	2.87968	3.92317	3.16815	3.54795	2.40228	2.19724	1.80884
	110690832	NADPH--cytochrome P450 reductase-like	52.4126	47.4102	49.8574	52.6789	31.6605	50.8941	39.1564	39.0898	41.1746	34.4096	39.6904	35.3775	33.1822	35.4255	38.0819	46.4828	39.7707	47.1189
	110713978	RING-H2 finger protein ATL67-like	22.4048	23.8352	34.4471	19.8527	35.1185	17.5295	21.9329	18.9828	22.6726	20.5594	18.4424	18.003	19.0118	18.412	23.1004	13.2786	16.2925	12.2188
	110691006	aspartate aminotransferase%2C cytoplasmic	51.6623	59.2494	70.9306	39.2488	37.875	42.6938	20.9917	16.1865	22.9707	16.8491	19.8261	23.1773	21.3033	22.3039	19.8251	28.7391	24.1114	30.8638
	110685067	oligopeptide transporter 4-like	9.53416	6.05737	6.13966	10.9971	10.3606	10.5765	15.4623	13.8326	13.3321	14.3729	13.2854	11.2688	14.2634	13.5314	15.33	11.5278	9.47507	11.2017
	novel.8302	-	29.7001	28.2018	31.7832	26.255	44.3056	21.05	13.3759	13.6389	17.364	19.6912	20.2438	17.9104	16.1177	22.5325	22.8387	26.1818	34.1159	24.9987
	110725581	probable glycosyltransferase At5g20260	4.01203	5.32099	6.65187	5.19368	3.55685	2.96155	1.84226	1.9631	1.59975	1.45931	1.62731	1.82235	1.5214	2.01678	2.1884	0.882766	0.46694	0.821804
	novel.41238	-	5.21434	7.33516	7.0722	3.51916	3.40474	4.85647	3.79508	3.15454	2.35892	3.78434	2.48992	3.90687	2.90112	1.97569	2.57903	0.948786	0.940991	0.97419
	110714030	WAT1-related protein At4g08300-like	15.3199	29.3815	36.0379	15.7367	10.0318	14.139	3.78064	1.68572	3.64039	2.03551	4.08834	4.50349	1.82221	1.80005	2.48551	3.19362	2.80063	7.40968
	novel.20264	-	6.50708	6.19273	9.34778	6.04457	5.54857	5.71089	4.40567	6.02206	4.62237	5.43223	3.84258	6.06606	5.28145	4.78755	5.93711	3.19324	3.71595	2.53556
	novel.1955	PF01161:Phosphatidylethanolamine-binding protein	5.17091	3.90744	5.59192	5.72872	2.05359	3.99322	1.25592	1.12778	1.39873	1.06452	0.919291	1.32313	0.964245	0.7531	1.20428	0.593352	0.354092	0.349922
	110731562	calmodulin-binding receptor-like cytoplasmic kinase 2%2C transcript variant X1	2.27857	3.85588	4.7793	2.3896	2.17603	2.33321	1.46215	2.03667	1.90967	1.34676	1.79382	1.82076	2.10985	1.97303	2.71703	3.91182	3.18095	4.69997
	110734723	formate dehydrogenase%2C mitochondrial-like	111.183	135.94	149.179	88.2015	80.2356	93.0046	72.832	57.4696	55.7565	58.9632	62.0379	72.8275	58.3463	63.4036	64.8196	75.2731	70.7615	90.2312
	novel.10649	-	12.8495	17.0117	20.2775	9.65661	12.9846	10.2776	5.0173	3.11149	3.45923	4.69016	4.65585	6.06624	3.45523	3.7798	3.65409	1.66885	1.52196	2.01684
	110715389	ferredoxin-thioredoxin reductase catalytic chain%2C chloroplastic-like	36.6796	44.5992	55.627	31.8324	41.1355	31.3568	20.1783	17.8715	21.7257	20.4381	21.1394	23.6766	21.3825	22.1935	21.4422	29.0316	30.634	28.2994
	110734240	uncharacterized LOC110734240	13.9063	14.1597	21.906	10.3367	9.49003	10.8081	7.7382	6.63225	6.32152	6.89477	6.10298	7.7277	6.56292	4.15998	4.49239	3.51877	1.74118	2.05124
	110693660	MACPF domain-containing protein NSL1-like%2C transcript variant X1	3.21032	4.37936	4.44063	3.2688	1.78778	2.74811	1.08901	1.95259	1.68962	1.00773	1.42615	1.46315	1.57873	0.9877	1.5438	0.709926	0.548832	0.388765
	110691799	uncharacterized protein sll1770-like%2C transcript variant X1	17.7472	15.2901	15.2802	18.2114	2.33849	12.6105	5.1113	5.6238	5.94941	5.53531	6.55626	5.5413	4.77151	5.75919	5.50733	6.77701	7.86403	8.14148
	110695245	uncharacterized protein At1g04910-like	65.5047	65.4056	69.9207	61.842	44.6191	58.7017	34.6372	26.3792	33.3675	29.0225	29.6839	35.076	33.793	28.6575	31.3336	25.2502	22.792	26.3962
	110709820	actin-7-like	661.458	714.775	803.116	629.611	691.33	637.689	702.952	645.712	690.766	620.692	603.934	650.588	649.191	589.191	618.419	725.917	685.864	811.423
	110704963	prostaglandin reductase-3-like	21.5716	23.9629	28.2528	17.1174	9.96321	17.1095	13.8857	13.2687	13.7955	12.4498	11.7303	11.113	12.7357	12.182	13.7231	17.3886	15.14	17.7605
	110690709	RNA polymerase II transcription factor B subunit 5-like	44.3254	47.9028	68.7688	39.451	55.9793	40.6276	51.1041	30.8223	36.5033	34.495	30.8336	34.2881	27.9189	30.2457	31.3639	40.3413	38.0192	46.6592
	110719586	2-C-methyl-D-erythritol 2%2C4-cyclodiphosphate synthase%2C chloroplastic-like	16.0952	23.2527	24.1147	14.0238	15.9251	14.1762	15.1099	12.8437	12.541	14.1434	16.3142	17.6902	12.8332	12.7607	14.4839	17.8535	19.396	19.0269
	110738228	phytochrome B-like	33.5783	46.6333	42.2953	32.964	17.386	34.111	20.0655	18.6186	20.8209	19.483	27.0617	24.1362	13.6789	14.873	17.4817	19.647	21.5086	18.4283
	110715926	hydrophobic protein RCI2A-like	167.175	145.276	203.717	119.027	202.892	120.849	142.911	97.801	101.855	112.04	131.476	124.333	110.476	149.831	144.505	172.524	170.285	180.468
	110732731	elongation factor G-2%2C chloroplastic	53.339	65.1159	58.0833	53.5964	34.0889	46.1668	32.1575	36.6709	40.262	35.4573	45.5304	36.8251	34.4041	34.581	37.3422	41.6873	47.032	42.2824
	110709740	universal stress protein PHOS34-like	58.6242	68.5476	89.2775	55.975	75.3391	53.0655	50.8728	41.061	42.5667	44.801	35.8913	40.485	43.8779	46.7866	47.8327	57.6261	52.749	72.6314
	110681974	NAD(P)H-quinone oxidoreductase subunit O%2C chloroplastic-like	12.8139	12.7784	14.5226	8.26678	8.9236	6.85314	4.00981	3.52291	4.69876	4.30487	5.95164	7.22183	4.01888	4.38515	4.56182	8.22106	7.7224	6.67532
	110706021	glutathione S-transferase DHAR2-like	141.459	169.863	192.513	127.198	199.05	137.91	170.243	110.05	123.43	122.556	114.482	133.784	104.326	115.024	115.155	136.216	123.853	160.165
	110730580	cytochrome P450 CYP82D47-like	6.56488	13.2521	18.3982	5.26466	5.11421	5.41317	1.8963	1.99097	1.98805	1.86017	1.43077	2.39464	1.5155	1.20015	1.30413	0.477045	0.46862	0.597112
	110724456	endoglucanase 25-like	79.2767	84.873	102.014	75.7832	56.326	72.5513	54.7032	51.6208	62.0796	45.7396	46.1872	45.1593	47.2205	48.2717	53.5894	59.4611	56.5994	68.5633
	110708263	uncharacterized LOC110708263	40.6419	51.9599	57.5264	48.5382	62.8826	49.8328	59.008	34.6849	39.7514	42.1057	39.1621	43.1679	39.5829	41.995	38.2255	51.2699	46.31	61.9353
	110693067	transcription factor bHLH104-like	48.2007	51.4585	67.594	45.5205	57.9827	41.3293	46.0919	32.0408	38.4179	37.5573	33.0398	35.7842	34.0544	36.5875	36.4861	44.2461	41.9415	52.901
	110727233	uncharacterized LOC110727233%2C transcript variant X1	0.587111	1.54249	1.25787	0.723839	0.484562	1.06101	0.419937	0.370159	0.675392	0.717988	0.521634	0.397722	0.975364	0.673413	0.935321	0.28297	0.239483	0.309916
	110710991	probable methyltransferase At1g27930	15.6926	20.1961	25.6295	11.1439	9.05919	13.1076	3.71166	2.48244	3.61044	3.48922	2.66175	4.675	3.99077	3.80931	3.73201	1.73269	2.22581	2.43989
	110690879	subtilisin-like protease SBT2.5%2C transcript variant X3	36.6749	43.5291	39.3293	31.564	18.9134	30.5549	26.9893	26.9879	29.0252	24.8072	28.552	26.2179	27.9166	28.448	26.5421	33.2665	31.5944	36.1974
	110735461	uncharacterized LOC110735461	7.55096	3.1036	2.91136	8.52443	17.8936	9.851	25.3532	21.0757	23.494	23.2405	25.1733	22.4999	20.4406	25.8891	20.722	12.1868	12.8925	19.6817
	novel.5517	-	7.91441	5.37949	4.81748	10.5656	17.5248	12.0414	14.2793	13.535	12.3369	14.0025	13.4592	15.3381	15.239	14.2975	12.5202	10.0757	8.20947	10.1441
	110727155	-	28.3918	32.2022	34.4692	27.2791	14.896	23.5676	13.7379	10.7606	12.0829	10.2943	12.1827	11.9866	5.23887	4.84038	4.17951	6.9042	7.22994	6.15662
	110724708	ferredoxin--NADP reductase%2C chloroplastic-like	106.906	155.275	143.188	101.777	106.283	96.8425	44.6775	36.8139	46.7534	41.208	50.9571	50.2576	40.9537	40.3102	43.5103	54.3882	50.3044	49.712
	novel.13011	PF14223:gag-polypeptide of LTR copia-type|PF14244:gag-polypeptide of LTR copia-type	1.3059	0.489024	0.0421486	2.70484	1.21393	2.4166	1.33412	1.76291	1.37462	2.36135	2.30915	2.15144	1.729	1.66527	2.23178	0.69975	0.822519	0.894115
	110682254	L-ascorbate oxidase homolog	14.2441	27.0224	28.1286	16.5189	14.7899	17.831	8.62711	7.79279	8.72152	7.94342	9.08339	8.8419	9.45558	10.6565	10.5466	13.4868	12.2998	16.5902
	110704157	type IV inositol polyphosphate 5-phosphatase 3-like%2C transcript variant X3	6.54632	7.21362	8.84643	5.87423	3.34698	4.83059	3.30072	4.0979	3.84106	3.55253	4.24857	4.14512	3.86941	3.4437	3.52299	4.81695	5.38706	5.21105
	110736759	violaxanthin de-epoxidase%2C chloroplastic%2C transcript variant X1	22.207	23.4911	25.7941	20.412	22.2333	19.651	15.0652	16.2218	18.2308	15.9346	19.0845	18.0869	16.3363	15.6219	16.1507	20.7916	22.0311	19.3023
	110697144	gibberellin 20 oxidase 2-like	5.29922	8.94489	6.69628	5.94532	3.76552	4.69091	1.39445	1.13392	1.18534	1.28093	1.5813	1.92748	2.16862	1.62453	0.91894	0.934554	0.171942	0.133506
	110731704	cytochrome P450 78A3-like	11.1109	14.495	7.70676	12.6646	24.2588	15.3885	46.2165	32.9067	35.107	30.6443	26.4748	29.2639	31.2997	30.3311	30.9147	23.5171	17.5461	27.9255
	110696661	glutathione S-transferase DHAR2-like	59.0012	82.6519	87.0311	47.237	62.1781	47.4081	36.505	28.3858	26.1371	24.8275	26.1631	31.8399	23.9355	32.0956	35.3627	37.4773	37.0407	60.575
	110687270	GLABROUS1 enhancer-binding protein-like	70.3388	65.4401	63.2178	76.5158	94.5077	74.0693	73.5208	83.7055	80.0194	78.8795	84.1014	76.4012	80.9723	81.2383	88.9518	72.6604	68.715	67.4327
	110714697	sec-independent protein translocase protein TATC%2C chloroplastic-like	26.7096	29.1961	32.6786	20.9131	24.3763	20.3288	22.4962	14.5922	17.3934	17.2239	17.4154	18.194	18.6049	16.2394	17.4466	23.1095	21.507	25.6086
	110683199	protein CHUP1%2C chloroplastic-like%2C transcript variant X2	35.6257	39.2262	36.8806	32.8588	14.9435	25.5909	10.1499	13.2114	14.1017	12.7619	15.1394	13.3386	10.2658	11.2975	12.7219	15.0446	17.1527	13.0938
	110690671	non-specific lipid-transfer protein-like	1485.59	2288.96	4157.04	1202.2	1444.91	958.843	109.229	96.183	193.4	114.522	136.704	184.604	160.167	161.898	164.412	183.217	206.775	203.628
	110733057	universal stress protein PHOS32-like	166.846	187.103	303.64	153.115	146.83	125.545	45.7381	41.5167	43.7291	36.0079	29.0624	41.5477	34.3982	27.0873	36.0818	24.9663	21.5724	24.4565
	110739235	putative beta-glucosidase 5%2C transcript variant X2	7.69036	9.96828	10.8919	4.78643	4.59618	3.93475	3.44973	3.37729	6.0334	2.91869	3.22001	3.97458	4.05022	3.06599	4.63598	6.21162	6.16565	6.34119
	110701122	wall-associated receptor kinase-like 8	5.60217	9.47817	10.883	8.09498	5.67298	6.74786	7.55121	6.11423	5.70671	4.58065	4.92414	5.26705	5.36746	6.61929	7.49813	8.12212	9.86911	9.02144
	110689274	flavin-containing monooxygenase FMO GS-OX-like 4	17.5494	16.7371	21.9413	14.7438	14.0725	14.8483	12.3285	13.6454	14.6081	13.1969	13.0402	12.0269	11.3174	12.4628	14.6865	17.1237	16.4262	18.973
	110697963	cold and drought-regulated protein CORA-like	16.3838	31.0928	70.8042	10.058	8.52408	9.44635	12.368	5.73985	10.6543	7.55812	7.17826	6.30741	8.74389	8.95048	7.6582	14.8731	11.4842	13.5745
	110720405	ribulose bisphosphate carboxylase small chain 1%2C chloroplastic-like	392.731	548.751	737.068	345.534	815.025	368.634	242.452	186.789	246.716	242.517	227.457	294.934	253.95	240.814	256.895	282.238	368.591	289.364
	110727118	cytosolic sulfotransferase 5-like	11.2596	12.5293	14.0134	6.73097	3.26652	7.17663	4.38279	2.74722	2.49809	3.27701	4.3174	3.90677	4.73892	6.08566	6.04443	7.55118	8.62552	9.94459
	110683508	non-specific lipid transfer protein GPI-anchored 2-like	129.525	143.278	167.046	102.929	149.379	108.352	78.1341	68.5399	81.754	84.6314	83.8129	90.7621	81.6149	80.7457	82.3635	67.8201	67.6963	67.1704
	110720415	3-ketoacyl-CoA synthase 6-like	77.5655	93.4565	118.066	67.1919	78.1746	57.0603	47.1992	41.4613	49.8485	40.0669	42.9812	49.5358	50.2637	52.8913	50.4888	58.7273	63.0028	63.6107
	110696399	pyruvate kinase 1%2C cytosolic%2C transcript variant X1	55.9661	69.8917	82.909	48.4399	37.09	49.8918	39.3057	36.9564	37.7811	37.007	35.9587	37.9484	38.5287	36.4591	39.9496	45.5661	45.0743	49.8332
	110731792	GABA transporter 1-like	3.25462	1.68822	1.34924	3.78251	1.91717	1.6613	3.19116	3.63881	3.10614	3.03938	2.73636	1.96131	2.11624	2.68281	1.87839	3.98955	3.40742	4.2492
	novel.22181	PF01486:K-box region	2.21155	3.92245	2.35444	1.9143	0.37018	1.68122	0.309873	0.320487	0.915533	0.359627	0.684296	1.43806	0.445766	0.286223	0.464962	0.0668175	0.0353432	0
	110735721	fructose-1%2C6-bisphosphatase%2C cytosolic-like	21.3408	21.5332	27.7115	22.6224	18.3616	13.4221	5.38126	3.17935	6.27233	4.76233	7.66806	7.78263	3.83571	3.54506	3.30756	2.19526	1.61737	2.1467
	110719848	protein HOTHEAD-like	40.6023	42.9304	31.9002	29.7566	21.3413	34.1601	15.0675	17.1142	20.3859	18.7358	22.2212	22.3037	20.5258	16.0046	17.1689	10.0821	16.2241	11.9131
	110721531	uncharacterized LOC110721531	2.51909	4.23608	4.01616	1.67358	3.53744	2.61074	1.74018	1.25859	1.70106	2.07137	1.47802	1.60587	2.0861	1.78596	1.88303	0.914029	0.356246	0.895693
	110718274	UDP-glycosyltransferase 74E2-like	4.11431	4.5693	5.86517	2.30963	4.07705	2.7649	1.87707	1.08607	2.30504	1.49619	1.83343	0.854696	1.6011	1.63007	2.20041	2.9967	3.3349	3.75093
	110739233	universal stress protein PHOS34-like	153.007	216.546	317.921	119.84	142.581	103.325	43.4414	27.3621	33.0765	29.4686	29.8706	35.8363	30.1193	28.2594	34.7502	40.405	35.6663	49.5885
	110728725	protein BOBBER 1-like	23.8233	19.2466	18.1548	31.5656	46.5134	31.7619	37.1651	34.3252	35.247	31.3844	39.5833	38.0371	38.7702	35.8925	32.5232	30.6134	23.7997	29.0408
	110737411	nuclear transcription factor Y subunit A-10-like%2C transcript variant X1	24.7752	27.9154	43.3784	24.2004	19.7377	17.7161	11.329	10.3507	12.0946	10.8184	8.97283	8.90979	17.0842	13.9688	12.2011	9.49517	11.3691	9.59577
	110689402	long-chain-alcohol oxidase FAO1-like	23.7828	40.9436	29.0904	34.5775	11.0759	23.3748	1.8901	2.86931	3.34011	4.96165	6.02174	9.2489	3.35152	2.44498	2.52957	1.54957	1.79649	1.72038
	110735659	protein GIGANTEA-like%2C transcript variant X1	14.9365	13.9423	14.4361	13.7448	6.90703	10.9508	10.9929	13.2613	10.673	9.99906	9.59523	8.46408	9.25095	8.764	9.62791	11.0095	11.3187	12.6082
	110721892	protein TSS-like%2C transcript variant X1	8.80062	10.4616	8.19566	8.95117	3.1762	7.19683	3.09203	4.14788	5.01168	4.00807	4.54486	4.58854	3.74209	4.25475	4.14643	5.49946	7.05335	4.45341
	110709136	glycerate dehydrogenase HPR%2C peroxisomal-like	61.6625	74.074	74.852	50.0723	68.0393	41.0114	26.1348	22.7738	26.2277	23.9935	32.8123	32.6946	25.1812	29.3709	28.0217	33.356	35.2874	35.7633
	110732311	probable lysophospholipase BODYGUARD 3	16.9298	20.4146	25.2459	16.2959	14.1366	17.0114	17.3315	17.9458	18.3536	12.9326	20.1594	19.4621	18.3221	17.8375	18.9968	14.3495	15.9866	12.2906
	110707850	uncharacterized LOC110707850	29.2153	44.3439	60.5577	31.5167	41.2313	28.9071	11.6817	7.99886	10.8916	7.57865	9.67383	8.17757	7.15416	7.42801	7.97826	10.9518	12.5997	16.7926
	110702564	probable sodium/metabolite cotransporter BASS6%2C chloroplastic%2C transcript variant X2	4.09101	4.96883	4.25307	4.59909	2.9361	4.8383	5.86189	5.32147	4.57543	5.84378	6.47243	5.81503	5.39152	5.54934	5.16559	3.73204	3.65995	3.66974
	110693001	anthocyanidin 3-O-glucosyltransferase 7-like	2.45743	5.08646	4.68608	2.79529	3.69652	2.21282	2.30698	1.77794	1.73015	1.3481	1.33627	1.36111	2.44821	1.28087	1.73789	0.652394	0.948983	0.580547
	110705046	4-hydroxy-3-methylbut-2-enyl diphosphate reductase%2C chloroplastic-like	54.0652	62.7202	67.2255	49.8567	42.5566	41.5282	23.9594	26.4925	30.2691	27.1938	32.1415	29.1956	22.772	25.9686	24.8843	31.9878	30.903	29.9661
	110729675	V-type proton ATPase subunit C-like	57.0232	66.625	70.8569	51.866	48.4268	57.0295	45.4625	31.4533	40.1157	37.5301	40.1999	41.6941	38.7857	39.7376	42.8483	47.9531	47.1	55.9641
	110722694	NAD(P)H-quinone oxidoreductase subunit S%2C chloroplastic-like	30.0537	32.4136	57.4039	22.9762	32.8086	23.6435	12.0441	10.0103	10.6545	8.93614	8.96365	11.4069	8.37579	7.17071	8.23725	10.7612	11.2326	15.0861
	110712582	glutamate--glyoxylate aminotransferase 2-like	181.22	178.842	229.915	136.747	111.125	112.959	71.2129	67.7014	86.0295	72.3138	78.4778	78.9639	56.0039	55.9727	63.4237	74.3261	73.7571	66.433
	110732730	organic cation/carnitine transporter 3-like	14.1459	18.5027	20.9804	13.9539	16.3063	15.1006	11.7027	9.19405	10.7928	10.015	8.21965	10.2172	9.49132	11.6545	11.2707	12.8552	14.6789	16.7984
	110685334	acetyl-coenzyme A carboxylase carboxyl transferase subunit alpha%2C chloroplastic-like	2.5191	4.72877	7.49574	2.85969	2.22257	2.34648	2.68323	1.98835	2.47064	2.01697	1.18006	1.01221	1.41749	1.4936	1.9619	2.47613	2.95667	2.87302
	110722640	V-type proton ATPase subunit E	146.165	166.681	197.869	141.218	180.961	137.196	131.663	89.1768	94.4287	93.6653	86.5597	94.7883	97.5293	101.25	98.1741	120.336	106.911	139.978
	110694804	protein WUSCHEL-like	0.781946	0.492605	0.241336	1.59429	1.19583	1.34222	1.78931	1.83334	1.42112	1.65443	1.24113	1.84673	1.155	1.43614	1.35533	0.741972	0.627947	0.433401
	110709738	-	13.496	29.981	28.8796	13.4089	6.92276	12.8466	7.79979	5.84453	10.4149	6.69555	7.73784	8.77462	6.73978	6.98913	7.686	10.9705	10.9735	8.97631
	110712174	probable phospholipid hydroperoxide glutathione peroxidase%2C transcript variant X2	29.8328	34.6624	35.9039	28.6163	40.9361	30.9172	30.2101	18.4758	26.2984	22.6456	23.8769	27.6988	24.9325	26.34	23.1214	32.4718	29.2725	33.4497
	novel.37836	-	21.2585	14.9002	24.6009	17.4125	24.6948	15.3119	19.6546	11.9408	13.4297	17.747	14.8239	12.5436	17.2544	15.765	17.8084	12.9751	10.3465	12.6396
	110683382	universal stress protein PHOS34-like	145.174	168.759	183.126	119.927	159.034	119.94	88.8418	59.3656	78.429	73.707	65.6616	79.7099	68.2684	64.579	77.5099	84.4514	81.7868	101.335
	110702029	BTB/POZ domain-containing protein At3g19850-like	14.1005	19.0409	23.9135	15.2665	9.52167	11.7351	6.79053	5.09156	5.92575	3.91903	4.68216	6.91976	4.60258	5.26364	4.59478	7.25938	8.10455	5.9207
	110738900	uncharacterized LOC110738900	51.6332	49.9025	70.637	48.0604	31.9359	40.5964	29.9352	26.9859	31.3304	22.6968	27.7335	26.0702	22.2922	20.0195	23.1971	26.51	26.8723	28.6876
	110716244	fructose-1%2C6-bisphosphatase%2C chloroplastic	86.9511	121.881	112.704	83.1745	83.055	76.7177	43.4102	33.8632	42.4818	37.0878	40.3634	45.3629	37.9465	37.0061	39.23	45.9962	45.5798	48.1689
	110738835	protein PLASTID TRANSCRIPTIONALLY ACTIVE 7-like	35.6881	36.0771	45.5964	35.9728	40.1207	30.8845	30.9578	23.6094	26.0301	26.9748	27.8015	27.2352	24.9061	30.6426	26.9679	37.308	33.2694	38.5862
	110710533	WAT1-related protein At5g07050-like	8.07998	12.8161	13.9718	6.25472	2.70432	3.34189	2.22196	1.87303	1.8256	1.58788	1.64969	2.75751	1.4696	1.29748	2.29933	3.38687	2.79647	3.66415
	110730700	uncharacterized LOC110730700	24.8027	26.0119	34.7632	24.3299	19.779	20.1106	16.5987	15.7149	14.7212	14.7154	15.1456	15.757	13.5879	14.3933	15.8546	21.0026	16.434	21.7323
	110708267	protein RICE SALT SENSITIVE 3-like%2C transcript variant X1	12.4652	7.9354	5.68869	13.2781	18.5586	15.8872	21.5095	22.4593	20.0753	22.4193	26.498	23.3975	17.1011	19.864	20.3808	16.3814	13.3046	13.4231
	110694654	transcription factor TCP20-like	7.08082	8.65348	10.2926	6.4884	6.65215	6.25705	3.48027	4.12304	3.48281	3.66401	3.45848	4.44982	3.12907	3.21465	3.62284	2.10125	1.62749	1.93148
	novel.17430	PF07899:Frigida-like protein	0.253228	0.0282817	0.0438764	0.331261	0.55711	0.33276	0.475449	0.552907	0.488914	0.528969	0.455894	0.509548	0.674954	0.410912	0.539749	0.310259	0.0998942	0.192063
	110686066	photosystem I reaction center subunit II%2C chloroplastic	440.368	502.349	555.712	420.886	556.272	386.69	373.503	350.624	397.799	366.629	390.537	398.86	366.019	346.908	411.587	431.504	494.362	435.211
	110739505	ADP%2CATP carrier protein-like	25.7609	26.6072	31.8322	20.2633	22.9973	22.2714	20.3737	15.4228	16.6274	15.3931	19.8388	17.6246	16.4427	16.9994	15.2703	11.9342	12.8539	11.9814
	110686737	uncharacterized LOC110686737	23.1596	11.3598	11.2491	20.3673	21.1346	23.0536	15.8964	14.8122	17.0528	17.9642	17.6308	20.119	16.7491	19.3874	18.5177	22.749	26.0176	26.0096
	110683702	protein NRT1/ PTR FAMILY 2.3-like	1.18755	2.484	2.867	1.44068	0.691852	0.847144	0.318527	0.53908	0.303581	0.343265	0.281363	0.331845	0.152738	0.359598	0.388332	0.96157	0.908257	0.977913
	novel.22532	PF00012:Hsp70 protein	0.314846	0.461312	0.477122	0.481329	1.6814	0.658817	1.49193	1.70712	2.03898	1.76181	1.58515	1.38634	2.17657	1.90675	1.67633	1.1381	1.26821	1.17999
	novel.33770	-	0.363285	2.40905	2.74077	0.423254	0.555569	0.453513	1.06576	0.240494	1.09701	1.76697	0.564847	1.33238	0.664361	0.087504	0.879541	0.0919234	0	0
	110737741	basic leucine zipper 61-like%2C transcript variant X1	9.03829	11.0754	10.4771	8.70108	5.61324	9.34434	6.21433	7.21934	7.80207	6.48891	7.12548	5.7724	4.79929	6.19384	6.66839	9.21241	9.23468	7.30266
	110702568	protein DETOXIFICATION 43-like	7.27788	5.46264	6.66125	5.23321	2.26813	4.85617	0.417696	0.196365	0.31279	0.222595	0.0988288	0.480371	0.57226	0.336824	0.503638	0.128667	0.0340294	0.07046
	110714973	UDP-glucuronate 4-epimerase 6-like	78.173	92.0703	123.937	66.9148	45.6613	50.5977	19.7427	16.1564	20.8437	16.1182	15.8538	18.9502	16.3758	15.4183	16.6447	18.3112	23.5794	21.3108
	110706622	cytochrome c oxidase subunit 6b-1-like	87.0606	114.129	123.335	93.9094	147.428	103.174	95.5855	80.29	87.9261	78.3542	80.0935	92.2323	86.878	95.5707	90.7651	114.617	98.0057	126.711
	110724665	actin-7-like	785.13	798.86	879.198	704.127	675.26	690.847	730.284	636.356	681.691	633.588	591.695	649.38	666.988	617.781	652.446	746.857	701.88	838.412
	110724221	uncharacterized LOC110724221	80.5589	88.6102	101.542	66.054	78.9674	71.9656	61.4035	52.4493	59.1836	54.4103	54.3924	61.7037	57.141	63.3038	60.1223	73.009	70.6681	79.142
	110731061	uncharacterized LOC110731061	23.7832	22.4139	20.4186	26.6588	36.7994	26.4069	36.1175	26.92	26.1613	32.88	26.3928	30.4752	40.1482	43.5376	30.1762	25.0631	25.4657	28.6904
	110696074	ATP-dependent zinc metalloprotease FTSH 11%2C chloroplastic/mitochondrial-like	6.62102	7.68854	4.80435	6.83454	0.285844	5.90161	3.60387	5.42535	4.57326	4.63232	5.38761	5.08149	4.296	3.63635	3.39872	5.15155	5.51911	5.35522
	110732734	auxin-responsive protein SAUR36-like	3.8217	4.39683	6.11388	3.33794	4.78827	2.62112	1.08064	0.894125	1.15353	1.28998	0.668189	1.55568	1.76182	0.798532	0.486448	0.326224	0.0986038	0.255207
	110694422	-	0.979095	1.48805	1.13251	0.602902	0.863321	0.184993	0.37263	0.583928	0.591908	0.535426	1.01489	0.470556	0.595603	0.484415	0.372751	1.04454	1.13336	1.20268
	110712896	cytokinin dehydrogenase 3-like	19.4459	46.633	49.3925	16.6109	7.48519	15.9195	1.67651	2.01417	1.89374	2.26483	2.46817	2.38174	0.893234	0.446086	0.902585	1.60668	1.80595	1.61304
	novel.39336	-	2.18552	0.909355	1.31673	3.37287	2.40297	3.4666	4.5862	5.25771	4.67774	4.83566	5.73017	4.76271	2.26667	3.71594	4.15006	6.24578	4.40495	6.93556
	110736162	linoleate 13S-lipoxygenase 2-1%2C chloroplastic-like	146.714	160.58	171.243	133.769	76.1134	103.858	23.4349	22.4885	26.9614	23.4506	33.7087	39.5644	18.7991	7.86686	12.0495	7.1986	5.31075	7.98783
	novel.819	-	31.4924	115.413	131.799	30.867	32.7626	22.385	5.27935	5.88565	5.96608	11.0036	11.9083	18.0717	1.98905	1.54807	1.76822	0.813127	0.688168	0.979614
	110694117	aspartic proteinase CDR1-like	1.59875	30.176	29.6404	4.09568	4.9757	3.27737	2.76476	6.94441	4.06548	1.01499	1.2647	0.710737	6.96015	3.04018	4.11146	7.15394	4.68506	9.3276
	110718578	proline-rich protein 4-like	66.5278	79.4842	101.088	56.0045	58.7481	40.5381	26.4591	24.8013	29.6654	21.1937	20.1189	15.3739	40.3295	33.111	34.2898	44.6714	45.9619	38.4789
	110739714	proline-rich protein 4-like	88.0418	109.094	154.351	75.9598	81.7537	54.9069	32.7832	29.2583	43.4104	26.7492	22.6728	19.1475	52.5109	43.6946	40.5959	49.3633	58.7775	46.5278
	110731250	fruit protein pKIWI501-like	262.565	354.575	568.457	238.068	188.667	183.09	41.9472	26.6315	33.5515	25.7723	25.6898	31.0416	28.1341	38.4135	47.0543	61.0757	55.228	93.0113
	110730181	glycine-rich cell wall structural protein 1.8-like	18.3101	15.0135	12.7966	9.60477	6.50067	11.4417	1.92057	2.58828	2.53213	2.97192	3.0042	4.24427	0.997687	0.78844	1.20075	0.621196	0.328582	0.604755
	110706799	uncharacterized LOC110706799	30.3857	30.6931	31.2118	23.0979	20.8478	23.2888	5.68021	6.47121	8.57495	6.87406	5.31045	9.85628	5.26854	1.9574	3.49945	1.83275	1.65514	2.30103
	110725768	F-box protein SKP2A-like	251.359	386.622	623.565	353.587	299.606	256.776	137.897	113.336	137.791	93.7055	98.8661	109.635	77.144	57.8791	71.3293	65.8248	49.7939	61.8705
	110715558	transcription factor MYB62	36.3461	36.601	42.2451	27.8408	21.0495	26.4615	8.84317	8.96003	10.7373	11.8497	11.6814	16.1006	4.84066	6.7965	7.9145	5.79017	5.34249	5.86474
	110702199	proline-rich receptor-like protein kinase PERK15	6.86044	9.01462	7.52843	5.88347	3.73639	6.30692	3.41664	3.93998	4.02786	4.35207	4.79778	4.58889	3.11111	2.90785	3.14833	2.40013	2.2947	1.72903
	novel.39482	-	15.033	26.1534	28.3234	15.3968	14.7067	7.78266	4.25454	2.92701	5.14281	2.19356	2.86443	1.81818	10.014	7.4017	6.17953	6.71268	7.39725	8.39343
	110718978	transcription factor MYB62-like	26.897	25.9899	31.4805	24.2828	14.2899	22.1088	8.23915	11.1383	9.72779	10.33	12.4013	15.8395	3.83285	4.41727	6.34284	4.99392	5.98437	4.59822
	110705784	cytochrome P450 85A-like	56.1002	89.4454	133.052	59.7912	47.8957	50.0296	32.8982	34.0854	39.5162	42.0907	37.3884	46.0609	27.5466	27.4651	30.3168	26.0054	25.1915	19.1705
	110733555	CBL-interacting protein kinase 2-like	102.881	103.91	176.878	78.0276	68.451	65.2148	36.0168	36.3666	40.2368	31.2183	31.0141	34.4601	47.8945	40.1028	43.5487	45.4557	51.4465	55.8026
	110714547	protein REVEILLE 5-like%2C transcript variant X1	31.1591	41.1597	46.588	30.5749	28.9482	31.3519	19.8179	15.0579	17.6683	17.6409	16.7547	18.6656	12.4923	10.2072	15.1906	10.6044	9.67537	9.28275
	110712549	cytochrome P450 77A2-like	106.086	109.994	152.14	77.9388	79.3673	65.5407	52.4369	46.2556	61.2196	49.5941	47.7716	43.9846	61.1123	61.7326	55.4063	65.095	73.7804	73.2072
	110718470	lysine histidine transporter-like 8	7.94853	9.33832	13.1024	10.5987	6.43431	5.99621	1.50519	1.26467	1.70927	0.849539	1.87413	2.12318	1.15174	0	0.540604	0.172639	0	0
	110689165	tubulin alpha-3 chain-like	18.0893	20.9377	29.2346	15.4411	12.4814	15.0365	6.68983	6.48351	7.16066	5.91539	5.1138	5.97852	7.56727	8.73192	8.3972	10.9853	10.2519	12.9226
	110714957	salicylate carboxymethyltransferase-like	29.9712	35.5105	44.1084	15.8816	31.0502	16.9812	5.05139	8.64403	8.13628	7.41181	17.4019	21.9594	4.84443	7.56906	7.34271	4.13905	5.01248	5.24897
	110715590	GDSL esterase/lipase APG-like	138.208	164.931	220.458	129.336	134.266	116.947	78.6206	67.3074	98.9009	76.0367	75.6408	75.5066	88.4619	97.4874	82.7425	104.295	107.764	110.1
	110724648	serine/threonine-protein kinase CTR1-like	0.779353	0.405012	0.244354	1.25185	0.11351	0.937181	1.23931	2.33047	1.69347	1.57197	2.73677	1.99396	1.36037	1.16464	1.05021	0.563437	0.732304	0.687616
	novel.12563	-	36.0106	46.1491	54.9097	30.1521	33.0484	30.1953	8.96328	4.10972	4.21862	5.59566	5.55934	10.8472	2.32146	2.15781	2.5425	2.02818	1.70387	2.22132
	110705586	aquaporin TIP4-1-like	80.0292	126.34	143.843	75.0599	88.8959	66.4537	22.5389	15.4381	19.518	15.4194	15.1192	27.3145	11.4033	9.45173	11.3072	7.90408	4.42274	8.44213
	110710539	haloacid dehalogenase-like hydrolase domain-containing protein 3	130.221	180.299	285.057	112.843	154.34	113.124	55.6462	58.9029	65.3406	63.3144	66.8633	82.5844	53.1373	42.7393	56.1504	44.3587	47.1346	42.3019
	110693888	disease resistance protein RRS1-like	7.3392	5.67947	6.31744	3.59113	2.67724	2.82426	1.32741	1.96125	2.01817	1.04799	1.22139	4.13076	0.530426	0.55142	0.503869	0.272597	0.180238	0.149278
	110712841	haloacid dehalogenase-like hydrolase domain-containing protein 3	30.1016	37.2456	53.2244	22.7948	30.3347	19.8099	11.9242	11.7106	17.5141	16.249	15.105	19.8408	10.5251	9.55563	11.0677	8.32117	10.3866	8.14917
	110699060	dehydrin ERD14-like	248.357	280.261	334.361	221.345	195.769	179.998	32.6116	20.8066	37.2371	17.9057	14.263	21.811	21.8953	30.7529	27.5052	31.2787	31.6406	38.0705
	110707828	aldehyde dehydrogenase family 2 member C4-like	69.1798	99.2284	123.045	64.9633	39.0627	51.9329	29.578	30.201	38.2034	30.7879	35.8728	32.9886	32.289	43.6799	41.1998	48.5915	52.092	47.8455
	110725455	ethylene-responsive transcription factor WIN1-like	4.06979	10.3497	9.78281	5.15138	7.11304	6.96769	2.06193	3.64929	2.02298	6.73658	6.09349	7.58166	3.12611	2.67634	2.95741	2.41921	2.49011	1.86187
	110687446	major latex allergen Hev b 5-like	209.715	359.774	485.946	207.45	156.169	196.001	25.2046	11.9386	16.4584	13.4732	13.5293	18.3394	11.6445	19.6125	27.0903	32.7185	23.534	51.5773
	110699237	uncharacterized acetyltransferase At3g50280-like	245.762	292.77	494.689	195.674	123.416	136.414	7.75031	5.25812	11.9635	4.53515	5.50367	11.0824	5.10092	2.40186	3.16385	2.45763	1.76795	2.51222
	110737994	B3 domain-containing protein Os11g0197600-like%2C transcript variant X3	1.67666	6.06459	4.26525	3.10445	1.036	2.18189	0.238487	0.403618	0.318215	1.0478	0.658315	1.17453	0.314483	0.220285	0.335481	0.0771367	0	0.0281607
	110706394	uncharacterized LOC110706394	78.2244	92.6987	119.79	76.1432	76.9058	70.9247	52.0145	52.3251	52.5049	45.0029	47.8945	48.731	58.5712	55.9903	52.4662	64.9594	66.8601	66.1244
	novel.2353	PF13855:Leucine rich repeat	65.837	87.1546	96.2367	76.2564	70.9152	55.9801	33.9648	21.8595	29.1795	24.7851	18.0117	32.5758	18.007	12.0777	13.8177	14.2349	9.16645	11.015
	110705488	vacuolar-processing enzyme alpha-isozyme-like	19.5972	35.851	39.5544	20.4161	12.3289	18.6785	5.03738	7.48197	7.06236	4.90208	5.56205	8.08979	3.36944	1.94808	2.80707	2.40067	1.66536	2.71548
	110732991	uncharacterized LOC110732991	24.2379	27.2991	36.6525	20.6879	21.6155	21.8655	6.30111	5.83044	6.48207	7.54497	5.85305	8.85694	5.57533	3.90066	5.44024	3.18108	2.50969	2.83444
	110733606	adenine phosphoribosyltransferase 5-like	52.821	81.5178	107.972	47.1944	42.6213	37.3309	58.2495	48.3271	46.9235	49.2031	41.9179	40.7273	56.5305	79.2406	65.3201	66.375	61.9009	75.9312
	110708804	polygalacturonase At1g48100	13.7627	22.0642	19.6078	14.706	13.1395	15.6267	8.97145	6.47492	10.5978	9.97721	10.1151	11.0998	6.81645	7.29465	8.44311	6.60727	4.86407	4.47616
	110708907	trichohyalin-like	1.16431	0.734043	0.518478	2.07954	1.39349	2.17391	2.53456	4.28952	3.8952	3.11222	4.05789	4.08082	2.01293	2.04848	2.24322	1.92991	1.75257	1.72088
	novel.27955	PF02701:Dof domain, zinc finger	5.27171	5.63569	4.25111	5.08726	3.78669	4.10817	0.562383	0.705025	0.60746	0.34188	1.20052	1.77544	0.35956	0.0769571	0.246123	0	0	0
	110688742	receptor-like protein kinase HAIKU2	20.8058	24.8588	25.7777	24.0745	14.6391	19.7834	7.40806	7.52177	7.67915	5.04897	7.6526	7.45016	5.19565	3.50755	4.67333	3.47885	3.48429	3.08868
	110700990	F-box protein At2g32560-like%2C transcript variant X1	11.6342	13.9943	15.5028	11.7617	8.79828	9.25691	5.92104	5.39786	6.15796	6.18522	5.21252	5.62676	6.40264	8.08873	7.46626	9.76969	10.5863	8.69229
	novel.3298	-	4.86289	15.2876	13.341	5.54905	7.39087	3.01286	0.591782	1.39103	0.886307	0.105122	0.0466727	0	1.57086	1.38823	0.872106	0.911464	1.591	1.44748
	novel.21619	-	122.879	134.918	164.104	117.611	146.414	116.043	75.6587	87.578	91.1941	97.8485	75.1304	80.4714	100.081	120.852	120.482	122.242	125.701	135.465
	110695740	protein ABSCISIC ACID-INSENSITIVE 5	21.4384	24.5832	31.7315	21.4772	16.4867	22.5876	12.3107	12.4527	12.6888	12.9285	13.5165	15.7206	9.82475	6.24629	9.21008	8.68688	8.04607	8.08495
	110688344	copper transporter 6-like	9.68171	15.4085	19.5519	9.05178	14.6691	9.53479	8.52092	7.41816	5.83516	6.12179	5.08751	5.97789	7.9448	12.4375	7.7542	11.7046	12.6703	11.5522
	110709646	uncharacterized LOC110709646%2C transcript variant X1	73.5377	69.7291	89.1065	68.3138	43.6347	60.1996	21.9971	21.7214	26.5689	20.7585	22.9069	28.456	18.1964	14.5513	17.2658	16.6125	14.5779	14.7476
	110713540	3-ketoacyl-CoA synthase 11-like	9.23348	25.4197	39.0717	8.58442	8.37971	6.7065	2.8894	3.7972	4.38108	2.31357	3.48037	3.73165	3.10952	0.741353	1.32406	1.30979	0.411945	0.891728
	110699680	primary amine oxidase-like	5.64004	6.38811	8.8268	4.01719	3.71214	4.27799	3.39579	2.3526	2.72543	3.12985	2.96011	2.64486	3.53518	4.79204	4.31596	4.72095	5.5294	6.70055
	110731133	non-specific lipid-transfer protein-like	119.371	162.493	233.34	102.675	146.794	93.8398	34.3298	23.5707	25.8542	28.1482	32.8444	29.8559	52.1434	50.1133	35.4405	43.1643	51.4249	51.2511
	110737847	protein trichome birefringence-like 41	11.332	10.7864	13.2542	8.78968	6.75131	4.9833	3.32718	2.84018	3.33796	3.01218	1.74019	1.61705	2.57158	4.44812	3.98243	5.00317	6.09179	5.89316
	110730413	transcription factor PRE6-like	6.64147	14.7539	18.3722	5.73171	6.55957	7.11645	1.94839	0.977033	2.59976	2.6381	2.50988	4.36727	2.41356	0.999827	1.33996	0.700216	0.666684	0.460137
	110698563	probable 2-oxoglutarate-dependent dioxygenase At5g05600	21.1862	29.6537	35.5077	22.2955	18.72	20.3037	9.80395	8.80239	12.3309	10.0924	9.1392	10.6553	7.32143	6.1031	5.76522	5.80487	4.94945	5.64597
	110724788	salicylate carboxymethyltransferase-like	70.7538	94.931	107.937	53.9774	42.4584	47.122	18.3386	16.0677	18.0159	13.398	13.9293	20.9186	11.8376	8.31437	12.0954	8.90811	6.71166	9.51843
	110739769	beta-glucosidase 13-like	24.6968	39.553	26.1493	18.4566	14.7672	23.0314	13.9422	16.2609	18.1852	17.6352	16.2246	20.356	7.36154	16.3348	17.8056	26.449	25.6577	32.2233
	110722522	cytochrome P450 90B1-like	13.7837	17.3828	17.1161	13.6173	8.62897	10.7168	7.09422	8.35108	8.27588	7.12766	7.11247	7.79396	5.34079	5.00923	6.30705	4.65034	3.8839	3.65234
	110695544	subtilisin-like protease SBT1.7	9.07085	8.92064	15.256	3.23761	1.97999	2.60181	1.44519	1.10795	1.52571	1.16116	0.883781	0.715957	0.906217	1.62012	1.81403	2.25329	2.02873	3.413
	110731701	homeobox-leucine zipper protein ATHB-12-like	34.8206	39.7391	55.9252	29.5963	36.9425	29.8073	18.7709	16.5728	16.7993	22.4679	19.1589	19.7725	11.9646	17.4792	16.2725	13.8209	11.4358	12.8664
	110711679	protein ECERIFERUM 26-like	31.9076	27.5732	37.5476	29.3427	24.7492	18.1826	19.5733	17.7133	20.5204	16.2547	17.3282	15.2607	22.3329	24.1059	20.5194	23.7784	26.7498	23.1124
	110732450	M-phase inducer phosphatase-like	62.2056	64.4671	95.356	64.1096	57.4037	54.9077	42.2292	43.16	41.5946	36.8813	35.3295	33.7845	37.4087	46.4151	38.9666	49.247	52.034	50.3319
	110717180	glucan endo-1%2C3-beta-glucosidase-like	31.2222	22.8173	14.4519	41.0182	81.3147	38.9153	109.464	71.2697	93.2945	56.0422	59.5632	60.7829	84.0407	66.5792	94.5788	82.6721	74.9423	103.886
	110710561	putative methyltransferase DDB_G0268948	33.5971	37.6969	48.6334	28.855	28.0253	24.4646	9.30407	11.0587	12.4368	8.00386	7.88252	11.3612	7.01482	5.46506	6.31084	4.41621	2.53619	4.42217
	110737401	very-long-chain enoyl-CoA reductase-like	13.2916	21.2559	21.8258	12.0694	15.2696	10.3885	10.0817	7.86387	11.0737	10.2688	9.784	10.5332	10.6225	15.0333	13.7793	15.5488	17.532	16.6558
	110712892	cytochrome P450 CYP72A219-like	14.9532	14.6873	18.44	11.9977	10.8301	12.9746	10.1808	8.16751	9.47131	9.90864	8.70906	8.16137	8.70569	13.7295	11.6983	13.5613	14.2276	15.7143
	110737029	aldehyde oxidase GLOX-like	9.46215	13.7414	17.5546	9.46236	7.08447	8.29812	3.16452	2.24458	3.35997	2.53125	2.85046	3.26002	2.36267	1.65238	2.42102	1.43655	0.886508	1.01612
	110689434	actin-depolymerizing factor-like	58.0384	81.8577	84.3834	49.3515	69.7591	54.9723	40.3107	35.0896	36.0251	33.8131	27.9338	41.0104	42.588	45.1768	44.8147	48.6192	53.9583	64.9016
	110740016	cytochrome c-like	48.967	51.1137	81.8196	40.5362	52.1852	34.2639	37.5638	25.5273	29.1372	28.0562	24.4751	24.7275	32.4579	34.8877	34.5998	42.9852	34.6147	46.1124
	110710587	uncharacterized LOC110710587	50.1546	46.3121	70.8126	46.508	58.0874	42.3348	7.38766	5.37165	6.38385	7.26734	9.78854	21.3637	4.01482	3.33609	4.9883	3.18598	4.94334	3.83831
	110718093	acidic endochitinase SE2-like	2.57622	13.5367	26.1166	6.54291	8.50494	9.55632	2.18816	4.54788	4.22586	0.477349	0.572226	0.763518	4.27985	1.47745	2.16008	3.47664	1.64194	3.26375
	110729388	protein ABSCISIC ACID-INSENSITIVE 5-like%2C transcript variant X2	5.30569	6.9947	8.32067	4.46956	3.35054	5.0022	3.62414	3.86185	4.07405	4.51416	3.91952	4.04849	3.56477	2.47965	3.95648	2.32436	2.28937	2.41403
	110707647	ethylene-responsive transcription factor WIN1-like	0.818775	1.28023	1.3241	1.07108	0.61509	1.03289	0.283186	0.114111	0.154228	0.570115	0.625362	0.689671	0.096994	0.124558	0.113817	0	0	0
	110719558	homeobox protein BEL1 homolog	5.10488	7.00292	8.11999	3.68469	2.07657	4.04253	0.580892	0.546171	1.13034	1.02328	1.44314	1.53587	1.16061	0.372609	0.771749	0.417522	0.193243	0.400121
	110724706	V-type proton ATPase 16 kDa proteolipid subunit-like	206.947	236.692	270.922	193.36	256.64	198.686	181.716	151.983	165.55	154.771	151.022	156.979	168.051	177.299	168.698	198.23	192.79	216.585
	110705361	probable glycosyltransferase At5g25310	2.38529	3.27354	3.30038	2.1212	1.40097	2.25271	0.803211	0.595008	1.0207	0.887786	1.26312	1.68281	0.758631	0.599522	0.524997	0.367384	0.277612	0.287406
	110720822	cytochrome P450 CYP736A12-like	5.29691	12.6132	8.95019	5.79728	2.73086	3.18603	0.932367	1.19542	1.53489	0.608956	1.15426	1.71257	0.812878	0.55094	0.370949	0.182768	0.0966754	0.266897
	110726386	transcription factor PIF7-like	7.48846	7.28928	7.08674	5.33616	3.22199	4.39116	1.61239	3.12299	3.93403	2.32572	1.85154	2.71822	2.35814	3.34271	3.75003	4.17212	5.29643	5.25483
	110734234	galactinol synthase 2-like	24.4611	25.3487	33.0975	15.3471	13.2684	15.3216	9.80968	6.70789	6.92705	6.17289	4.43103	5.02545	8.33869	5.67455	7.31785	8.7975	9.25604	12.5311
	110704602	organic cation/carnitine transporter 3-like	23.8433	34.5769	32.2607	22.6276	30.6984	25.1778	15.6979	11.8932	14.681	10.4637	10.4234	11.9041	11.6694	15.3699	14.6966	17.2706	14.9459	16.7995
	110688443	dof zinc finger protein DOF5.1-like	3.1903	3.81759	4.15901	2.60838	1.90754	2.39559	2.29691	1.73616	1.84574	1.64273	1.44212	1.68487	1.86266	2.68089	2.36524	2.6949	3.44167	3.93536
	110736201	extensin-2-like%2C transcript variant X2	13.2934	26.6581	33.9491	13.4066	20.8617	13.0676	2.05815	1.41295	2.27294	1.05619	0.86572	3.09409	1.01824	0.402342	1.25613	0.422663	0.111784	0.270032
	110723564	leucine-rich repeat extensin-like protein 1	25.7436	55.0313	46.7014	60.3061	17.1424	23.528	3.47798	1.42543	5.01467	1.33068	4.43103	29.0547	1.28288	0	0	0	0	0.105303
	110730331	ethylene-responsive transcription factor ERF104-like	38.705	48.1922	50.6081	47.5028	40.7289	28.1711	39.6981	31.6606	39.2152	17.306	16.7596	17.2066	28.3297	21.5695	23.1259	22.1554	27.1138	42.6295
	110699238	systemin receptor SR160-like	11.2872	14.8374	14.9524	10.9789	5.27698	10.1203	5.18101	5.00894	4.85421	5.27765	6.57711	7.1802	5.10558	4.31093	4.65291	3.61346	4.39024	3.68104
	110686237	probable aquaporin NIP5-1	89.3711	113.081	138.026	75.1312	47.59	62.616	17.4851	13.5309	18.4477	14.4946	13.9434	19.7972	13.1544	9.19409	14.3732	10.473	8.41215	10.1109
	110722349	LRR receptor-like serine/threonine-protein kinase HSL2	17.5873	20.3335	24.6668	18.2758	8.44637	14.1352	8.39583	7.27728	8.80563	8.45131	8.33912	8.50191	5.59404	5.98169	6.88946	5.83928	5.87814	4.75778
	110715013	protein ECERIFERUM 26-like	194.388	240.455	298.315	162.215	132.322	147.923	101.993	101.14	117.663	93.2477	84.057	95.312	105.863	104.563	96.0971	117.597	125.034	117.185
	110728584	starch synthase 1%2C chloroplastic/amyloplastic-like	30.984	34.6031	38.2002	27.281	13.4159	25.3713	14.6247	14.7748	16.6334	14.3522	16.3782	14.4656	15.3091	17.7211	20.0836	20.6651	21.6238	20.9636
	110722684	endoglucanase 6-like	247.453	230.25	211.712	196.77	125.105	231.179	89.6265	91.2058	98.96	98.028	105.736	115.004	98.4559	84.2414	93.7696	81.9065	84.8519	73.5523
	110723446	serine/threonine-protein kinase SAPK1-like	80.8432	108.454	143.807	77.118	62.7831	51.6447	9.26423	7.03686	8.25118	7.24382	5.7176	8.96572	4.9467	4.52562	5.15972	4.53611	2.49166	3.15281
	novel.641	-	6.98514	7.75868	9.40194	7.91215	9.34704	5.23202	6.25011	3.85347	4.44322	4.16192	2.60205	3.25086	4.97456	5.3104	3.7955	7.18038	6.07692	8.71105
	110704464	expansin-A8-like	117.588	141.935	155.04	87.6169	99.5821	104.658	78.6926	70.7977	91.8216	84.9296	79.2204	108.506	77.5591	69.187	69.1462	65.3062	62.6553	63.571
	110732549	glycine-rich cell wall structural protein 1.8-like	15.511	22.1093	16.792	12.7643	11.1816	7.98009	0.294169	0.460978	0.467277	1.42251	1.02856	2.2753	0.528969	0.150954	0.275874	0.422875	0.0559201	0.057893
	110712361	receptor protein kinase-like protein ZAR1	11.6978	12.3405	13.4726	8.63015	10.2452	9.56858	8.19964	7.23753	9.52938	8.35787	8.63794	8.55831	7.77341	6.46179	7.39543	5.36737	6.2746	4.81641
	110708009	probable sucrose-phosphate synthase%2C transcript variant X1	10.4797	12.7743	11.9685	10.9444	5.34216	9.12834	5.4441	5.46948	5.54422	5.83026	7.10961	6.49094	5.10178	5.03427	4.63902	4.45428	4.33396	4.14423
	110708467	uncharacterized LOC110708467%2C transcript variant X1	3.18964	2.64542	2.39099	2.44255	1.44276	3.05088	3.90111	6.22558	3.31611	6.13569	4.26086	4.93297	3.66543	4.39329	4.46928	2.59177	2.74184	3.23698
	110733409	tubulin beta chain-like	35.2059	52.3772	59.9886	32.2931	40.1533	39.1396	18.8497	17.5864	23.2267	17.613	18.8881	18.5405	19.9844	19.7556	24.217	24.904	25.8904	26.5465
	110684050	expansin-A6-like	181.065	241.702	241.938	150.117	152.659	187.55	124.751	138.844	140.616	178.041	184.123	201.018	157.854	177.448	166.477	147.371	150.338	143.911
	110729702	F-box protein PP2-A13-like	21.9909	22.2622	32.9879	20.9983	21.4947	17.6806	12.5951	10.9073	14.8472	8.87089	6.90117	10.0005	11.9769	11.0798	11.1901	12.5072	15.4457	17.2766
	novel.8144	-	1.10913	2.53746	4.33599	0.861477	2.08489	0.969221	1.30153	1.10136	1.48855	0.890119	0.359272	0.647156	1.40423	1.13541	1.09853	1.99961	1.85561	2.34371
	110728069	GDSL esterase/lipase At4g28780-like	267.485	301.993	256.944	223.517	273.767	219.107	172.926	129.857	191.978	146.546	144.033	144.565	174.858	172.825	164.991	184.43	174.675	206.043
	110708634	probable linoleate 9S-lipoxygenase 5	10.7188	12.1951	13.1477	9.03642	3.97385	3.98111	1.80876	2.22844	1.84278	2.17156	2.41035	2.00843	1.79447	3.56333	2.39817	4.12435	3.67549	4.05066
	110704629	14 kDa proline-rich protein DC2.15-like	6.75987	8.60672	11.8689	6.06725	5.59008	4.72574	0.423068	0.19889	0.134405	0.93523	0.778554	2.80481	0.338111	0.289465	0.198378	0	0	0.0832605
	110718862	V-type proton ATPase 16 kDa proteolipid subunit	175.941	190.507	246.58	164.944	194.461	165.861	123.046	103.858	116.34	104.92	108.574	118.945	123.82	126.818	129.03	137.441	148.226	156.458
	110739931	uncharacterized LOC110739931	7.02482	4.95289	5.91838	5.67924	9.79577	7.33249	9.74321	12.8012	12.7734	13.6848	14.4223	16.4811	5.96751	8.38389	8.73824	10.1376	8.73496	9.49529
	110682493	sugar transporter ERD6-like 6	13.8301	16.8108	19.7444	12.2717	10.5409	11.0966	8.03583	8.59255	9.4308	8.90809	9.42952	8.86426	8.42435	6.66247	7.71337	6.04765	5.032	5.84212
	110739778	7-deoxyloganetic acid glucosyltransferase-like	15.7834	40.0549	34.5663	9.6254	6.4091	13.9402	17.1016	18.3765	14.9081	20.8837	19.3733	21.2453	13.3505	18.1376	19.2515	14.6751	11.7612	15.548
	110723992	alkane hydroxylase MAH1-like	7.3983	15.5399	23.4906	9.37312	4.82432	3.45054	0.564091	0.696116	1.14245	0.759875	0.817481	1.93666	0.845279	0.253282	0.33063	0.228064	0	0.208151
	110730246	probable purine permease 11	14.1714	14.3544	21.4105	16.1313	12.3607	7.89836	2.1482	1.80719	2.47844	1.46838	1.66452	1.8204	1.40057	1.04434	1.16635	0.528226	0.429855	0.356017
	110729570	probable WRKY transcription factor 14	8.00886	8.06355	7.89111	5.01179	2.43221	4.45869	0.67187	0.360978	0.548867	0.424352	0.459239	1.39386	0.153415	0.164178	0.0900121	0	0.0364912	0.0377786
	110728016	ras GTPase-activating protein-binding protein 2-like%2C transcript variant X1	25.5958	32.1319	32.4327	25.7163	27.9015	25.5624	21.3879	20.9066	20.6019	20.7841	22.5356	20.9049	29.0008	28.2413	24.2466	32.4446	30.3443	26.949
	110688411	expansin-A6-like	5.74931	5.96246	6.45143	4.0291	13.4861	4.61935	5.76256	6.18124	5.02804	10.866	10.4851	8.49406	5.98375	8.99619	7.45928	4.68152	6.85032	5.36692
	110698797	zinc transporter 1-like	3.91088	12.5496	19.5742	3.21051	4.32763	2.47683	3.85054	2.02068	2.21899	2.22697	1.23593	2.67153	1.12715	0.597371	1.21768	0.724087	0.255338	0.422954
	110692916	bZIP transcription factor 11-like	105.73	94.3675	132.928	97.566	66.0059	86.2392	67.1491	53.3224	60.0034	58.2708	47.2534	53.4738	54.0166	61.9897	64.8204	70.182	68.8434	79.5873
	110695060	-	13.9527	16.1937	16.4987	14.6267	13.8188	12.143	10.3452	9.72682	10.089	7.71161	8.82525	7.77249	11.8248	9.7394	10.4288	12.2487	10.7322	14.3621
	novel.35045	-	42.0938	56.8524	100.752	52.8961	45.8976	36.9275	23.3374	25.0772	21.7751	25.6864	24.1441	24.7032	21.2763	19.0202	23.3573	16.4921	14.4274	15.168
	110732988	galactinol synthase 1-like	8.47973	12.5131	14.279	7.06581	5.41575	10.1235	3.43129	2.71	4.70921	2.88237	2.12165	2.12318	3.89399	2.81725	2.74593	5.08053	4.22671	6.64478
	110732727	lipid transfer-like protein VAS	57.7668	74.2088	90.7759	40.8667	46.218	41.393	32.7489	20.7309	31.6758	21.1673	20.4965	23.9533	27.2091	24.5423	25.0106	33.2105	30.0483	37.4259
	110712504	uncharacterized LOC110712504	5.3803	6.83554	6.89242	5.95458	2.73091	5.92675	2.90481	3.32227	2.87181	3.28855	3.73394	3.83929	2.62468	2.51402	3.7203	2.03333	2.17579	1.74061
	110730220	protein ABCI7%2C chloroplastic-like	23.6486	28.807	28.6372	24.608	16.3935	22.8656	21.5291	19.5775	21.2601	17.7298	20.8439	19.3188	25.0035	23.2928	21.1515	27.4039	27.2972	25.9227
	110698273	temperature-induced lipocalin-1-like	128.685	134.598	189.651	128.304	186.285	120.157	127.88	102.772	117.113	115.662	102.231	106.026	111.164	123.325	133.259	135.023	139.663	154.376
	110725292	G-type lectin S-receptor-like serine/threonine-protein kinase At1g34300	3.39172	6.49121	5.79496	3.75708	2.86704	2.57263	0.906855	1.06108	0.979544	0.851992	1.04581	1.25969	0.893857	0.392968	0.737061	0.325906	0.390747	0.261757
	110684971	CBL-interacting serine/threonine-protein kinase 25-like	31.2782	29.0333	34.3639	31.1043	19.0215	26.9994	13.9433	9.81627	12.5689	9.79349	11.0727	11.3517	9.96313	7.93048	10.2741	6.77589	5.95394	7.66445
	110724315	protein PIN-LIKES 3-like%2C transcript variant X2	9.25586	16.7916	31.3659	12.0689	9.09436	9.29169	2.52122	3.3018	2.87492	2.61252	2.83352	4.26401	1.61914	1.29377	1.89998	0.970798	1.07836	1.48854
	110728030	serine/threonine receptor-like kinase NFP	14.753	17.1315	19.68	13.302	12.3541	11.5571	5.60247	6.55108	7.07428	3.84274	4.92995	6.62589	4.3638	2.65603	3.06708	2.94348	2.53005	2.45141
	110718375	trihelix transcription factor ASIL2-like	16.5869	22.9457	26.0028	15.4496	12.6576	14.1321	6.14084	5.39084	6.30061	6.88268	7.33394	7.89312	5.25824	5.20912	6.02336	4.59395	4.82422	4.03253
	novel.21344	PF03732:Retrotransposon gag protein|PF14244:gag-polypeptide of LTR copia-type	3.27171	5.20695	5.98378	2.90421	3.05763	2.60617	0.877545	0.962608	1.46364	1.51554	1.97826	2.38948	0.78899	0.600421	0.754387	0.709589	0.708971	0.172702
	110691375	eukaryotic translation initiation factor 5B-like%2C transcript variant X2	9.693	6.05633	6.61845	11.6834	6.12153	8.98122	8.06324	10.9798	9.53986	9.28244	12.3917	10.8925	5.84813	7.8603	9.50553	6.70394	7.55339	7.1931
	110702211	mannan endo-1%2C4-beta-mannosidase 7-like	1.104	3.40758	2.14766	1.61106	1.4837	1.2028	0.612427	0.664409	0.763287	0.624842	1.30041	0.93697	0.790642	0.386793	0.485978	0	0.0537319	0.111255
	110708066	uncharacterized LOC110708066	6.12326	8.50774	7.73272	4.98251	6.0942	4.80486	2.41797	2.57371	2.39147	2.30698	3.17355	2.89498	2.4611	2.107	1.83974	1.18049	0.832562	0.969678
	110732400	uncharacterized LOC110732400	3.37599	5.51069	8.07436	2.24119	4.41272	1.98837	2.43793	3.43832	3.56275	1.61678	2.51239	2.07807	3.60448	4.50372	2.2101	5.25687	4.63438	6.62108
	novel.22217	-	2.14756	1.84928	2.01512	2.38523	5.2675	2.61101	3.18483	4.89005	4.73409	4.8685	3.58107	4.06792	3.43263	2.93876	4.41163	2.01612	2.16618	2.38061
	novel.4565	-	110.613	99.8989	106.254	111.543	106.286	113.647	152.296	221.342	186.41	188.089	195.193	167.604	164.18	132.422	151.193	133.146	157.006	112.254
	110700334	uncharacterized LOC110700334	7.59364	7.28591	9.3298	5.30547	5.51937	5.29773	1.56901	1.57144	1.13779	1.18756	1.6571	1.51831	1.43112	0.700123	1.0236	0.44129	0.389035	0.40276
	110697213	beta-D-xylosidase 1-like	10.9222	12.9583	14.7058	14.8944	6.47594	7.78768	1.96343	1.64096	1.77889	1.28603	2.97087	1.85957	1.48198	0.746328	1.40941	0.888559	0.801772	0.400718
	110714476	uncharacterized LOC110714476%2C transcript variant X1	6.821	4.34228	6.57906	4.08967	5.05095	4.58921	2.29175	2.69346	3.62965	2.3468	2.60486	2.61738	3.91896	2.87087	3.53988	4.54196	5.11247	4.49693
	110706239	adenosine kinase 2-like	472.062	528.618	589.27	454.911	538.744	492.05	449.482	335.724	365.397	370.961	324.767	364.944	417.492	438.51	405.946	476.623	405.045	549.678
	110736192	serine/threonine-protein kinase Nek6-like%2C transcript variant X2	11.9264	10.2814	5.53109	13.8216	20.4826	16.5901	13.3955	15.2892	19.4362	19.2257	20.236	29.1293	16.2181	15.5946	13.7811	14.0471	16.6847	13.4174
	110727475	protein MARD1-like	85.091	96.1587	132.012	81.5093	66.0716	76.4186	41.1331	39.6087	40.7497	41.8677	43.5888	42.6583	35.5331	32.4941	38.0158	33.2069	32.5233	34.0227
	110692774	pectin acetylesterase 8-like%2C transcript variant X1	6.63395	16.58	25.9245	6.87027	3.68235	4.12241	1.83374	1.23618	1.7477	1.11858	0.764051	0.884754	2.44712	2.98277	1.62236	2.31276	2.05205	2.81898
	110713546	protein NRT1/ PTR FAMILY 2.12-like	11.4128	11.4304	10.6768	9.79715	5.49176	7.26239	1.83309	1.3075	2.22903	1.91257	2.26829	4.01103	2.19748	1.4272	1.63016	1.32891	0.93724	0.783709
	110712378	protein JINGUBANG-like	13.6762	8.83821	10.7328	16.3522	14.07	12.8306	23.2656	17.778	21.729	14.6745	15.2501	13.0809	15.3444	15.8519	19.9579	20.8891	18.593	23.0161
	110693043	uncharacterized LOC110693043	30.5139	26.3078	38.2031	24.4247	17.8743	24.7211	12.4615	8.76908	11.3166	10.2653	8.61045	11.7652	7.9391	6.51533	8.30549	5.9149	6.61495	6.29307
	110726513	-	49.1955	60.7491	98.5641	51.0142	33.9158	34.9478	8.85837	6.63488	8.49995	7.29355	5.60336	10.0962	5.72361	6.13285	5.01263	4.62961	3.63044	4.46768
	110722297	mannose-1-phosphate guanylyltransferase 1-like	51.1737	61.9968	71.3853	49.3091	54.5001	49.4201	36.727	30.865	37.5768	30.1614	32.9339	31.537	34.6776	37.8691	38.2206	42.7388	38.8103	46.3532
	110703674	U-box domain-containing protein 4-like	14.3615	16.195	22.2784	16.0022	12.9171	13.1038	11.2588	9.12571	9.78862	8.7773	11.3013	11.666	11.0852	8.07761	9.0691	6.65908	6.60185	6.83477
	110711439	protein ALUMINUM SENSITIVE 3	7.86032	17.4102	33.0546	6.53602	8.07231	3.95368	2.80082	1.11414	1.59137	0.937652	0.773135	1.37734	1.74336	3.09562	2.071	2.72933	2.3959	4.19765
	110710720	ubiquitin-activating enzyme E1 2-like	47.1208	46.844	38.3692	51.0779	35.4233	49.8793	53.5652	58.8114	54.3163	51.4812	65.1688	53.242	58.353	47.6786	47.99	44.3153	41.3254	44.4297
	110697163	CDGSH iron-sulfur domain-containing protein NEET-like	19.1038	22.1419	22.445	15.6984	33.4493	18.0419	11.6962	8.15619	11.9834	9.37263	8.82485	10.8929	12.1517	17.9058	14.7165	14.7119	20.6775	17.0336
	110717984	serine/arginine repetitive matrix protein 1-like%2C transcript variant X2	18.8508	25.9954	25.0951	20.5068	11.3192	18.8262	13.0158	17.7472	15.2295	17.043	20.0976	16.0429	12.3533	18.0068	15.7908	13.3975	13.501	12.347
	110693523	protein TRANSPORT INHIBITOR RESPONSE 1-like	37.6733	43.0256	44.9879	38.4892	31.353	37.3705	34.6714	34.7661	32.1924	34.457	35.3648	34.0228	36.8475	30.4449	32.217	29.0263	26.2426	26.5819
	110718649	-	2.73731	2.18571	4.49027	2.30877	0.575416	1.3246	0.158952	0.34872	0.100996	0.19765	0.409518	1.02871	0.0635165	0.027189	0.248444	0.0571244	0	0.031282
	110710401	putative ABC transporter C family member 15	0.896455	1.75211	1.0614	0.757369	0.3728	0.848165	0.653326	0.749625	0.527686	0.477332	0.464613	0.922903	0.544255	0.17047	0.249231	0.191018	0.227338	0.183057
	novel.15441	-	3.6418	7.18458	10.4281	3.65367	3.36483	3.75071	1.28207	0.602718	0.916431	0.664248	0.943732	1.31543	0.640384	0.10965	0.35068	0.0575937	0	0.0630782
	novel.21927	-	1.90789	0.930075	0.735608	1.65544	5.73029	1.8024	4.64713	5.59825	3.64476	8.30661	7.91052	7.79396	3.88803	5.11716	4.76668	3.96646	5.24516	4.51566
	110721613	truncated transcription factor CAULIFLOWER A-like	258.191	350.497	398.474	236.555	216.657	225.722	116.729	105.027	113.043	104.047	89.0022	133.733	64.5326	56.0675	78.8093	41.2244	13.9835	10.2614
	novel.419	-	9.29729	7.90609	12.6782	9.98246	10.594	9.48998	9.24151	4.76695	7.03406	5.58611	4.32255	6.139	6.77024	8.10146	6.92136	9.13336	8.85702	12.4281
	110738348	RNA polymerase-associated protein LEO1-like	3.78118	4.06797	4.58459	3.28605	2.42624	2.77277	2.53195	1.98384	2.38948	2.26353	2.38453	1.64569	1.66642	3.20998	2.72366	3.58621	3.85048	4.10357
	110715286	expansin-A4-like	19.5339	26.9058	30.6688	18.2189	19.4954	17.6281	9.27946	8.04968	9.1599	9.75288	10.2459	14.2814	10.1308	7.99301	9.73833	6.72927	4.28395	7.43529
	110707994	36.4 kDa proline-rich protein-like	24.4274	58.6658	77.5126	22.6806	23.923	23.2539	19.2041	14.4981	22.0174	18.5885	15.3419	14.497	23.9018	27.1293	31.7289	35.5025	21.0661	23.5434
	110714377	G-type lectin S-receptor-like serine/threonine-protein kinase At1g34300	6.11987	7.10348	7.57415	5.83751	3.30734	4.64136	1.90067	2.39629	2.14084	1.30703	2.71868	2.31152	1.44995	1.35217	1.45837	0.698587	1.20709	0.535578
	110728589	malate dehydrogenase%2C chloroplastic-like	40.3933	50.8396	47.8826	35.879	51.4875	43.5386	37.9565	30.1031	34.8638	29.3332	30.9525	35.5027	40.2048	39.6985	32.3012	46.2331	38.2523	47.0861
	110738692	BTB/POZ and TAZ domain-containing protein 3-like%2C transcript variant X2	14.0699	11.7928	19.429	10.4002	9.25205	8.74957	9.67315	8.4948	10.6466	10.746	9.81318	10.138	7.03414	8.5418	8.3578	7.96736	6.1045	6.81271
	novel.10191	-	5.77093	6.7564	6.18725	4.32781	2.70512	4.23974	2.36632	2.34198	1.95854	1.80675	1.30639	2.00523	2.31415	2.49248	3.03673	4.09539	3.76432	4.92656
	110686199	scarecrow-like protein 15	47.7737	52.3925	60.0162	41.9898	21.5535	35.7835	7.46671	8.39248	6.86137	6.77438	7.78787	11.1489	7.17244	6.11554	7.34446	5.1133	5.57582	4.99712
	110692749	E3 ubiquitin-protein ligase RHA1B-like	48.7323	49.6119	75.3445	35.7568	68.1227	46.2386	35.9322	35.526	38.1298	46.0621	47.9233	51.6903	41.5948	38.7785	48.7514	36.011	38.9411	30.5461
	110739965	CBL-interacting serine/threonine-protein kinase 25-like	29.3498	27.5105	50.7022	24.5773	13.8417	21.8668	5.17252	3.84618	4.15651	3.83947	3.39689	4.41861	2.91799	1.87362	3.70945	2.40564	1.8123	1.5968
	110735706	uncharacterized LOC110735706	1.10231	0.481584	0.0948739	0.40291	0.506829	0.777088	1.19715	2.30843	1.68246	1.83343	2.08358	1.63347	0.851347	1.47854	1.42716	0.787546	1.06458	0.718784
	110685990	putative phospholipid-transporting ATPase 9%2C transcript variant X1	8.07343	10.2702	10.6685	9.33866	3.96471	8.04883	5.67445	5.55914	6.6058	5.58115	6.55756	6.9903	5.04237	5.04995	4.72612	4.29249	4.11861	4.85743
	novel.775	PF00190:Cupin	4.92824	4.26698	8.77541	1.80559	3.17585	2.27518	1.85498	2.74952	1.89273	1.95381	0.69879	0.826751	0.523227	2.17254	1.53495	3.31753	2.21529	2.98922
	110727709	acidic endochitinase SE2	0.9127	9.80486	15.3365	4.54883	2.67526	5.29815	1.28523	3.32314	2.50089	1.28739	0.118258	0.608622	2.63206	1.42897	2.46082	2.48265	2.01561	4.04698
	110730148	probable acyl-activating enzyme 2	7.1504	5.33488	6.30596	3.48277	3.79481	2.93469	1.96168	2.2479	3.03816	1.90568	2.7075	2.55463	2.68234	3.30306	3.33442	4.6926	4.12527	4.30701
	110738407	nudix hydrolase 16%2C mitochondrial-like	6.06982	3.15501	3.02765	6.03206	7.81358	6.12313	9.23801	8.79408	8.53026	9.32803	9.97775	10.5482	8.72841	8.29961	8.28563	7.1674	6.56486	6.66054
	110706036	3-ketoacyl-CoA synthase 19-like	62.4125	67.1375	74.0532	52.6692	64.9135	54.7948	47.2274	54.0487	56.3697	48.6318	49.7019	50.3551	48.0347	57.3686	55.2935	58.3566	70.9938	64.6543
	110722750	probable serine/threonine-protein kinase WNK10%2C transcript variant X1	7.45193	9.26775	7.93788	8.84814	5.03714	6.67891	2.87004	2.74668	3.1994	2.63409	3.76314	5.24226	3.1948	2.05136	2.47525	2.15496	1.78288	1.87604
	110734114	short-chain dehydrogenase reductase 3b-like	3.75781	7.81879	9.21139	2.88085	3.68193	3.75291	1.92423	1.37845	1.83394	2.62057	2.98462	3.5147	1.70259	1.41061	1.46083	1.28427	1.30638	1.19017
	110706253	mitochondrial uncoupling protein 1-like	36.1148	43.673	48.8468	41.9854	44.0323	43.3391	40.972	28.5545	32.6461	27.1073	28.6444	31.7057	35.1498	36.0712	33.1792	38.228	36.0119	46.0872
	110703146	EG45-like domain containing protein	3.70118	26.9722	48.7388	13.5165	20.8534	19.6491	4.84614	6.53382	4.88019	1.81916	0.605761	1.12579	4.60374	3.566	3.51575	5.12625	2.29438	5.83034
	110722512	uncharacterized LOC110722512	52.2121	63.9753	67.511	46.5333	71.4573	54.2349	53.0977	37.9263	42.047	44.8186	47.1094	47.5968	49.5157	59.2117	52.9147	56.3993	57.975	62.5555
	110688070	subtilisin-like protease SBT1.4	13.6892	16.3307	17.3196	12.914	11.6812	11.1898	10.0433	8.89469	9.59262	7.9138	10.7793	8.83696	8.6479	6.60568	8.40591	6.07771	5.49351	6.83499
	110720646	zinc finger protein 2-like	4.38298	10.1593	15.3912	2.7933	2.06242	1.81825	0.82293	0.357112	0.844648	0.944564	1.32801	1.25902	0.682972	0.454773	0.712384	0.0682489	0.216602	0.074748
	110724851	protein decapping 5-like	22.822	24.3531	23.005	23.7976	19.1318	26.0072	28.5991	29.2692	30.1843	31.2235	39.4994	29.9717	30.7792	26.3508	28.2951	25.8009	25.2772	23.6159
	110691030	polyol transporter 5-like	27.1599	30.0758	39.8236	27.8884	23.893	25.0835	3.46563	3.05483	5.0135	2.6164	3.58742	7.0921	4.04326	2.03246	2.69873	2.23519	1.76464	1.79036
	110709025	axial regulator YABBY 4-like	3.49338	5.81412	6.01337	3.12126	1.04753	2.05225	0.192912	0.181382	0.551581	0.373144	0.497011	1.03534	0.0770867	0	0.301524	0	0	0
	110708658	uncharacterized LOC110708658	9.13585	9.76719	14.5406	7.3668	7.67893	8.3578	3.92818	2.15448	1.74714	2.00808	1.80722	4.09242	1.17726	0.94069	1.84194	1.05879	0.224018	0.541151
	110730260	M-phase inducer phosphatase-like	56.8275	60.6728	85.7134	53.2498	58.4827	50.3419	48.5493	51.314	47.1754	46.7686	36.6615	43.2327	42.2118	56.5274	46.6289	55.1106	56.2649	61.4129
	110706007	protein-tyrosine-phosphatase MKP1-like	13.0981	13.1717	11.9114	14.1179	7.88598	13.2731	15.8467	17.7851	16.1546	18.1582	18.7818	17.2311	17.8906	16.4077	15.9146	14.3384	14.162	12.5299
	110706070	dihydropyrimidine dehydrogenase (NADP(+))%2C chloroplastic-like%2C transcript variant X3	15.7109	18.513	21.3323	16.4955	11.921	13.6297	10.8749	8.62725	11.3687	10.9588	12.1576	10.4605	10.9997	13.2188	13.035	15.755	15.0006	16.8139
	110706399	leucine-rich repeat receptor-like serine/threonine-protein kinase BAM1	49.914	57.7843	47.9781	56.6698	48.6648	62.7543	66.1916	75.534	70.4462	66.5817	82.6094	66.7499	68.3853	58.9738	68.4386	60.8109	53.1085	52.1133
	110707868	heme-binding-like protein At3g10130%2C chloroplastic%2C transcript variant X1	9.37021	13.9101	14.7398	10.8285	10.4142	8.9162	8.30576	8.34177	9.31933	7.07302	8.33712	7.1155	8.01071	9.14421	8.49731	11.3563	11.5833	10.9666
	novel.28387	-	1.30818	1.08117	0.725336	1.312	0.701964	1.32023	0.917839	2.32153	1.0103	1.68247	1.84131	1.84876	1.34824	1.7911	1.49117	1.01744	1.15007	0.778499
	110733464	uncharacterized LOC110733464	32.9143	42.2622	48.4252	33.1064	43.6539	28.3625	32.8133	22.4963	28.7327	29.6381	24.9088	26.6101	29.4201	30.0985	30.3879	35.3038	37.6598	41.8137
	110686434	tubulin beta chain-like	67.2256	100.401	121.288	72.0346	77.773	75.5731	51.0189	41.56	49.6166	39.1108	40.8828	43.4608	48.1716	51.551	53.5659	52.7621	49.5561	58.2525
	110697162	xyloglucan galactosyltransferase XLT2-like	15.2557	17.5246	19.2786	14.3996	12.4	13.5262	8.4295	7.52805	8.92065	7.0813	7.9378	8.35739	6.79309	6.51015	6.60973	4.34653	6.07735	4.26109
	110730575	cytochrome P450 CYP82D47-like	3.46617	7.27863	10.0242	1.94439	2.39272	2.09141	0.982968	1.30665	0.969149	0.983442	0.374258	1.15568	1.4628	1.14798	0.794684	2.19265	2.04899	2.60156
	novel.11219	-	1.62561	2.75966	2.40826	1.93605	7.54098	3.08464	5.64653	3.30021	3.9271	6.38868	6.57165	5.05876	4.48216	3.68066	3.72106	3.70202	2.17576	1.62182
	110730119	-	9.48968	3.61971	3.35647	12.0207	7.99587	7.48002	16.124	22.9135	20.9109	24.1693	22.4372	19.42	18.7555	20.2508	20.4033	16.1536	17.0889	11.8236
	novel.21658	-	38.9629	31.668	36.7869	18.1198	55.4635	35.9754	38.648	47.1096	42.2282	50.9177	40.5397	43.4013	33.5897	35.4149	43.4932	30.3581	32.2734	27.7075
	110733129	ethylene-responsive transcription factor 1B-like	1.9556	2.80722	4.54449	1.66786	2.46291	2.12537	2.21384	2.79228	2.4702	0.984749	0.298101	0.818237	1.48879	0.609584	1.87361	2.79435	2.34028	1.97654
	110712823	pyruvate kinase 1%2C cytosolic-like	37.0488	45.1325	50.7161	35.0124	26.0447	35.4843	27.353	24.3266	26.2785	25.4241	25.6929	25.1273	26.3177	27.9039	30.0985	32.209	30.9167	35.3409
	110708396	39S ribosomal protein L41-A%2C mitochondrial-like	38.1684	41.0984	60.5464	29.646	51.0503	33.2123	36.7186	29.854	34.6575	34.7766	30.0645	32.0042	35.0866	39.7782	35.2667	43.0303	43.8022	49.1178
	110729750	carboxylesterase 1-like	7.93724	14.3561	11.9252	10.537	10.5905	7.92689	5.80102	6.77084	7.10168	4.10413	3.64435	5.96778	5.75518	5.59436	7.12859	7.65616	7.47205	10.1568
	110721740	transcription factor IBH1-like 1%2C transcript variant X1	9.52997	15.9856	11.3543	9.68146	6.29232	10.7865	4.00464	3.60505	3.97914	5.50934	4.98621	6.45581	2.85999	2.53595	3.03642	2.75589	1.45773	2.7165
	110683155	indole-3-glycerol phosphate synthase%2C chloroplastic-like%2C transcript variant X3	16.793	16.3751	17.2434	13.1676	11.2509	12.8179	9.23373	10.4464	11.7339	9.52145	10.5685	10.4516	8.95439	11.3257	12.1796	13.9212	15.6691	14.1831
	110683351	L-type lectin-domain containing receptor kinase IV.1-like	4.7452	6.65189	5.52282	4.49726	3.22524	3.1019	2.24084	3.50305	3.3708	1.92474	1.90784	2.04559	4.30453	3.07563	3.36743	2.91078	3.94153	3.85744
	110708474	guanine deaminase-like	17.7893	18.9708	19.5214	13.9112	19.6172	17.2222	13.3772	8.17145	11.6126	8.40528	9.69019	9.19953	9.29496	11.1932	13.1046	13.0446	14.383	19.4179
	110709862	V-type proton ATPase 16 kDa proteolipid subunit	186.276	213.197	233.723	179.651	213.705	186.789	181.269	119.882	139.012	134.999	127.225	153.564	157.651	161.963	151.027	170.979	167.906	211.908
	110682203	uncharacterized LOC110682203	3.66036	5.06054	6.24831	4.09708	2.78946	3.87714	3.81808	4.2752	4.2013	3.53913	3.94747	4.40507	3.16233	3.24169	3.35276	2.13306	2.17739	2.13125
	110717756	deacetoxyvindoline 4-hydroxylase-like	3.37609	4.67415	8.2229	3.539	2.89634	2.2615	2.35773	2.8346	3.09436	1.60204	1.53637	1.53748	2.13139	2.02307	2.28359	2.83367	3.70309	3.19479
	novel.10206	-	0.879501	0.60858	0.377662	1.02963	1.75437	1.33663	2.80005	2.39642	1.88175	2.52947	2.45749	2.99192	1.67833	2.24739	2.65957	1.1998	1.26927	1.22928
	110695992	uncharacterized LOC110695992	11.4092	16.0699	19.3625	10.2814	5.59057	6.97791	5.54216	6.51851	5.87561	6.83122	5.91313	5.46523	6.76828	7.79699	6.69638	8.43695	8.47565	9.3139
	110722514	uncharacterized LOC110722514	2.62563	4.7591	5.04226	1.92607	3.45768	3.82406	1.33515	2.51069	1.56615	1.44735	0.226801	0.583624	1.47743	2.31892	2.21527	2.43604	3.51422	4.36585
	novel.12616	-	44.2609	72.4415	61.4086	40.9913	60.0345	44.7225	37.2496	26.8482	29.6866	28.9569	32.2028	37.1283	34.9262	39.983	31.4139	43.91	40.8156	44.8493
	110700501	uncharacterized LOC110700501%2C transcript variant X1	6.15565	7.99029	7.61737	3.93347	4.07264	4.77422	1.62913	2.02307	2.10931	1.70724	2.00245	2.29986	1.32655	1.04105	1.23954	0.729085	1.05177	0.798513
	110686691	rac-like GTP-binding protein 3	17.6811	27.934	28.4233	15.7812	16.3661	16.961	14.269	15.2301	17.2769	17.6826	18.3275	15.5827	15.5346	14.2335	16.2149	13.1078	12.7458	11.1754
	110709856	cytochrome P450 86B1-like	3.82729	6.52502	12.0973	4.50566	2.70141	2.77689	0.337802	0.0866211	0.497561	0.1782	0.237354	0.378101	0.515392	0.0315171	0.287993	0	0	0
	110700063	chitinase-like protein 1	175.371	189.015	212.854	163.701	190.163	168.259	127.417	115.106	130.213	114.805	113.596	121.623	135.514	135.405	145.924	136.859	141.762	156.148
	110728588	urease accessory protein G-like	16.9606	23.6749	25.0428	21.3578	20.5664	18.8518	22.6932	14.6721	18.0992	15.7424	16.062	16.1821	18.0093	20.7386	19.6944	20.9876	21.1771	26.1092
	110700385	iron-sulfur cluster assembly protein 1-like	149.927	152.04	187.818	137.009	210.013	148.745	141.41	119.201	120.704	134.732	125.364	130.418	145.314	149.071	142.921	155.458	156.002	181.284
	110700846	putative lipid-transfer protein DIR1	156.329	138.464	152.74	146.75	234.18	152.017	286.222	209.199	208.581	272.131	227.667	289.166	253.609	209.414	207.654	200.79	137.777	216.617
	110698699	uncharacterized LOC110698699	14.7091	26.4471	31.3617	11.4503	13.9395	12.9153	10.4259	10.4563	13.0723	10.2177	9.87459	10.9277	14.4982	15.7412	13.2974	13.0891	18.7621	15.1015
	110719317	vacuolar cation/proton exchanger 3-like	46.924	60.1206	62.0452	49.5786	32.8193	39.1142	17.9769	18.396	21.1214	17.5681	16.9404	20.5853	18.5316	13.5591	12.3535	13.3249	12.5056	13.9533
	110697986	transcription factor BIM1-like%2C transcript variant X2	11.5964	16.124	14.8294	9.3461	5.64923	10.4839	6.38701	5.75761	6.58936	6.58647	7.41576	7.23402	5.07812	4.05466	5.5987	4.59074	5.5575	4.32814
	110713214	aspartyl protease family protein At5g10770-like	4.21047	6.23076	5.99846	4.36045	2.8618	3.6148	2.77382	2.47763	3.27154	2.52936	2.67988	2.92263	1.53791	3.38057	4.19461	3.99989	5.49699	4.83115
	110718479	rop guanine nucleotide exchange factor 1-like%2C transcript variant X1	23.0679	26.8397	22.9205	22.6374	16.3154	23.9849	35.1876	34.2772	33.3881	36.5496	42.2439	33.1997	34.8985	32.6414	36.2135	30.2826	28.8375	28.0416
	110707321	-	2.83646	2.64249	4.25141	2.22104	2.39812	1.2782	0.811831	0.580113	1.54748	1.18445	1.47007	1.75306	2.33571	2.19962	1.73586	2.90589	3.11119	2.76082
	110684637	peroxidase 57-like	2.01188	5.84212	9.5283	1.86423	2.15913	2.48514	1.14317	0.420589	0.284224	0.906451	0.603677	0.800252	0.417082	0.306063	0.652564	0.160761	0	0
	110735383	NADPH-dependent aldo-keto reductase%2C chloroplastic-like%2C transcript variant X1	1.78289	0.547585	0.514865	2.67242	3.10923	2.24913	3.43556	3.31304	2.47676	2.62891	2.52893	2.37779	3.9601	3.25472	3.67626	3.89398	4.67206	5.72105
	110695068	sodium/hydrogen exchanger 8-like	15.8733	18.8047	17.6276	14.3794	7.93298	13.7631	11.2329	12.6219	12.0518	11.7474	13.6217	11.4689	11.5783	10.6288	11.8435	9.78307	9.38679	8.58707
	110729582	protein REVEILLE 6-like	23.1782	30.3455	25.435	16.6265	13.7305	21.3429	13.1753	12.2001	13.1913	16.6587	14.621	18.1503	18.7458	13.5561	14.852	11.7656	11.6879	12.5324
	110683010	protein Brevis radix-like 4	6.07707	5.93781	6.14131	4.80016	1.61019	4.32041	2.22399	2.54564	2.36539	2.80552	2.45563	3.26635	2.16378	1.9517	2.14613	1.45952	1.39698	1.48432
	110698321	transcription factor IBH1-like 1	14.8149	27.4164	28.8097	12.845	12.7859	11.63	5.30442	4.25751	4.37734	7.18569	5.92832	7.59698	3.87735	4.11617	4.3072	3.9056	3.83662	3.51367
	110691535	zeatin O-glucosyltransferase-like	5.14676	4.88359	6.38258	3.59673	5.88718	3.4267	2.35691	3.13938	3.93106	2.53996	2.12529	2.45545	3.57887	3.46711	3.20497	3.64222	5.55565	4.26736
	110685321	-	2.71481	6.05884	9.32269	1.98745	2.17131	1.4725	1.25233	1.75589	2.0521	1.49348	1.79517	1.16528	1.15888	2.43527	1.97801	3.36364	2.8818	2.12735
	110718575	LEAF RUST 10 DISEASE-RESISTANCE LOCUS RECEPTOR-LIKE PROTEIN KINASE-like 1.1%2C transcript variant X1	5.72373	7.46462	8.11301	6.5142	4.80213	5.06127	3.10644	2.99971	3.68085	2.64475	2.50297	3.73728	2.24779	1.98183	1.81094	1.53882	1.4364	1.68535
	110701946	GDSL esterase/lipase At4g26790-like	4.44462	4.50772	4.44703	2.843	2.86546	2.93746	2.76122	2.4231	1.46203	1.78031	2.47293	1.54003	2.39063	2.77089	2.9923	3.37392	3.77924	3.5503
	110681988	ABC transporter G family member 5-like%2C transcript variant X2	7.92062	11.0025	11.3362	7.15952	4.04772	5.01051	2.63309	3.08592	3.74664	3.15117	3.23493	4.79442	3.31211	2.37884	2.60845	2.61894	1.54391	2.23336
	110718547	protein FLOWERING LOCUS T-like	2.30295	2.50094	2.43799	3.0584	0.248604	1.62349	0.610436	0.669608	1.04238	0.653628	0.730183	0.313161	0.487854	0.208832	0.524765	0	0.116041	0.150169
	110740100	probable flavin-containing monooxygenase 1	3.10595	3.82433	5.00736	2.34295	2.89295	3.17849	1.51189	1.48922	2.09281	1.37268	1.7886	2.35243	1.46721	0.997501	1.41786	0.659777	0.656922	0.807617
	110707732	probable lactoylglutathione lyase%2C chloroplastic	26.5403	32.0798	32.4381	25.305	25.6814	25.7915	22.2673	16.8332	18.0231	19.3247	19.9739	22.255	21.5964	26.4897	23.191	25.3745	27.6946	28.7157
	110715352	V-type proton ATPase subunit D-like	41.2275	46.1918	52.1319	39.1102	50.5521	41.727	28.1283	20.5382	24.0408	19.8325	20.4341	27.5433	27.5369	28.468	23.9402	31.401	29.0174	35.3636
	110691878	protein IQ-DOMAIN 1-like	20.3654	21.1401	17.4627	13.6953	13.887	17.4773	9.47652	9.02683	9.50515	12.1782	10.8748	11.4444	8.9295	9.72583	10.9828	8.07548	7.36309	8.30697
	110717162	DNA ligase 4-like	3.17018	2.70132	2.21709	3.113	3.21534	3.47773	4.71857	6.13286	5.02624	5.52221	6.2316	5.12616	5.17593	5.03262	5.19155	4.12303	4.0276	3.80553
	novel.8227	-	1.69102	3.03302	3.13696	2.66858	2.7913	2.65384	1.88987	1.38599	2.23348	0.75199	0.751214	1.21713	1.49526	1.47409	1.02795	2.52656	1.50887	2.81178
	novel.39177	-	1.69464	1.06909	0.502606	2.13446	2.10129	1.18927	2.36483	2.18306	1.63918	2.56632	1.85154	3.33924	2.52566	2.11815	1.81453	1.34435	0.784657	1.01543
	110703632	probable fructokinase-6%2C chloroplastic	35.1866	43.3712	41.7791	32.4972	36.0372	34.1001	27.5019	28.2282	27.7533	27.7572	32.3188	28.8976	33.6454	34.7509	32.7422	37.6012	37.5041	39.3604
	110720606	pathogenesis-related protein PRB1-3-like	3.47497	6.40829	5.26601	2.91327	3.96459	4.2141	3.33989	2.19088	3.47929	5.40858	7.20399	6.39999	3.16581	1.99288	2.62229	3.18217	2.7463	3.4852
	110687121	uncharacterized LOC110687121	6.71439	6.64403	6.54513	5.41244	2.98581	3.84029	1.92229	1.4291	2.08773	1.4175	1.45614	1.61949	1.8087	1.39936	1.81322	2.34964	2.12877	2.49421
	110701190	probable glycerol-3-phosphate acyltransferase 3	1.50382	1.87479	3.9606	1.63526	0.804926	0.675839	0.0705879	0.0331844	0.269103	0.117031	0.0779399	0.133707	0.0846196	0.253557	0.198593	0.646882	0.764849	0.541781
	110696286	uncharacterized LOC110696286	4.44209	5.31733	8.37434	4.1285	4.41272	4.15192	0.16039	0.201071	0.152864	0.487516	0.413222	0.354446	0.128182	0.10974	0.350968	0	0	0
	110699340	abscisic acid receptor PYL4-like	3.24698	4.00983	6.07485	4.85102	6.34943	2.65799	3.44796	2.5841	3.19092	2.31975	1.43455	2.08238	2.93528	2.7181	2.76489	3.66351	3.93263	4.60243
	110739222	heavy metal-associated isoprenylated plant protein 26-like	108.549	107.544	136.737	91.3225	106.842	91.656	68.9856	48.2237	54.5285	59.7978	46.9444	54.1154	56.3611	60.4113	63.4294	68.7981	66.6239	82.6099
	novel.773	-	2.43469	2.22382	2.04447	3.31073	1.38142	2.36809	2.68314	3.08338	3.46648	3.97069	3.46734	3.67062	3.31181	3.20248	2.98224	2.69995	2.35757	1.73668
	novel.36016	-	0.608992	3.13842	1.52752	1.35147	0.443489	0.347542	0.653381	1.07507	0.622723	0.338522	0.0901792	0.154704	0.783263	0.419107	1.1489	1.32082	1.30415	1.54304
	110728202	ribulose bisphosphate carboxylase small chain 1%2C chloroplastic-like	380.378	420.307	510.982	234.342	488.925	262.158	176.617	143.49	160.453	198.085	166.16	204.993	209.65	196.45	208.148	234.798	253.87	234.852
	110713926	fasciclin-like arabinogalactan protein 10	88.6279	101.99	107.889	93.2246	94.7393	90.6579	75.2535	65.0668	75.6044	68.5459	73.3109	65.6547	84.05	80.9671	91.0072	85.3122	79.2017	106.184
	110727114	cytosolic sulfotransferase 13-like	28.0733	42.2356	53.6711	24.1331	28.6774	27.9819	26.7664	19.6493	20.0159	23.7674	27.1671	26.5205	26.2868	20.4973	23.557	17.9252	21.6051	15.8638
	110687483	two-pore potassium channel 1-like%2C transcript variant X3	0.846591	1.47311	2.30397	1.15731	0.828599	0.879306	0.254323	0.298903	0.24239	0.31624	0.315914	0.511848	0.457319	0.619909	0.566452	0.822591	1.48663	1.27631
	110706353	probable uridine nucleosidase 2%2C transcript variant X1	43.811	40.7891	47.2628	35.2489	29.318	39.701	23.35	17.6405	21.9811	21.7336	21.3041	24.4815	19.1522	19.1294	20.0538	18.4173	12.662	16.8818
	110705131	protein CHROMATIN REMODELING 35-like%2C transcript variant X1	15.8565	13.5784	11.5509	16.0719	12.1991	14.6004	19.2142	19.098	19.9426	19.9538	21.4952	15.3581	17.0601	16.0141	16.0984	14.1822	13.703	14.2861
	novel.1794	-	31.008	25.7714	68.7349	20.9802	32.4565	20.3353	16.9806	17.6991	21.1777	17.4548	17.035	16.9094	20.5887	22.5061	24.8423	25.5259	21.8023	30.7065
	novel.5185	-	5.52309	3.70635	1.50227	5.37763	8.27798	8.01454	22.2909	10.1251	16.1766	7.09017	8.70982	6.92531	11.4219	13.0533	11.6783	10.3202	11.2716	12.8205
	110702966	protein DETOXIFICATION 16-like	16.2921	18.8389	29.5016	13.123	13.2332	11.732	8.56936	8.97506	9.85585	8.9921	9.06266	7.43114	9.36257	9.57409	8.98585	11.8509	12.7433	11.9974
	110700596	gibberellin-regulated protein 6-like	40.4681	70.6499	70.9026	41.9096	43.1855	57.2336	29.36	21.9173	30.058	23.7368	19.5933	34.071	32.5856	37.086	29.5764	33.7414	39.191	48.1931
	110722241	truncated transcription factor CAULIFLOWER A-like	366.88	411.488	595.247	332.1	361.253	291.917	273.897	197.066	254.155	187.618	153.613	192.904	130.113	138.787	188.404	162.475	118.951	118.671
	novel.26911	PF02902:Ulp1 protease family, C-terminal catalytic domain	0.966125	0.90902	0.480088	0.887271	0.557543	1.20153	1.16367	1.35155	1.3374	1.80162	1.75725	1.68558	1.86682	1.68605	1.42831	0.8856	1.19062	0.687036
	110709242	enolase	263	333.927	317.212	243.07	319.8	265.325	221.784	224.854	237.451	205.649	216.9	224.41	232.802	222.666	217.825	264.718	249.666	263.455
	110729778	uncharacterized LOC110729778%2C transcript variant X1	18.5171	26.8347	22.633	14.7334	20.1066	17.8916	10.317	8.83664	9.36149	9.02116	7.64641	10.1728	9.74184	9.86322	9.67538	15.0849	12.2509	15.5201
	110711352	fasciclin-like arabinogalactan protein 11	4.01872	4.41617	4.48877	4.01323	5.77998	3.44012	3.03162	1.83694	2.05466	1.73127	1.33895	1.46753	2.58436	2.14339	2.71672	3.41379	2.84306	4.85258
	110712836	putative methyltransferase DDB_G0268948%2C transcript variant X1	105.978	102.153	141.132	72.1197	75.7455	61.5408	28.5905	23.4001	29.968	25.4619	27.8149	34.7242	23.5041	17.942	21.0628	20.4188	18.9702	23.08
	novel.22673	-	5.51726	7.9397	10.9259	3.61217	5.23707	3.23004	2.32184	1.6233	3.00726	1.18445	0.591615	1.24047	2.14106	2.99393	2.17743	1.92559	3.12354	3.37434
	110682315	PI-PLC X domain-containing protein At5g67130-like	13.9642	15.3777	20.685	10.7514	10.9579	11.1405	7.33815	6.79174	6.70242	7.47717	8.60885	7.81871	7.88052	5.0208	5.73481	5.10956	2.96426	6.09255
	110711529	3-oxoacyl-[acyl-carrier-protein] reductase FabG-like	59.5232	59.68	72.4004	51.7187	44.4341	50.9328	51.8102	37.8741	46.9662	46.5845	43.6786	38.6218	50.1318	48.8117	48.0792	55.1764	52.0288	58.6156
	110714635	UTP:RNA uridylyltransferase 1-like	21.5769	22.949	20.3324	26.4554	18.8633	25.6171	27.8303	30.2728	27.1829	28.9609	34.5973	24.3719	24.3417	22.6879	25.8218	22.5304	23.2159	20.1311
	novel.24118	-	15.1676	13.6565	13.3951	8.88652	22.2407	10.5612	16.1678	18.7217	17.4637	23.7485	21.1089	21.1688	17.3415	18.922	20.7483	13.9449	18.3111	14.402
	110683429	sodium-dependent phosphate transport protein 1%2C chloroplastic-like	18.7402	21.323	22.7051	18.4125	12.6222	16.1752	12.5512	12.9487	15.1235	11.8564	12.1591	11.3595	12.1515	11.4108	13.6867	15.9923	15.4353	15.1026
	110736796	probable ribose-5-phosphate isomerase 2	25.1863	31.6243	29.0522	22.6793	27.9878	23.1571	19.8912	16.6243	15.8976	15.7979	14.0434	18.9575	19.4462	18.4886	15.8384	22.6595	20.9275	24.2756
	novel.11666	-	1.91998	2.3966	2.41677	2.20281	0.940357	1.71069	1.57271	1.61163	1.56629	1.15725	1.07313	1.17153	1.24984	1.52341	1.17661	1.88613	2.0155	2.04487
	novel.14923	PF13966:zinc-binding in reverse transcriptase	6.83306	7.09967	9.67408	4.36321	2.09356	3.78334	1.03034	0.781258	0.950321	0.661259	0.440384	1.16471	0.836722	0.921006	1.18445	1.43337	2.31245	2.08006
	110682509	pheophytinase%2C chloroplastic-like%2C transcript variant X2	3.00312	4.66061	4.77114	3.24936	2.87898	3.49161	2.48264	2.88814	2.72708	2.1278	2.32306	2.31145	2.77437	2.76388	2.72285	4.12837	4.22343	3.92526
	110700533	protein NRT1/ PTR FAMILY 4.6-like	2.07591	4.43953	3.45266	2.14986	0.892878	1.45772	0.304503	0.400824	0.841624	0.277667	0.134487	0.374913	0.365034	0.87504	0.542574	1.34602	0.868268	0.647209
	110726837	AT-rich interactive domain-containing protein 6-like%2C transcript variant X3	37.9106	34.4984	33.1342	41.4904	34.5464	41.2396	39.999	46.492	44.1256	49.2801	53.2646	44.9674	39.3921	42.6944	48.2675	38.5971	42.0293	37.9957
	novel.9890	-	11.3831	12.5587	9.35617	11.6242	8.34573	12.0024	14.0283	17.2329	14.7497	15.8996	14.3142	14.5967	15.3624	14.6159	11.8982	13.0131	10.7802	9.25014
	110731244	tonoplast dicarboxylate transporter-like	31.9116	24.2705	44.4444	34.2529	23.0176	23.4408	11.8432	7.58147	10.9139	7.28781	9.05784	7.84901	5.26949	3.13207	5.96028	5.37308	4.15138	6.47983
	novel.37096	PF14223:gag-polypeptide of LTR copia-type	5.24671	5.79996	5.9083	5.37671	2.96865	5.07527	1.16046	1.38206	1.15516	1.60331	1.87928	2.90643	1.11291	1.08512	1.64452	0.778486	1.02945	1.21803
	110719644	nucleoprotein TPR-like	9.30634	6.64129	5.41516	9.67215	7.49592	9.12883	16.7892	18.592	18.5794	19.6395	20.22	17.2556	15.6168	15.3163	16.5614	15.0508	13.1208	15.0889
	110693459	alpha-amylase-like	18.2329	18.0884	17.6406	17.6119	15.2248	14.111	6.15563	4.70484	5.48829	4.74071	2.93796	6.54464	5.37973	3.01613	4.5065	2.91156	1.85715	2.39161
	110708210	low-temperature-induced cysteine proteinase-like	2.78208	7.53906	13.8208	1.90781	1.64818	2.14016	1.48235	1.39374	1.68189	0.965503	0.623519	0.568257	3.13093	1.91979	1.68804	1.33182	1.61021	2.7089
	110710724	ABC transporter G family member 14-like	18.497	21.9291	25.4964	18.3383	7.81928	15.3753	7.7029	7.4416	7.49283	8.03123	7.68682	9.3261	6.72726	6.03104	7.4969	5.73632	4.58909	6.72016
	110723813	tobamovirus multiplication protein 1-like	25.6774	22.7548	31.7531	27.549	25.7822	24.624	18.216	13.779	16.3605	13.4732	14.6691	14.9607	17.6229	14.8999	16.0127	18.8027	18.5896	21.7253
	110683196	-	3.98719	8.10461	11.0997	1.82555	1.36928	2.51494	0.118203	0.0370458	0.225312	0.0979866	0.261028	0.559748	0.0944663	0	0.0369504	0	0	0
	novel.8595	PF00092:von Willebrand factor type A domain	2.33108	5.58077	5.50966	2.77314	5.20416	3.24732	2.36793	2.01536	2.83439	1.91643	2.75086	2.21078	3.01353	2.5454	3.42045	2.79495	3.94238	3.75018
	110705189	V-type proton ATPase 16 kDa proteolipid subunit	187.726	208.623	226.798	157.682	210.298	179.131	158.319	122.787	134.54	136.175	135.527	144.848	164.748	163.978	155.359	161.272	164.473	192.625
	110706404	uncharacterized protein At5g65660-like	27.6263	18.6886	28.5868	21.3138	24.4797	19.8131	23.4981	17.5112	16.6722	13.1305	11.9157	13.93	13.3543	15.8096	16.4051	18.7662	16.8748	25.4859
	110685890	aldehyde dehydrogenase family 3 member F1-like	24.2265	25.5024	38.7076	20.0006	9.94197	24.0047	15.5198	18.2234	19.154	18.9425	21.598	23.9787	19.6766	18.9742	16.1643	16.1157	15.2134	17.1014
	110712596	ribonuclease 1-like	37.0193	45.0013	71.2583	33.5196	23.5803	20.2701	2.02567	0.595186	1.56863	1.04952	0.698955	1.43889	0.758858	0.194903	0.237461	0.272995	0	0.149496
	110726509	homeobox-leucine zipper protein HAT5-like	170.666	202.767	249.315	149.182	121.77	152.904	127.634	110.91	117.241	114.246	101.836	102.633	102.724	107.438	123.663	130.514	119.801	153.394
	110735751	wall-associated receptor kinase-like 1	2.83867	4.99768	5.1005	3.26284	2.13083	1.3396	1.05424	0.798488	0.725669	0.776831	0.388014	0.332823	0.807432	0.9317	1.07106	1.42078	1.13563	1.52149
	novel.23714	-	1.43502	1.05597	1.19376	1.48613	0.991092	1.73364	1.62963	1.73652	1.76025	2.46768	2.32718	1.74921	2.2401	1.8955	1.83394	1.07761	1.48697	0.872343
	novel.30084	-	1.59895	1.2285	2.84372	0.799404	2.02367	1.10129	0.931693	0.77867	0.443988	0.429082	0.457214	0.58827	0.2482	0.796836	0.582498	1.45094	1.7711	1.46687
	110688086	probable GTP diphosphokinase RSH2%2C chloroplastic	31.8121	28.123	34.8283	29.5715	23.2242	29.1826	22.937	22.1542	22.1258	21.5494	26.4005	22.9525	21.1362	21.02	21.9451	18.9842	18.4979	18.275
	110695361	transcription factor HEC3-like	1.14514	1.72659	1.45506	0.624177	0.491582	0.601922	0.339485	0.106398	0.26963	0.23452	0.31237	0.696641	0.203485	0.290347	0.159186	0	0	0
	110702679	nudix hydrolase 12%2C mitochondrial-like	26.276	28.6449	34.6964	26.6139	27.476	23.8386	11.0687	10.1097	12.3147	11.535	11.8224	13.8634	11.8066	10.7107	13.5579	8.86495	8.70838	8.37546
	110707842	palmitoyl-acyl carrier protein thioesterase%2C chloroplastic-like	53.3134	56.9637	65.9461	52.7852	57.2538	51.184	48.1132	42.9755	49.3227	42.6812	43.8276	38.8439	42.2732	43.2066	48.5324	52.9166	52.2664	49.7456
	110732592	uncharacterized LOC110732592%2C transcript variant X2	0.413131	4.38335	4.02355	0.748733	1.4742	0.773611	0.775677	4.3303	2.44887	0.683203	0.588821	0.275491	2.44091	1.34339	1.77312	1.93392	1.10589	1.94635
	110683531	uncharacterized LOC110683531	9.9858	13.093	22.718	9.41666	9.84973	6.89176	4.72533	2.72306	3.77722	2.52721	2.6929	3.39261	3.83735	4.38033	4.21702	5.99846	6.25886	4.94975
	110729494	protein SHORTAGE IN CHIASMATA 1-like	0.145374	0.238376	0.203037	0.506405	0.161687	0.316767	0.533491	0.828229	0.74495	0.730225	0.93153	0.622773	0.550302	0.496593	0.546852	0.294278	0.339619	0.410201
	110683381	glutathione S-transferase U7-like	8.94494	11.4806	17.7319	7.84415	6.47199	6.772	1.35441	1.33712	0.580884	0.392967	0.523415	1.92413	0.243546	0.0695018	0.0635085	0	0.154479	0
	110728249	non-specific lipid-transfer protein 2-like	101.963	140.306	161.535	84.6921	89.8509	96.0953	42.9598	20.8872	30.5913	31.3471	25.7011	33.0294	29.0786	23.5538	26.1183	21.2212	18.1649	24.0135
	novel.34084	-	5.13627	6.07601	6.54339	3.6073	6.25982	4.06828	3.21455	1.71965	1.74315	1.47022	0.611958	1.31228	2.4583	1.99085	2.183	2.44992	2.65499	3.53399
	110693688	transcription factor VOZ1-like%2C transcript variant X1	22.1593	25.434	24.8291	21.6405	15.5652	21.3077	22.04	20.1652	21.3989	21.1553	21.6316	21.7285	20.2408	18.4927	21.1769	17.0087	17.0233	17.5631
	110695932	formate--tetrahydrofolate ligase-like	86.1804	99.1756	89.2366	77.0226	68.3907	78.3514	58.5728	54.0245	58.4137	54.7935	62.9335	61.9325	62.2696	62.0376	65.8854	69.33	75.2966	76.3812
	110714781	probably inactive leucine-rich repeat receptor-like protein kinase At3g28040	18.2107	23.6062	23.2648	19.5229	13.8555	19.7187	9.6779	8.97949	10.1792	10.4703	13.1813	13.395	9.54793	10.1757	8.80252	10.4538	8.71009	8.13502
	110737934	protein usf-like	82.1185	91.9992	116.865	83.1018	117.804	83.8841	90.931	70.0862	78.3913	76.6876	72.721	79.4518	78.0075	79.1192	81.1201	90.7068	90.1432	109.236
	110729689	CEN-like protein 1	0.506539	2.07299	5.71742	0.449642	0.590207	0.505878	0.54346	0.191616	0.64745	0.450513	0.450048	0.514711	0.407182	0.278879	0.445953	0	0	0
	110703349	phosphatidylinositol 4-kinase gamma 6-like	2.09928	2.57205	2.35853	2.40699	2.24219	2.74547	4.15266	5.09564	4.18141	4.1037	5.33642	4.33295	4.72502	3.75626	3.63037	2.93418	3.42519	2.35479
	110715592	ABC transporter G family member 35-like	17.7313	22.4099	21.9991	17.6116	4.93542	10.7001	2.48835	3.11539	3.49498	2.01935	3.1958	3.06373	1.9782	1.30379	1.48613	1.5532	1.89707	1.73203
	novel.10613	-	1.38539	1.27392	0.972983	1.54952	0.414318	1.19911	1.52601	2.91851	1.5701	2.09878	1.93386	2.51282	2.14118	1.72633	1.51241	1.4396	1.40428	0.798581
	110692794	glucose-6-phosphate isomerase%2C cytosolic	27.9037	35.5211	35.91	28.3263	18.3243	27.9543	23.0879	19.0938	21.511	19.3878	21.3994	24.1126	22.5145	24.1709	21.9076	28.6832	24.9032	32.1227
	110727927	sucrose synthase	83.9147	53.1837	89.1017	66.3271	35.0174	61.3396	27.3572	19.1787	20.8754	19.5858	15.9463	20.8891	16.3715	13.5459	16.531	14.9121	12.0183	15.3275
	110723470	putative WEB family protein At1g65010%2C chloroplastic	1.55655	1.2953	1.0885	1.56458	0.871264	1.26495	1.18906	2.77476	2.04807	2.55331	2.76817	2.41513	1.92347	2.38187	2.24365	1.15841	2.20587	1.08264
	110682999	stress-response A/B barrel domain-containing protein UP3-like	36.7483	49.6239	50.1026	31.4982	56.8376	36.4224	24.5018	26.7233	25.158	24.3736	29.0738	25.8666	24.2028	31.1815	35.1716	35.5741	36.069	33.5611
	110722049	pyruvate dehydrogenase (acetyl-transferring) kinase%2C mitochondrial-like	54.3204	71.4449	73.4266	55.2863	57.4196	57.7756	63.7336	45.2435	51.2662	47.9671	44.0043	50.9068	52.7543	49.5495	53.3284	63.0738	53.8362	64.4119
	110723631	uncharacterized LOC110723631	1.8933	2.16333	1.87788	3.88378	0.334086	0.763605	0.205083	0.192825	0.390921	0.340017	0.64159	0.356096	0.122925	0.385878	0.160274	0.0368515	0	0.0807215
	novel.8283	-	15.0758	14.0746	20.8993	7.96866	24.4929	15.7863	16.1793	14.5362	13.551	18.8584	16.6735	13.0017	12.1859	13.7872	14.56	12.3691	9.69282	12.3119
	110716628	fatty acyl-CoA reductase 3-like	5.33826	5.93549	5.81792	3.2186	1.45382	1.89882	0.995423	1.06502	0.75243	0.825178	0.8338	1.04029	0.411482	0.775015	0.160951	0.407079	0.0783	0.202656
	110714427	calcium-binding protein CML24-like	4.83951	5.92942	5.43718	4.23625	4.40538	3.97013	2.10936	1.67816	2.01038	1.7486	1.49298	2.56124	1.42643	1.05467	1.21733	0.874687	0.678578	0.383192
	110682018	uncharacterized LOC110682018	6.47337	7.41183	7.51252	4.43716	3.03875	3.25572	1.39904	1.43873	1.54173	0.688608	0.724102	1.1594	0.681339	0.31409	0.410008	0.188545	0.199462	0.154875
	110688154	NDR1/HIN1-like protein 1	81.7698	105.656	129.945	80.97	86.7315	74.3891	52.6716	41.1857	49.2327	40.652	42.6449	48.3674	38.423	35.4716	38.2241	34.6138	30.3424	36.9007
	110729111	DELLA protein GAI1-like	3.45935	5.30168	4.46403	2.12301	2.15533	2.6871	2.4056	2.14873	2.66529	2.26838	2.25773	2.42074	2.63147	2.83922	2.59439	3.53376	3.90986	4.01229
	110720948	probable beta-1%2C3-galactosyltransferase 2	14.5883	17.3623	16.8876	15.3244	11.359	13.3871	5.58922	7.6215	7.6945	7.42413	7.65104	8.14154	6.34762	5.66917	6.40641	5.28594	5.59201	5.28756
	110684361	protein Brevis radix-like 2	10.7196	10.792	9.39064	10.6915	10.2459	10.6144	13.1224	15.6174	15.7763	13.6272	17.6458	15.2712	13.0577	11.3844	12.628	11.3429	12.1627	11.3765
	110701051	chromatin assembly factor 1 subunit FAS1-like	22.5736	21.4023	14.9982	32.8212	23.6429	30.7806	29.3729	42.3264	35.0503	39.2864	50.8515	42.0309	33.7286	46.2219	42.9846	36.7884	35.7777	32.1862
	110730834	fasciclin-like arabinogalactan protein 2	9.47985	17.8575	21.1584	11.1071	5.03726	8.30411	0.678774	0.815481	1.61731	0.718985	0.791108	0.82144	0.723292	1.27716	1.34385	1.70757	1.89246	1.78112
	110736596	NAC domain-containing protein 82-like	25.9356	31.1298	35.146	26.0244	30.5066	23.1282	29.1837	27.7952	25.5298	29.7699	29.7624	30.9056	27.2721	22.2694	27.9207	22.714	24.5089	24.3805
	110712278	uncharacterized LOC110712278	71.8381	93.0413	116.32	72.7484	124.571	65.451	59.2825	63.1163	58.9341	71.9085	62.7067	69.9471	64.647	63.3985	61.9609	50.4874	59.1638	52.4275
	110696526	putative 12-oxophytodienoate reductase 11%2C transcript variant X1	4.76977	7.0218	7.49145	5.61888	6.35219	5.38877	3.52623	2.60501	3.30743	2.52876	2.90468	3.33969	3.55621	4.04984	2.93949	5.3406	3.92616	4.79169
	110738983	uncharacterized LOC110738983%2C transcript variant X5	1.72285	1.80809	1.9317	2.30785	0.954617	2.67442	1.42399	3.58687	1.7593	3.41019	2.81462	3.14688	2.61328	2.7064	2.35761	1.89539	2.46632	1.16249
	110731569	mechanosensitive ion channel protein 1%2C mitochondrial-like%2C transcript variant X2	28.517	24.5997	19.8594	35.433	29.3224	35.3259	38.3261	34.0722	39.5536	32.9331	39.4126	49.0845	37.9902	30.9098	31.5704	31.5458	28.4465	31.9493
	110722775	probable lysophospholipase BODYGUARD 3	12.1077	16.5546	18.1082	12.1512	10.3589	12.7152	12.6789	12.4719	12.8434	12.6281	15.4227	14.3166	13.2888	11.3047	13.6706	11.9262	10.2912	9.74105
	110726560	transcription factor MYB1R1-like	135.583	108.185	141.329	125.142	84.4061	106.254	43.6559	39.1364	47.8666	42.417	41.2124	46.0002	35.7956	34.1367	38.6368	34.078	32.6562	36.7094
	110708749	uncharacterized LOC110708749%2C transcript variant X3	12.0418	11.2189	7.58773	10.9505	9.4138	12.9823	16.1979	19.6992	18.7691	19.9842	23.9496	18.0272	17.1432	20.9082	18.4309	16.3439	15.3084	16.5088
	110683686	-	0.426387	0.405599	0.0322692	0.578616	0.419724	0.381779	0.745354	1.42756	0.763001	0.823837	1.05159	0.692852	0.612226	0.609137	0.673109	0.386917	0.45655	0.374867
	110729748	probable carboxylesterase 120	13.0588	21.293	28.3504	12.7043	18.7315	11.4609	12.9492	8.63244	11.1277	12.2743	9.1413	11.2589	16.6685	16.2856	12.6913	15.3343	14.709	17.3585
	110717338	transcription factor TGA4-like	4.25998	6.64906	8.77003	2.88039	2.58437	3.8325	3.56951	2.89003	3.62253	3.3974	3.13844	3.09896	4.27908	4.68104	3.40951	4.34732	5.35298	5.65892
	110690855	plasma membrane ATPase 4-like	75.5373	90.9179	95.6449	73.1099	53.4639	69.4912	36.0484	34.9159	40.5549	30.6073	38.1526	37.7818	30.6014	23.1902	27.2891	29.0705	26.3256	29.7071
	110682386	probable esterase KAI2	34.4833	34.5947	59.1342	28.7579	30.2255	24.3228	15.0643	10.8991	14.2047	11.8236	12.3865	13.7108	12.3594	9.15574	12.9251	9.84853	7.37236	8.64171
	110684969	metal transporter Nramp6-like	10.6296	13.7844	19.2198	8.94983	5.16898	9.17733	4.59731	4.62765	4.30427	4.57325	4.44909	4.25166	3.85783	3.4138	2.71364	3.38212	2.52925	2.58655
	110694254	inactive beta-amylase 9-like	13.3149	12.6708	12.1259	15.6017	15.989	16.4848	24.7739	18.992	19.5892	21.4983	21.5917	21.6632	18.8851	13.7213	17.8554	16.6372	17.1596	17.5368
	novel.34935	PF03141:Putative S-adenosyl-L-methionine-dependent methyltransferase	0.807623	2.00665	2.05298	1.74689	0.865086	1.38853	0.470263	0.667744	0.658575	0.612597	1.18684	1.02711	0.552239	0.669779	0.756027	0.444927	0.591099	0.419301
	110694096	cytochrome P450 CYP72A219-like	2.77133	4.23965	5.26901	1.93562	3.08829	2.44589	1.08907	1.19464	0.836141	0.677106	1.67014	1.26067	0.725311	0.838291	0.539039	0.521855	0.345045	0.39294
	110714430	proline-rich receptor-like protein kinase PERK13	14.0215	18.7517	26.6177	14.9879	20.5467	14.3635	14.6022	15.4804	16.3374	13.9644	12.7115	11.4245	14.4605	14.4216	19.0129	18.6637	15.5928	18.142
	110685763	thioredoxin-like protein AAED1%2C chloroplastic	19.1381	26.6438	32.2307	15.2945	17.4253	16.0749	11.3718	7.17689	9.40302	10.6752	8.02681	8.45881	10.3332	10.8183	11.2489	14.4438	12.2004	13.4893
	110718484	(RS)-norcoclaurine 6-O-methyltransferase-like	13.8209	9.0679	2.35807	10.52	36.6461	18.2413	30.9928	23.4502	28.5772	35.6877	31.9934	30.9598	47.3214	58.111	42.5229	45.4261	37.1796	45.2585
	110732486	probable methyltransferase PMT14	57.2898	68.1955	58.3686	55.8164	45.1182	58.4294	49.6412	48.7707	51.1323	37.1681	45.901	42.3891	45.0296	48.3862	47.5497	55.4093	46.9607	56.1092
	110727344	intracellular protein transport protein USO1-like	9.47071	12.6042	17.0611	13.72	10.7161	10.0051	6.01292	7.82795	6.85734	7.07208	9.07923	7.00902	4.43581	9.01931	11.2779	9.9181	11.6061	13.5934
	110687872	AT-rich interactive domain-containing protein 6-like	46.1571	41.3856	36.3494	46.7433	37.7162	47.9828	47.5452	53.6386	49.5798	56.085	59.5889	53.2324	45.0119	49.0347	51.5926	46.7173	43.721	49.1413
	110697419	peroxygenase-like	0.994987	1.40758	1.52862	0.824344	0.94679	0.728706	0.311357	0.468396	0.415447	1.18729	0.75633	0.825682	0.37325	0.703007	0.700784	0.201413	0.071025	0.147062
	110726415	GPN-loop GTPase 3-like	46.3355	48.0922	55.028	48.3342	51.3532	45.8274	44.3403	36.2995	40.4049	39.9399	39.3178	38.3581	44.3269	46.4785	45.6275	46.8411	47.9336	53.2891
	110732189	V-type proton ATPase subunit c''2	60.8138	76.7813	77.7033	57.8045	83.7714	67.9293	60.4418	43.0801	52.5536	49.5489	49.5818	55.4555	59.8205	55.8412	52.1686	65.2962	59.5563	71.5861
	110696474	transcription factor TGA7-like%2C transcript variant X1	8.35366	10.1295	11.401	9.23282	6.94226	8.55309	8.10584	6.35112	6.34369	6.66488	5.12993	5.36768	7.42611	7.00021	6.95278	7.38928	8.49362	9.64927
	110695300	protein HOTHEAD-like	9.97349	11.039	20.2166	5.559	3.4795	3.0444	1.08871	1.3746	1.86772	2.03709	2.12944	1.32572	2.01362	3.03281	2.91714	2.44818	3.90264	3.81994
	110700440	rac-like GTP-binding protein 3	21.1888	30.9172	30.9734	18.9793	18.1575	19.3349	14.5921	16.106	17.6777	15.6233	17.8014	18.4858	15.3454	15.1675	16.7645	13.1975	12.1739	13.7932
	110693537	-	2.26028	2.52573	3.69415	2.01707	1.54445	1.65698	2.00903	1.78283	1.91476	1.87127	1.59517	1.98827	1.81306	1.80705	1.33368	0.803133	0.695157	1.30609
	110731014	uncharacterized LOC110731014	11.3357	6.19588	6.25744	9.03589	10.1563	13.1049	11.5447	17.2219	11.3103	26.0374	16.5926	13.0719	11.2108	12.047	12.8832	11.1256	10.5193	13.2513
	110717639	protein ENHANCED DISEASE RESISTANCE 2-like	12.3879	10.933	14.5503	12.2015	11.2008	10.5179	11.914	9.8978	10.6432	8.66764	8.01075	7.94916	8.27097	9.52647	8.93844	11.618	10.0192	12.9763
	110720175	uncharacterized LOC110720175	6.34131	14.5243	22.3122	3.85693	4.00223	7.53933	1.03943	0.533072	1.53101	0.313329	0.104335	0.447473	1.24605	1.45469	1.41786	2.44506	1.40109	1.00421
	110691211	zinc finger protein CONSTANS-LIKE 16-like	6.07594	10.9903	5.7839	3.52525	2.94803	3.18023	0.687225	0.904608	1.14621	0.82605	0.834682	1.39937	0.906217	3.03281	0.61226	3.22303	3.37046	0.973778
	110708481	cysteine synthase%2C transcript variant X1	101.199	114.56	125.468	95.2289	122.774	91.1935	93.1988	65.7717	72.4857	72.1656	79.4211	73.374	83.2917	83.4353	82.8087	94.5518	81.3053	108.325
	110715984	metacaspase-5-like	17.8313	23.7841	24.5593	18.1273	18.6619	16.5361	9.56553	8.60834	10.6144	8.92075	9.24159	9.60955	8.23167	8.69522	9.291	6.11414	6.19541	7.46282
	110738094	1%2C2-dihydroxy-3-keto-5-methylthiopentene dioxygenase 2-like	117.088	139.332	193.203	103.039	135.698	112.526	86.4139	63.5683	67.6205	69.6348	66.1821	71.4731	72.0025	73.3876	75.1225	82.5627	79.3709	102.184
	110727577	C2 and GRAM domain-containing protein At5g50170-like	1.42561	1.0677	0.938652	2.2059	1.12856	1.99325	2.26729	2.9904	2.28095	1.98394	2.4339	2.22191	1.7365	1.17963	1.97862	1.47686	1.54442	1.04115
	110714995	sec-independent protein translocase protein TATC%2C chloroplastic-like	18.725	24.5845	24.3938	17.3336	18.1841	15.8276	19.0026	12.142	15.9114	15.0606	14.6927	13.8119	14.5392	14.7151	15.8407	19.5875	18.0895	21.0469
	novel.15366	-	10.7183	9.27522	11.9288	6.7703	5.96758	6.60482	1.21317	0.335486	0.408085	0.473261	0.86675	1.0814	0.684388	0.585921	0.0669244	0.0769392	0	0.0842658
	110718118	DNA-binding protein SMUBP-2-like	24.3906	27.4644	31.2106	22.2086	12.0801	18.9722	15.3734	14.4162	16.4544	13.7724	16.6153	15.889	12.1643	10.9986	12.1479	13.2641	11.8751	10.1811
	110701898	probable WRKY transcription factor 58	26.7196	29.3664	26.3211	26.3287	22.4138	25.6714	16.1139	16.4196	14.803	16.3191	19.5452	18.9203	13.3539	15.859	15.7817	14.4348	13.9126	14.5284
	110739069	-	2.255	2.6079	3.36541	1.54132	0.942606	1.26115	0.232864	0.0995207	0.201761	0.175489	0.420738	0.48119	0.304532	0.217264	0.198529	0.0684711	0.0724358	0.0499942
	110720623	uncharacterized LOC110720623%2C transcript variant X3	0.515911	2.54745	2.52588	1.04803	1.3352	0.832308	0.242163	0.210174	0.479354	0.216188	0.493634	3.26386	0.245639	0.0764719	0.104816	0.0200835	0.127479	0
	110688111	protein Brevis radix-like 2	10.7083	9.32055	9.0067	10.8905	9.9041	10.6303	12.4304	15.9606	15.5476	15.045	15.8852	14.1673	12.6644	11.5836	12.7864	11.4548	12.3927	10.6264
	110709713	serine/threonine-protein kinase-like protein At3g51990	22.2114	18.4198	16.7397	24.1263	17.6671	25.752	28.8207	28.5629	31.7229	33.6022	35.759	41.2847	28.2289	34.929	35.7099	29.264	31.9495	25.2585
	110691817	uncharacterized LOC110691817	5.20863	6.53119	6.72255	4.16822	2.38362	2.95559	2.8894	2.06364	2.96565	2.0037	2.08599	2.0261	2.33138	2.9369	2.05833	2.75574	3.54906	3.90392
	110707298	protein PHYTOCHROME KINASE SUBSTRATE 1-like	14.3767	13.6783	16.332	12.4073	11.6984	10.246	4.4038	2.85968	3.77442	3.8082	4.2328	6.36127	2.92445	1.95093	3.44654	2.18609	2.99925	3.29212
	110694071	peptide methionine sulfoxide reductase B1%2C chloroplastic-like	9.93415	9.08901	13.4293	10.6608	14.8987	9.27416	9.19081	5.21029	8.63073	6.49849	7.61105	6.33644	8.02031	7.90674	8.87271	11.0019	9.78904	10.8526
	110710368	protein NRT1/ PTR FAMILY 6.4-like	48.811	44.9646	65.0779	51.6787	36.4826	45.4268	36.0492	31.946	36.2109	32.0684	28.617	31.0648	31.7137	27.2821	31.4318	25.874	22.2363	25.921
	110689435	cryptochrome-1-like%2C transcript variant X2	1.77977	2.10623	1.82786	1.81953	0.0232631	1.2989	1.13529	1.51052	1.14327	1.08318	0.922413	0.933221	0.796038	1.09921	1.06468	1.68589	1.78351	1.87173
	110687819	uncharacterized LOC110687819%2C transcript variant X2	0.807807	0.0779172	0	1.06474	0.823583	0.293365	1.58564	1.49087	1.24842	2.05741	2.28365	1.69765	1.40497	0.990567	1.09911	0.297313	0.629057	0.976876
	110690230	uncharacterized LOC110690230	12.5807	10.969	10.9278	14.4459	14.6865	12.906	16.5205	16.3382	16.2554	16.5346	18.5563	19.6004	15.3132	15.8565	15.8946	14.58	13.9184	13.4404
	110686191	transcription repressor OFP7-like	5.14572	5.29293	6.85369	3.78319	3.52417	3.29524	2.69191	2.94707	2.63589	3.17915	3.86804	3.45755	2.82917	2.83842	3.80403	2.70348	1.38795	1.48046
	novel.11158	PF07714:Protein tyrosine kinase	0.283748	0.602116	0.641068	0.328426	0.102102	0.216701	0.125353	0.0589305	0.134405	0.311743	0.224915	0.192924	0.131488	0.0643256	0.088168	0.0337872	0.0178718	0.0740093
	110702432	glutamate--cysteine ligase%2C chloroplastic-like%2C transcript variant X1	10.7935	17.0676	13.737	12.4098	10.0949	11.0467	9.21158	9.26464	8.40689	8.33034	10.1402	7.13805	10.1392	11.0009	10.8638	11.2255	11.8118	12.2285
	novel.12937	PF07168:Ureide permease	4.25702	3.39474	3.92765	3.20119	1.24399	3.57448	1.47638	1.19666	1.38284	1.81471	1.32098	1.66346	1.15956	0.940479	0.883251	0.768428	0.69679	0.931774
	110708319	myb family transcription factor PHL13-like%2C transcript variant X2	43.2642	55.8582	74.4788	47.7386	54.5408	41.2631	45.036	35.2816	40.0085	34.6059	35.3775	36.169	39.0072	38.4094	40.2402	44.4343	39.6528	47.6452
	110721625	alcohol dehydrogenase-like 7	15.3672	19.8584	19.7822	14.6905	17.9773	13.6256	11.7908	10.9557	13.7054	13.339	11.6915	8.71471	12.7489	14.284	13.3124	17.0992	16.7708	14.7417
	110718272	ADP-ribosylation factor	251.965	264.707	343.977	231.564	363.588	253.329	225.704	211.177	235.183	217.905	203.654	235.795	223.604	223.725	246.915	239.381	278.656	291.74
	110728546	pyruvate dehydrogenase E1 component subunit beta-3%2C chloroplastic-like	29.3588	26.9588	29.8743	23.5497	26.2314	26.9393	25.5235	22.7101	26.6502	21.1029	21.5053	22.18	23.9891	24.7549	27.4137	28.0582	25.7201	27.4559
	110695307	-	0.117346	0.0355729	0	0.208331	0	0.167419	0.141637	0.503092	0.374975	0.378331	0.747193	0.298099	0.22639	0.226121	0.236139	0.0848361	0.179497	0.167247
	110697270	universal stress protein PHOS32-like	4.89922	6.39226	6.61133	2.81112	6.20987	4.56223	3.9156	2.04531	2.7841	3.1944	2.05878	2.00139	4.17241	5.29437	6.00356	5.02569	3.33179	6.45834
	novel.38659	-	2.07039	2.08308	2.62454	3.10531	1.38296	3.95714	2.4128	3.05628	3.28968	2.86131	3.18212	5.42725	3.77622	3.37048	2.9227	1.77035	2.56085	1.89937
	110701599	uncharacterized LOC110701599%2C transcript variant X1	6.87863	7.16678	5.16827	7.63708	7.58158	8.355	7.76647	8.39623	7.45749	8.65658	10.2776	8.15454	5.78844	7.88123	7.82902	5.83313	6.03817	7.45336
	110729329	purple acid phosphatase 22-like	1.86941	9.07981	11.8071	2.40924	1.14355	2.61376	0.42899	0.0733361	0.297353	0.290962	0.258366	0.295488	0.420763	0.680426	0.51203	1.21935	0.667217	0.96706
	110684725	putative late blight resistance protein homolog R1B-16	5.13152	6.17052	6.70378	5.13717	3.23869	4.85639	3.50979	3.49413	3.80424	3.32788	2.7862	3.73692	3.87748	4.44969	3.50664	4.3529	5.28522	5.06537
	110727639	uncharacterized LOC110727639	32.6769	51.3695	59.7096	20.3356	35.913	24.5506	34.6165	30.8274	23.6042	28.5794	21.5969	27.5876	30.3642	35.3828	44.3405	41.5695	29.2106	47.0234
	110701924	putative acyl-activating enzyme 19	0.931629	0.597198	0.276884	0.824113	0.0593639	0.911031	0.856373	1.25061	1.42399	1.3594	1.26746	1.277	1.13582	1.1968	0.734762	0.766136	0.768933	0.516364
	110718594	gibberellin-regulated protein 1-like	245.111	296.185	372.695	191.774	283.145	181.178	143.984	116.162	134.583	132.814	108.278	149.271	112.819	105.477	105.215	115.52	91.3206	94.2446
	110690563	uncharacterized LOC110690563	2.18359	3.40429	3.52096	1.98447	0.2726	1.20164	0.418349	0.393344	1.03667	0.450839	0.877651	0.633949	0.95287	0.558161	0.784661	1.35312	2.29035	1.38317
	110709293	uncharacterized LOC110709293	7.19492	7.25217	6.71116	9.87286	16.7798	8.71247	26.0046	13.7334	14.4039	16.7277	15.1955	15.2731	14.3724	12.9977	16.3901	10.2862	9.14838	12.3623
	110686648	protein KINESIN LIGHT CHAIN-RELATED 3-like	24.8913	30.8665	27.3637	23.2692	18.3306	22.9278	18.7774	19.1459	20.362	19.6995	24.7185	22.7043	20.5592	20.5347	19.4488	17.1855	18.3709	18.1322
	110688289	uncharacterized LOC110688289	19.0344	32.9752	39.7376	19.9261	12.2011	12.4412	4.26146	4.2344	5.33072	4.53622	3.55571	4.19655	4.49902	6.4361	4.92741	5.8997	6.13084	5.66097
	110684624	ferredoxin%2C root R-B2-like	65.0635	83.3495	103.651	59.1091	93.2947	64.5914	82.1197	60.8518	63.7649	61.4968	54.0178	63.5719	73.1347	64.6297	59.671	79.5104	66.0957	84.6749
	novel.42932	-	0.972876	2.53365	1.64993	1.55709	0.811535	1.14826	0.249086	0.702593	0.474796	1.10125	2.01688	0.314546	0.0995335	0.681704	0.778648	0.179033	0	0.196082
	110713832	uncharacterized LOC110713832	1.77134	3.31134	5.73889	5.06656	5.41781	4.4647	2.05883	2.08467	4.07538	0.918998	2.27326	2.39989	4.27169	2.84441	3.49026	3.15882	4.42552	5.51669
	110730826	cationic peroxidase 1-like	2.99906	4.2427	4.88675	1.97648	1.20452	1.54296	0.213292	0.240652	0.406568	0.176813	0.282609	0.202009	0.153415	0.0875614	0.480064	1.33376	0.583859	0.705201
	110688110	GBF-interacting protein 1-like	13.6404	16.0832	14.552	15.7678	13.3833	15.5623	16.8921	17.7347	17.4178	17.7557	21.1969	17.0505	18.9686	16.6912	17.6694	15.6588	15.2746	12.3489
	110714964	transcription factor bHLH75-like%2C transcript variant X2	10.0791	68.6095	103.272	10.9659	5.71525	8.93492	1.91366	1.54938	2.73581	1.14571	1.34996	2.1145	0.76469	0.709226	0.847472	0.802357	0.181889	0.376612
	110738021	uncharacterized LOC110738021	21.8305	23.6127	30.8767	22.1685	30.294	21.5598	21.291	17.6633	18.4472	18.6406	18.6685	19.0863	19.1083	16.0085	18.0983	15.2827	13.0509	13.6458
	110712905	uncharacterized LOC110712905	8.91351	8.66367	12.9279	9.36013	8.70628	7.71912	7.37303	7.97769	8.81173	7.37325	9.82085	8.14683	7.43571	7.44689	7.95714	5.80416	5.73979	4.42217
	110685979	phosphate transporter PHO1 homolog 1-like%2C transcript variant X1	3.35558	5.11344	4.12715	3.98822	1.14802	3.71107	0.147994	0.33793	0.201499	0.508256	1.02713	0.300353	0.228102	0	0.317233	0.11397	0.217025	0.199717
	110712271	3-ketoacyl-CoA synthase 10-like	213.928	258.597	301.48	172.446	154.228	170.095	160.347	141.412	162.942	157.1	175.094	154.35	182.75	193.528	173.921	184.389	200.877	193.554
	110688981	uncharacterized LOC110688981%2C transcript variant X2	5.28495	3.82848	2.27982	3.47266	1.26343	3.64004	6.70644	7.23856	7.01137	7.2046	7.06492	6.09242	6.19376	5.75914	5.64758	4.90641	5.1905	3.11105
	110736343	pentatricopeptide repeat-containing protein At2g15690-like	13.3654	14.2155	13.6962	13.4344	12.0901	13.1844	15.1304	18.9969	16.0032	16.9275	20	16.3688	15.963	15.2128	16.0063	13.2292	15.1878	12.2376
	110693174	probable sesquiterpene synthase	61.4787	87.5544	113.069	49.2744	47.6877	43.951	24.749	19.4996	23.7757	20.6525	18.109	18.9573	20.1732	20.8801	21.4529	24.2379	26.2037	23.0919
	110685901	F-box protein SKP2A-like%2C transcript variant X1	11.2167	13.2652	22.9636	9.82564	24.2276	9.78524	6.28472	6.33953	5.39481	5.24436	4.36578	5.08504	4.73995	3.33182	4.60579	3.36547	2.94322	2.80133
	110694712	2-oxoglutarate dehydrogenase%2C mitochondrial-like	33.4075	42.3183	31.583	28.0848	16.1732	31.9305	20.1576	26.3372	23.0474	22.5153	30.3613	26.7983	21.5293	23.8721	21.8302	21.4461	21.0904	21.1646
	110720561	thaumatin-like protein 1b	47.0348	37.9948	43.1755	41.993	27.0455	32.7379	21.9136	17.2098	19.0783	18.2564	19.244	18.5442	20.6748	17.9247	16.6526	13.8768	13.9733	15.8871
	110688971	aquaporin NIP2-1-like	2.72545	4.99478	4.28231	3.78476	2.58922	2.96934	1.62819	0.656089	1.44095	0.578454	0.51365	1.43191	1.11534	1.67103	1.52693	2.19428	1.98972	2.60923
	110690489	pyruvate dehydrogenase E1 component subunit beta-1%2C mitochondrial-like%2C transcript variant X3	24.4508	27.2686	33.3036	23.1779	24.2911	20.9472	17.6737	14.6522	17.124	15.7757	18.2189	22.2258	16.3518	15.0529	12.8607	13.9946	11.501	15.587
	110690680	RING-H2 finger protein ATL74-like	7.43424	8.79607	9.69084	6.48588	7.12007	6.11963	7.69817	5.80634	5.03911	5.82055	5.32415	6.12919	6.38892	5.4263	5.19638	3.10099	4.24542	3.64602
	novel.16111	-	0.895613	1.65528	1.83882	0.508638	1.29602	1.18298	0.67805	1.07104	0.310192	1.12417	1.07809	1.43849	0.747809	0.946408	0.839361	0.526345	0.711494	0.288233
	110708736	probable ribose-5-phosphate isomerase 2	29.5407	38.8446	35.2336	24.8756	37.8692	28.8251	31.3692	24.835	28.3374	26.6071	23.4925	27.2124	29.2119	31.3079	26.7322	34.1145	30.9564	33.3369
	110733921	-	20.0736	23.3761	22.0281	18.7041	26.0118	17.3853	15.6783	12.1963	14.9913	13.8436	15.676	13.9299	12.3667	16.5101	14.6075	17.6193	22.6003	18.8749
	110723242	basic leucine zipper 34-like%2C transcript variant X2	6.75099	8.16759	8.51455	5.78932	5.04533	5.36934	3.98614	4.26019	5.30235	4.96849	4.62297	5.13329	3.09401	3.47295	3.60376	3.15366	3.53251	3.31852
	110686354	receptor-like protein kinase HAIKU2	18.8996	19.8799	22.3249	19.931	11.5529	15.9492	3.76241	4.14807	4.02273	2.58064	3.50056	4.16029	3.48005	2.0581	2.29257	2.57387	1.98227	1.93945
	110709571	GDSL esterase/lipase At3g26430-like	17.5331	20.965	19.1385	17.6293	17.8282	17.4176	14.5438	10.6857	10.9563	10.3959	10.8179	12.9908	15.5034	16.4905	11.8016	15.023	13.6579	19.6929
	110703043	5'-adenylylsulfate reductase 1%2C chloroplastic-like	12.7645	19.4587	21.0916	16.638	5.57199	14.3963	13.4293	13.2094	18.4111	17.4694	15.7785	10.5664	12.0535	16.3624	11.9805	11.3602	8.2869	10.6936
	novel.15446	-	6.41291	29.5583	67.2202	2.02691	3.94836	2.86957	0.0781857	0.110269	0.298068	0.0324069	0.776962	1.40694	0.0937278	0.0802426	0.0733231	0.126443	0.133764	0
	110706892	tetraspanin-19-like	86.1543	118.589	134.992	91.6139	127.845	91.1733	124.011	94.5147	95.7396	86.0544	84.2095	76.9323	82.3761	90.8277	90.7967	104.987	88.3422	121.588
	110738437	probable xyloglucan endotransglucosylase/hydrolase protein 32	3.34316	4.56057	4.97892	3.51171	1.16861	2.38486	0.224177	0.168622	0.299122	0.297339	0.0990105	0.127391	0.591229	0.322105	0.252282	0.435051	0.920484	1.11179
	110713116	ACT domain-containing protein ACR11-like	56.4633	63.2477	70.1109	58.6783	60.9256	50.7408	33.0598	27.6976	29.7483	30.3146	32.6285	31.617	30.9968	34.593	32.9523	38.3811	35.9691	46.5613
	110717323	UDP-glucose 6-dehydrogenase 1	46.6801	51.046	51.8141	41.5268	40.845	49.5129	40.6322	37.4458	38.0855	32.9591	32.6285	33.7439	46.4146	43.5966	41.7267	42.1418	36.692	43.974
	novel.37517	-	1.13615	1.14806	1.24678	1.06456	3.41986	1.02661	1.42213	2.14895	1.45221	3.4525	2.97225	2.8862	2.98344	2.65845	2.38157	1.64277	1.62203	1.55931
	110694523	MLP-like protein 423	353.416	627.526	546.978	353.239	514.001	361.736	117.94	77.6872	103.079	90.2913	92.1712	138.779	94.8682	80.5202	81.6367	92.2016	70.462	74.0532
	novel.5898	-	2.00663	2.50755	3.22962	1.84721	2.09128	1.64775	1.13027	0.787194	0.837849	0.589939	0.739551	1.34801	0.501833	0.214816	0.510358	0.361064	0.0954927	0.197723
	110708500	-	1.31083	2.22528	3.00639	1.2625	1.09587	0.87711	0.295339	0.185124	0.246296	0.132615	0.366862	0.454537	0.14752	0.0378886	0.138485	0.145941	0.0561424	0.0435924
	110685788	germin-like protein subfamily 2 member 4	12.8413	20.2285	20.4184	12.4166	18.9701	11.7122	5.10497	4.85767	5.393	3.97694	4.41426	6.93198	3.24421	3.59805	4.44139	3.11666	2.5956	2.4693
	110711691	cysteine-rich and transmembrane domain-containing protein WIH2-like	59.8814	73.7001	117.431	54.0621	81.3054	49.5312	37.8958	24.6865	38.891	28.454	29.3557	32.5087	27.7489	28.1684	24.685	24.5285	18.9335	24.5995
	novel.13872	-	0.95439	0.997272	1.19013	1.30287	0.648685	1.6319	1.62902	2.20813	2.65233	2.84712	1.75372	1.85141	1.64364	2.03412	1.41313	1.39042	1.57931	0.721336
	110729395	enolase-like	290.474	362.401	362.303	274.011	355.121	299.791	258.147	255.856	274.373	223.094	250.946	263.049	259.524	256.52	246.045	303.744	275.594	302.132
	110740247	receptor-like protein kinase HSL1	1.54069	2.27158	2.70074	1.63702	0.979188	1.03911	0.28176	0.335564	0.447565	0.482714	0.352587	0.729403	0.33777	0.347007	0.317084	0.202518	0.19282	0.110902
	novel.27043	-	2.17861	2.31152	2.46912	1.4425	3.78688	1.31973	1.20702	1.07183	1.18234	0.889409	0.81445	1.20668	1.24599	1.51406	1.16339	1.59053	1.98855	2.37544
	novel.9510	-	1.31371	0.497804	0.72081	1.02038	1.81771	1.49942	2.73083	1.44946	2.22488	1.67958	3.45296	2.46122	1.79524	1.17532	1.73487	1.04473	1.25593	1.24823
	110700484	transcription factor MYB1R1-like	114.719	100.423	122.582	104.484	78.1192	91.3546	41.9771	44.2175	44.1478	41.0371	38.9311	43.4403	36.6965	31.8834	39.4138	34.5284	33.2437	32.2096
	110726720	probable disease resistance protein At1g12280%2C transcript variant X2	0.333901	1.59422	1.50229	0.449534	0.476591	0.633585	0.470189	1.3852	1.10538	0.311819	0.622993	0.207814	0.901848	0.482559	0.676118	1.08145	1.03681	0.999366
	110733903	BAG family molecular chaperone regulator 4-like	54.1528	59.094	66.2002	52.3986	60.5466	51.7366	50.1445	45.6073	48.512	47.9916	45.2815	44.807	44.8578	55.9247	54.9422	53.2479	58.4866	60.0293
	110708338	aspartic proteinase CDR1-like	1.02382	5.90936	7.59491	2.9264	2.50515	4.17173	1.23026	0.397624	1.61223	0.573665	0.297149	0.182059	1.70525	1.38099	1.00953	1.11914	1.0524	1.08953
	110702210	glucose-1-phosphate adenylyltransferase large subunit%2C chloroplastic/amyloplastic	22.9668	32.627	27.7426	22.7682	20.1265	22.8668	23.7662	23.7384	22.4628	26.5779	30.3486	24.9407	25.4521	24.7293	24.7268	22.6068	21.4378	21.5334
	110724796	abscisic stress-ripening protein 3-like	122.932	133.021	212.299	114.677	180.773	110.472	36.1053	22.8708	33.1637	31.5579	31.435	31.8192	20.6605	18.4716	24.4486	22.3446	21.0258	26.2757
	novel.5948	-	2.33658	2.44009	2.18049	1.69578	0.225091	1.46994	0.604517	1.25044	0.625535	1.44611	1.41124	1.22687	1.13879	0.762231	0.77749	0.819349	0.906191	0.367107
	110721621	dehydrin ERD14-like	117.886	165.683	207.921	108.815	103.699	101.523	42.1826	27.7981	37.2479	30.4476	21.4285	30.1785	17.2405	30.7271	29.8824	39.9453	31.526	40.3401
	110727626	bZIP transcription factor 11-like	165.722	170.122	283.77	145.647	87.4268	126.773	67.8925	55.3546	60.9263	60.9191	44.0285	60.9791	58.7138	71.4356	64.2182	69.1462	66.435	80.0202
	110717676	probable methyltransferase PMT3	57.9141	71.1281	75.4544	53.5268	32.6698	56.1198	34.2368	33.4443	37.9343	30.0396	33.2154	31.7941	36.2158	37.7432	35.5948	39.8983	36.0659	39.3067
	110693920	ABC transporter C family member 10-like	0.764275	1.1545	0.412238	0.643932	0.0132068	0.50454	0.194572	0.331583	0.278164	0.252023	0.295402	0.195797	0.102047	0.0374421	0.0912356	0.104888	0.0554808	0.0287191
	110698727	protein CDI-like	36.3685	41.7891	43.9635	36.748	40.9511	38.4515	27.4504	20.5283	22.9037	21.5409	20.9254	25.2118	24.7681	25.2149	26.4302	28.0682	26.6851	34.9514
	novel.40104	-	2.19042	3.15833	4.74577	1.6868	4.18009	1.51447	0.790893	0.694046	0.502522	0.524503	0.407525	0.399496	0.948111	1.02815	1.08783	1.5917	1.08248	1.36971
	110720978	purple acid phosphatase 18-like	12.3334	12.4999	13.0899	11.5145	8.14511	10.3686	8.46773	7.01921	7.83982	6.13133	5.45716	6.54676	9.61236	7.27164	6.70942	8.30964	7.45049	10.4885
	110713014	soluble starch synthase 3%2C chloroplastic/amyloplastic-like	0.0379874	3.305	0.0833725	0.196703	0.0774586	0.0379379	0.0356618	0.0335302	0.135954	0.0886878	0.118128	0.135101	0	0.0366	0.0334439	0.0384485	0.0813495	2.61081
	novel.14724	-	1.85654	1.82154	1.77443	1.57122	0.345996	1.29589	0.318592	0.193826	0.428672	0.124284	0.124156	0.230741	0.11233	0.15387	0.263627	0.484923	0.406126	0.575359
	110707826	probable strigolactone esterase DAD2	81.1506	70.837	111.101	72.5766	69.4102	55.4748	22.7998	19.3278	22.7772	15.1051	15.1148	19.469	25.7953	13.2974	12.7089	13.426	10.7048	12.1637
	110701605	mitogen-activated protein kinase 3-like	4.0216	4.78273	6.54703	3.29527	3.42429	3.79568	2.65522	2.45751	3.08421	1.30691	1.37427	1.1395	2.63595	1.27738	2.02319	2.05757	2.31867	3.23329
	110718381	uncharacterized LOC110718381	9.29886	12.234	13.5439	8.57954	6.34328	9.18542	3.55531	4.83513	4.74993	4.39457	3.08441	3.99859	5.1373	3.97464	5.686	6.94755	5.46712	5.2102
	110738405	trihelix transcription factor ASIL2-like	12.5562	14.9875	15.7471	11.5107	11.4298	10.1406	7.24688	5.71109	5.6745	5.83297	5.37872	6.29393	5.15479	4.96864	5.55538	3.66344	3.90986	4.5449
	110702118	GEM-like protein 4	0.990717	1.83953	1.73949	0.513004	0.454529	0.494713	0.232516	0.0437236	0.487532	0.0770996	0.102693	0	0.111495	0.190906	0.130833	0.651782	0.371281	0.494203
	110709845	uncharacterized LOC110709845	3.6356	9.23549	8.40115	3.7289	1.10485	2.47876	0.360992	0.215992	0.437886	0.353662	0.32612	0.497303	0.314729	0.303128	0.246212	0.106146	0.0374306	0
	novel.21008	-	4.26348	7.4316	7.81996	5.42458	4.28465	4.80537	3.6594	3.44067	3.65117	2.98614	3.0304	4.11565	3.97556	5.16404	3.75354	6.47284	5.21724	5.53634
	110694177	polygalacturonase At1g48100-like	15.7463	26.7655	25.2601	17.5849	14.5311	21.1406	15.8185	12.7524	15.8316	15.5387	15.5815	17.522	10.7421	11.2611	12.0622	13.9	12.6886	10.7249
	110738686	lysine histidine transporter-like 8	6.37349	8.3046	10.2661	7.17952	3.87597	3.31287	2.86918	3.38856	3.6016	4.32185	3.20665	4.44063	2.97813	3.12422	3.67515	3.16883	2.15506	1.28081
	novel.36623	PF14392:Zinc knuckle	0.804778	2.13469	2.252	1.271	0.820494	1.40652	0.528855	0.586039	0.75606	0.610637	0.542228	0.912315	0.70191	0.523384	0.495964	0.325818	0.172342	0.312239
	110711291	uncharacterized LOC110711291	19.9507	16.8502	18.7318	19.9527	21.0746	20.7159	22.9214	24.571	19.9448	26.2597	26.0926	24.0142	18.1564	21.3732	22.6055	20.4115	21.7476	19.4011
	110718826	alpha-L-fucosidase 2-like	1.10438	1.1258	0.617837	1.52496	0.220774	0.951556	0.32526	0.401388	0.619997	0.387596	0.246907	0.442828	0.316808	0.52159	0.419418	0.789023	1.06657	0.696128
	110736294	non-specific phospholipase C2-like	6.28875	5.99722	7.31186	5.6599	4.50336	4.52349	3.90069	4.69181	3.9521	2.68007	2.40569	3.16182	3.9178	2.16395	2.93306	4.69803	3.36681	5.60185
	110717835	uncharacterized LOC110717835	8.49028	14.6482	24.2241	6.8048	6.84959	6.34097	5.82192	4.04029	3.69916	5.17094	5.43344	5.4483	4.07122	3.41433	2.72992	2.83953	2.84584	3.43729
	110708673	respiratory burst oxidase homolog protein B-like	36.1328	33.4402	39.2632	32.2096	15.9817	28.2789	10.9296	12.2398	13.3929	10.2252	10.8827	11.6268	7.9783	7.83195	10.3413	8.48001	8.25868	9.12621
	110700330	uncharacterized LOC110700330	8.185	7.45671	9.4052	7.45583	6.55354	5.64927	3.01724	2.04256	2.99069	3.26824	2.8873	3.77207	2.70071	1.44509	2.3014	2.25542	1.46832	1.85265
	110707199	polygalacturonase inhibitor-like	0.752249	1.50238	1.06829	0.687393	0.721825	0.707075	0.249245	0.351521	0.23755	0.0344362	0.229337	0.0786866	0.149396	0.213169	0.272701	0.58223	0.521183	0.686726
	110688061	exocyst complex component EXO70A1-like	8.28947	9.99113	10.1274	8.65771	6.48815	7.83307	7.69379	6.48773	7.33278	6.10381	6.76689	5.42855	6.65973	5.85993	6.3263	7.81964	7.87012	8.85062
	110723180	probable aquaporin NIP5-1	45.5395	68.7734	94.4758	39.0528	35.5089	36.7013	13.9038	11.5731	14.8376	14.9462	14.1268	15.9924	10.1835	11.0669	15.2502	12.2987	10.0053	12.1598
	novel.23155	-	3.23531	3.10577	4.14205	2.15393	3.84824	2.84644	2.31409	1.08789	1.99874	2.03821	0.55893	1.30131	1.64712	2.44919	1.55981	2.80678	3.79411	3.15945
	110703517	arginine-glutamic acid dipeptide repeats protein-like%2C transcript variant X1	25.8542	28.1383	32.7578	24.4097	20.0846	25.3452	22.5441	25.1447	23.2176	23.7493	28.9695	25.5541	21.9917	19.4694	24.0745	21.3518	21.4332	20.2905
	110697673	probable aquaporin PIP2-5	51.8717	72.8537	78.6266	44.2785	30.8177	47.4915	21.4202	12.9874	17.4101	16.3462	11.9361	16.1159	12.2392	12.1733	14.7375	8.84913	9.01902	12.9421
	novel.3295	-	7.69457	7.50367	10.1201	5.44916	6.2874	4.57682	8.33889	5.24362	5.72025	5.01941	3.69469	3.5716	7.06761	5.94173	4.93125	6.18455	6.42149	7.27522
	110716293	protein synthesis inhibitor PD-S2-like	53.5891	53.3844	112.344	24.6407	35.8859	28.1766	19.4163	15.0767	18.9447	12.146	18.78	26.3951	16.3362	17.1931	16.4792	11.7095	8.29733	15.7888
	110718605	protein LNK1-like%2C transcript variant X3	54.4232	57.0551	66.3581	55.0422	39.8252	46.624	37.1276	37.4239	35.5928	30.1647	28.8187	30.0549	30.8193	27.278	30.3311	37.2384	34.6811	34.8517
	110722737	protein KINESIN LIGHT CHAIN-RELATED 1-like	24.7383	27.9077	31.8245	24.2785	20.3807	24.8138	23.1478	25.8837	24.4996	26.8728	27.0408	21.8273	24.7132	23.133	26.9808	20.6971	19.8446	20.4849
	110683836	uncharacterized LOC110683836	0.701734	0.106363	0.352028	0.456802	0.776761	0.460538	1.71281	1.85819	1.56068	1.32625	2.18216	1.60437	1.37638	1.08177	1.46507	0.730543	1.2022	0.889012
	110694676	copper transporter 6-like	0.411937	1.16551	1.33103	0.687317	1.28328	0.548533	0.214843	0.242402	0.163809	0.249338	0.142332	0.488346	0.15453	0.198445	0.181333	0.0231631	0.0980173	0
	110694171	probable nucleoredoxin 1	25.1525	32.9602	29.3222	26.5559	28.2747	27.1424	22.9687	27.7949	23.8199	21.1757	20.5529	20.8823	23.1231	19.7647	23.9559	26.6811	23.0145	29.1856
	110706655	purine permease 3-like%2C transcript variant X2	1.92467	4.24126	4.91463	3.41149	1.92452	2.99413	1.14665	0.816751	1.25843	0.979343	0.306927	0.822719	0.833081	1.10549	1.30343	1.57341	1.9023	1.51809
	110731710	ras-related protein RABA3-like	14.9126	15.3053	13.0489	16.5037	21.5636	16.694	23.47	21.637	19.4037	25.0311	22.0753	22.3584	22.2122	19.2042	19.9509	19.6809	16.385	18.0436
	110727916	late embryogenesis abundant protein Lea5-like	159.571	217.609	288.194	166.393	209.289	109.047	63.0336	79.5603	72.2058	29.3701	34.0873	53.4278	50.9256	27.536	33.6293	41.6285	30.1112	38.4846
	110689825	late embryogenesis abundant protein Lea5-like	285.242	335.972	442.851	256.122	366.861	226.468	156.027	150.377	177.54	87.0032	94.7718	111.715	104.626	76.3157	73.0821	90.157	78.1241	107.172
	110720403	ribulose bisphosphate carboxylase small chain 3%2C chloroplastic-like	80.4135	216.999	230.722	67.1548	79.4383	50.0187	17.1663	15.1032	29.8306	15.4306	14.0064	37.9359	49.5873	37.6415	32.7793	43.3334	50.1673	41.273
	110718504	linoleate 13S-lipoxygenase 2-1%2C chloroplastic-like	0.738563	16.2255	25.53	1.55224	0.110733	0.694211	0.183533	0.172563	0.505328	0.202858	0.157616	1.58373	1.34454	1.17203	0.860592	1.18725	1.27925	1.6615
	110717185	glucan endo-1%2C3-beta-glucosidase-like	9.8299	28.4177	30.4824	9.55096	11.9362	6.23219	7.77649	18.5717	9.93154	3.4811	1.08762	4.02626	8.57655	2.60715	6.51494	5.70123	2.24697	2.81598
	novel.17979	-	8.62776	4.37453	5.78124	11.6235	28.6462	11.4378	30.6063	19.8136	20.9724	16.756	12.742	11.8121	17.2711	11.6965	14.9227	11.8236	10.0556	13.1188
	110737112	probable ribose-5-phosphate isomerase 3%2C chloroplastic	23.7796	32.74	32.2975	23.4665	34.6269	27.6135	14.7232	12.2701	15.6269	13.6713	22.0098	18.517	18.9106	20.8996	20.9354	22.0067	27.8063	23.425
	110718396	protein NRT1/ PTR FAMILY 5.4-like	1.85652	2.28244	3.10444	1.19021	1.26185	1.58923	1.82585	2.15891	2.05658	0.917322	1.00801	0.969436	2.02299	1.05051	1.32314	0.596524	0.694171	0.653329
	110699592	inorganic pyrophosphatase 1-like	54.8519	42.2061	51.2121	25.104	20.0668	29.5369	5.68911	4.89188	6.95149	2.17667	13.6371	12.7105	4.95471	3.94242	2.96405	2.72608	0.44368	1.83733
	novel.6669	PF13456:Reverse transcriptase-like|PF00078:Reverse transcriptase (RNA-dependent DNA polymerase)	1.7744	1.84329	1.55367	2.38825	0.422323	0.784164	0.493346	0.829488	0.531046	0.221325	0.493462	0.395787	0.814067	0.291882	0.0925327	0.187729	0.311138	0.212459
	110702421	uncharacterized LOC110702421	199.825	377.68	503.372	208.619	346.914	155.773	40.4043	24.1361	47.1945	12.7177	11.9079	22.4422	25.8568	17.1481	18.5184	18.0142	11.0879	20.6264
	110713611	glutathione S-transferase U17-like	78.6944	138.714	145.54	74.3259	116.959	81.3862	88.9146	85.0819	77.9206	90.8554	100.641	94.9706	108.006	113.292	102.537	112.217	109.877	117.553
	110721503	uncharacterized LOC110721503	14.604	16.6612	28.2608	10.8146	8.56528	10.8211	8.84509	5.40567	7.2358	4.82712	4.96456	4.39802	5.65513	3.10158	4.76962	2.70194	3.61503	1.47962
	110687371	ATP synthase gamma chain%2C chloroplastic-like	121.39	170.532	171.647	114.819	132.419	107.265	52.3582	46.1333	53.5306	55.8984	61.0525	75.4345	66.808	61.1447	63.1257	66.5421	67.6354	71.7077
	110690672	non-specific lipid-transfer protein-like	2745.16	3765.78	5608.67	2731.09	3323.77	2221.8	570.55	329.394	569.238	272.559	367.265	496.296	659.518	440.717	371.735	344.987	243.09	300.055
	novel.25371	PF10536:Plant mobile domain	2.48641	2.42314	2.40513	2.00276	0.356773	1.63705	0.708901	0.959152	0.823949	1.06065	1.16456	1.31005	1.63746	1.61481	1.67014	1.6218	2.26789	1.55166
	110692883	uncharacterized LOC110692883	22.6743	21.5516	24.1563	20.5468	32.7492	19.0593	12.683	12.2585	14.0321	13.2342	16.2564	16.7161	16.3737	15.9295	15.6371	21.9933	21.2435	19.8985
	novel.22597	PF08387:FBD	2.93904	1.85151	2.5197	2.8535	9.55114	4.21936	10.7778	7.05296	7.88893	7.07609	5.33134	7.26782	9.716	6.4598	5.82189	3.34655	3.73701	4.47972
	110693455	protein H2A.7-like	126.597	115.324	128.252	150.495	261.659	156.656	185.223	146.637	170.108	180.42	271.493	202.09	249.043	254.453	268.276	225.36	231.305	219.116
	110700537	uncharacterized LOC110700537	62.7264	69.8572	73.8785	57.1287	82.7739	56.2024	41.5544	47.4476	44.3147	48.4688	52.2614	52.0794	43.9739	51.22	51.5031	59.3602	68.3546	58.5198
	novel.21659	-	6.9576	4.73945	5.49605	7.28955	3.72614	5.92112	9.78476	11.5895	9.88274	8.3009	9.09209	7.3415	9.38385	8.45108	9.8674	6.57622	7.50777	7.14243
	110736342	G-type lectin S-receptor-like serine/threonine-protein kinase SD2-5	1.87165	2.45309	3.28623	1.23141	1.50411	1.20949	1.77774	1.12728	1.30029	0.976751	0.844502	1.01805	1.016	0.784962	1.02744	0.60174	0.377234	0.659042
	110713899	putative lipid-binding protein At4g00165	26.5633	22.1515	24.7517	14.4787	16.5343	12.4731	2.44996	1.97445	2.50179	1.30561	1.35257	1.57453	1.36359	0.628603	1.31291	0.283008	0.498991	0.619915
	novel.6368	PF10536:Plant mobile domain	1.37699	1.09575	0.98639	1.34682	1.26739	1.146	3.41126	4.2371	3.14853	2.97667	2.83483	2.49962	3.09931	2.19273	2.49193	2.16798	2.15017	2.14123
	110700685	chaperone protein ClpB1-like	11.7147	9.581	9.41835	12.806	12.0264	12.5322	15.0261	15.3846	15.8496	11.9339	18.3831	12.9112	11.0322	9.0334	11.3163	11.404	11.5417	12.0391
	novel.5337	PF03108:MuDR family transposase	1.50583	0.617292	0.78867	1.63036	1.23866	1.40133	2.81122	3.88171	3.23048	2.91636	2.53643	2.47993	2.02203	2.15976	2.27482	2.1476	1.4841	2.10552
	110738682	UDP-glycosyltransferase 74E2-like%2C transcript variant X1	3.76173	3.85728	3.21375	2.82375	1.33846	2.597	1.01914	1.06964	1.51345	1.43426	1.70101	1.36927	1.30696	1.43514	1.71147	2.24865	2.62215	2.37883
	110729666	uncharacterized LOC110729666%2C transcript variant X2	7.62415	4.46235	9.12518	4.11692	2.36911	4.31536	0.468746	0.237315	0.481117	0.179343	0.179158	0.461024	0.108063	0.129521	0.253611	0.0194375	0.102815	0.0425769
	110724791	uncharacterized LOC110724791	15.0757	11.2716	7.59456	22.4604	32.3131	24.1248	27.4778	27.7419	25.5968	26.2431	32.5329	31.5504	30.4595	41.1118	30.9692	32.6142	41.7242	37.1859
	110690674	non-specific lipid-transfer protein-like	8.90192	19.2447	27.4716	5.90797	9.16099	7.26251	9.98516	9.29611	11.405	12.1315	14.3609	15.4767	10.0652	12.4625	12.1973	14.4879	16.4231	12.7866
	110713858	heterogeneous nuclear ribonucleoprotein A3 homolog 1-like	73.831	63.5479	71.0982	82.3489	69.2752	79.0578	94.4408	94.093	104.669	90.3332	87.1705	78.7381	77.4459	61.7005	74.3506	81.2407	73.4737	75.5845
	110702881	uncharacterized LOC110702881	70.5455	72.1025	85.8661	59.1841	66.2485	56.0396	41.3764	37.418	41.6354	38.5811	39.3798	49.1428	40.4969	44.4604	45.6976	49.9812	54.3305	56.6778
	110731742	cell division protein FtsY homolog%2C chloroplastic-like%2C transcript variant X1	6.82199	7.06985	7.05099	5.79166	9.66451	5.58515	5.02666	4.79623	4.18751	6.26587	5.18019	5.57183	5.75806	5.84675	6.11078	7.66752	7.5594	7.12263
	110737899	cytochrome P450 72A15-like	10.4678	20.2592	17.8853	11.0879	10.1855	8.51315	5.60168	4.42416	4.78969	3.84758	4.02916	4.94155	3.99075	3.21946	3.63227	3.14049	2.48262	2.94818
	novel.29666	-	1.73522	1.7574	1.21175	3.51238	3.21656	3.15083	10.7365	9.8163	8.82132	8.53198	4.74191	8.06471	5.05954	6.15542	7.4995	5.50834	6.334	4.10935
	110734349	probable fructokinase-7%2C transcript variant X8	1.40551	1.93724	3.61808	0.979456	0.816922	1.18067	0.715225	0.904363	0.740428	0.603123	0.626328	0.537239	0.369569	0.240462	0.416323	0.265901	0.295363	0.436833
	110713690	protein JINGUBANG-like	2.74919	3.5707	6.29382	3.09256	2.41627	1.9882	1.15695	0.794926	0.975429	0.44265	0.540458	1.09574	0.586777	0.274011	0.292113	0.239875	0	0.210174
	110725698	heat shock 70 kDa protein II-like	0.73491	0	0	0.321999	0.201724	0.197602	0.716453	0.64868	0.708125	0.285961	0.61528	0.578026	0.381721	0.136167	0.497699	0.200262	0.181592	0.0939994
	110697420	pectinesterase inhibitor 11-like	2.71963	8.02323	9.60844	2.47303	2.23172	2.58359	1.43224	1.63938	1.48374	1.03243	0.687573	1.41546	1.26905	0.511278	0.40879	0.469963	0.213075	0.294123
	110708776	bidirectional sugar transporter NEC1-like	16.5448	52.4761	85.3849	21.4972	14.586	11.0447	1.07116	1.12335	3.10197	0.54644	0.864303	1.24861	0.839601	0.50739	0.463636	0.488598	0.516889	0.43783
	110696134	starch synthase 1%2C chloroplastic/amyloplastic-like	20.3317	23.2586	23.6131	16.7563	11.4165	17.7463	9.39871	9.61174	9.80677	10.7638	11.0908	10.8632	10.9733	11.6117	12.7618	12.0781	13.6666	13.2283
	110692802	uncharacterized LOC110692802%2C transcript variant X2	22.958	22.5187	16.7956	22.7218	27.7494	23.9446	36.9826	33.5742	36.023	33.6206	31.0264	31.8755	25.2429	27.1318	32.3261	29.3797	24.1381	27.3299
	110691987	large ribosomal RNA subunit accumulation protein YCED homolog 2%2C chloroplastic-like	17.3885	21.8563	22.8713	15.8746	18.5311	14.885	9.21422	7.8613	11.2755	10.6088	10.2995	13.5211	9.54581	11.3246	10.3481	14.5334	14.7911	14.6413
	110718350	uncharacterized LOC110718350	28.5905	33.9567	39.8032	27.4624	37.2906	26.7268	18.7709	15.8733	16.9629	20.0674	20.3468	22.5476	17.9744	21.0855	18.6769	22.0887	25.3259	25.5437
	110726421	ribulose-phosphate 3-epimerase%2C chloroplastic	54.2211	74.51	75.4874	56.6306	45.3954	44.6728	23.8375	20.6922	23.6369	20.7187	26.0544	30.8318	22.5722	26.3427	25.7421	28.5558	34.7132	30.4221
	110688660	protein DCL%2C chloroplastic-like	20.7753	24.5288	24.5695	17.9025	22.5082	17.8362	15.153	14.2473	13.091	13.7365	15.9217	16.6662	16.7589	18.06	16.7777	20.9221	17.8406	21.2983
	110684216	CBL-interacting serine/threonine-protein kinase 11-like	15.833	18.5005	21.3743	15.4005	13.7937	13.4245	8.02036	7.23213	9.05282	7.62439	7.61652	10.4478	9.51624	9.18653	8.8821	11.0966	11.0523	12.3149
	110686668	protein NUCLEAR FUSION DEFECTIVE 2-like	16.8098	14.1167	13.2473	16.5348	24.88	21.6492	50.2666	39.2419	36.4681	37.6289	28.3901	33.758	38.8578	32.7043	37.4837	30.2832	25.9907	32.2317
	110734267	stachyose synthase-like	4.97342	3.03818	5.5128	2.75738	2.35601	2.45838	2.61744	3.6804	3.57337	1.44652	1.61426	1.87598	1.92222	0.750227	1.39318	2.26266	1.23718	1.78202
	110718817	uncharacterized LOC110718817	4.78126	7.47305	14.7813	5.00482	9.69684	5.69922	1.44792	0.771444	2.16196	0.200047	0.373035	2.05698	1.15716	0.0495336	0.40736	0.520353	0.110097	0.341943
	novel.35741	-	6.4178	5.83657	5.83537	3.98785	5.23451	4.94442	2.0083	1.61851	1.80469	2.90155	2.28083	2.98895	2.20116	2.47336	3.22868	4.70164	3.40318	3.52325
	novel.40309	-	30.1044	55.1654	84.7672	15.5313	16.5828	13.2705	5.33135	1.94668	2.95992	1.88796	2.17177	3.62767	1.4892	1.6468	1.45625	1.45094	0.70844	1.52799
	110736369	probably inactive leucine-rich repeat receptor-like protein kinase At5g48380	12.5575	13.4916	15.662	13.5786	11.6731	10.7232	11.1944	11.154	11.0231	7.55524	7.30132	7.41213	11.4304	8.31163	9.29039	7.31623	7.1749	9.29967
	110686706	UDP-glycosyltransferase 74B1-like	11.1334	12.4296	15.3173	12.4334	8.72485	9.41782	5.92786	6.89359	7.87985	5.94856	4.73671	7.01784	4.30113	3.60225	5.2666	4.70921	4.0033	4.05244
	110697102	F-box protein PP2-A11-like	14.5755	16.161	22.8551	11.6609	13.3108	10.7967	13.2293	8.74965	10.5689	10.6979	6.83815	10.5026	8.4737	7.55404	8.90956	6.50226	6.95272	7.84891
	110721833	sucrose synthase%2C transcript variant X1	33.4348	46.2444	48.1591	26.3884	15.8416	23.3692	4.01573	3.7553	5.19272	3.02303	3.54719	4.81066	3.30474	2.16094	2.95171	3.11258	1.75781	2.66567
	110736022	uncharacterized LOC110736022	4.80133	1.87518	1.58388	3.66064	4.08425	4.76565	4.1479	4.02998	2.84636	4.7222	3.9998	4.08561	5.63543	5.33547	5.83489	5.93289	5.99256	5.55093
	110697293	probable enoyl-CoA hydratase 1%2C peroxisomal	25.8756	24.7236	32.5028	26.0704	29.0047	21.9165	18.537	14.3315	17.1649	20.8288	18.3337	20.1358	17.43	20.4223	18.3316	23.0166	22.2951	23.756
	110687381	putative lactoylglutathione lyase	177.468	184.918	245.869	157.57	211.909	156.479	130.928	111.227	124.828	93.8618	96.3767	110.753	76.2523	72.6226	89.3719	92.9836	86.2847	106.275
	110689796	sucrose synthase-like	30.4741	29.7921	40.2999	23.6698	13.023	23.8737	8.43693	6.24142	7.97982	5.62713	5.79274	7.48359	4.85167	4.85689	5.46223	5.58701	4.78703	5.08234
	110696622	alcohol-forming fatty acyl-CoA reductase-like	35.5272	63.5434	41.6809	28.4885	21.7091	32.3389	18.0087	16.1534	17.6099	15.8244	12.8453	21.3883	12.91	10.4611	13.0718	11.0671	10.5577	14.7578
	110731323	putative lactoylglutathione lyase	5.25702	13.0862	59.353	35.3878	11.9562	5.04823	3.41666	2.09701	2.12567	2.24225	2.7246	18.5166	18.0331	2.58121	2.49213	4.86037	8.33512	28.9694
	110706569	uncharacterized LOC110706569	41.4652	54.9255	59.9039	56.6218	70.1241	60.2382	66.2956	63.7291	65.9387	60.5128	56.274	62.4085	62.8288	58.7316	63.3015	52.5254	49.6165	55.4422
	novel.1998	-	35.775	39.1008	63.6174	26.6338	27.0256	19.9447	6.27185	4.37517	3.34229	2.1803	1.56373	3.64069	3.15296	1.93798	2.15033	2.03586	1.30763	2.62789
	110705756	GDSL esterase/lipase 7-like	0.916727	2.91796	1.71856	0.751595	0.545201	0.724796	0.215151	0.0337152	0.136704	0.089177	0.395933	0.237731	0.214933	0.478424	0.302655	0.773211	0.613486	0.677473
	110736266	ubiquitin-conjugating enzyme E2 20-like	45.6705	38.8948	43.2021	48.8412	73.0905	55.4911	62.6578	54.6064	54.5644	60.9061	67.9196	78.8632	71.2241	81.6069	75.4645	65.0165	86.3391	79.9209
	110718485	heterodimeric geranylgeranyl pyrophosphate synthase small subunit%2C chloroplastic-like	22.5348	26.0706	28.5334	18.2212	25.8025	19.2161	15.663	15.9126	18.1075	17.7731	20.7532	16.9921	17.4109	16.6178	19.6105	23.4662	24.0361	20.3205
	novel.26929	-	3.82618	3.42619	2.65026	4.74935	2.10261	3.57728	6.16488	5.41316	5.4143	4.94157	6.41318	4.17398	4.91673	4.18318	3.94191	4.09234	3.66101	3.57961
	110729352	uncharacterized LOC110729352%2C transcript variant X2	16.6039	18.4837	21.3849	15.6774	14.5029	14.2785	9.94797	9.26853	10.4702	8.65798	7.5718	9.07989	8.43707	7.24633	9.07541	6.66381	5.94333	8.31056
	110707954	EIN3-binding F-box protein 2-like	19.9341	19.6413	26.0543	19.3711	17.6202	15.3824	8.5988	8.9146	10.6323	7.18444	8.66988	9.45123	8.19223	6.96712	7.51226	6.31873	7.27822	6.38605
	110726942	albumin-2-like	2.06105	2.4492	0.904691	2.60405	4.11854	2.96403	5.03065	4.51165	3.90944	4.39482	2.82003	5.38758	4.68536	3.53466	3.99196	2.58671	2.64822	2.55887
	110719662	protein kreg-1-like	346.611	787.601	987.532	233.329	251.344	230.457	78.036	46.7862	64.4012	49.3708	31.3434	60.9397	66.5915	43.0721	47.2921	44.6474	29.8378	46.4015
	110686140	probable WRKY transcription factor 57%2C transcript variant X2	3.42525	4.49779	6.14055	2.77459	3.59587	3.21757	3.62943	2.57434	4.00531	2.05858	2.60133	2.44239	1.7938	1.11094	2.06014	2.1968	1.12569	1.84209
	110684819	uncharacterized LOC110684819	8.19265	11.6446	14.7012	4.96263	9.87609	7.66738	2.85392	2.5469	2.5356	2.9673	4.11255	3.02364	2.84137	3.12758	3.0847	4.01566	4.63438	5.826
	110711083	ATP-dependent zinc metalloprotease FTSH%2C chloroplastic	58.6339	64.6014	61.7471	53.4312	41.6615	49.9792	36.1674	35.87	39.0311	36.0526	46.5609	42.2167	38.698	38.2314	42.1744	44.4094	45.6842	47.9515
	110700797	probable methyltransferase PMT2	0.547007	1.13174	1.14051	0.623142	0.613459	0.655553	0.385139	0.362119	0.195769	0.170277	0.0850505	0.218859	0.400139	0.18446	0.216711	0.0276823	0.0292852	0
	110724693	cytochrome P450 83B1-like	0.609136	5.25116	6.68446	0.946251	0.892733	0.646363	0.750544	0.50406	0.579074	0.740691	0.670866	0.778539	1.07112	0.77029	0.603313	1.57985	1.42675	1.51929
	110694411	uncharacterized LOC110694411%2C transcript variant X1	9.13573	12.1822	8.63906	8.99395	6.60039	8.24523	7.83526	6.63024	6.6603	7.96979	8.46427	7.40071	8.30119	7.93272	7.50683	8.74432	10.4341	9.90208
	110732658	mechanosensitive ion channel protein 10-like	41.698	51.6207	51.4819	32.6851	13.0391	29.3713	4.61996	4.31781	5.93243	3.39409	4.64296	6.83846	3.05106	2.21459	2.85383	3.01245	3.37619	2.97265
	novel.31176	-	23.0837	30.228	28.8156	21.5065	36.3079	20.0541	18.5287	15.5276	15.663	21.704	17.2563	13.8862	18.4455	23.4808	18.9628	24.3193	20.6738	27.6815
	110692467	uncharacterized LOC110692467	4.01068	4.18444	4.5479	3.35745	2.96453	2.70368	1.4433	0.914524	1.25596	1.76868	0.692883	1.4561	1.54214	1.83549	1.55951	2.40179	2.1472	2.5564
	110707322	zeatin O-glucosyltransferase-like	1.24106	0.940552	2.06231	0.697717	1.22914	1.06238	0.266304	0.625967	0.47589	0.938223	0.404306	0.788176	1.47649	0.956584	0.40583	1.43557	1.13902	1.21851
	110700528	protein NRT1/ PTR FAMILY 2.11-like%2C transcript variant X2	34.2244	29.6125	45.3667	23.5206	21.9813	23.1001	7.10704	6.65145	8.42794	5.18564	6.54542	8.71628	5.45739	5.07556	7.46361	4.83756	5.04295	5.02751
	110689791	proline-rich protein 1-like	17.2432	20.4592	40.9981	15.1693	25.2358	13.9803	5.13477	3.60044	4.97678	2.59724	1.92189	3.70917	4.27754	1.07184	3.7544	2.06428	1.58822	2.36362
	novel.11029	-	3.13196	3.81533	5.28267	2.763	4.19837	1.9694	2.50463	2.50851	1.73843	2.14397	1.95388	2.01116	2.28452	1.22938	1.81271	1.08601	0.900482	1.4466
	110712846	putative methyltransferase DDB_G0268948	57.9526	47.6145	87.9747	51.4713	66.0735	39.5567	6.9719	4.76231	6.41759	5.13734	3.09238	5.19216	3.78601	3.91402	2.34708	3.21226	3.53419	3.37743
	110732282	probable serine/threonine-protein kinase WNK10%2C transcript variant X1	4.22522	4.93411	4.60746	3.2474	2.03195	3.58277	1.64649	1.31352	1.42658	1.07537	1.65271	1.41763	1.19623	0.844903	1.21656	0.564821	0.71134	0.795351
	110731383	probable xyloglucan endotransglucosylase/hydrolase protein 8	6.3592	15.4751	25.0966	8.33789	6.95923	7.98233	5.96988	5.81904	6.42055	4.99426	3.2656	4.6685	3.47981	5.67725	4.87951	3.24771	3.43577	4.07436
	110720321	probable fructokinase-6%2C chloroplastic	30.6393	40.0966	40.1842	30.2737	28.9267	30.9897	21.1324	17.7651	18.9519	19.9208	25.2779	22.6205	23.1781	23.684	23.362	23.4166	27.3669	25.6032
	110684685	protein LIGHT-DEPENDENT SHORT HYPOCOTYLS 5-like	14.9094	13.3759	20.1514	13.4136	23.2411	11.3256	15.0775	13.7698	14.782	15.0971	10.8002	13.9728	14.5763	11.4253	15.5081	9.67182	9.61547	11.3586
	novel.41906	PF13456:Reverse transcriptase-like|PF13966:zinc-binding in reverse transcriptase	1.39633	1.55206	3.17402	0.860753	1.25412	0.962873	0.686631	0.64559	1.04111	0.879669	0.620301	1.21194	1.04761	0.960947	1.20005	1.37962	1.99347	1.91639
	110728206	ribulose bisphosphate carboxylase small chain 3%2C chloroplastic-like	18.7847	50.1242	58.2262	18.0747	37.2312	16.1002	6.1195	4.33076	7.83919	4.80015	4.57723	9.97122	13.6465	9.2519	9.00947	9.86106	13.7343	8.70224
	novel.31435	PF17123:RING-like zinc finger	1.46794	2.02053	2.00271	1.21208	1.25391	1.48584	0.931129	1.22566	1.47315	1.08063	1.02811	0.864235	0.580436	0.496925	0.768433	0.682645	0.61597	0.373825
	110698765	cytosolic sulfotransferase 15-like	1.68672	2.32989	2.72405	0.593255	1.49254	0.699236	0.239013	0.196636	0.341696	0.272435	0.263907	0.679106	0.214893	0.337288	0.392258	0.773069	0.783755	0.881964
	110719969	isoflavone 3'-hydroxylase-like	5.94319	6.93243	7.77764	4.96979	4.74203	3.98154	0.866357	2.11789	2.27895	0.430911	0.72701	1.21438	1.20475	0.995847	0.552483	0.635158	0.671936	0.736562
	110712608	uncharacterized LOC110712608	27.2024	24.4412	33.635	26.3859	20.5561	19.5621	6.74393	4.48086	6.68458	4.39788	4.56708	5.83361	4.52733	3.73753	4.68013	3.87782	1.64094	3.76929
	110724855	putative F-box/FBD/LRR-repeat protein At5g62970%2C transcript variant X1	0.735844	1.5181	1.57012	1.10075	0.791893	0.857365	0.652417	0.39692	0.841264	0.41358	0.55087	0.581557	0.552076	0.236323	0.323916	0.0413764	0	0.226582
	110729800	protein HEADING DATE 3B-like	0	0	0	0.100025	0.262589	0.0321529	0.181343	0.255756	0.144028	0.150328	0.0333717	0.0572499	0.217391	0.0620379	0.170065	0	0	0
	110690880	uncharacterized LOC110690880	48.3818	52.2828	59.7201	47.9046	29.3041	38.4673	16.5048	13.465	15.7704	12.6724	14.9083	15.0152	13.0395	11.853	11.3429	12.1347	11.3045	11.6786
	110715346	chlorophyll a-b binding protein%2C chloroplastic-like	50.3274	75.9227	80.7576	48.5378	64.3799	43.9622	8.46868	7.36381	9.04229	9.39558	8.50705	14.5337	13.5107	10.9134	10.0917	12.0824	10.6759	16.0901
	110718353	uncharacterized LOC110718353	19.5693	21.246	18.8945	17.8313	25.8287	19.3165	16.4487	13.8587	16.8306	15.6424	16.5108	20.097	15.365	18.343	17.2955	20.5745	21.6034	24.2995
	110699613	uncharacterized protein At4g22758-like	51.3799	69.1609	106.731	56.1168	41.5212	29.3461	17.2073	13.0947	14.8112	13.7295	11.0435	14.6673	8.76685	10.9271	10.5396	10.4934	9.62908	11.2387
	110682033	RING-H2 finger protein ATL78-like	16.5113	24.4353	29.7291	15.8266	16.3979	14.3551	6.27039	4.52782	5.06779	5.07323	4.04331	5.79616	4.81078	3.80973	4.75138	2.5419	2.68908	3.73169
	110682654	ETHYLENE INSENSITIVE 3-like 1 protein	83.7912	90.3771	106.618	83.8239	45.1804	70.8593	42.8387	42.7943	49.3373	35.9781	38.1881	38.4641	34.7754	27.695	37.1376	37.4339	32.4711	37.706
	110682669	uncharacterized protein At3g03773-like%2C transcript variant X2	2.56974	3.14597	3.90454	3.00246	8.9346	3.61926	11.9384	10.8177	8.43046	10.5119	8.53742	8.08466	7.26698	7.42764	9.22354	6.80242	6.63188	6.50065
	110720318	putative receptor-like protein kinase At5g39000	11.4733	13.5555	16.0515	9.23103	7.54968	9.40404	6.97317	7.50453	7.38214	6.63431	6.79921	5.52728	6.91895	6.67218	8.12909	5.55181	5.62855	4.68704
	110708405	probable ribose-5-phosphate isomerase 3%2C chloroplastic	45.109	59.4777	64.8803	39.8559	56.4828	40.5124	23.8975	21.551	28.8008	23.2186	31.834	27.9387	27.3542	28.9567	30.7492	34.9073	33.939	31.0706
	110682507	peroxidase 27-like	14.533	21.1959	20.0997	16.1975	9.1253	7.28009	0.779618	0.447956	1.07327	0.502663	0.0956464	1.06654	0.778828	0.444515	0.446802	0.233483	0.0494004	0.15343
	110718858	benzyl alcohol O-benzoyltransferase-like	106.12	112.637	122.629	87.43	101.955	86.7158	107.012	111.848	110.092	95.4071	102.474	101.134	96.4775	83.304	101.326	89.7816	78.255	97.9243
	110712886	transcription factor bHLH35-like	8.67853	17.4764	20.5048	9.81307	14.0394	8.49033	6.98333	6.68317	5.82369	7.40852	6.24197	7.71622	6.17897	8.61752	7.83542	9.41127	8.96059	9.71848
	110682381	skin secretory protein xP2-like	42.5075	44.3198	62.8011	37.86	30.6428	32.0994	17.6205	14.9972	17.0681	13.1271	19.3921	17.6155	16.0149	16.5475	20.6827	21.729	21.2139	24.5461
	110723950	cytochrome P450 71A1-like	4.51205	5.35053	6.0436	2.86322	3.13443	4.2411	1.28736	1.0347	1.48421	0.998331	0.802425	1.0226	0.846305	1.08681	1.51885	0.582044	0.686794	0.612952
	110708289	translation factor GUF1 homolog%2C chloroplastic%2C transcript variant X2	17.0495	20.0389	17.7016	15.3366	10.8041	14.2304	13.0401	13.8625	12.6087	13.8611	14.7931	13.3463	14.0187	14.8295	16.1346	16.3267	18.1837	15.9691
	110683403	probable glutathione S-transferase	192.061	197.77	261.824	130.082	160.684	104.729	54.5712	34.6278	42.3654	58.6713	57.0725	73.0375	87.6861	54.4949	55.0816	55.2446	59.5392	68.4467
	novel.19737	PF05678:VQ motif	1.83128	7.72085	11.5816	2.79485	5.74851	2.98397	0.633375	0.893276	1.20731	0.262525	0.199812	1.11404	0.216937	0.0928626	0.296992	0.243882	0.0516006	0.320527
	110689337	ethylene receptor 2-like	15.7062	12.0155	13.7835	11.8909	7.72011	9.51466	7.42506	8.76623	8.44374	6.95953	8.17511	8.7304	7.40911	6.99258	6.46872	6.36783	5.58171	6.27679
	novel.3856	-	116.436	136.495	185.487	109.654	126.179	108.271	87.9374	43.0343	47.134	49.345	31.1902	45.2099	38.4766	35.6298	42.3091	42.9024	27.6428	40.22
	110684137	3-ketoacyl-CoA synthase 12-like	38.0132	38.2135	37.6448	31.3535	19.1233	26.4962	10.746	13.566	15.6019	13.6813	13.0111	15.8528	17.2965	16.6289	17.11	16.6025	20.0075	18.8555
	110701408	uncharacterized LOC110701408	10.8084	7.53599	7.70954	9.19461	17.7886	12.4135	23.1925	15.5369	18.8577	20.1271	11.9238	16.2683	16.8554	17.7776	17.2641	13.4401	12.7303	13.0083
	110705395	17.3 kDa class II heat shock protein-like	4.51229	1.39637	2.13196	5.06244	6.26167	4.00569	5.23622	8.18696	7.73811	5.60874	7.21074	6.01793	6.34762	5.25321	6.45545	3.61558	4.29466	4.51566
	110687838	ferredoxin-thioredoxin reductase catalytic chain%2C chloroplastic	72.5714	83.5411	116.68	60.5837	77.8573	56.8445	41.1888	30.493	35.3658	38.5123	41.8732	45.4763	33.8963	42.1962	40.9238	45.1275	46.894	50.8269
	110721356	photosystem I reaction center subunit II%2C chloroplastic-like	441.769	465.154	512.316	401.086	439.16	379.214	307.887	257.335	297.357	285.704	312.976	309.46	266.878	275.02	335.738	345.078	358.029	350.646
	novel.25292	PF13456:Reverse transcriptase-like	4.71343	4.06673	6.8207	5.41774	8.50199	5.32802	8.31485	10.4238	8.2491	7.98111	6.44272	6.07894	5.82907	7.03648	8.02573	6.29094	6.21152	5.39717
	110689195	-	5.18864	8.8083	10.0212	6.08994	8.32289	3.86914	2.53291	2.68684	2.22837	1.29213	1.2908	1.59928	1.63499	1.66638	2.19266	1.12035	0.814836	1.15034
	110739863	ABC transporter G family member 22-like%2C transcript variant X1	64.5603	71.878	82.8755	57.042	24.4658	44.4799	18.8429	18.4358	21.7802	16.6001	17.1459	20.8973	13.2253	14.5337	14.5845	15.5676	14.3806	16.2837
	110722714	uncharacterized LOC110722714	19.6904	22.3128	25.7233	15.1898	18.7092	13.8455	9.93405	7.153	10.0072	8.18293	9.37201	11.4927	8.14018	10.2599	10.7313	15.8621	13.3384	11.9529
	110692669	mitochondrial uncoupling protein 4-like	19.1494	31.4775	37.182	22.534	22.8796	17.7613	7.04762	7.83117	9.94967	5.09246	7.32391	6.42494	8.71965	5.87925	6.18518	5.48543	5.24424	5.96328
	110707944	carbonic anhydrase%2C chloroplastic-like	57.4876	74.9953	90.6428	58.4231	78.9466	43.2127	13.6361	11.6021	17.3893	12.6174	19.8807	25.0564	15.3107	18.6762	18.4616	21.3795	20.5912	18.3694
	110732391	phospholipase A1-Ibeta2%2C chloroplastic-like	1.88332	1.91495	2.32503	1.05647	1.20006	1.44983	0.294669	0.138528	0.351053	0.305341	1.09809	0.767473	0.662335	0.680449	0.4836	0.754527	0.630171	1.3483
	110731625	-	0.603496	0.73636	0.69537	0.90624	0.0922922	0.512302	0.198292	0.159806	0.215986	0.328757	0.312778	0.375604	0.373543	0.290727	0.239091	0.488656	0.840044	0.602087
	110704624	protein NRT1/ PTR FAMILY 6.3-like	25.4155	43.1284	51.9569	26.3208	14.4566	25.9758	6.05996	4.14815	6.9114	3.78342	5.45929	6.53185	4.95451	3.59111	4.73193	2.95238	2.86305	4.67064
	110738466	splicing factor 3A subunit 2-like	41.4655	36.6532	39.0192	42.667	58.99	42.2088	51.2696	51.6349	56.2935	47.679	60.3614	43.872	54.9916	44.1051	54.1262	44.5009	42.575	41.3629
	110730034	SNF2 domain-containing protein CLASSY 3-like	1.21493	3.14528	2.29315	2.06346	0.545009	1.11628	1.2318	0.986589	1.34792	0.680749	0.755607	1.08022	0.820365	0.60869	0.513416	0.442684	0.364246	0.377097
	110696116	protein BOBBER 1-like	23.5002	25.5457	23.1515	31.7032	47.4283	32.3966	48.9503	41.5705	41.2356	40.4662	40.8479	41.3615	42.5639	43.6632	40.4903	37.8913	31.0288	33.5619
	110682318	uncharacterized LOC110682318	4.37088	8.2606	10.5422	4.38512	2.83157	4.09236	0.983079	0.72338	0.896213	0.779512	0.330361	0.404815	0.358674	0.350936	0.521095	0.322578	0.243754	0
	novel.40179	-	5.44904	7.8306	13.6244	6.50033	10.1264	5.64859	2.33109	1.46117	1.60457	2.41551	0.64347	2.20777	1.08674	1.46203	1.94321	0.767936	0.221564	0.688143
	110695768	UTP:RNA uridylyltransferase 1-like	26.0903	28.0511	26.6674	27.3799	22.2172	29.3816	32.4941	36.9561	33.8151	31.6743	36.1102	30.6867	31.3193	28.489	32.4639	28.9722	28.1222	26.9384
	110694560	uncharacterized LOC110694560	18.7532	18.8185	22.8106	12.8695	14.3971	13.0875	11.4539	9.27355	9.29919	9.7587	9.36804	9.24087	5.97542	9.03411	5.66914	5.83144	5.20139	6.51197
	110697142	phosphoglucomutase%2C chloroplastic-like	9.77726	10.1731	10.344	8.72699	5.17686	10.4389	5.95854	5.84079	6.16226	6.28467	7.83898	6.29171	6.04875	6.5837	6.94333	9.48587	8.32887	7.12572
	110687987	glutamyl-tRNA reductase-binding protein%2C chloroplastic-like	14.046	16.4088	16.7026	12.0628	17.9627	14.0765	10.9348	11.3612	10.3341	12.302	12.023	14.0115	11.7866	15.5134	14.2187	13.5725	14.6728	16.3298
	novel.5197	-	1.14976	1.40758	1.84404	0.641157	4.68887	0.971608	3.23812	4.84009	2.61138	3.71673	2.47526	0.786364	3.68274	1.70426	2.6474	2.1484	1.0417	0.980411
	110682153	serine/threonine-protein kinase/endoribonuclease IRE1a-like	6.86272	9.4167	7.84013	7.0655	4.1447	7.43665	5.89467	6.92793	5.78014	5.7166	6.09141	5.95861	5.79811	4.90573	5.03196	4.72573	4.13741	4.72956
	novel.6471	-	10.1219	16.225	26.53	6.93802	6.97868	4.29073	1.91411	1.47833	1.36822	1.02005	0.754812	1.61862	0.901453	1.12255	1.02575	0.442218	0.545794	0.484329
	110716158	uncharacterized LOC110716158	29.2288	33.4412	30.1496	25.2506	20.4929	25.6866	19.6514	19.4216	20.4852	20.7796	22.4995	23.6084	19.5088	20.1684	21.2302	23.414	27.2213	24.3911
	110713999	sucrose transport protein	62.9462	64.1324	64.2997	52.2714	37.2406	49.1415	8.62101	8.46867	13.3671	7.11991	8.38234	12.1865	8.94649	4.95213	8.38652	6.90165	6.38402	7.21701
	110698028	uncharacterized protein At1g27050	21.6271	19.253	22.0261	19.3293	30.0537	20.3414	26.1436	28.5035	28.2303	24.3814	24.4138	23.4436	25.756	24.1197	31.0383	23.089	19.1125	19.8689
	110705246	-	9.41226	8.1175	11.8578	10.4827	5.92383	7.66703	3.80097	3.15607	3.38739	2.51663	2.83424	3.43627	2.6925	2.33045	2.59242	2.66103	1.82982	2.01096
	novel.27843	-	23.5424	19.8682	21.6818	22.1415	28.6122	22.1864	28.1916	29.3698	30.8266	26.3152	26.4918	24.6027	20.3548	20.6937	27.1739	24.5246	22.6818	22.3924
	110737372	uncharacterized LOC110737372	1.76384	2.7064	3.90095	1.26462	0.88531	1.27373	0.86614	0.81437	1.06829	0.718006	0.84384	1.03746	0.549696	0.862781	0.525588	0.247188	0.435835	0.421131
	110735692	abscisic stress-ripening protein 1-like	90.2449	139.493	219.955	81.6542	77.7704	73.9992	1.78358	0.838486	3.82475	0.443561	1.67394	2.78722	1.06906	0.18305	0.33453	1.05762	0.915433	1.36894
	110725844	proline-rich extensin-like protein EPR1	63.1956	184.004	275.497	49.7924	75.5239	41.4692	0.384683	0.0803756	0.366633	0.212594	0.707916	1.78118	0.666109	0.350936	0.28059	0.460826	0.731263	1.00942
	110733406	uncharacterized acetyltransferase At3g50280-like	39.2281	45.2575	61.2925	25.3726	20.7046	23.7325	2.31329	1.90002	3.80128	1.96174	1.70282	3.57598	1.91251	2.01939	2.36891	1.94938	1.60734	1.97802
	110728071	homeobox-leucine zipper protein ATHB-12-like	90.2992	69.4498	115.748	68.2794	53.9198	57.6735	8.79436	5.65203	9.07134	6.13675	2.88851	7.48567	4.60402	4.39861	5.68967	5.28087	5.07877	6.30955
	110699376	peroxidase P7-like	66.3443	264.755	275.017	43.9752	29.4036	38.6504	1.60522	0.905565	1.63189	0.487917	0.945286	2.22978	1.92431	1.37288	0.752693	1.03839	0.366173	0.758184
	110733539	peroxidase P7-like	62.6712	92.646	131.392	54.8497	34.147	41.2056	2.78476	2.61831	2.17153	2.18257	2.29212	3.50061	3.21693	1.71481	3.22884	1.80142	0.981738	1.7936
	110733591	gibberellin-regulated protein 1-like	119.029	82.6466	203.298	91.2382	83.2378	52.1046	7.6254	3.40097	6.80173	4.94354	4.10186	5.5554	4.92219	2.80934	3.9423	2.63502	2.56459	3.3477
	110738874	homeobox-leucine zipper protein ATHB-12-like	84.5668	75.8338	138.674	78.3735	72.1344	72.4599	17.7048	10.8149	12.9511	12.0592	8.34247	14.6855	8.85468	8.91167	10.3641	9.42255	10.354	12.983
	110718614	glutamate decarboxylase	32.7884	90.5176	114.932	23.9181	14.4846	16.7398	0.394208	0.679517	0.751421	0.517413	0.398994	1.18229	0.905759	0.404579	0.523729	0.389594	0.0749369	0.271533
	110686448	gibberellin-regulated protein 1-like	530.546	606.889	1155.22	411.361	389.584	294.811	59.2866	31.019	48.274	36.84	25.9275	57.2531	48.6219	48.8961	45.6806	51.3656	37.5177	48.5804
	novel.36482	-	33.0457	35.5506	43.3426	33.9501	34.0937	23.6015	3.0899	1.91744	2.06144	1.33195	2.66114	5.44318	1.33348	1.52217	1.04318	1.7323	1.55067	2.18915
	110719473	osmotin-like protein OSML13	92.2873	84.3724	103.23	70.7578	57.4426	32.5505	0.937343	0.314756	6.7002	0.0555022	0.517486	0.697524	0.321049	0.274858	0.376734	0.649665	0.0763646	0.948706
	110691952	beta-amylase-like	77.0953	90.5857	100.414	72.2758	56.0846	71.3126	10.6193	9.18222	10.3921	9.16987	11.8998	13.7393	10.798	8.0118	9.06964	11.0402	12.6888	12.3527
	110733538	peroxidase P7-like	43.1927	148.214	177.646	18.3608	19.8345	24.1231	2.79259	1.05027	1.75662	1.71308	2.40509	2.11589	3.9503	1.31839	1.46659	1.02367	0.828136	1.31901
	110722673	uncharacterized LOC110722673	175.601	442.764	581.798	103.036	117.481	88.1351	8.12643	4.9615	11.2656	8.48634	6.52569	16.0928	14.5495	10.5065	13.5595	9.55794	6.98166	13.0851
	110708997	histidine-containing phosphotransfer protein 1-like	16.8734	33.8474	36.1647	24.7554	20.07	18.3434	2.88756	1.24113	2.59481	1.29944	2.09518	3.51618	1.38463	1.35476	2.08901	0.978436	0.940991	0.779352
	novel.35517	PF13041:PPR repeat family	5.16523	25.0097	33.2151	4.33862	3.20769	4.33515	0.189538	0.178209	0.150537	0.104748	0.174399	0.104715	0.113607	0.178314	0.162937	0.119203	0.126106	0.149205
	110705359	peroxidase 45-like	20.9766	23.1962	37.9086	20.056	13.6281	10.535	0.944934	1.17276	0.576381	1.09665	1.21029	1.25292	0.860907	1.3965	1.09884	0.978022	0.431105	0.624841
	110724773	bZIP transcription factor 11-like	96.8675	117.772	145.826	103.443	87.1932	91.4388	32.0575	33.614	39.4732	26.4261	21.8555	32.8069	27.3395	29.6623	29.9965	27.9129	27.8932	28.9196
	110695976	linoleate 13S-lipoxygenase 2-1%2C chloroplastic-like	245.657	382.548	407.075	201.645	124.264	156.76	25.1326	24.9566	29.5547	23.8637	28.5762	45.8048	28.1815	20.3982	19.7415	22.857	28.2999	31.519
	110734310	universal stress protein PHOS32-like	65.0214	58.4287	106.21	54.3682	56.7365	40.1712	7.39651	7.24723	6.15899	6.906	4.38433	5.89914	4.48008	3.7556	5.62221	6.54748	3.28569	3.12581
	110729653	oxalate--CoA ligase-like	323.68	413.522	658.206	283.361	234.066	235.174	70.0392	61.9035	90.3483	55.7656	66.0203	78.2689	60.6922	42.2277	53.5971	66.2491	56.6923	45.0902
	novel.33245	-	60.2385	48.0577	88.2511	36.0584	38.561	31.157	10.3411	3.39965	6.13406	4.01647	2.8745	5.68465	3.55431	6.6796	6.71396	7.09492	5.1138	6.14812
	110705056	polyol transporter 5-like	22.0775	20.5569	26.5767	19.4834	19.6101	17.3866	5.00848	5.85542	8.13375	5.35376	4.1476	6.86564	5.80659	3.92282	5.37682	4.36962	4.24681	4.63009
	110733537	peroxidase P7-like	22.2357	35.8472	39.7559	21.3415	11.0496	16.2612	3.43925	1.52702	2.59498	1.8611	2.37342	3.03111	2.17599	1.91194	1.65747	1.236	1.19861	1.41011
	110722955	auxin-binding protein ABP19b-like	39.5721	37.4377	48.7327	27.0935	22.6379	16.2473	1.23831	0.776198	0.885156	0.598807	0.341822	1.07507	0.123706	0.635445	0.0967749	0.556282	0.706191	0.487404
	110709525	UDP-glycosyltransferase 73C3-like	8.95489	10.9369	13.0151	7.54275	7.54727	7.15457	0.26154	0.245908	1.24634	0.371673	0.288781	0.318477	0.22395	0.0383458	0.0350392	0.563955	0.298305	0.176474
	110719661	transcription factor MafB-like	53.4094	172.644	249.588	19.8045	39.4549	25.7658	0.531139	0.599271	1.31616	0.616419	0.586459	2.71643	1.01875	0.87218	1.19545	0.687172	1.2116	0.376305
	110696030	protein DETOXIFICATION 42-like	15.8527	22.7113	36.6236	9.11745	7.8318	7.12583	1.53953	0.812638	2.0851	1.25384	2.17704	1.81622	1.32751	1.16424	1.01318	1.13568	1.13982	1.27571
	110720297	leucine-rich repeat extensin-like protein 3	18.3548	21.9407	31.2244	22.2458	23.6979	14.8888	2.48308	2.75914	4.73313	2.55741	2.24321	5.13103	2.79627	1.85338	1.97582	2.27149	1.54479	1.59929
	110738473	probable flavin-containing monooxygenase 1	15.0286	18.5569	33.8842	17.9971	16.2346	9.16185	1.36535	0.822908	1.46811	0.783576	0.773103	1.72416	1.09117	1.40126	0.656631	1.43429	1.55727	1.36418
	110696497	sulfate transporter 1.2-like	6.67085	11.487	10.6206	5.86088	3.76292	6.44372	0.205326	0.482634	0.513691	0.319143	0.651797	0.826474	0.615355	0.447797	0.336974	0.276714	0.204915	0.393983
	110728831	uncharacterized LOC110728831	30.6709	27.6933	48.2195	22.3891	25.5355	22.4685	7.67267	4.42152	6.52634	4.17189	4.19036	7.50119	5.93411	2.96353	5.10647	4.35849	3.19937	3.79934
	110740074	nicotinamidase 1-like	31.258	36.5853	56.348	30.8811	25.1191	25.1807	9.18699	7.41841	7.98333	4.52465	4.41556	7.01197	5.76574	4.27064	4.96665	5.12723	4.7461	6.57266
	110684403	uncharacterized LOC110684403	52.463	58.3849	97.4361	47.3773	49.8741	40.1459	16.1544	14.4067	18.2753	12.9923	15.71	17.3729	14.0125	12.2211	12.6863	10.7615	12.0338	13.4922
	110730901	xyloglucan endotransglucosylase/hydrolase protein 31-like	15.816	27.527	48.7829	12.1941	8.59654	8.07208	0.0936764	0.440386	0.401764	0.116483	0.15515	0.266163	0.224596	0.528775	0.131776	0.100997	0.160267	0.608377
	110714023	(+)-neomenthol dehydrogenase-like	36.3925	27.4301	37.4187	29.4063	21.4908	22.29	6.05299	4.32312	5.43614	3.47383	2.57055	5.51229	2.86063	1.97119	3.0566	4.70624	4.91236	4.81077
	110724467	chalcone synthase-like	22.3961	61.818	101.911	9.72225	9.69993	6.3485	0.395206	0.0743169	0.564993	0.065523	0.0436369	0.22458	0.236884	0	0.0370627	0.170435	0	0.0933327
	110708441	pathogenesis-related protein PR-4-like	96.6137	110.274	104.167	68.5694	85.0686	29.6885	3.91126	4.37322	6.64947	1.84024	1.98424	5.90694	4.43531	3.68868	3.27146	4.90071	2.89366	4.49363
	110737643	uncharacterized LOC110737643	158.249	347.446	564.763	64.0491	64.7315	47.7963	5.92183	3.02602	6.25744	5.54934	6.8229	11.9487	9.10524	7.00248	8.57176	6.24578	3.81763	9.57677
	110740036	glutamate decarboxylase-like	8.02406	13.8808	17.4193	7.04534	4.65948	6.20183	1.08079	0.615875	1.03008	0.760199	0.723251	1.05464	1.29564	0.739486	0.460717	0.423727	0.522973	0.580097
	110689685	cystinosin homolog	8.83937	15.3523	23.1689	13.8188	9.4138	9.16521	1.21566	0.596348	1.20899	0.876303	0.992118	1.50176	1.39395	1.30189	1.18962	1.19669	0.7837	0.748938
	110698691	acyl-protein thioesterase 2-like	20.6443	41.3152	53.5379	9.40333	8.7506	12.0907	0.296856	0.637971	0.646689	0.949186	0.936499	0.883621	1.11844	1.87152	0.755639	1.41738	0.967385	1.4522
	110688016	peamaclein-like	66.1923	99.1795	142.724	47.643	62.7448	50.4654	8.04028	6.69574	7.88196	3.61823	3.29744	5.33046	4.81928	9.07699	6.89393	7.55404	4.06122	9.22279
	110688574	uncharacterized LOC110688574	24.6595	40.8953	41.6892	28.4049	18.7147	21.2672	6.75703	5.84566	5.4111	3.71216	4.50297	6.30491	6.59042	4.92412	4.08704	4.7633	3.89903	5.64179
	110723222	methylesterase 17-like	68.0302	64.7682	92.8154	32.0307	48.89	27.0276	5.98538	5.62763	7.88925	5.17285	8.57736	18.8757	5.57222	2.28723	4.53828	2.3341	2.97762	5.26311
	110682802	heavy metal-associated isoprenylated plant protein 24-like	22.2484	29.3259	48.0795	18.0868	14.6316	12.5126	1.56826	1.54155	2.64965	1.47732	0.78709	2.90308	1.36728	1.24372	0.802213	1.92137	1.21957	0.841734
	110699715	peroxidase P7-like	21.0688	30.5801	41.8664	17.7367	13.04	11.6362	1.43922	0.889241	2.19469	1.70438	1.3167	2.88194	2.36614	1.8569	2.00528	1.99502	2.57954	2.37922
	110691801	fasciclin-like arabinogalactan protein 2	15.7855	21.2293	32.5753	17.1546	8.94562	10.3598	0.846804	0.977142	1.2106	0.797701	0.637501	0.838462	0.876708	0.711067	0.830236	1.32796	0.921937	1.45442
	110719244	uncharacterized LOC110719244	64.3206	102.724	149.775	71.2538	69.6895	55.2839	8.62611	7.12143	6.81771	7.1508	7.89841	12.3543	5.80096	6.04599	5.52462	7.48551	4.55939	11.1795
	110729232	peroxisomal (S)-2-hydroxy-acid oxidase%2C transcript variant X1	128.036	175.614	197.294	117.988	105.104	92.9168	39.8457	31.5487	37.6429	33.9324	45.6682	53.7011	42.2728	35.3538	38.2781	38.228	33.7972	35.9985
	110690725	GDSL esterase/lipase At5g45670-like	36.5921	68.405	89.1605	37.9471	26.5969	24.3132	8.08554	5.93239	8.32976	4.95921	6.65705	10.9334	5.26661	4.22107	4.51454	6.34906	6.55676	5.96028
	110715229	probable E3 ubiquitin-protein ligase LOG2	28.3849	32.5729	43.888	25.0179	23.2266	22.8526	10.1423	7.93686	10.2668	7.18046	10.1901	9.27761	7.13646	5.98039	7.03024	7.6408	6.89768	8.25682
	110737716	uncharacterized LOC110737716	5.19824	7.80565	8.7016	5.74839	4.71588	5.8074	1.15796	0.738796	0.945968	1.13133	1.00459	0.783363	0.545345	0.466883	0.310271	0.401288	0.330185	0.341834
	110705674	protein DETOXIFICATION 43-like	16.851	15.7817	21.8345	16.0753	10.0107	14.7254	2.3729	1.94504	2.63849	1.23572	1.64593	1.93044	1.75052	1.15522	2.28238	1.24636	1.21444	2.44272
	110720422	non-specific phospholipase C4-like	5.93206	11.0231	11.6886	5.46455	4.37722	4.05866	0.646115	0.231427	1.70077	0.306063	0.271775	0.641075	0.811436	0.315768	0.173123	0.431231	0.210554	0.399634
	110733370	UDP-glycosyltransferase 76F1-like	8.43096	12.246	19.4933	6.86363	7.2626	7.02414	1.94696	1.31325	2.25899	1.22802	0.981403	1.68362	0.761081	0.738457	1.54802	1.04955	0.917221	1.04954
	110735564	ABC transporter G family member 22-like	12.1597	20.1705	15.2964	14.9886	9.25254	10.6333	3.42459	2.1466	3.47618	2.19263	2.95123	3.84992	2.06936	1.45731	2.29773	2.37141	1.71482	1.47943
	110705642	BURP domain protein RD22-like	47.9136	45.8208	95.1561	29.684	29.2227	25.4355	8.15642	6.46593	7.54506	7.02659	7.28422	6.47532	11.5991	13.213	11.6237	9.39727	8.61892	9.20627
	110739483	probable leucine-rich repeat receptor-like protein kinase At1g35710	9.39733	10.5331	9.99504	8.73392	7.12422	6.4011	1.08579	1.31865	1.29355	0.675064	0.249766	1.45683	0.813515	0.139294	0.424274	0.780421	0.567607	0.213684
	novel.7490	-	14.051	19.9282	27.2718	12.2252	15.2999	12.2666	3.90338	2.74201	4.53268	3.68211	3.61638	4.2068	2.85061	3.03909	3.91307	2.90234	2.60984	2.01319
	110702468	remorin-like	86.3861	81.3968	122.105	80.4802	102.353	66.1075	23.8954	25.1029	25.5096	21.9665	17.3192	23.6428	13.0425	19.5233	20.8444	21.6607	21.773	21.359
	novel.35693	-	15.0763	26.8151	31.647	11.3375	13.3298	12.6826	2.40783	1.54609	2.96651	1.75261	0.972664	2.28046	3.87209	1.989	2.42331	1.83618	2.00949	2.56581
	novel.11357	PF14368:Probable lipid transfer	13.2737	19.4893	20.5986	12.5663	12.1659	12.0513	5.0977	2.01188	2.39926	3.44329	2.6406	3.15908	2.86691	3.16492	2.47886	1.22134	1.1485	2.30373
	110704909	organ-specific protein S2-like	12.2819	19.4466	20.3204	10.8604	10.5953	13.3981	3.28161	1.08408	1.9442	1.83808	1.86067	3.44402	1.91381	2.73077	2.24576	1.14747	0.708118	1.04729
	110684465	two-component response regulator-like PRR95	12.0295	17.1789	21.8349	10.7072	14.8499	9.02662	2.99114	1.43487	3.31622	2.22655	2.08945	1.90787	1.60992	1.25299	2.97685	1.51372	1.32287	1.15329
	110729743	gibberellin 20 oxidase 2-like	17.5099	23.993	20.3076	19.5946	8.71439	15.0422	2.29819	1.09872	2.00473	0.80726	1.50533	2.39796	2.38147	3.11821	1.49772	1.67985	1.1107	2.02379
	110702761	cytochrome P450 72A15-like	23.5902	23.3787	33.7486	21.0208	18.7022	14.1285	4.65338	5.07783	5.98891	3.94199	4.16294	6.36955	4.96762	3.13739	2.99426	3.73529	4.80387	4.05088
	110724865	protein trichome birefringence-like 19	19.6077	21.2324	22.8063	17.4922	16.3593	17.3085	7.75587	5.7366	7.19483	5.40069	6.43227	8.7494	6.11577	3.82076	5.46321	5.16582	4.48203	5.82055
	110720950	uncharacterized LOC110720950%2C transcript variant X3	12.4826	22.1548	37.3171	9.64794	8.56225	5.5457	1.12014	0.810148	1.31395	0.785711	0.570836	0.734461	0.877992	0.884318	0.969673	1.02188	0.884494	0.864827
	110712655	chaperone protein DnaJ-like	26.5313	31.3836	40.574	21.6292	20.0196	20.3091	10.4131	6.1302	8.44922	6.14361	4.76479	7.72986	4.44217	4.42886	6.68626	7.13053	6.15242	6.14794
	110725590	pEARLI1-like lipid transfer protein 2	62.2239	116.363	176.506	54.6126	84.5038	54.045	16.2951	9.75465	14.8857	12.8071	10.2724	15.9137	12.4371	12.3837	15.7576	15.4408	10.9971	8.05612
	110720172	uncharacterized LOC110720172	106.614	255.133	384.926	68.1746	81.0684	58.773	6.42406	3.02004	4.8981	5.64488	8.51177	11.6817	9.24127	6.32934	10.3622	6.92605	6.15475	15.3229
	110697269	universal stress protein PHOS32	131.076	133.283	196.189	103.761	140.461	106.466	51.386	36.9435	41.2737	43.1229	32.8882	41.8151	33.681	33.7132	39.6219	32.569	25.6001	38.4143
	novel.42702	-	45.9278	107.375	172.499	17.5366	12.6223	18.2674	0.0749844	0.0705025	0.500261	0.12432	0	0.852212	1.34835	0	0.140642	0	0	0
	110717931	cytochrome P450 714A1-like	32.9478	31.3598	33.5705	28.0587	23.7286	24.0637	8.74638	6.61669	7.40976	5.91708	5.95722	7.17286	5.78484	5.94993	7.07105	5.99753	6.84168	9.06157
	110714317	cytochrome P450 704C1-like	12.26	24.8521	22.5661	8.59967	4.03334	4.69417	0.661881	0.587746	0.630824	0.365787	0.243606	0.731345	0.440807	0.26417	0.655201	0.356801	0	0.130259
	110731243	cysteine proteinase inhibitor 1-like	277.862	350.284	528.948	238.143	332.658	203.031	93.0919	68.7663	84.9662	73.7689	73.2929	90.6058	96.3574	77.6219	76.8893	71.306	68.9192	78.8563
	110711809	UDP-glucuronate 4-epimerase 6-like	37.8859	53.5705	67.5591	36.8965	23.6212	28.814	8.68643	7.36337	10.1693	7.05906	7.58985	8.80992	7.4614	5.61572	7.31233	8.00099	8.54227	9.20709
	110736667	fructose-bisphosphate aldolase 3%2C chloroplastic-like%2C transcript variant X2	45.3025	63.8627	79.2149	44.185	39.9855	40.0181	19.2878	14.2677	20.2477	16.9821	16.0056	18.8348	21.1592	17.2952	20.2978	16.791	13.9373	16.7395
	110692679	putative clathrin assembly protein At4g40080	7.45479	8.53403	12.4432	6.66388	6.0003	6.19117	1.51018	1.7316	1.50953	1.16029	1.2201	1.84891	1.72207	1.32309	1.31263	1.31049	1.34436	1.17433
	110726525	protein NUCLEAR FUSION DEFECTIVE 4-like%2C transcript variant X2	2.97965	3.33857	4.66506	2.66016	1.28322	1.09026	0.0361711	0.0453454	0.0459651	0.0699645	0	0.159869	0.0578151	0.0247484	0.0339215	0.0129992	0.0687593	0.014237
	110724611	IAA-amino acid hydrolase ILR1-like 6	17.4195	21.5694	32.1857	12.6963	7.51522	9.49266	2.11242	1.74645	2.15214	1.66056	2.13136	2.93201	2.70698	1.45779	1.87857	1.84555	1.95241	2.0643
	novel.10864	-	8.57504	20.146	22.2647	7.73079	7.8058	7.37868	2.87502	1.58812	1.98659	1.54915	1.54755	2.85908	1.85251	1.06961	2.19067	1.74357	1.02474	1.73986
	110702477	osmotin-like protein OSML13	17.474	18.1295	24.6945	13.4221	12.3589	6.56834	0.423724	1.36594	2.24998	0.602152	0.935714	1.1466	0.943344	0.186374	0.567674	1.17472	1.38082	1.07215
	110715365	O-acyltransferase WSD1-like%2C transcript variant X1	5.76828	6.65823	10.5731	3.67616	3.5221	2.72212	0.327289	0.0559502	0.283574	0.147989	0.164262	0.394514	0.0356681	0.122145	0.0837092	0.128314	0	0.0351332
	110698661	ethylene-responsive transcription factor WIN1-like	10.017	8.07739	20.5191	7.6075	6.5361	4.60183	0.564227	0.412613	0.418251	0.259849	0.622993	0.475003	0.37577	0.193023	0.117586	0.337954	0.286018	0.0740271
	110690643	CBL-interacting protein kinase 2-like%2C transcript variant X1	38.3916	60.713	82.9026	44.9693	35.1298	34.9734	15.9626	16.4474	15.8423	15.3542	15.6733	17.2173	15.7198	17.7907	16.8009	11.6914	13.7828	14.8298
	110706358	phosphate transporter PHO1 homolog 10-like%2C transcript variant X1	9.65949	7.95125	9.13233	12.1362	5.25955	6.00016	1.29545	1.44288	1.48159	1.17302	2.02453	2.13295	1.40961	1.24771	1.00928	1.13883	0.818333	1.22374
	110728855	uncharacterized LOC110728855	6.01745	24.8962	26.7455	2.75035	3.05035	3.2566	0.189354	0.0890179	0.48125	0.052323	0.0348459	0.358674	0.529653	0.259114	0.532732	0.102075	0.287961	0.0745302
	110712642	sulfated surface glycoprotein 185-like	37.4926	40.2479	67.4427	33.6511	25.9329	21.8789	3.03663	4.54224	5.39363	2.74612	2.89569	5.3598	5.12946	3.54149	3.36555	4.01799	5.82495	3.91165
	110730097	secoisolariciresinol dehydrogenase-like	10.7846	22.2035	24.1227	9.98063	7.29897	6.87483	2.15412	1.90385	2.79214	1.21428	1.0941	1.91776	1.49775	1.23804	1.05048	1.25412	1.71985	1.2718
	110699375	peroxidase P7-like	16.7718	32.8345	53.1958	10.4775	5.68138	7.34834	0.0507902	0.0477544	0.242035	0.210518	0	0.625344	0.121773	0.104253	0.142894	0.273795	0.695157	0
	110731025	probable aspartyl protease At4g16563	38.963	55.2249	66.6778	42.0786	35.5663	38.3198	17.9234	13.0563	18.4755	14.7137	17.2924	18.5574	17.1473	19.0736	19.1586	16.3222	15.4016	16.6025
	110714429	phosphatidylinositol 4-kinase gamma 4-like	26.7685	27.3852	37.5283	28.3923	28.6373	22.5968	12.978	9.71155	12.8091	9.61002	10.8949	11.67	13.0522	9.90226	12.0341	8.41099	10.0622	9.90068
	110698520	non-symbiotic hemoglobin 1-like	41.7567	44.3041	49.3874	31.51	28.4353	26.7464	8.18222	6.8539	7.01846	5.98122	5.58492	9.3697	5.17187	7.78675	5.51085	8.98199	9.92627	9.83731
	110698810	probable inactive nicotinamidase At3g16190	112.989	116.758	215.829	88.7038	99.7596	69.0208	31.0581	23.1386	28.0956	25.3645	20.5612	32.4065	23.3489	24.244	27.5838	27.4549	25.9675	31.2348
	110684258	zinc finger protein WIP3-like	4.58051	6.83688	6.64522	4.26127	3.79929	5.00098	0.291531	0.308369	0.520972	1.23856	0.804738	0.724786	0.655281	0.411401	0.444275	0.157156	0.457203	0.559395
	110702412	cytochrome P450 86A22-like	42.001	43.6285	55.76	33.4932	30.4107	25.1938	8.51705	6.48128	10.1906	7.08579	7.74657	9.31419	8.81448	8.55246	8.82056	9.64503	11.5313	9.40584
	110711378	berberine bridge enzyme-like 10	9.47524	20.3134	18.7846	5.20924	2.82255	5.06245	0	0	0.104664	0	0	0.0693382	0.0438821	0.0375686	0	0.039466	0.0835023	0.0432242
	110709661	protein EXORDIUM-like 2	9.37582	13.3458	20.1191	9.03685	5.77321	4.31096	1.17648	0.36872	0.913633	0.32509	0.336782	0.701561	0.365645	0.268318	0.449497	0.422804	0.64608	0.771778
	110706968	zinc transporter 11%2C transcript variant X1	12.4742	14.7783	19.2747	13.0923	10.5506	6.48033	1.52289	1.82686	1.75172	1.52362	1.04369	1.14391	1.38495	1.29348	1.47742	1.58527	0.898426	1.36418
	110682328	caffeoyl-CoA O-methyltransferase 5-like	92.1626	110.762	132.706	105.079	129.615	105.347	39.5136	36.4929	48.8084	37.8053	37.0222	44.2647	38.1273	39.0593	43.072	40.8577	40.8871	49.0769
	110683402	probable glutathione S-transferase	25.5442	47.7973	109.867	22.0065	19.4296	13.6713	2.30984	5.29124	6.08402	3.13329	2.78227	2.1081	3.17176	3.06024	3.50528	5.25234	4.21525	3.42175
	110696226	lachrymatory-factor synthase-like	28.3178	33.3205	41.6789	11.1191	17.9245	14.4755	1.76388	1.65845	1.44095	0.731102	1.39114	3.93776	3.77591	2.45681	0.945243	1.90171	1.58072	1.78526
	110689325	mitogen-activated protein kinase kinase 9-like	42.7743	62.3398	86.8751	41.9493	27.5316	25.0201	11.0415	9.4505	12.7886	6.321	4.75635	7.64378	5.93562	6.50448	6.50079	7.90065	8.52754	9.1792
	110714154	desiccation protectant protein Lea14 homolog	7.3604	10.7485	17.4569	10.1635	12.6683	3.95205	0.520092	0.279431	0.424875	0.431141	0.656298	1.47774	0.712546	0.381267	0.0696779	0.320419	0.254229	0.526396
	novel.4252	-	14.9532	13.3337	21.1224	13.8384	9.24441	7.73161	1.29426	1.17009	1.23353	1.1967	1.48402	2.73445	1.25316	0.561975	0.653564	0.48302	1.76007	0.999253
	110707720	ethylene-responsive transcription factor TINY-like	13.093	13.1665	19.1572	13.3416	11.9549	10.5028	3.94906	3.52737	4.28128	3.72379	2.88875	4.11417	3.72808	2.48243	3.65716	1.91594	2.421	3.49732
	110690548	probable methyltransferase At1g27930	7.98571	9.6644	15.4042	5.29808	4.89772	4.48611	0.761395	0.60575	0.725669	0.388415	0.452683	0.665647	0.210634	0.420768	0.714042	0.442019	0.0668019	0.276635
	110722645	putative glucose-6-phosphate 1-epimerase	23.4612	23.8625	33.3362	19.5214	17.4447	13.614	5.24041	4.46303	6.00789	4.15527	4.69606	4.67547	4.87092	4.83265	4.70082	4.83108	5.63055	5.1566
	110681836	CBL-interacting protein kinase 2-like	241.441	214.388	352.305	210.91	138.209	160.594	68.8287	64.5491	71.0564	63.8241	63.2556	66.8007	68.2545	63.0451	64.6582	57.8398	61.9927	66.5376
	110686222	probable galacturonosyltransferase-like 1	17.8713	23.2081	27.4253	17.0137	18.8845	17.8015	6.50988	6.12078	6.2877	6.01222	6.36781	6.28964	5.9708	6.27759	7.21129	6.50043	6.528	6.91308
	110718317	molybdate transporter 1-like	8.71897	13.7657	16.4348	5.48686	5.23146	5.37454	0.939924	0.662808	0.597214	1.20122	0.864851	1.48367	0.657281	0.924458	0.624373	1.22449	1.11672	0.924893
	110722674	protein kreg-1-like	281.5	580.589	698.745	236.292	259.375	200.809	94.4377	71.4205	83.3755	86.701	59.4411	90.4141	106.921	85.3336	100.116	72.5509	61.5315	96.1597
	110727953	pathogenesis-related protein STH-21-like	19.7162	34.0582	68.484	15.778	23.8391	10.9844	1.4532	2.66076	2.33265	1.01445	0.506701	1.5212	2.20051	1.25594	1.21936	1.40183	2.44259	2.89002
	110690387	kunitz trypsin inhibitor 2-like	12.2456	13.7394	20.3886	12.5361	13.9915	7.66111	0.198206	0.124239	1.07046	0	0.291799	0.312867	0.0792019	0	0	0.142463	0	0
	110725835	-	17.5	31.4479	31.2713	24.6135	22.8246	21.8071	8.69533	6.88838	10.0153	6.74808	8.66131	10.2679	7.45192	6.41775	8.25864	6.66209	6.75242	9.69954
	110686656	polyamine oxidase-like	5.37664	7.6062	6.2935	5.53104	5.92017	4.94006	1.91804	1.13899	1.63561	0.920527	1.33756	2.32649	2.21864	1.48501	1.07294	1.2335	1.07464	1.43043
	110729649	pectin acetylesterase 9-like	34.9114	33.0604	49.3687	29.6049	17.2319	16.7371	6.44076	3.62717	3.90053	4.17126	4.03731	5.40108	5.71039	4.30352	5.12787	4.30387	3.71133	6.06049
	110720171	uncharacterized LOC110720171	1613.97	3078.25	3299	1364.6	1860.46	1615.64	1071.61	576.225	653.67	726.238	496.881	749.07	768.409	588.27	664.232	483.263	351.671	619.965
	110723720	NAC transcription factor 56-like	6.31535	10.8266	13.2802	3.57623	1.58588	2.70305	0.292055	0.137299	0.361856	0.0484211	0.193484	0.193624	0.210067	0.0299738	0.191724	0.0629754	0.0999327	0.0344861
	110733517	heavy metal-associated isoprenylated plant protein 45-like%2C transcript variant X1	32.3053	44.2181	57.4852	31.4228	45.31	32.7088	12.1478	12.1306	11.4181	10.4174	8.97283	12.854	7.63278	9.20004	10.6066	9.48404	7.64434	11.7721
	110690654	probable pectate lyase 5	4.62669	6.61916	5.4375	4.11142	3.77364	3.9052	1.12089	1.08024	1.14841	1.30086	1.33045	1.56585	1.37729	1.12162	1.39281	0.63445	0.415496	0.926488
	110682210	BTB/POZ domain-containing protein DOT3-like	3.50256	5.64038	5.01424	3.66415	1.84892	2.55691	0.383893	0.423721	0.620405	0.415091	0.423877	0.80621	0.36016	0.479643	0.422629	0.413891	0.456894	0.295633
	110705065	BURP domain protein USPL1-like%2C transcript variant X2	8.08903	13.9704	15.0903	7.21368	6.82669	7.00135	2.91096	2.02298	2.49291	2.30819	2.70175	2.07772	2.68043	2.68446	2.49253	0.955174	1.29919	1.893
	110733519	staphylococcal-like nuclease CAN1	8.54082	8.87503	10.1454	8.11557	7.94458	7.12273	2.43845	2.13726	2.32403	2.60384	2.46425	2.8966	1.73408	2.5026	1.66664	1.69325	2.30982	1.70808
	110738464	probable cation transporter HKT6	5.38022	5.79	7.54879	3.78091	5.36775	4.52884	1.08232	0.474894	0.722075	0.62805	0.916205	1.02507	0.475739	0.629451	0.575171	0.700138	0.781826	0.852011
	110692678	protein DETOXIFICATION 27-like	26.8032	33.3981	55.8889	15.265	16.027	11.5958	1.98184	2.3625	2.42852	2.28831	3.51684	4.6925	2.92732	2.10662	2.55555	2.74719	3.14845	4.76393
	110735748	berberine bridge enzyme-like 19	5.75175	8.13687	5.38606	4.40791	3.63573	6.39527	0.899937	1.28614	1.02925	0.746022	0.794935	1.36373	1.03568	0.701945	0.303828	0.620966	0.369519	0.807617
	110729620	BAHD acyltransferase DCR-like	174.158	175.792	214.235	133.525	122.912	117.514	55.0289	50.0679	62.8232	55.2374	60.1403	61.1882	62.3029	62.7197	62.4894	56.1002	64.2586	56.9852
	110714120	O-acyltransferase WSD1-like	6.12729	15.8464	18.3856	4.29647	2.40768	2.23099	0.0599184	0.140842	0.399748	0.0993413	0.0330796	0.226995	0.251402	0.122989	0.309055	0.290702	0.170853	0.247633
	110697046	xanthoxin dehydrogenase-like	7.08146	7.07437	8.98203	5.42885	6.65717	4.95974	1.8994	1.54235	1.64571	2.07555	2.00191	2.16689	2.27698	1.0633	2.02418	1.16354	0.837019	1.07044
	110697695	uncharacterized LOC110697695	30.1494	33.7356	65.7184	28.5593	31.3677	21.9917	7.24496	4.08715	5.24781	4.48438	2.23987	4.66595	4.40047	3.76735	5.97905	7.18621	5.72928	8.32679
	110738723	stearoyl-[acyl-carrier-protein] 9-desaturase%2C chloroplastic-like%2C transcript variant X2	7.63012	94.354	118.888	7.57844	2.22911	4.94642	0.167555	0	0.319386	0.138899	0.138755	0.238037	0.100431	0.171963	0.0392836	0	0	0
	110728837	GDSL esterase/lipase At5g45670-like	21.971	46.94	59.9751	21.9282	14.4763	17.6136	5.98667	3.95777	5.03711	3.60577	4.59615	3.8981	4.76579	5.37614	3.64055	4.48788	3.78752	5.96456
	110695105	-	3.2444	4.23367	8.02091	4.05514	2.47131	3.46363	0.210053	0.427912	0.533858	0.319235	0.309241	0.729451	0.587553	0.179649	0.42681	0.0754891	0.3993	0.206694
	110721829	respiratory burst oxidase homolog protein E-like	6.74814	6.39639	7.12777	6.42461	3.62832	6.5257	1.57006	1.21874	2.54038	1.02912	2.23754	3.90771	1.33502	0.599578	1.01014	1.18099	1.16608	1.37968
	novel.13425	PF03151:Triose-phosphate Transporter family	3.24578	4.10796	4.57948	2.73714	4.39647	2.84793	0.54412	0.777628	0.891972	0.631484	0.696919	0.906991	0.417461	0.714796	0.367401	0.469311	0.446837	0.693902
	110687365	uncharacterized LOC110687365	33.3862	55.174	60.9506	27.6604	41.31	30.0589	16.146	10.0016	14.5737	10.4321	13.0037	17.6756	12.8088	10.4786	12.6034	8.39665	10.6702	11.3831
	110708578	E3 ubiquitin-protein ligase ATL6-like	4.88831	5.15196	6.32985	4.52245	4.91733	4.45884	1.07078	0.86295	0.787268	0.60867	0.979622	1.27491	0.476777	0.81636	0.803345	0.824607	1.25619	1.04763
	110687786	cytochrome P450 82G1-like	5.57394	8.42202	11.2086	4.23115	6.21834	3.06021	0.931475	1.08187	1.12276	0.772166	1.60324	1.66061	1.05095	0.927863	1.15616	0.649817	0.5937	0.841096
	110699230	transcription factor DIVARICATA-like	27.7232	31.5069	40.2027	26.1578	21.3821	24.9221	10.7878	10.9464	10.8924	10.8021	8.45195	11.2287	11.4384	12.6428	10.818	9.59633	6.86274	9.54322
	novel.1588	-	4.00886	2.91902	4.57172	4.66723	1.65623	1.8579	0.295171	0.208146	0.398538	0.0815628	0.0814786	0.186371	0.176923	0.0757341	0.138407	0.106079	0.196387	0.0290451
	novel.12753	-	8.55112	11.7534	12.5827	8.31902	5.61394	7.76361	1.94609	1.4295	1.68089	1.61325	1.47729	2.47672	2.11422	1.06106	1.14066	0.917944	1.31792	0.430867
	110734457	sulfate transporter 3.1-like%2C transcript variant X1	2.49364	4.87714	4.08818	1.96019	2.29729	2.64041	0.0846136	0.106075	0.107524	0	0	1.04179	0.202867	0.0868396	0	0	0	0
	novel.16978	-	11.1055	14.8485	15.1592	9.72447	10.77	9.37774	2.11902	0.557861	1.53489	0.913435	0.935888	1.60554	0.914488	0.695925	0.715402	1.37076	0.193351	1.30112
	110731660	caffeic acid 3-O-methyltransferase-like	10.8917	21.4461	23.7377	11.1748	13.1704	11.7882	5.89716	6.21541	4.75925	3.66643	3.62326	6.03562	4.67494	3.31901	5.3074	3.79428	3.25457	4.21175
	110706614	protein EXORDIUM-like 2	0.547243	7.23146	18.9985	6.54323	4.15911	2.13643	0.140111	0.175648	0.311585	0.077432	0.25784	0.176932	0	0.0958646	0.0875979	0.100706	0.0532687	0.110296
	110724401	peamaclein-like	215.692	231.831	401.281	190.995	245.307	117.098	52.399	32.9884	52.563	42.7719	32.1566	44.849	32.8508	42.1277	46.2369	49.4473	49.1718	51.9898
	110722059	1-Cys peroxiredoxin-like	5.94129	8.67612	14.3716	5.82212	5.86191	4.78511	1.61929	1.07139	1.77195	1.14348	0.860862	0.795214	0.862746	1.04637	1.01239	0.905242	0.410425	0.708175
	110685810	peroxidase 27-like	4.81173	8.50879	13.6665	4.59229	3.12618	2.82674	0	0	0	0	0	0	0	0.0454508	0	0	0	0
	110698652	palmitoyl-monogalactosyldiacylglycerol delta-7 desaturase%2C chloroplastic-like	11.5218	17.6768	16.5204	10.6849	11.0919	9.26153	2.29896	1.9135	3.98705	1.90577	2.62163	5.99661	1.94272	1.3151	2.50941	3.81948	3.05197	2.75913
	110698654	uncharacterized LOC110698654	15.7725	61.3824	116.898	8.55001	2.01006	8.42974	0.289197	0.163147	0.220502	0.33563	0.383181	1.04081	0.208011	0	0.922116	0.124718	0.263879	0.273189
	110727884	universal stress protein PHOS34-like	81.5792	135.74	163.929	62.1425	64.0626	61.8741	26.9257	14.9344	21.1039	20.118	17.6034	23.544	18.6873	17.3319	22.5377	25.2101	21.1472	30.1905
	novel.16355	-	4.19451	5.18723	4.87727	3.88364	2.29398	3.38452	0.938793	0.882681	0.869889	0.691763	0.662255	1.01262	0.500183	0.562037	0.929318	0.506076	0.327176	0.615854
	110710709	zinc finger protein CONSTANS-LIKE 6-like	17.6422	19.6505	36.8724	11.4855	8.54556	7.78607	1.85551	2.42306	3.79887	2.62057	2.76963	5.27205	2.59508	3.20913	3.48021	2.92666	2.2731	1.74469
	110728854	uncharacterized LOC110728854	4.23238	6.61212	10.1301	2.03627	2.07258	2.06351	0.156428	0.0882468	0.327993	0.0518697	0.0345441	0.148153	0.187523	0.0963259	0.0293398	0.0674606	0.0356834	0.184712
	110683572	aluminum-activated malate transporter 2-like	2.97014	2.81962	3.70535	2.2341	1.72126	1.99833	0.410908	0.22077	0.643387	0.243308	0.324075	0.52816	0.42222	0.180736	0.192676	0.0632881	0.200858	0.103972
	110710541	7-deoxyloganetin glucosyltransferase-like	3.6448	5.5687	10.7192	2.49126	1.96947	2.11122	0.136866	0.128686	0.0978331	0.0283646	0.302243	0.356471	0.123055	0.0351167	0.0962655	0.0737806	0.0780527	0.0808065
	110696386	-	116.755	139.481	184.263	110.807	97.0457	81.5777	37.0657	27.8094	41.8655	33.3621	41.9425	50.7555	37.6634	33.8332	35.8982	44.0666	42.276	39.7168
	110701308	protein ATAF2-like	67.4916	76.9223	101.886	63.5416	53.815	47.8944	28.7999	24.4104	28.4576	22.5752	23.0546	28.0786	31.0216	20.8207	19.7005	18.9042	19.3225	25.3553
	novel.24956	-	10.4068	14.208	20.1531	4.04156	5.53906	5.34945	0.215508	0	0.205395	0.1191	0.158636	0.408214	0	0.147451	0.336841	0.387246	0	0.169649
	110717179	glucan endo-1%2C3-beta-glucosidase-like	145.925	195.205	246.027	159.492	173.491	117.348	85.3441	56.7714	71.7133	59.8523	45.5338	57.9381	54.7764	58.936	70.0265	59.963	40.8479	55.7258
	110692270	plasma membrane ATPase 4	103.174	108.971	100.366	116.821	57.5385	93.0021	31.3841	29.4255	37.667	25.2508	35.4056	32.9108	28.6059	21.7816	24.4409	29.0467	25.5612	27.7355
	110711393	caldesmon-like%2C transcript variant X2	7.62824	24.9846	26.5688	9.89213	3.58428	6.88958	0.809529	0.878242	1.24634	0.619456	0.275029	0.176932	0	0.191729	0.759182	0.671375	0.14205	0.588246
	110714173	uncharacterized LOC110714173	21.301	25.3649	24.7796	18.1307	20.2723	15.6125	6.60842	7.3028	7.60708	6.86553	8.90768	10.0792	5.29853	6.87036	6.19742	6.98603	6.9011	5.77646
	110732757	protein NRT1/ PTR FAMILY 6.3-like	7.01887	14.9794	17.9916	6.93597	4.45198	7.30402	2.21316	1.91535	2.85236	1.89719	2.97127	2.88211	2.41191	1.88421	1.91041	1.81669	1.57766	1.60363
	110682133	3-hydroxy-3-methylglutaryl-coenzyme A reductase 1-like%2C transcript variant X2	3.51789	2.99859	4.81469	4.80985	1.81345	3.39488	0.556605	0.628003	0.778048	0.876678	1.0243	0.61502	0.311383	0.552206	0.643785	0.500083	0.571362	0.306714
	110684646	probable serine/threonine-protein kinase WNK5	6.54124	5.3437	11.2559	5.69291	2.00382	2.94432	0.634258	0.433707	0.659451	0.28679	0.381992	0.300353	0.552973	0.35506	0.297406	0.435158	0.328825	0.170213
	110723719	protein DETOXIFICATION 27-like	102.848	86.8532	132.158	92.1756	71.3282	63.6683	30.5564	24.305	24.4362	26.495	27.4953	27.0106	24.6309	25.9534	28.4584	32.0732	29.0031	32.8465
	110722671	histidine-rich glycoprotein-like	9.26243	17.2749	13.5789	10.1919	9.36953	6.93776	1.90211	1.46906	1.61862	2.36519	2.17523	2.76657	3.90895	3.34655	1.08303	1.39158	1.47215	2.24603
	110691570	cytokinin dehydrogenase 1-like%2C transcript variant X2	1.35124	3.13617	2.13154	2.18652	1.26283	2.61462	0.290702	0.124239	0.47856	0.109538	0.320979	0.225265	0.126723	0.298349	0.19827	0.142463	0.210996	0.0936173
	110720943	uncharacterized LOC110720943	17.6377	15.5338	20.6939	16.9475	14.2235	14.8599	6.79744	7.67875	7.42772	6.74948	8.52264	11.0127	6.53684	7.58957	6.60819	5.39579	6.3046	7.11505
	110724863	protein trichome birefringence-like 19	15.4986	18.8205	19.318	12.9426	13.5635	13.6443	5.71899	4.66548	5.97166	4.95004	5.61818	6.05368	4.03284	5.13576	4.77176	5.03245	5.51569	5.36271
	110709848	cytochrome P450 71A1-like	4.52142	10.6606	10.8139	3.60191	3.46714	1.62096	0.181394	0.102331	0.207458	0.390962	0.240344	0.412315	0.739336	0.335098	0.204134	0.117341	0.289649	0.171353
	110701104	auxin efflux carrier component 5-like	4.0868	9.52995	10.0044	4.13936	3.66296	3.67781	0.88537	0.396405	1.00455	0.384448	0.55862	0.798603	0.454872	0.389427	0.434922	0.72728	0.240435	0.547618
	110735749	berberine bridge enzyme-like 21	21.945	32.6926	36.8043	20.6899	18.3281	20.9171	5.5067	4.44661	5.58791	2.90005	3.21895	5.36879	3.68899	2.62632	3.85798	3.42251	3.65763	7.64984
	110687226	phosphopantothenoylcysteine decarboxylase subunit VHS3-like%2C transcript variant X1	17.2145	17.6809	29.5868	13.0248	20.035	9.57732	5.01791	3.19158	3.79783	3.24212	3.34062	6.4298	3.62693	2.95363	2.21451	2.06854	3.1983	2.70119
	110738240	universal stress protein A-like protein	8.22858	21.3242	30.5255	5.80682	6.16203	6.10884	1.36722	0.578476	1.10761	0.283347	0.301925	1.10066	0.983403	0.701596	0.641095	0.810733	1.09159	1.21082
	110699374	peroxidase P7-like	8.83353	22.2032	23.1714	7.92518	4.04549	6.93495	1.153	0.542042	1.14116	0.882281	0.734474	1.72201	1.01007	0.81923	0.998115	1.38653	0.657538	0.890194
	110723714	uncharacterized LOC110723714	13.0973	17.308	25.3457	14.3355	11.8339	12.5711	6.99444	5.8149	6.31538	7.01886	6.58482	7.04281	4.85437	4.08038	4.31541	4.28646	4.99652	5.43362
	110718637	uncharacterized LOC110718637	5.94138	6.14883	14.9102	6.00171	4.26997	3.69636	1.05152	0.816728	0.958608	1.17487	1.41344	1.21239	0.76729	0.703816	0.857499	0.936526	0.469304	0.647816
	110700265	uncharacterized mitochondrial protein AtMg00810-like%2C transcript variant X4	0.864531	0.52214	1.36225	0.48669	0.113002	0.332078	0.00832413	0	0.0555348	0.00345023	0.00459556	0.0197094	0.00498942	0	0	0	0	0
	110705212	protein ENHANCED PSEUDOMONAS SUSCEPTIBILTY 1-like	7.69457	6.24074	9.21509	5.05704	6.44936	5.13534	1.00712	0.979577	2.01903	0.604565	0.728563	1.01963	1.16569	1.14054	1.04219	1.49768	1.54479	1.55829
	110723821	monothiol glutaredoxin-S6-like	7.03771	11.6486	13.2835	5.53919	4.23334	4.07655	0.198206	0.248478	0.314842	0.438152	0.291799	0.876029	0.475212	0.474647	0.371757	0.284925	0.301423	0.702129
	110736434	auxin efflux carrier component 5-like	3.38223	10.1826	9.37167	2.62703	1.46552	3.1667	0.079379	0	0.151309	0.0329015	0	0.0751799	0.0951584	0	0.0372211	0	0	0
	110731175	uncharacterized LOC110731175	2.6096	3.53792	3.22431	1.98188	0.837585	1.38032	0.20869	0.366839	0.406443	0.127868	0.160296	0.532796	0.239297	0.139683	0.10211	0.205432	0.279421	0.139283
	110704933	uncharacterized LOC110704933	23.7901	21.9325	27.5983	18.7162	14.3082	16.5714	4.24151	4.02328	5.50923	4.38733	4.0616	5.29692	4.13972	5.04651	4.57613	4.73482	6.76427	6.33808
	110724551	probable carboxylesterase 17	3.79666	6.49896	6.38839	3.98433	2.11604	2.93226	0.237615	0.223412	0.271758	0.354557	0.262363	0.495099	0.11394	0.14632	0.178269	0.0512365	0.0542033	0.224462
	110682533	bifunctional nuclease 2-like	7.62969	7.64083	10.6366	8.02241	5.19902	5.67593	3.32549	1.75234	2.71667	2.27203	2.62275	2.73424	2.84753	1.98778	2.94731	1.61538	1.66723	1.63975
	novel.37331	PF05498:Rapid ALkalinization Factor (RALF)	4.14045	6.46037	7.21631	4.11979	4.30408	5.51341	0.60972	0.644936	0.435833	0.379081	0.757378	1.01057	0.365462	0.469321	0.500325	0.410853	0.347714	0.449977
	110726906	probable cyclic nucleotide-gated ion channel 14	6.64702	6.62075	6.42587	6.67307	3.31926	4.51589	1.54941	1.35702	1.47671	1.40758	1.73422	1.82928	1.50119	1.08916	1.09476	1.21282	1.18621	0.927309
	110715055	uncharacterized LOC110715055	314.711	332.951	495.989	291.721	400.673	228.075	119.689	89.3319	113.485	114.818	107.376	144.837	123.512	120.147	108.557	113.161	108.278	112.918
	110703279	amino acid transporter AVT6A-like	34.8692	34.767	48.8581	36.5844	34.7118	28.6193	20.8986	14.4347	17.3567	13.6746	14.6785	17.7352	16.6562	12.0886	13.8345	15.9972	13.5648	15.3262
	110693142	21.7 kDa class VI heat shock protein-like%2C transcript variant X1	11.9858	17.0647	18.2865	11.9176	13.0554	10.1968	6.21904	5.0938	4.43015	4.78337	3.57497	6.64908	3.5355	5.16534	5.14081	4.87323	3.766	4.39096
	110730552	uncharacterized LOC110730552	406.524	388.722	563.889	355.886	527.491	322.572	168.871	134.314	147.346	161.797	141.894	213.523	177.643	156.005	148.77	148.653	145.176	159.66
	110731174	putative receptor-like protein kinase At4g00960	2.3155	3.13709	6.45011	3.06203	1.59802	1.84998	0.334421	0.314432	0.286856	0.277226	0.369252	0.285057	0.360809	0.137288	0.250898	0.180277	0.114429	0.157955
	110687078	auxin-responsive protein SAUR50-like	10.4021	22.4822	21.2445	13.8648	15.9079	9.52284	6.23893	3.74065	5.34295	5.54667	3.59412	6.33707	5.52805	3.24793	4.74856	2.43712	3.09388	3.09627
	110695527	zinc finger protein ZAT10-like	9.33495	11.4116	15.9226	11.9267	14.1207	9.93078	4.42935	2.68684	5.40172	1.89513	2.36646	1.98475	4.28213	3.37275	2.09927	2.15666	2.49883	4.21792
	110692833	-	27.7228	33.2018	32.3809	21.7782	11.3739	25.9597	4.73905	5.09585	4.891	5.01377	4.62554	5.90182	3.73509	5.34741	5.37738	4.7424	5.16632	5.78142
	110684734	2-hydroxyisoflavanone dehydratase-like	3.65548	5.97934	9.24854	4.15375	6.4185	3.70142	1.38221	0.851457	1.18107	0.829726	0.526266	0.631974	0.799916	0.39133	0.625773	0.616642	0	0.281401
	110733400	transcription factor DIVARICATA-like	11.2452	13.3475	16.5571	11.1431	9.89769	9.04908	4.55688	3.92746	4.1259	4.91078	3.39626	5.79039	3.4142	4.326	4.30908	4.05319	2.9019	2.73524
	110700412	U-box domain-containing protein 19-like	2.03453	2.89641	2.85437	2.82711	1.33908	2.03187	0.60442	0.318244	0.668229	0.360754	0.507203	0.457957	0.405759	0.198503	0.340098	0.286726	0.193027	0.256934
	110699355	heavy metal-associated isoprenylated plant protein 45-like	23.2965	34.4242	40.0399	22.1433	26.0289	18.2729	10.6854	6.19707	8.18532	8.36122	6.39538	9.55269	6.2252	8.91673	9.27166	7.21373	6.03679	7.31106
	110695195	RING-H2 finger protein ATL78-like	3.93771	6.12763	8.58462	2.71865	3.47932	2.72658	0.591461	0.509766	0.798587	0.653739	0.054422	0.793578	0.354517	0.303511	0.369784	0.21256	0.337301	0.0582003
	110715751	putative invertase inhibitor	3.202	3.59719	5.5807	3.31606	5.24886	4.01296	1.11987	0.720429	1.90995	0.928341	0.650794	0.893161	0.70657	0.907368	0.608023	0.444824	0.605032	0.417586
	110693060	1-aminocyclopropane-1-carboxylate oxidase homolog 1-like	5.22958	2.90436	5.46978	3.6811	2.49924	2.28496	0.268484	0.504872	0.402106	0.476926	0.338797	0.508562	0.965563	0.747914	0.359694	0.248112	0.262478	0.452898
	novel.2003	-	14.5555	10.9315	15.859	14.6086	6.23905	6.97478	2.14216	2.34981	2.78407	2.20629	1.68437	3.75029	1.51745	1.19919	1.33929	2.27456	1.55482	1.4947
	110703936	bidirectional sugar transporter N3-like	21.549	16.3168	28.0746	13.1245	11.4688	6.5416	1.69324	1.50824	3.56732	1.36671	1.722	2.19449	1.76275	2.46948	1.96402	1.92163	2.94771	1.78893
	110690801	uncharacterized LOC110690801	24.6081	22.0659	43.0155	21.5379	30.7503	17.5077	9.19973	8.0732	8.67063	8.38895	7.9006	9.48756	8.70026	6.81905	5.46413	6.83283	5.47964	6.03507
	110729106	myb family transcription factor EFM-like%2C transcript variant X2	4.48568	6.78646	6.74557	3.12565	3.30292	3.48431	1.68962	1.56419	1.28827	1.09897	1.20547	1.62486	1.30878	0.746985	1.51141	0.812737	0.948741	0.920825
	110698610	uncharacterized LOC110698610	12.9896	13.7397	16.7904	11.5128	7.96219	11.0625	3.02988	3.58735	3.92158	3.16286	3.46936	4.7118	3.27344	3.10959	2.63096	3.14565	2.47451	3.75439
	110683379	UDP-glycosyltransferase 76E4-like	3.73871	5.58958	6.66696	3.25591	3.07537	2.46094	0.598265	0.225002	0.380128	0.165315	0.176154	0.0755488	0.0956254	0.286535	0.112211	0.43001	0.0909817	0.376766
	110702533	putative elongation of fatty acids protein DDB_G0272012	3.59605	4.16229	7.83258	2.48276	6.88815	3.04721	0.511498	0.19237	0.731246	0.0424018	0.508296	1.69554	0.183953	0.104991	0.143906	0.386028	0.11668	0.241593
	110739296	ubiquitin-conjugating enzyme E2-17 kDa-like	9.9287	22.2614	22.2706	10.153	13.5605	10.1028	2.81384	2.25983	2.51419	2.18681	2.33018	3.44227	3.93539	2.52688	4.06821	3.03372	2.34017	3.80716
	110703910	uncharacterized LOC110703910	9.50397	10.6145	13.0519	9.84251	7.98964	5.16208	1.40876	1.07926	1.7902	1.21107	0.864157	1.28482	0.938219	0.535488	1.22328	1.51884	1.84483	1.47864
	110720059	metacaspase-9-like	5.1575	4.52695	5.65968	4.51576	3.53735	2.80951	0	0.041385	0	0.0729758	0.0486003	0	0	0.0451738	0.0412784	0.0474554	0	0.0519744
	110722321	-	3.9529	4.13002	5.6623	3.74996	3.9378	3.64639	1.67132	0.985468	1.97087	0.727962	0.938335	1.09998	1.42626	1.04662	0.770404	1.16056	0.807735	1.07038
	110721261	glycine-rich cell wall structural protein 1.8-like	35.7858	37.7099	62.1891	32.4438	27.3947	25.9201	14.5043	8.30101	12.567	7.27123	8.67215	6.40699	8.93431	9.06098	9.3549	11.4347	7.84657	12.0497
	110699015	catalase-like	495.406	674.136	856.011	461.171	377.244	396.979	239.348	200.409	242.76	184.231	167.196	208.291	168.537	142.464	183.251	200.003	151.82	209.938
	110733311	laccase-17-like	3.07562	4.3861	5.47999	3.66467	3.40542	3.13767	1.17977	0.846535	0.562205	0.746364	1.37121	0.882125	0.669926	0.924036	1.04816	0.970705	0.49575	0.623221
	novel.42483	-	8.10306	16.4783	23.6298	4.19585	3.44221	3.29694	0.28174	0.198675	0.13426	0.291943	0.311084	0.60038	0.506618	0.216864	0.0660544	0.227817	0.160672	0.0831703
	110720300	extensin-like	66.089	76.6632	124.575	50.4318	80.114	49.581	21.2252	22.7477	30.1317	24.9776	23.1081	27.5529	21.352	16.6043	27.9785	18.243	16.7599	21.2071
	110736768	universal stress protein A-like protein	3.70764	9.73456	9.17169	3.25399	4.10038	2.44761	0.176982	0.110936	0.112452	0.146713	0.0651385	0.223493	0	0	0.11065	0.063604	0.0672868	0.208982
	novel.33194	-	7.78923	11.751	11.0852	6.30211	6.70051	5.71276	0.799789	0.322279	0.326683	0.947147	0.630779	1.08211	1.36968	1.17261	0.750048	0.123184	0.390949	0.674571
	110704783	uncharacterized LOC110704783	47.7496	44.5186	62.8162	46.6978	42.6815	33.2768	15.3283	15.0405	14.5241	15.7726	13.3824	16.8807	13.5144	15.0456	15.8375	15.8054	16.0091	19.3099
	110689120	major pollen allergen Ole e 10-like	22.6355	85.3652	66.2796	31.9133	3.31311	23.2774	0.841572	0.692362	1.0026	0.52323	0.696919	2.98895	0.756648	0.971676	0.394616	0.907334	1.55979	0.993737
	110704784	RING-H2 finger protein ATL33-like	9.72994	9.28542	13.2423	8.38774	10.3633	7.43723	3.8272	2.39897	2.48038	3.89178	3.66238	3.47975	3.73157	3.08994	3.44561	2.5858	2.67732	2.59101
	110688176	uncharacterized LOC110688176	30.3637	34.6859	38.4666	28.6446	28.8975	27.3498	16.7429	14.4127	15.9267	14.0925	15.7546	16.2833	18.222	15.6003	15.9427	12.8195	14.5148	15.0269
	110731832	uncharacterized LOC110731832	19.6176	26.6151	36.1736	15.5981	16.394	17.8255	6.34013	5.96117	7.43339	7.34141	8.3339	8.38756	5.30825	5.42243	6.74802	6.83556	7.46092	6.23873
	novel.27906	PF07727:Reverse transcriptase (RNA-dependent DNA polymerase)|PF13976:GAG-pre-integrase domain|PF00665:Integrase core domain	1.79822	1.86645	2.29505	2.02422	0.936597	1.913	0.348636	0.327798	0.174883	0.182532	0.425469	0.556115	0.681901	0.301312	0.154873	0.158265	0.272072	0.108335
	novel.2556	PF14226:non-haem dioxygenase in morphine synthesis N-terminal|PF03171:2OG-Fe(II) oxygenase superfamily	2.0937	2.98065	5.61303	1.72914	1.97247	1.03225	0.17416	0	0.0948503	0.103124	0.109885	0.164947	0.0894773	0.0766036	0.0699979	0.0536484	0.0283774	0
	110686720	alpha-L-arabinofuranosidase 1-like%2C transcript variant X1	2.39652	3.92368	3.24199	4.94238	1.43229	1.89821	0.213343	0.32824	0.517573	0.241166	0.278393	0.257164	0.302253	0.398101	0.309206	0.355476	0.287575	0.297721
	110725743	NAD(P)H-quinone oxidoreductase subunit M%2C chloroplastic-like%2C transcript variant X2	12.3113	22.3396	24.487	13.6916	14.8339	9.85018	3.28341	1.91403	3.25451	2.23192	2.90031	3.91824	2.12549	3.50458	3.38712	2.61958	3.96965	3.87708
	110700029	myb-related protein 305-like	4.12144	6.09902	7.67676	3.482	1.9351	1.8414	0.0509095	0.1436	0.339645	0.126608	0.393484	0.433947	0.0610295	0	0.0954866	0	0	0
	110688216	NADH--cytochrome b5 reductase 1-like	21.6324	20.6666	27.1587	24.1591	19.7185	21.0549	13.467	10.518	12.1379	11.1637	11.9242	12.4286	11.9146	9.97956	10.1277	9.46306	7.16473	9.90695
	110738939	uncharacterized LOC110738939	8.17548	6.48746	10.4039	6.04765	5.95367	4.45977	1.03193	1.39473	0.73763	0.908904	1.78032	1.64926	1.08243	1.45623	0.84678	0.764888	1.25055	0.837726
	110720352	phosphate transporter PHO1 homolog 1-like	2.89394	4.55776	3.15091	4.12091	0.991169	2.25794	0.127349	0.119737	0.161831	0.0879736	0.0937416	0.241224	0.0508878	0.0435663	0.0796189	0.114417	0.121042	0.325811
	110736106	phytoene synthase 2%2C chloroplastic-like	11.8016	8.22174	16.7627	7.33322	5.94795	4.22526	0.919776	1.10065	1.554	1.42096	1.01557	1.62345	1.20285	0.557803	0.784156	1.57762	1.19212	1.28355
	110689777	pathogenesis-related protein STH-21-like	9.60709	14.228	25.2581	5.59649	7.34603	3.59796	0.281842	0.441659	0.537234	0.623036	0.207464	0.355909	0.337867	0.289256	0.0881043	0.303865	0.535766	0.332801
	110722105	uncharacterized LOC110722105	2.42599	2.6442	1.91195	2.83217	1.19172	1.43167	0.621128	0.564536	0.532785	0.291775	0.457214	0.529443	0.2482	0.191241	0.524249	0.267866	0.188917	0.146687
	110724145	fructose-1%2C6-bisphosphatase%2C chloroplastic-like	68.3089	87.6076	70.7774	62.6701	62.3075	58.5536	27.1384	21.7361	25.9799	24.8299	32.3621	34.2703	23.954	28.595	26.4686	29.0423	33.1543	33.9442
	110682379	uncharacterized LOC110682379%2C transcript variant X1	7.41976	5.68563	7.21239	4.64839	3.12859	3.84227	1.84887	1.4958	1.70065	1.3188	1.18688	1.30312	1.41746	0.860499	1.47178	1.29799	1.12794	1.11697
	110697782	caffeic acid 3-O-methyltransferase-like	2.61325	4.29317	4.48656	3.14284	2.06267	1.81005	0.237412	0.148815	0.150848	0	0.08738	0.33728	0.237172	0.0812194	0.148431	0.0426607	0.0902618	0
	110733300	expansin-A4	20.0092	20.9626	34.6785	15.5546	13.6685	13.9932	4.68423	4.98258	4.8252	3.7262	3.76154	4.66049	4.53768	4.5161	5.50222	4.48913	3.83163	6.48098
	110729978	WAT1-related protein At2g37460-like	3.34439	4.77854	4.9423	4.66421	1.90943	2.93922	0	0.0393597	0.0797951	0	0.0462219	0.0792947	0.0501833	0.0429631	0.0785166	0.045133	0	0
	novel.776	PF03514:GRAS domain family	2.72504	3.18307	3.12755	1.60524	2.06458	1.89755	0.305108	0.397206	0.246054	0.428028	0.207314	0.666848	0.393894	0.433571	0.418193	0.177127	0.294459	0.415701
	110698659	uncharacterized LOC110698659	15.0342	15.6523	42.4824	11.58	12.1664	7.97648	3.2638	3.06872	2.35401	3.07122	3.60374	2.75697	2.64365	1.44851	0.992697	1.42656	1.40855	3.02065
	110702413	short-chain dehydrogenase TIC 32%2C chloroplastic-like	59.3821	78.8899	75.1325	54.7612	31.7859	46.7605	17.1609	12.7201	15.7536	13.615	13.659	15.0067	10.6647	13.7225	13.0822	15.3804	11.5278	18.0882
	110735157	isocitrate dehydrogenase [NADP]-like	139.326	139.463	177.42	121.791	108.304	116.234	69.9444	56.9029	66.6624	65.0923	76.9042	73.9495	65.6222	65.2105	62.5217	66.718	54.248	62.2041
	110725251	receptor protein-tyrosine kinase CEPR2-like	13.3234	19.4247	20.8599	10.952	4.4248	9.95583	1.77919	1.73976	1.89919	1.50439	1.15905	1.49971	0.91713	1.04082	1.31814	1.59212	1.46109	2.58408
	110732338	peroxisomal hydratase-dehydrogenase-epimerase-like	2.4142	2.59657	4.13721	1.78096	1.41612	1.58535	0.558838	0.379481	0.414256	0.15442	0.137121	0.35285	0.223309	0.0955899	0.291156	0.167363	0.141643	0.0366601
	110734686	keratin-associated protein 21-1-like	6.12776	6.81493	7.04848	6.26959	4.8173	5.30872	2.35649	1.04265	2.24592	2.06837	2.21929	2.42876	0.913946	1.13811	1.10497	0.896694	1.26482	0.654722
	110734230	probable boron transporter 2	182.484	216.222	277.941	157.864	80.8553	140.359	55.9821	44.1463	59.6661	42.5743	43.8974	52.8392	44.1171	37.7416	43.5963	45.0167	40.6327	49.3358
	110711833	tetraspanin-3-like	57.4869	59.6429	81.4507	46.6606	62.5663	46.8138	27.0976	25.9597	26.3144	30.5801	18.4171	28.8991	28.253	30.498	29.5231	21.9113	22.5307	24.4684
	110699228	sedoheptulose-1%2C7-bisphosphatase%2C chloroplastic-like	79.8777	107.158	106.666	75.0935	65.9603	65.8165	26.2812	22.3063	30.5211	26.5467	31.3789	36.0065	25.928	27.5749	29.4424	34.4357	38.7244	31.1816
	110700304	transcription factor IBH1-like	2.36558	4.52765	5.34452	2.54592	2.12804	1.80661	0.391898	0.204707	0.373509	0.144388	0.432715	0.329925	0.1566	0.223449	0.245016	0	0.0993303	0.154252
	110688060	protein TIFY 10A-like	9.69383	9.86254	14.3536	7.83878	10.1539	6.2994	0.997299	1.11351	0.891097	1.2401	0.550586	1.47585	0.44833	0.575739	1.286	1.14243	2.0617	2.06084
	110686620	uncharacterized LOC110686620	4.11255	8.46803	10.5558	3.42889	2.09643	3.02818	0.588931	0.246102	0.436564	0.298349	0.289009	0.774689	0.50989	0.470108	0.460253	0.317476	0.447811	0.656781
	110699161	protein LYK5-like	11.4805	13.5659	21.4135	10.5376	4.8798	7.05313	2.79653	2.45212	2.93483	2.2922	3.0878	3.09498	2.52374	2.25738	3.03515	1.99875	1.79193	2.04067
	novel.5892	-	3.6852	5.86504	8.64972	3.33942	3.02661	2.86253	0.192199	0.225889	0.183181	0.159328	0.0530544	0.22754	0.115203	0	0.135184	0.0518046	0.0548042	0
	110718672	RING-H2 finger protein ATL80-like	1.86431	2.41975	2.89993	1.42461	0.86732	0.903827	0.0849601	0.0798819	0.194336	0.154945	0.187618	0.273583	0.142588	0.296464	0.0796761	0.146558	0.135664	0.0802573
	novel.19081	-	5.10869	11.9699	16.3512	3.60059	3.90634	3.33049	0.599491	0.939431	0.190454	0.220872	0.220643	0.69395	1.03806	0.27345	0.562206	0.215445	0.455841	0.471923
	110701716	probable 2-oxoglutarate-dependent dioxygenase At3g50210%2C transcript variant X3	11.6358	11.258	18.0563	8.81213	5.17376	7.78123	0.914299	1.3121	2.01797	1.35629	1.48772	1.91416	2.07672	2.02486	1.39897	1.86773	1.42702	0.568217
	110710577	amino acid transporter AVT1A-like	5.68743	6.0344	8.01979	4.76085	3.18467	4.8854	2.26848	1.69071	1.84564	1.94931	1.74111	1.83407	2.25513	1.27765	1.27125	1.1334	1.13592	1.37199
	110707699	NADP-dependent malic enzyme%2C transcript variant X1	1.93273	6.12036	6.72167	1.8784	0.970078	1.57386	0.223311	0.0787363	0.266041	0.300818	0.277391	0.608056	0.401553	0.257834	0.130889	0.120381	0.127351	0.098883
	110703240	palmitoyl-monogalactosyldiacylglycerol delta-7 desaturase%2C chloroplastic-like	10.8515	13.8657	14.9171	10.6338	9.39794	6.11785	2.62894	1.80236	3.02758	2.72414	2.17706	4.35726	2.23233	2.30463	2.15726	2.00768	2.68614	1.55214
	110715488	CASP-like protein 3A1	7.28652	8.96802	9.65917	6.58018	6.24021	5.12302	1.75115	0.720336	1.35605	1.63311	2.59819	3.83531	2.23045	1.5164	1.33432	1.12099	0.748991	1.8093
	110681633	vacuolar-processing enzyme gamma-isozyme-like	6.03292	3.78649	8.11224	4.48787	0.60641	1.61234	0	0	0	0	0	0.113323	0	0	0	0	0	0
	novel.38935	PF01546:Peptidase family M20/M25/M40	4.59144	8.09241	11.9925	4.24413	2.97889	2.42537	0.39185	0.602883	0.84878	0.502014	0.589994	0.809718	1.1103	0.804317	0.567923	0.729721	0.487562	0.294445
	110726706	alanine aminotransferase 2-like	43.4367	49.4219	46.6557	41.7944	34.6058	41.0018	19.3454	18.021	19.6025	16.4816	20.5046	21.2581	18.0811	20.2827	18.925	19.0896	16.5571	21.4706
	110718239	F-box protein FBW2-like	22.7175	27.0872	42.6743	23.1172	33.3306	19.2211	13.2003	11.3253	12.1877	10.0536	7.87969	11.7206	8.80227	6.85846	9.36186	9.60646	8.93941	8.91384
	110682045	WAT1-related protein At5g64700-like	2.70371	2.40967	3.16477	2.72536	1.5804	2.34016	0.101527	0.0636394	0.193527	0.140272	0.0373673	0.160261	0.202849	0.0347328	0.190426	0.218922	0.231598	0.399616
	110710540	uncharacterized LOC110710540	14.5272	15.8624	23.3709	10.2246	20.1313	12.1137	2.38331	2.11637	1.64051	4.06116	2.48535	2.75884	1.58726	1.90245	3.4768	1.99854	2.56731	3.12693
	110719959	amino acid permease 6-like	56.1054	72.5127	83.6054	46.3327	37.5787	42.9762	19.0228	16.4113	19.9172	18.0302	22.2839	22.569	22.2729	18.0887	20.0776	20.546	22.0078	23.0661
	110692897	uncharacterized LOC110692897%2C transcript variant X1	1.41639	1.79799	1.85961	1.70258	0.799382	1.03564	0.308674	0.0669748	0.2263	0.118099	0.131086	0.224881	0.0853923	0.0243688	0.0668022	0.0511991	0.0270818	0.0560746
	110711639	endo-1%2C4-beta-xylanase A-like	8.21664	8.2066	9.1489	7.91044	6.14157	6.52143	4.0717	1.99924	3.44946	1.78142	2.67249	2.91365	2.5219	2.48407	2.82142	2.73147	1.90922	2.88474
	110682797	sulfate transporter 1.2-like	2.15412	3.01917	2.74326	1.73511	1.19299	2.25755	0.724014	0.446001	0.404507	0.496706	0.248097	0.756649	0.359146	0.204982	0.398026	0.242252	0.227804	0.265321
	110714148	putative ripening-related protein 1	3.45314	8.72651	9.43897	2.92594	3.00849	2.38269	0.412584	0.609594	0.730274	0.19544	0.0650794	0.390758	0.282628	0.181474	0.331649	0.0635463	0.201677	0.27839
	110698442	uncharacterized LOC110698442	4.62978	13.9756	18.3903	4.65964	5.0526	5.27498	1.5304	0.748242	1.28356	0.761196	0.743511	1.5654	0.587079	0.565439	1.14818	1.18799	1.11714	1.01198
	110705969	CBL-interacting serine/threonine-protein kinase 25-like	2.01576	3.89802	3.03262	1.85187	1.25959	1.55855	0.33574	0.11479	0.203627	0.227715	0.101102	0.173443	0.109767	0.250598	0.114494	0.0658137	0.104437	0.216243
	110723575	monothiol glutaredoxin-S1-like	6.47964	9.81111	11.1843	3.00572	2.95902	3.303	0.190092	0.0595766	0.362345	0.210108	0.139927	0.720144	0.151919	0.130062	0.0594232	0.341577	0.072271	0
	110736841	periaxin-like	13.8502	22.4075	36.973	16.8868	14.9219	15.7942	4.05745	2.08087	2.72452	2.44619	1.01819	1.92141	0.442183	1.23033	1.72959	1.59073	2.10355	5.33552
	110693651	ethylene-responsive transcription factor 12-like	6.87343	5.20911	4.31011	8.7239	16.2283	10.3225	34.9315	39.0474	33.7548	35.8346	36.427	32.0727	30.8249	30.4729	36.8084	33.9473	32.3161	31.9095
	novel.35705	-	33.3523	64.4984	70.5852	27.8194	28.6434	36.0982	19.2027	9.64378	13.7446	13.4252	7.32302	16.726	13.3127	11.239	14.3199	9.97745	6.7729	13.4773
	110710280	uncharacterized LOC110710280	3.53101	5.27558	7.59149	4.17919	4.11425	3.52641	0.270599	0.190819	0.257902	0.280399	0.448175	0.768853	0.162195	0	0.126885	0	0	0.159763
	110681927	uncharacterized LOC110681927	29.132	31.5864	39.1227	30.9723	25.2388	27.0906	11.4701	8.0079	11.7885	9.93413	7.18299	12.8495	11.4927	11.3765	11.8806	9.55165	13.0336	13.5945
	110716991	fatty acid hydroperoxide lyase%2C chloroplastic-like	24.8903	30.3487	29.7001	24.98	21.0105	18.3092	11.3377	10.4534	11.0452	11.4034	10.9928	14.6346	10.5419	8.89624	8.92433	8.66833	9.34936	10.7918
	novel.42216	-	3.1862	4.69142	5.99389	2.42427	4.04396	2.66253	0.67148	0.286975	0.465434	0.303621	0	0.231257	0.585425	0.0626495	0.0572471	0	0.0696245	0.144162
	110721802	uncharacterized LOC110721802	37.9469	52.0083	79.7644	38.5079	45.7716	30.9584	18.5645	12.4677	14.7559	14.617	15.512	19.2795	12.9748	11.9908	13.1078	13.6783	14.0615	18.0278
	110718779	uncharacterized LOC110718779	1.26064	1.96174	2.90511	2.30646	2.01357	1.76259	0.473384	0.556362	0.714355	0.392422	0.740476	0.597789	0.378324	0.485838	0.628919	0.297719	0.134982	0.232907
	110731378	uncharacterized protein PHLOEM PROTEIN 2-LIKE A4-like	45.0352	68.0036	76.8913	35.5659	33.2818	37.627	22.4971	14.2127	16.5454	15.321	12.3224	21.6426	12.8122	13.211	14.7298	14.3239	10.1022	17.6402
	110716690	uncharacterized LOC110716690	11.1824	16.5257	15.5143	7.94109	11.9708	10.5297	4.19912	3.80713	2.64424	2.42424	3.64295	4.47411	4.04505	2.46263	1.05481	3.3146	1.96707	2.65627
	110691026	probable chlorophyll(ide) b reductase NYC1%2C chloroplastic	40.4787	35.4471	44.6366	35.0076	27.9598	26.7973	18.2748	16.573	18.5647	17.5292	16.872	15.4662	15.8386	13.4014	14.6775	14.9436	15.1751	14.216
	110729180	MAPK kinase substrate protein At1g80180-like	17.5118	16.4687	26.4232	17.3112	12.9846	10.3344	4.29673	3.51297	6.05365	4.64592	4.53798	5.48489	4.70296	4.02631	4.02951	3.02119	1.49152	1.54415
	110709140	vacuolar iron transporter homolog 2-like	1.91346	2.24618	2.18913	1.64433	1.2037	0.975814	0.0382195	0	0	0.0316829	0	0.0723954	0.091634	0	0	0	0	0
	110712253	F-box/kelch-repeat protein SKIP11-like%2C transcript variant X2	14.6008	13.796	16.3679	13.9424	12.9111	11.5349	7.79683	7.54453	8.08092	7.08519	7.70534	8.8268	8.33847	5.22576	6.26736	6.46999	6.01497	6.54928
	novel.11113	-	12.8717	13.2576	20.2375	10.5238	12.1254	9.2465	3.74522	1.19594	2.6266	1.87453	1.32642	1.20468	1.69423	2.24823	2.51825	1.90466	2.01495	4.00519
	110705966	glycerophosphodiester phosphodiesterase GDPDL3-like	1.79352	2.64138	3.9363	1.99602	0.900625	1.28323	0.0753902	0.094512	0.167656	0	0.0832423	0.0476013	0.0301255	0.128956	0	0.162563	0.0859877	0
	110692327	uncharacterized LOC110692327	4.74526	5.50676	9.11277	5.22144	4.76233	2.14739	0.90487	0.65445	1.32679	0.750112	0.922261	0.857002	0.333767	0.0714366	0.456935	0.525312	0.15878	0.0821907
	110711523	serine carboxypeptidase-like 45	1.49912	5.43448	7.53999	2.15628	1.18875	1.70511	0.195464	0	0.335327	0.129628	0.0863291	0.259174	0.140592	0.160485	0.183308	0.0421477	0.0891763	0.0923225
	110726484	transcription factor PRE6-like	5.02203	7.22139	8.26652	3.49009	3.63797	2.70572	0.80644	0.349956	0.472984	0.771364	0.27398	0.763779	0.594921	0.127332	0.639933	0	0.0707539	0.0732501
	110737827	uncharacterized LOC110737827	10.8917	9.96676	11.37	10.4717	8.52715	9.84895	6.47478	4.90327	4.97028	4.66309	5.24055	5.49406	4.67116	4.78087	4.75326	4.51694	4.44433	4.15139
	110709467	myb-related protein 305-like	2.42332	8.20794	10.3303	1.20656	1.61542	1.25662	0.0874986	0.164537	0.0833929	0.0362669	0	0.207175	0	0	0.0410284	0	0	0
	110720837	cytochrome P450 CYP736A12-like	2.14764	5.80412	4.89136	1.46877	2.23089	1.25453	0.494528	0.143068	0.362557	0.220742	0.0840054	0.756594	0.273615	0.195207	0.178374	0.0410132	0.043388	0.0898375
	110727845	glutathione S-transferase-like	5.05327	5.66361	7.88838	4.12765	3.48301	2.8432	0.133631	0.188465	0.573123	0	0.221324	0.0632809	0.400487	0	0.12532	0.0720366	0.0762077	0
	110691529	putative disease resistance protein RGA3	2.37178	2.46405	3.41607	2.14924	1.05792	1.87521	0.533451	0.610602	0.685262	0.59603	0.486575	0.571131	0.389256	0.238037	0.348017	0.325077	0.238084	0.109549
	110739227	ABC transporter C family member 14-like%2C transcript variant X2	8.11526	8.56922	7.96952	7.09284	3.13559	6.38824	2.1715	2.13295	2.39334	1.96101	2.69235	2.53918	2.13779	1.86756	2.04782	1.73954	1.42516	1.80491
	110732700	uncharacterized LOC110732700	43.9745	47.7593	75.7407	38.9668	52.835	45.6461	24.9211	21.1902	19.8275	21.8265	22.3723	27.2971	21.3022	18.4597	22.0502	19.392	18.1668	22.1342
	110722693	uncharacterized LOC110722693	42.2403	61.2045	105.714	40.8435	51.2681	27.8365	19.962	15.5984	16.133	19.2314	16.7542	20.3112	14.1479	17.3726	16.8864	15.9233	12.1532	14.971
	110719685	NAD(P)H-quinone oxidoreductase subunit S%2C chloroplastic-like	18.9746	25.0049	36.8034	19.275	23.4113	16.2944	8.793	7.52069	8.11007	6.30158	8.76926	9.18749	4.89642	5.29815	5.79889	8.62383	8.21733	7.03355
	110730599	uncharacterized LOC110730599	3.76472	5.83392	7.1754	3.38583	3.68674	3.56193	1.76712	1.13681	1.6842	1.50344	0.718853	1.71768	1.50518	1.04998	1.61361	1.00274	0.530401	0.38438
	novel.42300	PF14368:Probable lipid transfer	2.79098	5.36726	6.41259	2.61942	2.40087	2.26471	0	0.153969	0.0780364	0.271499	0.180813	1.00811	0.196309	0.0840324	0.0767861	0	0	0
	110724390	ubiquitin-conjugating enzyme E2-17 kDa-like	5.1802	13.2102	11.5686	5.83532	6.11526	4.44735	1.19444	0.962608	1.30102	0.777978	0.565218	2.02009	0.920489	0.525368	0.960129	0.551902	0.486549	1.30966
	110739236	cyanidin 3-O-glucoside 5-O-glucosyltransferase (acyl-glucose)-like	35.1735	45.9459	76.2656	34.6692	19.2817	26.4075	10.5863	7.5822	12.1139	8.88582	10.15	12.6665	8.79202	11.8866	11.5774	10.698	9.8034	11.4816
	110707519	uncharacterized LOC110707519	29.389	30.5456	40.7057	31.4871	27.1878	22.9922	15.0726	12.7057	14.1177	13.9309	10.8559	12.3063	9.60554	10.8906	11.0888	12.3279	12.0043	13.9621
	110730243	haloacid dehalogenase-like hydrolase domain-containing protein Sgpp%2C transcript variant X1	19.3677	28.2348	29.0333	19.8448	19.4317	20.9843	12.2017	7.93545	8.77933	8.83552	8.7332	11.5562	11.2739	14.1561	11.5333	10.4513	8.0861	9.96593
	110711494	alpha-L-arabinofuranosidase 1-like%2C transcript variant X2	23.495	19.0946	27.9606	21.8043	12.9613	15.9375	7.22629	7.50458	8.47103	6.80442	7.45071	8.51329	7.33468	5.58168	5.45455	7.46522	6.8349	6.65981
	110735658	uncharacterized LOC110735658	7.27977	10.4966	14.953	4.25282	12.5602	7.64311	0.876165	0.164759	1.16907	0.726316	0.773937	2.32348	0.210067	0.179843	0.493004	0.188926	0.399731	0.413834
	110738867	metal-nicotianamine transporter YSL3-like	15.8316	16.3337	20.6772	11.844	4.0847	8.05098	2.43907	2.12182	2.36807	1.98413	2.01354	2.785	2.04947	2.52663	2.11636	2.26102	1.94995	1.88416
	110712453	cytochrome P450 78A4-like	5.46246	9.18925	8.39996	3.53565	0.512947	3.15836	0.775954	0.253765	0.385849	0.363573	0.484263	0.447334	0.525766	0.276997	0.28475	0.10912	0.153918	0.119511
	110727555	transcription factor IBH1-like	3.59487	7.78728	11.9443	4.55024	2.13796	1.94468	0.328104	0.0881408	0.312708	0.388556	0.310523	0.310747	0.280947	0.240525	0.351655	0.404277	0.267304	0.276734
	110700358	G-type lectin S-receptor-like serine/threonine-protein kinase At4g03230	5.18773	8.02968	7.4342	5.26718	3.02823	4.85589	1.60428	2.65764	2.82137	1.74154	1.96116	2.62279	2.12924	1.82289	2.04182	1.29723	1.56839	1.53352
	novel.22822	PF04678:Mitochondrial calcium uniporter	2.18613	2.39433	3.35344	1.80147	1.94124	2.04243	0.551692	0.746953	0.904386	0.768327	0.609153	0.898713	0.820087	0.770041	0.827809	0.380674	0.629244	0.312693
	110725144	O-acyltransferase WSD1-like	3.34081	7.93035	10.5323	3.04933	1.58757	1.41375	0.318944	0.29988	0.455968	0.330495	0.440204	0.176209	0.446069	0.163667	0.348959	0.286556	0.363778	0.313844
	110694708	ferredoxin--NADP reductase%2C chloroplastic-like	98.8018	117.361	109.013	80.7408	115.063	77.8171	38.1552	34.5665	45.0844	35.3343	50.6016	44.4822	35.7327	41.3225	42.3061	41.0004	43.3744	43.0129
	110706652	protein DETOXIFICATION 27-like	16.2454	19.1516	25.7504	12.618	10.9002	13.3122	5.93087	5.85213	6.11845	4.51131	4.06588	4.93813	5.35191	5.61867	5.37865	6.32405	4.53449	5.3871
	110719954	receptor protein-tyrosine kinase CEPR1-like	5.91048	10.7026	9.68572	4.8152	2.37019	4.58449	1.05424	0.956447	1.67462	1.08859	0.694341	1.62908	1.39684	0.85419	1.38761	1.19644	1.11805	0.611508
	110733304	protein FIZZY-RELATED 3-like	11.4446	8.56531	5.55012	11.8523	15.899	15.5741	25.1706	24.6105	23.1773	24.9783	28.3635	26.4911	29.9917	33.8294	28.4575	27.0719	31.3471	29.2905
	110692303	uncharacterized LOC110692303	20.7776	20.6805	23.117	23.4697	15.9384	17.5615	11.0746	8.90559	9.60266	7.86905	9.10212	8.61578	7.96067	7.34944	8.74599	8.99991	7.5266	9.3899
	110685266	2-hydroxyisoflavanone dehydratase-like	3.03324	4.20853	4.71122	1.9331	4.13915	3.02928	1.75233	0.823796	1.29433	0.762632	0.628824	0.53938	1.10285	0.809294	0.862757	0.566778	0.399731	0.465563
	110695625	cytochrome P450 CYP82D47-like	2.10206	7.72344	8.24443	1.93505	1.2303	1.4773	0.438526	0.240517	0.139316	0.454407	0.20175	0.207664	0.0876163	0.187526	0.137084	0.196997	0.0833615	0.0863026
	110697997	probable mannitol dehydrogenase	1.55408	2.1717	3.49398	1.92347	0.656957	0.832807	0	0	0	0	0	0	0.0426572	0	0.0333706	0	0	0
	novel.40901	-	9.6474	20.6746	23.6892	8.804	7.88812	7.91772	2.7798	1.09605	1.70927	1.9327	1.28714	3.7368	1.82743	2.20872	2.94329	1.93356	2.65917	2.22357
	110710557	putative methyltransferase DDB_G0268948	1.20382	8.06689	7.99571	4.13379	3.2944	1.39207	0.0594798	0.0559246	0.170067	0.147921	0.13135	0.112667	0.285214	0	0	0.0641277	0	0
	110737666	early nodulin-like protein 2	120.456	118.167	155.832	114.2	74.5905	102.806	56.7129	48.0016	57.405	41.6241	47.0387	46.8674	41.3512	37.0895	50.5319	47.2912	48.3284	46.2403
	110727193	uncharacterized LOC110727193	1.76298	1.608	1.62917	2.49844	0.599136	1.23557	0.0290359	0.0819012	0.166041	0.14442	0	0.192499	0.139231	0	0.0544602	0.0626097	0.066235	0.0685718
	110733407	systemin receptor SR160-like	5.30355	7.35298	6.54512	5.36963	2.09029	3.65518	0.795344	0.747806	1.09156	1.34501	1.19433	1.67226	1.01065	0.832594	0.820467	0.823195	1.10672	0.957933
	110713641	1-aminocyclopropane-1-carboxylate oxidase homolog 1-like	1.2809	1.18368	1.54164	1.66885	0.716145	0.99037	0.232738	0.109413	0.110909	0	0	0.0734753	0	0	0	0	0	0
	110711727	70 kDa peptidyl-prolyl isomerase-like	4.3348	7.66542	4.98892	4.92719	3.80864	5.17386	1.22413	1.43093	1.16669	1.23418	2.22837	2.82011	1.15018	1.08656	1.36519	1.60515	1.69809	1.09387
	110686454	ammonium transporter 3 member 1-like%2C transcript variant X3	1.9909	1.37018	1.40238	1.37919	0.685737	0.80607	0.227313	0.379957	0.361078	0.0837493	0.0976065	0.131565	0.317915	0.155529	0.225018	0.0953071	0.216055	0.0447355
	110687423	uncharacterized LOC110687423	3.56411	5.3267	8.45312	3.69107	2.03176	2.02851	1.51106	0.642716	1.09726	0.924556	0.635596	0.851858	0.905716	0.812329	0.70854	0.232734	0.533454	0.467309
	110687837	protein NRT1/ PTR FAMILY 5.9-like	4.03611	5.97273	5.05073	3.04325	2.45452	3.14689	0.963871	0.812508	0.823612	0.716364	0.990865	1.73133	0.956254	0.921006	0.903925	0.716683	0.37909	0.863423
	110715711	respiratory burst oxidase homolog protein E-like	11.8438	9.77612	12.0992	13.7182	3.93235	10.0969	2.41393	1.71943	2.59696	2.10719	2.7865	4.0009	1.51266	1.7267	1.9894	2.07022	2.6281	1.92185
	110715753	transcription factor MYB23-like	2.8832	13.333	17.3718	3.54928	0.443698	1.73853	0	0	0	0	0.112777	0.338575	0	0.262065	0	0	0	0
	110712601	uncharacterized LOC110712601	2.20929	4.30456	5.55409	3.36958	0.778113	3.08897	0.263968	0	0.395342	0.218822	0.582922	0.428578	0.226029	0.116105	0.176822	0.243938	0.129031	0
	110728204	ribulose bisphosphate carboxylase small chain 3%2C chloroplastic-like	41.8749	104.529	116.215	40.0091	26.3501	16.9979	3.80431	4.29231	10.8774	5.18603	4.94731	12.2504	9.22244	8.32937	8.00752	9.11464	7.03895	8.78468
	110716490	zinc finger protein 2-like	3.12354	4.76906	6.14473	1.93299	1.74761	1.63582	0.357599	0.40347	0.238573	0.770742	0.276391	0.270945	0.128605	0.110102	0.503038	0.26988	0.12236	0.337805
	110683048	microtubule-associated protein 1B-like	2.11257	3.44418	2.54444	1.81429	1.26078	0.874802	0	0	0.0461019	0.0801974	0	0	0	0	0.0907264	0	0	0
	110724202	transcription factor BEE 3-like	6.97198	8.08111	11.8942	7.64506	8.72091	6.96289	2.97007	2.79254	3.25007	2.09735	1.39679	2.18785	1.31869	1.58055	2.42428	3.20215	2.44658	2.403
	110731974	uncharacterized LOC110731974	12.0314	10.7877	19.3394	10.6465	14.7427	10.9439	4.56035	3.14104	3.28504	4.04415	4.15707	4.16843	3.8141	3.80956	3.82916	4.57368	5.26187	4.19521
	novel.35598	PF00076:RNA recognition motif. (a.k.a. RRM, RBD, or RNP domain)	8.513	7.43087	9.47441	4.37686	5.17061	5.12526	1.24695	1.65204	1.6206	0.986701	1.37682	2.52302	2.31018	1.22158	1.27571	1.46661	1.22829	0.60235
	novel.7476	-	4.8718	8.64422	10.934	3.81964	4.4057	3.546	2.22217	1.60345	1.57611	1.52082	1.39799	2.12909	2.63293	1.51158	1.74472	1.42078	1.53251	1.46454
	110722587	-	1.70715	5.63079	6.39392	1.72953	0.908084	1.77906	0.03484	0	0.0332052	0.0288814	0.0384687	0.164985	0.0417656	0	0	0	0	0.0411394
	110718787	secoisolariciresinol dehydrogenase-like	2.01243	1.0676	4.02703	1.65503	2.89655	0.65023	0	0	0.105916	0	0	0	0	0	0	0	0	0
	110739545	bifunctional riboflavin kinase/FMN phosphatase-like	3.71859	5.30372	6.68961	3.78792	4.66132	3.59198	2.34636	0.96854	1.85446	1.56554	1.76929	1.84283	2.19534	1.52708	1.55641	0.863805	0.783275	1.08121
	110709611	exopolygalacturonase-like	1.74424	2.10074	1.81061	1.12288	1.39381	0.894524	0.132767	0.124831	0.126537	0.0733732	0	0.125743	0.106106	0	0.0415032	0	0	0
	novel.24830	-	7.57434	13.9202	37.1064	5.04267	7.86016	4.18747	0.761853	0.477544	0.363052	0.526295	1.1216	0.841809	0.913297	0.781896	0.833549	0.136898	0	0.149934
	110690641	proactivator polypeptide-like 1	68.5878	74.6723	101.908	71.5119	73.5115	58.429	38.982	29.3333	34.7195	32.3149	28.053	33.4401	34.6376	27.8646	31.1265	30.4133	27.3446	39.1184
	110690923	-	5.69346	9.61597	15.1733	5.35478	6.63389	3.0751	1.30896	0.871758	1.09159	1.67284	1.74639	1.60129	1.89606	1.11949	1.0741	1.35244	0.808684	0.708412
	110705844	uncharacterized LOC110705844	1.32852	2.49797	2.08531	1.27135	0.360047	0.990891	0.0473614	0.0890611	0.135417	0.117784	0.0871572	0.089712	0.208179	0.145822	0.133248	0.0680831	0.108038	0.0372832
	110704935	F-box/LRR-repeat protein At2g42720-like	0.677066	1.10001	1.92713	1.29281	0.86286	0.486006	0.0595889	0.0560272	0.0946547	0.0329317	0.0219318	0.150498	0.0476228	0.040771	0.0186276	0.0642453	0.0906203	0.0469087
	110705371	sucrose-phosphate synthase	2.67565	4.37662	4.24115	2.80945	2.33009	2.76495	1.08149	0.902042	1.11387	0.563942	1.00153	0.991236	1.40103	1.03833	1.43955	0.677032	0.676443	1.17405
	110685040	uncharacterized LOC110685040	16.65	15.7904	26.4175	15.8153	16.5787	14.5453	10.2545	9.04872	11.2599	7.34525	7.69492	11.4407	9.94572	8.48071	9.42999	8.51547	6.77533	8.15077
	110701000	blue copper protein-like	7.56473	7.96098	9.04369	4.96803	6.4584	4.66805	1.7321	0.922856	2.69635	1.86662	1.1475	1.42174	1.45349	0.948089	0.974624	1.24497	1.05364	1.84075
	novel.42699	-	1.82377	3.20662	7.03331	1.10626	0.637503	0.312238	0	0	0	0	0	0	0	0	0	0	0	0
	110712454	F-box protein At1g67340	21.5607	23.6714	26.0887	21.3305	20.5624	21.2117	10.7906	13.0758	12.8713	11.7786	14.2455	16.0913	11.2885	10.7993	11.2823	10.7305	12.6514	10.8027
	110739997	uncharacterized LOC110739997	15.3831	13.4956	19.6248	13.4542	13.3005	10.5858	4.23544	3.9343	5.73892	3.84947	5.12733	5.99291	4.40447	4.39924	4.83343	4.62142	5.58745	5.72432
	110693189	uncharacterized LOC110693189	2.39387	1.85958	3.18987	2.3906	1.26389	1.45152	0.240783	0.565978	0.30598	0.432472	0.265862	0.836167	0.240539	0.205931	0.225808	0.216332	0	0.0473865
	110703281	acyl-protein thioesterase 2-like	11.0892	24.6721	27.3181	6.32806	6.6335	4.68983	0.318684	0.549332	0.556838	0.748509	1.05563	0.804867	1.08243	1.4718	1.04602	0.458115	0.848122	1.94424
	110702576	ATP-dependent Clp protease ATP-binding subunit CLPT2%2C chloroplastic-like	56.6541	66.4815	69.691	56.5768	52.8362	53.7773	36.1515	25.7523	30.2505	28.8003	34.5044	36.3282	25.4885	29.4934	30.5703	32.3042	28.0946	32.2693
	110716604	uncharacterized LOC110716604	5.62945	14.6952	17.7483	1.75825	1.36652	3.56959	0	0	0	0	0	0	0	0	0	0	0	0
	110736758	bidirectional sugar transporter NEC1-like	6.69233	72.1175	168.272	5.72538	2.01724	2.67344	0.655578	0.513661	0.572748	0.634031	0.482572	0.465673	0.654913	0.336412	0.0512338	0.412303	0.560799	0.193528
	110733127	probable inorganic phosphate transporter 1-7	1.3953	3.24655	3.6533	0.912636	0.67384	0.928989	0.0459607	0.0864272	0.0438041	0.0190501	0.0253739	0.0435294	0.055097	0	0.0431023	0.0991044	0.0262107	0.0271354
	110715012	alpha-L-arabinofuranosidase 1-like	28.8125	21.6222	21.283	24.4387	14.2943	20.0335	12.1132	8.64166	9.85472	8.73711	8.8246	9.43809	9.16174	4.97273	8.45544	8.9937	8.60289	8.46404
	110719556	E3 ubiquitin-protein ligase RHA1B-like	32.0821	37.4936	57.7584	31.3283	48.2676	29.8049	16.619	15.6855	19.2983	18.5272	19.053	19.2979	15.2663	14.965	16.9588	14.3478	16.7037	11.5036
	110708763	universal stress protein A-like protein%2C transcript variant X2	2.8424	7.81367	7.0181	3.81336	3.02963	2.25805	0.36387	0.11404	0.231198	0.201092	0.0669614	0	0.727003	0.248962	0.0568733	0.523072	0.415019	0.429661
	110692518	probable folate-biopterin transporter 9%2C chloroplastic%2C transcript variant X1	4.57617	4.46795	7.58605	4.08376	3.15172	2.7956	1.55388	1.3106	1.26318	0.890318	1.28679	1.34182	0.986168	1.0319	1.22151	0.960834	1.38135	0.917416
	110705124	ethylene-responsive transcription factor WIN1-like	12.4899	14.8264	21.1698	10.1174	6.30388	7.22483	2.55402	2.23763	2.60015	2.3578	1.85866	2.58384	2.01795	2.8595	1.57864	2.19036	2.97924	2.26186
	110720402	ribulose bisphosphate carboxylase small chain 3%2C chloroplastic-like	11.0008	36.1639	28.5967	5.88311	6.52715	3.24191	0.253951	0.477544	2.50103	0.421036	1.21507	2.16465	2.02955	2.34569	1.19078	1.09518	0.772397	0.699691
	110716739	probable metal-nicotianamine transporter YSL7	0.964256	2.63521	3.23856	0.907822	0.953296	0.962999	0.027431	0	0.0261439	0.0227395	0.0605761	0.0259799	0.0328838	0.0281526	0.0514499	0	0.0625739	0.0647816
	110681844	peroxidase 55-like	5.08784	4.2586	4.03234	4.9178	1.90197	1.24207	0.159212	0.249492	0.303482	0.43994	0.527383	0.402105	0.699822	0.3268	0.547469	0	0.242123	0.125332
	110702525	homeobox protein HD1-like	50.1641	47.0816	62.8775	40.733	34.0831	35.6249	23.2134	18.1333	21.2886	21.6559	20.8688	20.2584	21.4383	20.5492	22.1971	19.2431	21.2771	21.6138
	110690337	probable WRKY transcription factor 28	1.70799	2.14167	3.23741	2.89445	1.10813	1.80914	0.097177	0.0913687	0.277852	0	0	0.0920363	0.0582472	0	0	0.0523853	0.166256	0
	110692482	ent-kaurene oxidase%2C chloroplastic-like%2C transcript variant X1	6.05662	5.91687	6.97239	5.11257	3.68163	5.06723	2.68199	2.42082	2.57659	2.09879	2.32168	2.6214	1.9548	2.06992	1.52923	2.01253	1.8354	1.87482
	110690554	trypsin inhibitor BvTI-like	8.21828	36.6738	50.3974	5.6323	4.43582	2.77609	0.226916	0	0.216269	0.0940535	0.125275	0.214912	0.408035	0.349329	0.106402	0	0	0.133972
	110728608	uncharacterized acetyltransferase At3g50280-like	6.81747	10.0252	13.825	7.92737	4.63374	3.90199	1.45967	1.16128	2.21162	1.42721	1.19844	1.347	1.03195	1.07554	1.33379	1.73514	0.725706	1.37003
	110730175	uncharacterized LOC110730175	12.8422	16.7757	18.2598	12.5131	14.6416	9.17087	6.02798	5.5458	5.37448	4.7821	5.94014	7.36658	5.20601	3.45915	4.13343	3.91339	5.10105	3.29107
	110695920	-	1.59638	4.53931	4.69488	1.65325	0.55337	1.49864	0.269757	0.0281815	0.1714	0.0993871	0.330948	0.369036	0.143725	0.0615231	0.0562178	0.0969455	0	0.0353924
	novel.2292	-	2.99276	3.54457	6.6447	2.59482	4.68325	1.94623	0.588043	1.04436	0.934084	0.920779	0.360717	0.680699	0.391632	0.469399	1.04167	0.352219	0.298091	0
	110731331	ATP synthase gamma chain%2C chloroplastic	96.9516	118.015	114.648	86.4157	115.711	82.1818	38.8865	38.3356	45.4763	43.6131	51.3113	57.1254	53.2073	43.6163	46.2906	47.0306	51.8593	41.9371
	110730559	uncharacterized LOC110730559%2C transcript variant X2	4.14714	11.518	15.9618	5.90544	4.04159	3.95901	1.31683	0.484483	1.74615	1.51877	0.79021	1.92498	1.30406	0.616978	1.04701	0.339501	0.555064	1.62253
	110693061	1-aminocyclopropane-1-carboxylate oxidase homolog 1-like	25.7135	35.5643	70.3139	20.9664	8.59669	12.7149	4.82002	3.75818	5.56491	3.80075	3.50476	3.78564	5.07351	4.18268	4.81424	4.73192	3.53096	4.81234
	110707003	uncharacterized LOC110707003	17.5755	16.7221	36.4771	20.7735	17.8213	7.34535	2.33144	1.18036	2.13658	1.7097	1.68318	4.75593	4.08485	2.39278	2.60691	2.99702	3.78421	4.12949
	110712524	lipoxygenase 6%2C chloroplastic-like	19.2186	23.217	28.5481	17.0734	7.81882	13.5065	5.6691	5.20865	4.99221	5.23559	5.40274	4.87924	5.47817	5.90673	5.9634	5.15926	3.9091	4.7597
	110733505	laccase-12-like	2.46487	1.55669	2.41506	2.79579	0.598335	0.586109	0	0	0.0262546	0.0228359	0	0	0.0330232	0	0.025834	0	0	0.032528
	110687215	UDP-glycosyltransferase 86A1-like	3.49852	2.60184	3.26509	2.77662	2.33345	2.38373	1.50404	0.952382	1.40421	0.966912	1.18621	1.13377	1.28787	1.22859	1.06507	0.860426	0.630171	0.47118
	110690657	-	18.4387	15.1224	24.0716	15.0899	10.9119	12.9114	5.42177	5.0977	4.40885	4.45326	4.0642	6.78379	3.10069	6.0749	3.96503	6.27446	4.70884	5.69726
	110725506	extensin-1-like	2.13738	24.1518	35.5929	4.31636	1.63434	0.907202	0.0501631	0	0.143428	0	0.0553878	0.807661	0	0.0514828	0.0470433	0.108166	0	0.0592331
	110684241	glucan endo-1%2C3-beta-glucosidase 14-like	14.1725	21.1426	23.3828	14.2687	9.45403	12.0522	6.76045	4.96319	5.50175	5.55304	6.10118	5.84732	4.55174	4.11863	3.85032	5.72448	4.3307	5.54058
	110706838	uncharacterized LOC110706838	3.13259	2.79191	2.42924	4.23906	5.57844	3.33707	12.0377	8.29509	9.45483	9.71888	8.70224	8.76421	11.0932	10.5435	12.7599	10.1882	10.152	11.6677
	110721421	cytosolic sulfotransferase 12-like	3.05051	5.02399	5.09625	1.83892	2.59947	2.45541	0.683881	0.683192	0.733265	1.06297	0.566332	1.093	0.307435	0.482537	0.521095	0.506908	0.0975017	0.353296
	110719207	zinc finger protein CONSTANS-LIKE 6-like%2C transcript variant X2	2.8002	5.63734	3.78197	1.82176	2.19607	1.75681	0.134809	0.316877	0.224845	0.139691	0.297699	0.44687	0.323213	0.415065	0.284455	0.399693	0.345957	0.47755
	110736272	protein GAST1-like	570.935	994.966	1219.6	482.612	561.395	569.372	362.133	247.073	295.556	296.233	278.075	344.918	312.456	287.053	277.121	330.748	305.077	330.871
	110736090	protochlorophyllide-dependent translocon component 52%2C chloroplastic-like%2C transcript variant X2	7.56582	9.18449	13.0147	5.18826	4.89916	3.88008	1.5677	1.65448	2.43941	1.48523	1.80163	2.2726	1.84098	1.14924	1.44019	1.96615	1.45965	0.982244
	110692946	UNC93-like protein 1	3.0428	3.30622	4.02298	2.4678	2.05569	2.08691	0.275326	0.355946	0.688819	0.342357	0.494004	0.554118	0.412571	0.388533	0.580957	0.667892	0.274775	0.406385
	110711371	transcription factor TCP20-like	3.80762	4.08199	4.43951	3.73788	3.59892	3.80266	1.15427	1.68043	1.70339	1.11119	1.6445	1.34006	1.24981	1.37571	1.1174	0.963458	1.31652	1.36297
	110688499	chitinase 2-like	6.49701	5.7712	6.90855	4.43347	4.46728	4.2251	1.89124	2.00048	1.57719	1.95973	1.56617	1.47774	1.81375	2.5233	1.95098	1.37634	1.1864	1.61907
	110707265	probable galactinol--sucrose galactosyltransferase 2%2C transcript variant X2	22.8398	32.4322	49.1239	16.1715	9.92971	12.8549	6.07403	8.85908	7.38458	6.06715	9.10021	6.70811	9.13398	6.52019	6.19947	5.32224	4.87153	6.71609
	110718757	scopoletin glucosyltransferase-like	4.02669	7.57178	10.8063	2.4773	1.42264	1.7121	0.486557	0.422284	0.85611	0.279237	0.206628	0.56716	0.583276	0.115236	0.210598	0.403521	0.128066	0.220973
	110709409	heat stress transcription factor A-3-like%2C transcript variant X1	2.73174	3.58565	3.92486	2.74156	2.38312	3.37507	1.4541	1.46662	1.33547	1.16157	0.467069	0.651029	1.23605	0.651209	0.942168	1.11166	0.6634	0.749243
	110699711	aspartate aminotransferase%2C mitochondrial-like	29.429	38.808	40.4981	29.0044	26.0999	28.2252	18.247	15.8367	17.6519	16.4601	18.2953	21.3347	18.3448	19.4298	18.3001	17.0892	15.2673	15.9677
	110732312	beta-carotene isomerase D27%2C chloroplastic-like	4.97995	5.14828	6.3523	4.62839	4.33949	3.91075	1.39853	1.39007	1.21865	1.25871	1.14711	1.96789	1.38912	1.10724	1.19913	1.12009	1.73184	1.3683
	novel.571	PF00665:Integrase core domain	2.04993	2.55167	3.55652	2.289	2.30013	1.73846	1.59115	0.990625	1.56772	0.926879	1.11585	0.885859	0.9795	1.15856	1.30063	0.788197	0.809311	0.990203
	110719243	uncharacterized LOC110719243	0.538348	1.66165	1.45006	1.11505	1.3472	0.6354	0.0459445	0	0.0875773	0	0	0	0.165233	0.0471532	0	0	0	0
	110734728	vacuolar-sorting receptor 6-like	1.85101	1.83924	1.7733	1.64309	1.10833	1.29108	0.248241	0.233403	0.604625	0.480164	0.213186	0.313478	0.264522	0.198155	0.41387	0.208163	0.188757	0.293125
	110725860	vacuolar iron transporter homolog 2-like	3.01092	7.26046	8.18513	2.26776	1.95346	2.1869	0.513924	0.120802	0.183679	0.266268	0.0709315	0.608422	0.462063	0.395584	0.301226	0.207781	0.219812	0.0758559
	110696674	-	0.687481	0.515932	1.08563	0.399398	0.307715	0.301427	0.0314825	0	0.0150026	0	0	0.0149085	0	0	0.0147623	0	0	0
	110699916	protein trichome birefringence-like 41	3.43354	4.1048	7.21731	2.8547	1.72564	1.30401	0.0453991	0.426855	0.302882	0.188173	0.20051	0.343979	0.163271	0.232967	0.468331	0.244733	0.258904	0.160823
	110738361	annexin D4-like	53.5019	78.3019	89.2836	50.4028	72.9222	58.9968	40.1384	28.1539	30.37	30.3533	35.5966	45.9517	31.0331	28.7046	33.2872	25.6657	22.2815	34.2864
	110715342	cytochrome P450 71A4-like	1.40293	2.12193	3.24285	2.13299	0.517353	1.78864	0.196155	0.0790418	0.186951	0.116148	0	0.0796194	0.100778	0.115038	0.0525588	0.181271	0.127845	0.0992666
	novel.16262	PF00230:Major intrinsic protein	1.76887	1.87678	1.96536	1.90057	0.653736	1.08202	0.311357	0.351297	0.237398	0.292521	0.275029	0.589773	0.0746501	0.255639	0.253061	0.0895167	0.23675	0.122551
	110684363	protein BIG GRAIN 1-like A	14.6999	16.2748	19.7205	13.5883	11.8056	13.8171	7.76467	6.63688	6.72757	6.05634	5.41682	6.31768	6.72726	8.15005	6.98387	7.42012	5.55522	6.20964
	110733890	uncharacterized LOC110733890%2C transcript variant X1	7.91441	10.4966	12.1393	8.47576	8.16066	7.90409	3.29279	2.61967	3.37969	2.37968	1.95771	3.03863	2.53035	1.03982	1.74195	3.18598	1.25188	1.19636
	110707518	RING-H2 finger protein ATL33-like	6.96013	5.38761	9.07893	4.44271	4.23978	3.19136	1.43831	1.19778	1.37082	1.56704	1.36124	1.79035	0.936005	0.843512	1.1947	1.50639	0.984293	0.873445
	110707869	3-ketoacyl-CoA synthase 11-like	24.532	36.9322	37.4747	26.6952	24.8369	23.8906	16.8659	15.8793	16.6641	15.2541	15.9658	18.7734	16.1254	13.5701	14.7209	14.0331	13.0945	16.1001
	novel.25415	-	3.97787	6.42674	7.93671	2.24704	3.77904	2.43778	0.678971	0.638388	0.647112	0.281424	0.374844	0.884198	0.610455	0.609729	0.0795929	0.27451	0.193603	0.100217
	110734364	probable inorganic phosphate transporter 1-7	1.91954	3.63463	3.53234	1.89617	1.26454	1.09124	0.166341	0.130332	0.369916	0.160874	0.244887	0.315082	0.232641	0.369886	0.311991	0.328788	0.063241	0.0982083
	110693221	NAC transcription factor 56-like	2.75408	2.7527	3.19744	3.88558	0.366243	1.87352	0.149882	0	0.285699	0.15531	0	0.177442	0.0898383	0.0769127	0.0702803	0.0807972	0	0.132737
	110703581	COBRA-like protein 4	2.47649	3.0121	3.04904	2.37705	1.17005	2.41294	0.510338	0.373205	0.45937	0.329044	0.313051	0.402784	0.611786	0.611058	0.691309	0.458515	0.323376	0.43522
	novel.14785	-	4.532	3.63568	5.0137	4.38817	2.77981	3.55095	1.85055	1.77246	2.30767	1.46237	1.45131	1.99836	1.24397	1.33124	1.54083	1.67817	1.10466	1.2049
	novel.33425	PF01566:Natural resistance-associated macrophage protein	0.949171	1.23087	1.16784	0.89362	0.606039	0.507479	0.162011	0.236954	0.334553	0.223838	0.30808	0.230161	0.205006	0.157036	0.185698	0.155263	0.133456	0.191304
	110704552	uncharacterized LOC110704552%2C transcript variant X1	0.599206	0.908231	1.94134	0.620551	1.33818	0.683914	0.107147	0.125928	0.280828	0.0222055	0.236614	0.279067	0.224781	0.109966	0.100483	0	0.0305521	0
	110730326	phospholipase A1-Ibeta2%2C chloroplastic-like	3.6651	5.15764	5.71543	1.8379	2.28134	2.73561	0.688143	0.340533	0.448742	0.72057	0.239942	0.48023	0.781518	0.743418	0.373621	0.312386	0.619638	0.555967
	110714262	ethylene-responsive transcription factor CRF1-like	8.58042	9.71081	8.04273	10.3671	13.9239	12.4968	23.0577	20.6697	21.7199	18.4743	17.8623	18.691	22.1291	21.012	22.6624	21.7838	22.892	24.0563
	110691573	protein IQ-DOMAIN 14-like%2C transcript variant X4	1.13526	1.6678	2.23606	0.813949	1.51357	1.10471	0.109309	0.308326	0.20836	0.158574	0.211214	0.232934	0.262075	0.0841384	0.102511	0.0883879	0.187012	0.161341
	110710362	LOB domain-containing protein 1-like	0.963963	1.47279	1.35401	1.71708	0.668296	1.27077	0.18099	0.0680686	0.103498	0.0900211	0.119904	0.068566	0.216967	0.222901	0.271573	0.078053	0.0412862	0.0854857
	novel.17009	-	57.595	92.4814	140.514	37.5454	59.7683	26.2777	14.885	25.5699	21.9317	10.8719	10.5719	12.2687	22.8596	8.34022	10.9411	15.2675	14.1326	15.2962
	110691877	uncharacterized LOC110691877	3.67114	5.40004	7.05005	3.6291	3.14739	2.41646	1.17491	0.589163	0.298607	0.389585	0.34594	0.741835	0.281692	0.401938	0.587645	0	0.35735	0.462447
	110721963	probable carboxylesterase 7	36.9339	37.1422	51.6956	31.4723	38.9347	31.5588	20.8289	18.2388	23.9823	21.871	20.8611	25.2267	23.103	21.1178	21.3093	18.3282	18.6215	19.3282
	110730096	probable carotenoid cleavage dioxygenase 4%2C chloroplastic	23.8439	22.8483	28.5096	19.342	15.1861	17.4992	7.28974	6.21703	7.67086	7.09882	8.43798	8.21306	7.08202	6.5359	6.91261	8.38528	8.28354	10.4957
	novel.23980	-	2.40238	2.65976	4.35561	1.73075	1.81035	2.19061	0.196113	0.737564	0.747643	0.325144	0.108269	0.464346	0.235097	0	0.735664	0	0	0
	110691245	probable carboxylesterase 6	2.82477	1.87319	3.7779	1.18844	1.25997	1.54278	0.124305	0.155833	0.197454	0	0	0.039243	0	0.127575	0.038858	0.0446728	0.189038	0.0489268
	110700354	LRR receptor-like serine/threonine-protein kinase	5.74448	4.9837	5.41571	5.37392	2.97687	4.72271	1.77277	1.6528	1.91676	2.03765	1.89161	2.17281	1.32153	1.39131	1.46692	1.76674	1.3763	1.91739
	110703646	probable alpha-amylase 2	1.29486	1.62827	2.89451	1.39065	1.61351	1.38896	0.49524	0.423308	0.214546	0.223931	0.248555	0.596961	0.485743	0.184825	0.126665	0.19416	0.154051	0.0531622
	110713458	-	2.33212	2.13073	3.02128	0.939244	0.693486	1.52037	0.12163	0.0857703	0.231846	0.0756211	0.134299	0.0863971	0	0.12483	0.0285164	0.0327837	0.034682	0
	110705840	lachrymatory-factor synthase-like	8.46858	9.13014	9.74282	6.3655	7.79841	7.22983	4.87265	3.37577	3.54412	2.65743	2.69008	3.03611	4.4578	3.29003	3.84809	1.79722	1.31627	1.81695
	110702504	protein DETOXIFICATION 49-like	1.57529	6.42341	7.28756	1.85533	0.409387	1.29561	0	0	0.110546	0.0240378	0.0320172	0.0549262	0.104284	0.0297599	0.0543873	0	0	0.10272
	110682320	nicotinate phosphoribosyltransferase 2-like%2C transcript variant X2	9.69223	12.5515	14.0099	11.766	8.83663	11.3172	7.09216	6.20302	7.15236	5.92477	6.13112	7.21164	6.06342	6.46059	5.85191	4.91975	4.67161	5.9725
	110720870	protein GOS9-like	7.67562	25.1555	56.7147	5.56432	3.21715	1.10725	0.0800634	0	0.22892	0	0	0.75828	0.575872	0.575188	1.57676	0.258959	0	0.189079
	110733331	protein phosphatase 2C 37-like	89.8041	90.9214	111.298	77.9732	79.1136	73.4755	53.6709	48.4266	57.1947	45.732	40.5218	48.7432	44.5139	34.3106	40.1777	48.2278	45.4961	50.6815
	110686725	protein EDS1L-like%2C transcript variant X1	5.39021	8.50884	11.0366	6.09279	4.25565	4.62823	1.60446	3.07514	2.38198	1.53467	2.41887	2.86383	1.81243	1.20334	1.50467	1.6633	1.44288	2.3682
	110694757	2-oxoglutarate-dependent dioxygenase DAO-like	12.2644	16.3414	16.0877	12.5831	17.1565	11.6787	4.12346	3.9777	5.86945	6.0374	4.73032	5.02114	4.42957	4.94642	6.77982	6.92833	3.54259	4.23668
	110713929	auxin-responsive protein SAUR72-like	14.6323	19.54	20.4865	10.1894	11.3171	9.32222	5.68406	3.00618	3.83729	3.43578	3.00729	5.94414	5.11047	6.31973	3.44265	2.17041	3.78179	3.3559
	110700461	betaine aldehyde dehydrogenase%2C chloroplastic	91.1425	87.8219	100.763	82.7572	70.7494	86.9154	55.6761	50.8012	53.7357	46.8777	59.2503	56.2293	41.745	44.2514	49.2847	50.324	46.1906	49.1684
	110713713	wall-associated receptor kinase 5-like	5.56966	10.8776	9.62771	4.18567	5.07541	5.71007	2.40612	1.5227	1.49941	1.41924	1.58382	1.88442	0.998452	1.09224	1.3886	1.64628	1.3194	2.07624
	110702223	ent-kaurenoic acid oxidase 2-like	2.39831	4.9302	7.73099	2.32851	2.59796	2.84428	0.422152	0	0.134115	0.466603	0	0.133273	0	0	0.131966	0	0	0
	110689254	LRR receptor-like serine/threonine-protein kinase FLS2	0.430513	1.56609	1.55228	1.54986	0.64793	0.982747	0.0769822	0.0542856	0.183425	0.031908	0.0425001	0.419231	0.18457	0.0790074	0.0541458	0.248993	0.0878035	0.0454506
	novel.35916	-	287.326	354.556	460.32	263.666	329.813	276.643	172.177	165.779	179.963	161.403	144.022	154.519	175.13	168.377	193.7	169.648	166.814	179.349
	110696049	-	3.6527	4.45952	4.17308	2.38369	3.622	1.89892	0.516709	0.397493	0.402925	0.467277	0.829857	0.533864	0.225245	0.144628	0.396469	0.354509	0.32146	0.721069
	110736972	root phototropism protein 3-like	3.14649	7.00773	8.24331	2.93565	2.10972	2.29309	0.452392	0.475394	0.634066	0.617681	0.558277	0.856921	0.319012	0.764719	0.449213	0.37298	0.789153	0.848418
	novel.31595	-	4.17282	5.08679	6.23541	2.20671	2.625	2.7487	0.500088	0.0783662	0.476623	0.0690931	0.184058	0.157878	0.199833	0.427704	0.234493	0.269583	0.0950642	0.295254
	110683416	laccase-4-like	4.30577	4.56845	6.19263	5.2699	1.89562	3.35542	1.04116	1.00772	1.02149	0.83771	0.71005	0.725062	0.807613	1.0057	1.00513	1.08951	0.558832	0.759345
	novel.17922	PF00067:Cytochrome P450	1.36158	0.896048	2.74244	0.606872	0.773159	0.568021	0.161801	0.304259	0.138788	0.174366	0.285844	0.214538	0.174568	0.0498171	0.12139	0.139555	0.0922724	0.0573167
	110682787	uncharacterized LOC110682787	9.22616	12.5859	17.7781	11.1473	10.9181	8.83021	6.08354	3.5386	5.25759	3.84642	4.15554	3.90625	3.02839	3.28053	4.06132	4.66907	4.5866	4.99193
	novel.5005	-	11.4102	26.2613	28.4135	8.90793	14.2281	10.2558	4.36706	2.2467	3.76949	3.34695	2.36546	4.91642	2.86452	3.1289	2.70454	2.04323	2.06756	4.86477
	110739865	sucrose-phosphatase 2-like	46.7826	49.7218	57.81	41.7177	43.7284	44.678	28.0988	23.4445	26.529	23.2619	26.9081	26.7194	26.505	24.7404	26.3512	27.4925	25.1749	27.8422
	110738751	acidic endochitinase SP2-like	5.00534	14.2515	18.3554	3.01832	2.06707	1.3288	0.297399	0.0559246	0.0566889	0	0.0656749	0.394333	0.21391	0.244178	0.0557806	0	0.203523	0.280937
	novel.42486	-	6.24688	10.0367	12.731	4.25132	4.00329	3.83236	2.17822	0.472621	1.75662	1.38899	1.29505	1.9043	1.00431	0.687853	0.549971	0.632269	0.0955542	0.989254
	110696210	MADS-box protein FBP24-like%2C transcript variant X2	2.14179	5.88506	6.02649	2.3887	0.727871	1.53569	0	0.0484739	0.0491363	0.170952	0.11385	0.146484	0.185412	0.211647	0.0483491	0	0	0.0608772
	110712844	pyrroline-5-carboxylate reductase-like	57.7353	68.0025	94.4064	57.0398	68.9566	54.2254	46.4228	28.976	32.9619	32.2788	32.4075	40.1216	29.9659	31.0766	32.709	34.8085	28.5107	35.5816
	110700452	UDP-glycosyltransferase 74B1-like	5.93312	6.49492	5.68405	4.87656	3.7126	4.63998	2.21027	2.2167	2.75257	2.10098	1.85476	2.12126	1.09518	1.11909	1.93462	1.74752	1.74787	2.05313
	110733919	zinc finger protein CONSTANS-LIKE 6-like	0.136657	10.8383	12.522	6.12097	4.80675	4.64029	2.53375	1.32685	2.93451	2.63215	2.9393	3.18949	1.99931	1.54708	2.67694	2.28221	2.23145	1.36338
	110688483	very-long-chain (3R)-3-hydroxyacyl-CoA dehydratase 2-like	1.14439	1.83772	4.85357	0.864844	0.346868	0.432448	0.0290359	0.136502	0.0276735	0.0722099	0.0320601	0.0274999	0.0348078	0	0	0	0	0
	110681694	uncharacterized LOC110681694	4.52951	4.37865	5.41236	2.18907	2.8734	2.81468	0	0.0888454	0.0900595	0.0783323	0	0.268484	0.113277	0.193959	0.177233	0.203755	0	0.111579
	110690840	VIN3-like protein 2%2C transcript variant X1	12.4998	13.3689	16.3191	13.3196	9.77303	11.9817	7.47084	7.11299	8.41489	8.05418	7.79069	8.11196	7.71205	7.00908	8.15622	6.81389	6.21862	5.72516
	110698627	protein NUCLEAR FUSION DEFECTIVE 4-like	2.36455	3.0159	2.89843	2.47483	1.66699	2.06	0.613984	0.532879	0.765228	0.665583	0.443264	0.939352	0.594489	0.36354	0.553652	0.738342	0.538686	0.697114
	110714492	receptor protein-tyrosine kinase CEPR2-like	24.6323	35.8929	30.7347	18.499	10.7877	18.7484	9.86209	6.81219	9.33147	6.78823	6.89915	7.09801	5.97528	5.46271	6.76126	6.73662	5.1369	8.34506
	110706669	homeobox protein 10-like	5.97135	16.1911	19.5673	8.07364	5.91886	8.11708	2.4136	1.46409	2.15194	2.77531	2.66498	2.72835	1.68003	2.557	1.97143	1.93067	1.95365	3.12581
	110703260	desmethylxanthohumol 6'-O-methyltransferase-like	5.15131	5.05308	3.8397	1.86215	1.83321	0.485339	0.0912441	0	0.217407	0.0378194	0	0.129626	0.054691	0	0.0855694	0.0491871	0	0
	110737999	MADS-box protein FBP24-like%2C transcript variant X2	1.59306	4.72274	3.95909	1.89242	0.716544	1.07625	0.131958	0.041357	0.209611	0.0729265	0.0971348	0.333274	0.10546	0.0902866	0	0	0	0.0519392
	110705939	serine acetyltransferase 1%2C chloroplastic-like	26.3685	39.1681	46.9313	30.1782	31.0436	26.1035	17.599	15.2899	19.0119	15.6675	19.1128	22.0414	13.0397	12.2762	15.115	17.9223	16.5694	16.9406
	110702179	ferredoxin--NADP reductase%2C root isozyme%2C chloroplastic-like	23.2058	35.8881	33.6021	21.3779	25.0122	22.1699	14.6523	12.7261	15.1524	11.9682	11.3865	13.9993	13.8047	12.7446	12.4112	10.655	10.3408	14.3588
	110736118	-	9.45408	15.7986	15.3025	7.42473	6.4258	5.74373	2.4407	1.80804	2.74912	2.08458	1.38829	2.38164	2.12791	1.89766	1.45658	0.717661	1.09664	2.62001
	110684440	-	7.3559	7.97714	12.5765	7.0287	1.78166	10.5933	1.94576	2.2958	2.29081	2.24553	1.93779	1.22856	1.78372	2.42767	1.28806	1.27514	1.21843	1.17131
	110698774	uncharacterized LOC110698774	22.1196	22.3885	25.525	21.9373	16.0727	17.7784	11.0137	6.86764	10.9707	7.92539	9.12062	11.0106	7.05997	7.88887	10.3287	8.49345	7.58948	11.0634
	110730891	kinesin-related protein 12-like	1.58551	1.68224	2.4134	1.48309	1.61648	1.17481	0.288086	0.135433	0.64066	0.119408	0.265076	0.227372	0.230235	0.19711	0.0450282	0.207065	0	0.0566958
	110702167	ent-kaurenoic acid oxidase 2-like	5.07012	6.15252	9.62835	4.21316	2.84766	3.75973	1.16855	0.643146	1.54834	0.661549	0.566457	1.21471	0.785839	0.819031	1.20279	1.59788	0.910216	1.27887
	110681874	RING-H2 finger protein ATL80-like	2.5198	3.55856	3.54702	1.99766	1.4351	2.03057	0.440479	0.705591	0.653039	0.595051	0.702515	0.741649	0.625824	0.485554	0.688474	0.474899	0.632648	0.134846
	110726558	serine/threonine-protein kinase AtPK1/AtPK6-like	3.78389	5.03434	6.22848	4.78949	2.93926	3.50903	1.74792	2.35914	2.23016	2.19684	2.80158	1.97587	1.68982	1.56244	1.4277	1.61095	1.31837	1.09856
	110722689	putative RING-H2 finger protein ATL21A	2.26668	2.32204	4.84612	2.06412	1.6336	1.24895	0.733763	0.551924	0.9441	0.364962	0.364584	0.347473	0.219906	0.301227	0.48169	0.395551	0.167382	0.303252
	110708079	anthocyanin 3'-O-beta-glucosyltransferase-like	10.9267	25.6681	22.1365	8.85594	3.87481	8.94163	1.40658	1.96763	1.27519	1.82012	1.5152	1.88453	1.23379	1.79568	2.44516	2.18227	1.56517	2.83569
	110732254	cellulose synthase-like protein G3%2C transcript variant X1	4.3969	6.29251	9.8464	4.18289	3.36207	3.16572	2.01586	1.21845	1.34946	2.06897	2.67628	2.34107	2.27274	1.84722	1.50789	1.13844	1.42333	1.72858
	110721352	expansin-A1-like	2.09478	7.38681	8.24846	2.04179	0.502516	0.861434	0	0.0543822	0	0	0.127727	0.438237	0.0693369	0.059361	0	0	0	0
	110735743	extensin-1-like	1.49855	20.2842	37.9721	2.11627	1.52781	0.725622	0.127891	0	0.0812602	0	0	0	0.0511047	0.043752	0.0799583	0.0459617	0	0.201354
	novel.13103	-	1.86554	3.23894	4.21844	2.10763	2.88178	1.69373	0.583776	0.498985	0.354062	0.351952	0.234392	0.552894	0.636202	0.272334	0.29862	0.171653	0.363184	0.50133
	110693227	uncharacterized LOC110693227	29.9951	37.3943	44.1481	32.7332	33.6771	24.7886	20.9078	16.9113	20.7319	17.0986	17.3335	21.1019	17.8064	14.7026	15.0852	15.597	15.6972	18.0797
	110737834	transcription factor MYB64-like	0.383781	1.13109	1.40383	1.10403	0.304325	0.851734	0	0.0376389	0	0	0.0884023	0.454968	0.0479893	0	0	0	0	0
	novel.38079	PF00046:Homeobox domain|PF02183:Homeobox associated leucine zipper	2.67637	1.9113	1.5532	1.3059	0.236132	1.05373	0.0241588	0.0227148	0.0460505	0	0	0.114404	0	0	0.0226563	0.0260467	0.0275548	0
	110717392	-	1.73422	1.6529	2.74172	1.55247	1.40847	1.35034	0.717444	0.285391	0.788976	0.388869	0.274212	0.496551	0.396951	0.424799	0.439923	0.446254	0.314729	0.228083
	110719666	uncharacterized LOC110719666	1.26041	2.29612	1.90507	1.08365	1.23653	1.30627	0.535809	0.377837	0.361722	0.388649	0.665567	0.549753	0.0802899	0.412428	0.481548	0.312909	0.356491	0.237258
	110682398	O-acyltransferase WSD1-like	2.04468	5.15683	5.11286	2.53408	2.05044	2.10897	0.157336	0.266278	0.479852	0.182599	0.138979	0.44704	0.679005	0.613608	0.354123	0.203557	0.753703	0.557353
	110709718	-	1.68663	2.39481	2.8035	1.46416	1.31496	0.792674	0.605407	0.678687	0.577	0.328143	0.359942	0.595434	0.809494	0.28677	0.349388	0.276149	0.26558	0.10998
	110723158	UPF0481 protein At3g47200-like%2C transcript variant X2	0.762907	2.72269	3.99568	1.18512	2.12129	0.865809	0.0651091	0.0306087	0.372324	0.242881	0.287562	0.554983	0.312207	0.601398	0.702187	0.280788	0.148523	0.0768815
	110695687	lysosomal Pro-X carboxypeptidase-like	0.242043	0.513618	0.560732	0.584884	0.24677	0.483454	0	0	0.144375	0.0209292	0.0278768	0.143469	0	0	0	0	0	0
	110711856	xyloglucan endotransglucosylase/hydrolase protein 9-like	110.318	119.422	122.984	113.997	167.907	138.503	238.413	223.416	224.629	243.67	223.373	189.019	221.348	259.079	260.805	242.596	251.333	253.63
	110732308	homeobox-leucine zipper protein ATHB-12-like	3.01489	2.27795	5.26344	2.69652	2.09575	1.18614	0.214418	0.241922	0.122614	0.213295	0.14205	0.16246	0.257041	0.176047	0.321732	0.231173	0.29347	0.455736
	110735671	peroxidase 12-like	2.09534	3.16802	3.90892	1.24774	2.88396	0.99399	0.0983532	0.138712	0.937382	0	0	0.0931502	0.235808	0.100941	0.0461181	0.0530194	0	0.232273
	110731269	uncharacterized LOC110731269	12.5292	13.2935	14.497	11.2925	10.1015	8.16736	4.42924	5.27504	6.09759	5.222	6.3034	7.08478	5.60469	5.10136	5.03068	5.04065	3.81696	2.67316
	110694493	E3 ubiquitin protein ligase RIE1-like	33.7251	31.0058	33.2362	31.366	27.2483	28.2856	19.442	16.2568	18.3832	19.0153	18.4548	19.4324	17.5031	17.3902	19.494	17.5229	16.2587	18.4656
	110682905	tubulin alpha-3 chain	63.9304	85.6285	109.467	54.2196	61.659	52.1647	32.4485	30.2939	35.2505	30.2494	26.9869	29.468	32.2252	31.189	36.3663	36.6696	29.9645	32.8676
	110718598	uncharacterized LOC110718598%2C transcript variant X1	16.6891	18.7884	23.5578	13.0264	14.5792	14.5269	7.88317	6.29554	7.57615	6.56227	7.1382	7.0288	7.94768	6.56724	6.06279	7.96576	6.50835	8.37378
	110704465	expansin-A8-like	6.88685	13.2802	19.1934	4.86799	2.28472	3.71187	0.76967	0.241222	0.978073	0.510428	0.169967	0.63176	0.553601	0.315967	0.2406	0.497888	0.877862	1.0906
	110719116	putative RING-H2 finger protein ATL71	6.98807	14.2944	15.8897	5.08546	5.32736	5.09275	2.12765	1.7782	2.14047	1.42081	1.43565	2.40692	0.779347	1.45575	1.55192	2.10275	1.68523	1.81447
	110697050	pectin acetylesterase 9-like	4.70857	8.76928	8.71251	4.8763	2.85989	4.12714	2.37474	1.81277	2.2409	2.41689	1.84324	1.95962	2.33945	2.05112	2.18295	1.52097	0.643617	1.52699
	110726406	LON peptidase N-terminal domain and RING finger protein 1-like%2C transcript variant X1	24.1768	24.8374	30.6273	24.7129	21.5545	22.5077	18.1443	14.1959	14.3587	12.7605	15.7307	13.4932	15.1551	13.3107	13.6986	14.2302	14.1576	12.5688
	110705918	-	2.49031	2.67843	4.642	1.41316	1.28686	1.26057	0.160127	0.120445	0.213658	0.212385	0.212165	0.242649	0.153566	0.230075	0.270302	0.172639	0.365271	0.189079
	110729624	silicon efflux transporter LSI2-like%2C transcript variant X2	6.86323	8.77413	8.85877	6.87467	4.96117	6.34864	2.37654	2.45794	3.4982	2.25465	2.15756	4.30156	1.80434	2.14095	2.84782	3.1601	2.80096	2.68151
	110715483	-	10.2148	11.7446	14.9175	8.12509	5.74173	8.49479	3.86495	3.18827	2.71057	3.23416	4.71036	4.66195	1.70468	2.844	3.00909	3.5773	2.82793	3.44436
	110739651	uncharacterized LOC110739651	25.8153	26.1874	28.5066	24.9906	19.0544	24.3583	15.5687	16.7824	16.7219	15.7292	16.5859	15.2347	15.7838	12.6391	14.8286	13.4085	13.2138	12.3156
	novel.12752	-	1.87482	2.61082	3.72898	1.2135	2.98661	1.40428	0	0	0	0	0	0	0	0.112896	0	0	0	0
	110725241	ABC transporter G family member 34-like%2C transcript variant X1	5.82444	6.19562	8.34181	6.18658	1.47693	4.48941	0.504725	0.606379	0.734926	0.883296	0.665657	1.48719	0.958007	0.604338	0.710002	1.0581	1.16734	0.993308
	110696491	heavy metal-associated isoprenylated plant protein 24-like	3.3814	5.16627	6.38231	3.43182	3.24059	3.17437	0.952316	0.716316	1.33119	0.526295	1.1917	1.62349	0.304432	0.716738	0.416775	1.02673	0.579297	0.824636
	110702756	cytochrome b5 domain-containing protein RLF-like%2C transcript variant X2	16.56	19.9367	22.4556	14.0318	17.3951	15.3134	9.42195	7.08703	8.92996	8.76515	8.6116	9.568	9.22415	8.91772	9.81774	7.84439	8.89562	7.10798
	110718810	gallate 1-beta-glucosyltransferase-like	24.4113	28.218	42.1562	23.8838	18.5678	16.2316	14.323	9.86629	14.2545	9.79866	10.1548	10.9665	11.6034	8.78895	10.3499	10.2732	8.21979	11.1446
	110699037	glucan endo-1%2C3-beta-glucosidase-like	0.324108	3.3815	7.35043	1.67827	1.04639	1.45658	0.050711	0.381439	0.531646	0	0.111985	0.192113	0.0607915	0.156135	0.237785	0.164021	0	0.11976
	110706996	glutaminyl-peptide cyclotransferase-like	72.2165	94.7598	103.941	57.5068	72.5598	63.7023	58.0245	37.1065	42.0356	41.6299	37.3077	49.0097	39.0001	44.7053	45.8157	39.4302	35.861	39.4466
	110708777	uncharacterized LOC110708777	42.5439	60.3615	83.3209	34.3446	45.3438	33.7262	22.223	21.7714	19.8472	22.6736	22.7073	22.3721	20.4928	23.7646	23.7071	21.1671	19.2613	21.4089
	110737906	cytochrome P450 CYP72A219-like	1.05835	3.40617	4.76172	1.05951	0.75531	0.810341	0	0	0.0946932	0	0.0365678	0.0313664	0.0794037	0.0339897	0.093176	0.0357064	0	0.0391065
	110713821	anthocyanidin 3-O-glucoside 2'''-O-xylosyltransferase-like	5.39889	0.440635	0.417758	0.824344	1.87006	1.20971	2.53418	2.56599	2.50816	2.53169	3.12098	3.20016	2.99899	3.80124	2.80313	3.43277	4.11327	4.10494
	110724071	stress enhanced protein 2%2C chloroplastic-like	5.44961	4.25473	10.4372	4.84509	4.19323	3.85082	2.02708	1.76978	2.16196	2.24053	2.18492	2.60551	2.25646	1.23834	2.30837	1.19681	1.4863	1.82369
	110714947	metacaspase-9-like	1.21139	2.14215	1.88323	1.20227	1.59527	1.51226	0.521229	0.267313	0.496771	0.274962	0.313918	0.179511	0.340822	0.145893	0.266625	0.204349	0.216181	0.111904
	110685230	uncharacterized LOC110685230	18.2854	25.2831	29.8853	17.8288	28.1621	20.1071	16.2529	13.3068	10.878	11.5052	11.4933	12.1069	12.4783	11.7138	8.64857	8.66301	8.22732	11.3209
	110710593	G2/mitotic-specific cyclin S13-7-like	15.3041	11.3664	8.50209	19.6795	23.0144	21.1749	32.5057	29.4371	28.2989	31.0156	37.5107	36.229	36.2762	38.6446	33.1227	32.6255	34.0025	40.6804
	110719535	probable aquaporin PIP1-4	21.6229	30.18	31.0781	17.5977	3.79362	9.08381	1.63014	0.437915	1.14674	0.933067	1.84278	1.06603	0.837507	1.35435	1.49236	1.79937	2.08063	3.25397
	novel.29367	PF00190:Cupin	2.66769	5.66088	5.7354	0.789349	1.60967	1.79427	0	0.0961095	0	0.0423684	0	0.0968118	0	0.104908	0	0.0551034	0.116588	0.120701
	novel.4671	PF00069:Protein kinase domain	0.519591	0.529238	1.07194	0.731816	0.381411	0.518914	0.0390225	0.14676	0.0371914	0.0161743	0.150804	0.0369582	0.140339	0.0800982	0.0182978	0	0.0667618	0
	novel.3293	-	8.46351	7.93798	5.49045	9.10397	12.2519	11.161	18.8318	18.7793	17.8645	19.3228	19.8238	20.6211	19.8915	19.3723	17.8253	20.1141	20.1272	18.8157
	novel.22611	-	0.276058	0.251057	0.12983	0.326733	0.160828	0.315083	3.07286	1.91453	3.03453	2.11765	3.88346	1.47269	1.59775	0.493954	2.15263	1.67645	1.35125	1.26778
	110715587	uncharacterized LOC110715587	8.70701	11.8163	17.5542	6.92015	6.7438	7.01045	1.96428	0.774496	1.14742	1.47075	1.18938	1.56031	2.88647	3.25155	1.30731	1.84452	3.32447	2.46909
	110683732	elongation factor 1-alpha-like	99.0749	159.689	176.276	86.0926	90.1476	90.2537	45.0079	29.9999	39.5395	36.5512	38.8077	42.3935	46.5244	47.6377	47.0637	44.9178	43.9036	62.2114
	110723573	monothiol glutaredoxin-S1-like	2.59833	4.13527	5.57868	2.57389	3.5129	1.74876	0.689355	0.398862	0.657008	0.219791	0.234201	0.95422	0.508546	0.217689	0.447564	0.057171	0.544332	0.500921
	110730936	protein LYK5-like	5.23777	5.48272	8.25519	4.87828	2.97467	3.58091	1.81504	1.39627	2.23311	1.25841	1.74902	2.31287	1.85936	1.79505	1.94974	1.67224	1.20447	1.208
	110695959	G-type lectin S-receptor-like serine/threonine-protein kinase LECRK3	3.43227	4.76629	5.06811	3.47613	2.05841	1.89033	0.85292	0.980149	1.60322	0.471364	0.680156	1.16682	1.33489	0.413364	0.755436	0.842938	0.837701	0.755352
	110686053	protein ABHD17B-like	2.09113	2.69942	5.35438	3.03186	1.6345	1.94917	0.392621	0.615255	0.343015	0.542452	0.541892	0.433826	0.392223	0.235054	0.429569	0.458576	0.671717	0.618147
	110708713	F-box protein PP2-B15-like%2C transcript variant X3	1.91388	3.10812	2.44312	1.98205	1.51322	0.780156	0.256672	0.241331	0.384416	0.212774	0.12146	0.347278	0.263738	0.225793	0.103161	0.237197	0.209109	0.173189
	110729009	protein MARD1-like	58.0726	61.3217	82.3363	60.3205	54.7962	58.9301	36.8106	45.9741	43.8464	40.3993	40.1423	38.4019	34.391	36.1118	37.69	38.4961	36.6489	39.1312
	110689612	zinc finger protein WIP3-like	5.84455	8.65271	8.05432	5.77122	3.70686	6.04054	1.91398	1.34968	1.91538	2.06262	1.86677	3.02121	1.56787	1.73516	1.64536	1.92597	1.16428	2.37305
	110703960	probable inorganic phosphate transporter 1-3	0.881519	0.962807	1.53638	0.832369	0.660834	0.699117	0.146038	0.297504	0.347965	0.302654	0.268748	0.230522	0.350137	0.0999203	0.205434	0.0787251	0.138806	0.0574812
	110717635	agamous-like MADS-box protein AGL66%2C transcript variant X2	1.65376	3.36308	2.94902	0.963376	0.843027	1.30752	0.097032	0.182465	0.369916	0.268123	0.39284	0.367596	0.271414	0.13278	0.333657	0.209229	0.110672	0.0763842
	110698893	uncharacterized LOC110698893	1.19056	2.45621	3.48397	1.78096	1.82072	1.18901	0.124186	0.0583817	0.0591795	0.102947	0	0.176425	0	0.0637266	0.0582313	0.0669452	0.0708215	0
	110686143	probable inactive purple acid phosphatase 2	13.9239	11.5897	13.9799	14.6107	9.31183	13.3537	6.00448	6.20317	6.7825	6.55479	7.77577	8.14411	5.8651	6.21316	5.90912	6.26056	5.83393	6.76919
	110688420	pentatricopeptide repeat-containing protein At1g07590%2C mitochondrial-like	9.91586	10.3323	14.7035	6.5332	6.68532	6.93915	3.62009	3.82721	3.25943	4.02432	3.90503	3.94998	3.59976	3.68108	3.45752	4.02887	4.03382	3.60488
	110684060	bifunctional protein FolD 2-like	0.763799	1.16648	1.19376	0.826962	0.719722	0.705015	0.260741	0.306445	0.46595	0.369251	0.431847	0.246948	0.325596	0.323351	0.356599	0.105418	0.272611	0.230914
	110728028	serine/threonine receptor-like kinase NFP	1.52989	3.21333	3.08362	1.42272	0.859466	0.904267	0.0879325	0.220471	0.391097	0.315872	0.097091	0.194322	0.316236	0.0902458	0.274879	0.189608	0.100293	0.207663
	110693700	aromatic-L-amino-acid decarboxylase-like	2.95452	2.63779	2.60958	1.15674	0.551016	1.07951	0.0338249	0	0.29014	0.0280399	0.0373479	0.0961066	0.0405487	0	0	0	0.0771593	0
	110723265	fatty alcohol:caffeoyl-CoA acyltransferase-like	14.3135	15.4802	15.7451	13.427	9.4467	12.6375	7.88706	5.5541	7.54791	5.97312	6.05655	6.39393	5.36944	5.69617	6.51382	6.50875	5.73802	6.17042
	110717443	mitogen-activated protein kinase kinase 9-like	19.1668	22.1647	31.4636	20.6608	19.1684	13.9782	10.8352	9.45004	12.7567	6.74674	6.65857	7.89389	7.58188	6.08849	7.49458	6.87172	7.10185	10.4786
	novel.31209	PF13041:PPR repeat family|PF12854:PPR repeat	0.86219	4.59224	5.20377	0.428593	0.281289	0.361648	0.0161881	0	0	0.0134195	0	0	0	0	0	0.0174531	0	0
	110714444	calcineurin B-like protein 4%2C transcript variant X2	4.10905	5.69671	9.19864	2.43977	2.79286	2.68108	0.82293	0.580307	0.980395	0.639549	0.738271	0.535835	0.678229	0.580648	0.819983	0.720879	0.821282	0.425129
	novel.41096	-	4.84617	5.0673	7.55316	4.58239	3.15066	1.473	1.18682	0.495948	1.50818	0.655894	0.218406	0.437126	1.18562	0.609022	1.17484	0.568694	0.300812	0.544993
	novel.40310	PF05498:Rapid ALkalinization Factor (RALF)	2.37094	5.13598	4.9145	2.08026	2.92083	2.53228	0.958324	0.494121	0.559799	0.871303	0.512002	1.05402	0.555882	0.666266	0.956704	0.99988	0.42311	0.766566
	110683998	mitochondrial phosphate carrier protein 3%2C mitochondrial-like	1.3146	1.84312	2.21542	0.972447	1.34027	0.937774	0.132227	0.290088	0.210037	0.14615	0.0973324	0.417439	0.105674	0.271411	0.0413343	0	0.0502712	0.10409
	110730923	4-coumarate--CoA ligase-like 7	35.5434	34.4544	41.366	38.7762	26.9119	27.3103	16.2231	14.5271	17.0194	13.2515	16.3709	17.0534	12.9298	13.4785	15.7993	17.7151	15.8603	17.2619
	110683581	NDR1/HIN1-like protein 1	127.698	147.334	214.262	123.455	102.758	102.611	71.5319	63.2146	73.2851	62.5811	63.6764	69.8978	58.8853	60.3768	71.658	66.0298	59.7718	73.9145
	110705574	putative protein TPRXL	3.16496	3.0072	5.39112	3.66906	3.1786	2.2173	1.01996	0.875606	1.01437	0.771996	0.538615	1.63801	0.850583	1.27436	0.956526	0.812795	1.06218	0.733101
	novel.26068	PF13639:Ring finger domain	1.80986	2.02135	5.85373	1.08514	1.94232	1.04645	0	0	0.0852282	0	0.0987381	0.254081	0.214401	0.0917768	0	0	0	0
	110689903	pathogenesis-related protein 1A1-like	4.22263	4.3309	3.55257	1.45768	1.43503	3.3737	0	0	0	0	0	0	0	0	0	0	0	0
	110687470	CBL-interacting serine/threonine-protein kinase 12-like	10.7934	11.7321	13.0453	11.1778	9.38815	9.27169	5.49143	6.59557	6.07791	5.169	5.55484	6.57666	6.24327	5.19957	5.05022	5.34759	4.28333	5.68948
	110732361	ethylene-responsive transcription factor ERF038-like	2.63396	2.6782	3.37216	1.59121	1.56648	1.82675	0.961606	0.387484	0.981948	0.654797	0.3792	0.943263	0.535209	0.528699	0.515315	0.407294	0.274195	0.527184
	110726444	GDSL esterase/lipase At1g74460-like	3.17278	35.3241	42.5232	3.06674	1.42328	2.07018	0.95313	1.26956	0.567754	0.658432	0.482351	0.977935	0.238041	0.28531	0.372438	0.128451	0.317074	0.656522
	110701533	GDSL esterase/lipase At5g33370-like	4.44564	17.0682	17.6028	4.93625	0.794348	2.28858	0.0860509	0.404538	0.0820131	0.285335	0.14252	0.529742	0.257891	0.397416	0.121049	0.139163	0.147221	0.558853
	110684219	-	2.36083	2.37127	4.90507	2.05374	1.34789	1.47753	0.531912	0.555688	0.450625	0.465437	0.750455	0.391824	0.885622	0.454921	0.49883	0.350458	0.303341	0.558299
	110697412	peroxidase 66-like	3.23516	3.88024	4.11613	2.2336	2.67691	2.66904	1.18843	0.66216	0.419505	1.35005	0.729004	1.58412	1.3719	0.722781	1.07324	0.61692	0.753047	0.83159
	novel.17920	-	5.23836	6.11373	7.99029	5.20796	6.78264	4.81301	3.19648	3.05166	3.74953	4.03583	3.09502	2.79451	2.06332	3.33104	3.22827	2.06775	2.24357	2.3808
	110726233	flocculation protein FLO11-like	0.343938	0.72984	0.492295	0.170351	0.213442	0.224015	0.0561533	0	0.0401388	0.0116374	0	0.0531827	0.117802	0	0	0	0	0
	110705748	amino acid transporter AVT6A-like	45.5987	50.7839	69.376	42.9881	28.7333	35.6675	22.5082	19.0855	20.4255	16.4379	15.6434	19.4081	20.4272	16.9497	18.104	20.7833	16.0963	20.7732
	110686063	DNA-3-methyladenine glycosylase-like	2.44754	3.05513	3.47582	2.43533	1.46785	2.15678	0.0901059	0.296521	0.214695	0.448172	0.248727	0.341357	0.216035	0.508621	0.338008	0.437162	0.359702	0.53199
	110708505	acyltransferase-like protein At1g54570%2C chloroplastic%2C transcript variant X4	14.7917	20.8467	21.6427	13.8817	8.20971	12.5949	5.48934	5.37993	7.00524	5.84239	6.70314	6.12419	5.93921	6.15893	5.99866	6.06875	5.43856	5.52057
	110732302	uncharacterized LOC110732302	7.0964	5.79845	13.158	3.63236	5.65493	3.50284	1.37833	0.791969	0.875773	1.26956	1.43734	1.30542	1.10155	1.4146	0.789929	0.908136	0.960719	1.35629
	110726460	glutathione S-transferase U10-like	5.31368	9.25343	14.7678	4.4263	5.59411	2.8841	0.813321	1.22353	1.60199	0.854012	0.419081	0.873002	1.17	2.44851	0.915285	1.34454	0.37106	1.21648
	110682499	protein RADIALIS-like 3	10.447	25.8635	16.5016	10.3274	10.7317	9.40587	2.82335	1.74645	2.8325	2.34048	0.656298	2.46289	3.29552	3.35515	2.92647	3.76492	0.593201	2.80745
	110723834	mitochondrial uncoupling protein 5-like	25.0859	39.5495	44.1037	27.3974	35.707	26.1117	18.6162	15.7882	16.1225	12.5795	13.4135	14.1758	19.9807	19.191	18.4304	14.8855	16.9297	17.3311
	110734480	metal tolerance protein 4-like	1.58249	3.06606	2.45386	1.35384	1.15743	1.23685	0.549029	0.212558	0.461706	0.321268	0.713191	0.856445	0.154863	0.232018	0.121149	0.174097	0.0368356	0.343217
	110712600	uncharacterized LOC110712600	1.87469	2.82447	3.16813	2.01913	1.83485	1.94714	1.02075	0.827364	0.704483	0.700283	0.660696	1.13344	0.506343	0.469617	0.726204	0.493335	0.441608	0.706564
	110734528	myb family transcription factor PHL5-like	0.799393	1.8848	1.39707	1.13449	0.543336	0.680076	0.222356	0.209066	0.158942	0.161286	0.0306895	0.473836	0.266557	0.114103	0.208527	0.059933	0.126806	0.0328201
	novel.39775	PF00931:NB-ARC domain	3.47751	6.72471	10.1558	3.09797	10.8459	3.26759	1.43924	1.43573	1.80664	1.67323	1.41472	1.51271	1.89366	1.65724	1.67893	1.51386	1.82172	0.99481
	110698565	methylesterase 3-like	5.37247	8.66434	10.0814	5.0631	4.10804	3.54121	1.00871	1.23295	0.96138	0.543526	0.946707	1.52856	1.26969	0.983486	0.993275	1.68568	1.55318	1.1911
	110725833	berberine bridge enzyme-like 19	19.1111	34.7926	32.3091	26.3648	20.7065	28.4531	12.4131	11.142	12.1461	10.0157	12.3171	15.832	9.60295	12.7057	11.1133	13.2403	13.5917	15.791
	110711463	galactan beta-1%2C4-galactosyltransferase GALS3-like	1.76155	3.0761	3.26206	1.36823	1.08506	1.46605	0.378975	0.129572	0.197014	0.31416	0.266284	0.358927	0.536911	0.424304	0.581572	0.148578	0.275066	0.325453
	110705546	ankyrin repeat-containing protein BDA1-like	1.41246	1.71272	2.43571	1.12843	0.78174	0.926981	0.0757709	0	0.144431	0.0628119	0.250988	0.28705	0.136249	0.0777643	0.142117	0.122538	0.043211	0.089471
	110685638	uncharacterized LOC110685638	6.36102	7.13111	8.95597	3.23166	3.54853	3.83561	1.01404	0.635622	0.966462	0.840613	0.37322	0.746978	0.405206	0.809449	0.52832	0.242952	0.514039	0.798262
	110724553	uncharacterized LOC110724553	9.59266	15.1971	16.2947	9.11784	10.9857	9.18645	5.30454	5.21946	4.70292	4.29505	3.81388	7.01013	3.10556	1.8991	5.78446	3.72403	3.51756	3.49599
	110737407	uncharacterized LOC110737407	11.1211	11.8237	11.4553	11.5173	5.56481	12.1968	5.03865	4.85793	5.65686	4.90255	4.40833	7.0975	4.73495	4.7768	5.02562	4.07429	3.92058	4.21016
	110703664	uncharacterized LOC110703664%2C transcript variant X2	1.53891	3.71461	9.79478	1.31483	0.549138	0.537917	0	0	0	0	0	0.0342068	0	0	0	0.0389398	0	0
	110691253	lysine histidine transporter-like 6%2C transcript variant X2	1.24988	1.6991	2.40026	1.49665	0.995537	1.56031	0.513345	0.655041	0.489257	0.455945	0.364379	0.6251	0.351651	0.338689	0.618966	0.316262	0.250931	0.0865946
	110718675	uncharacterized LOC110718675	6.63873	8.83921	8.47552	5.70688	5.57396	4.94006	2.07743	1.72347	2.75641	1.58706	1.75409	2.81628	2.78338	2.17389	2.25384	2.0641	1.3938	2.83785
	novel.23820	-	0.467913	0.496459	1.32036	0.623033	1.363	0.734333	0.251009	0.236006	0.119616	0.20808	0.346441	0.178298	0.0752265	0.19321	0.0588496	0	0	0
	110738641	uncharacterized LOC110738641	67.9938	84.2011	99.6145	71.8221	81.576	66.3482	52.9251	48.7851	51.3866	47.6697	40.3484	51.735	35.5432	37.0676	43.2577	46.575	40.2252	47.498
	110683739	uncharacterized LOC110683739	62.4513	66.0239	81.4923	68.1043	74.982	63.3974	44.5169	41.1453	46.1905	40.7328	46.6031	49.2817	42.7936	37.8004	42.6147	44.2827	40.955	45.8712
	110720759	monothiol glutaredoxin-S6-like	6.45268	10.1473	16.8173	2.86395	3.40682	2.18645	0.324516	0.30512	0.412386	0.179343	0.119439	0.819598	0.389025	0.333054	0.507223	0.4665	0	0.127731
	110682624	kynurenine formamidase-like%2C transcript variant X1	6.9843	7.78719	12.6007	5.21028	7.6638	5.43829	2.33374	1.7763	2.43607	1.61217	2.3314	2.57867	2.39799	2.05298	1.92805	1.85713	1.26752	2.88693
	110698084	germin-like protein subfamily 1 member 1	1.61676	2.35866	4.21368	2.23247	2.60986	2.3547	1.13833	1.01083	1.20547	1.0485	1.04741	1.07811	1.44043	0.454331	0.830306	0.613642	0.360652	0.522727
	110723031	protein ENHANCED DISEASE RESISTANCE 2-like	20.9571	28.0948	31.4666	20.7091	20.2823	18.0866	11.4953	13.5633	13.1962	12.1452	13.0126	14.3943	12.9312	11.269	11.3542	10.6231	12.34	12.4712
	novel.37837	-	6.13468	6.44635	8.41501	4.09293	6.13421	6.12668	2.49192	2.55124	2.00555	3.62651	2.56803	3.61882	3.45196	2.04598	2.5966	2.14932	1.45268	2.22321
	110694715	thaumatin-like protein 1b	11.2842	10.2669	11.6366	10.5016	6.05173	5.55756	2.84425	1.93746	2.37886	1.80444	2.08298	1.97911	2.43546	3.12758	3.42946	2.72231	2.74752	3.56414
	110700241	uncharacterized LOC110700241	6.57447	9.14573	12.9062	6.88432	9.30953	4.37727	2.81168	2.12779	2.48367	1.87601	2.95308	3.44233	2.63071	2.39297	2.50818	1.70053	2.19009	2.59126
	110693447	transcription factor ILR3-like	3.85244	4.3337	4.63502	2.93217	3.17053	2.59585	1.22005	0.901316	1.70268	1.40872	1.15468	1.15551	1.20141	0.894394	1.38935	1.0805	0.64608	1.02904
	110693923	G-type lectin S-receptor-like serine/threonine-protein kinase At2g19130	4.44417	4.7396	4.92717	4.95834	3.52667	2.95129	2.23658	1.94114	2.72604	1.65796	1.92339	2.01643	1.70152	1.34635	1.23025	1.46072	1.52078	1.87916
	novel.3806	-	1.55971	2.83691	3.08084	0.83071	1.31757	0.979111	0.794863	0.196672	0.63795	0.520199	0.230961	0.673571	0.401208	0.085871	0.313864	0.090208	0	0.148197
	110707350	probable calcium-binding protein CML49	2.63424	12.0493	15.6099	2.5462	0.835544	1.05232	0.274774	0	0.157128	0.0455559	0.0606785	0.156143	0.197637	0	0.206148	0.059249	0.125359	0.129782
	110720791	acetylajmalan esterase-like	1.97036	3.00838	2.68959	1.69217	0.783939	0.911905	0.0451155	0.0848378	0.214993	0	0.298887	0.341831	0	0.0463024	0.0846192	0	0.102915	0
	novel.36135	-	2.14002	2.72469	3.56956	2.4822	2.70545	1.02587	0.16072	0	0.459537	0	0	0	0	0.0824744	0	0	0	0.18978
	novel.22630	PF01916:Deoxyhypusine synthase	2.40575	2.6567	2.72081	1.52537	1.802	1.25034	0.391774	0.130008	0.26357	0.32477	0.30535	0.523834	0.773545	0.26017	0.410633	0.596313	0.446845	0.326549
	110688864	probable sucrose-phosphatase 2	21.7282	23.5191	24.5876	19.8184	23.128	19.8285	13.0622	12.1759	12.699	12.938	11.6952	14.1436	12.1142	13.0985	12.9518	12.6706	12.4224	12.7723
	110682307	uncharacterized LOC110682307	33.4394	34.4406	47.2328	29.5997	26.0684	25.5357	19.8322	22.6687	21.7318	18.2573	20.1023	20.6245	16.8244	17.3063	19.2287	18.1041	16.0074	16.113
	110725127	auxin response factor 18-like	31.0031	21.2847	20.2322	33.1424	28.8323	35.3788	45.9677	49.615	49.9353	49.6738	48.7614	40.6706	48.0485	49.5359	51.1367	49.5597	47.2667	53.1991
	110683681	uncharacterized LOC110683681	0.877606	4.14783	3.98356	0.784932	0.203351	0.717105	0	0	0	0.0310442	0	0	0	0	0	0	0	0
	110731273	-	1.26388	2.37835	2.0935	1.53117	1.06975	1.59565	0.671606	0.610414	1.00281	0.612416	0.790993	0.678483	0.590414	0.574395	0.587847	0.530997	0.280871	0.132173
	110705123	protein CASPARIAN STRIP INTEGRITY FACTOR 1-like	3.58671	8.48925	9.89032	2.6668	2.06278	0.826623	0	0	0	0	0	0.163539	0	0	0	0	0	0.101947
	110701289	RNA polymerase II transcriptional coactivator KIWI-like%2C transcript variant X1	40.7716	45.7387	40.3718	44.1065	78.3699	43.0526	116.614	97.419	88.9914	107.516	133.247	100.132	142.133	132.026	133.978	115.213	107.425	122.058
	110708080	uncharacterized RING finger protein P4H10.07-like%2C transcript variant X1	18.2733	18.8247	24.4744	17.9538	11.6239	15.1611	11.2311	8.68497	10.3687	9.62629	8.35359	10.6648	8.99923	7.4035	8.69009	8.18842	6.92335	8.44878
	novel.13516	-	7.62819	9.45874	10.1359	7.75715	8.33937	4.95645	4.09827	4.13724	3.7415	3.29006	2.9056	3.14603	2.7409	3.18777	3.68155	3.39528	2.36178	2.80168
	110709636	ethylene-responsive transcription factor RAP2-4-like	160.637	164.6	196.847	159.336	128.26	141.708	98.6432	112.257	121.976	102.732	98.4069	107.958	103.097	93.6262	102.646	88.092	99.2207	79.7801
	110706409	glycine-rich domain-containing protein 1-like	20.8309	17.7796	20.4462	20.3265	9.86372	15.649	5.06272	6.66008	9.13261	6.14218	7.22145	9.79559	6.35564	4.43771	4.91087	7.59013	7.03831	6.67086
	110698773	hydroxyphenylpyruvate reductase	44.7237	54.8447	62.7687	45.6343	47.853	41.5623	30.6274	23.0624	30.9173	27.8073	27.6688	32.1884	30.4639	29.1653	28.8884	27.0646	27.8756	30.529
	110708425	uncharacterized LOC110708425	15.3943	18.8349	22.9808	17.0917	18.4757	14.6355	8.72316	7.79372	9.38927	7.44711	9.63172	12.0021	7.8559	8.68541	8.38414	8.18827	8.2169	10.6591
	110683558	uncharacterized LOC110683558	36.635	39.6453	52.4486	34.2251	33.9303	31.4458	23.9467	21.5772	23.1202	22.7719	22.8947	24.1564	25.3428	19.2645	23.2469	21.3132	22.1561	21.8332
	110723057	probable phospholipid hydroperoxide glutathione peroxidase	92.3158	114.06	133.068	82.2421	89.3457	82.5596	58.2048	46.3607	47.3518	50.0717	51.0112	61.4708	50.1789	52.9154	47.0958	55.01	53.6106	58.9194
	110709714	homeobox protein 10-like	14.3912	21.6409	35.8597	13.0549	7.99805	8.53704	6.24719	4.72769	4.50185	6.06292	3.53305	5.29137	4.44471	5.5254	5.95392	3.99741	3.99715	4.9778
	novel.23774	PF04526:Protein of unknown function (DUF568)	2.61579	3.60513	3.49194	2.01078	3.93158	2.26227	1.03796	1.23775	1.08576	1.28016	0.950393	1.46258	0.819407	1.19517	1.21082	1.11906	0.837364	0.717441
	110728199	cytokinin hydroxylase-like	1.87165	1.34753	2.34731	0.796097	0.34075	0.767712	0.0627524	0	0	0.0520199	0	0.0297164	0.0752265	0.0644032	0.0294248	0	0.0357867	0
	110688038	GDSL esterase/lipase 2-like	23.3637	32.809	45.035	21.0331	15.841	20.1687	11.2892	8.45785	11.8525	10.4874	9.97201	9.84342	11.1274	10.8138	9.37713	10.5872	10.587	11.7223
	novel.15965	PF13456:Reverse transcriptase-like	2.66088	2.24409	3.59381	2.4377	1.49554	2.21451	0.768608	0.572112	0.70202	0.98228	0.813301	1.39523	0.499089	0.723093	0.750839	0.552446	0.620961	0.718501
	110737646	uncharacterized LOC110737646	7.32558	45.1841	51.9846	9.6096	15.6343	12.2909	23.1987	16.6393	17.0414	16.0386	20.1477	21.2767	22.3142	28.2321	20.552	24.2206	23.8452	28.6926
	110732739	acid beta-fructofuranosidase 2%2C vacuolar-like	7.0612	10.4888	12.567	7.84457	6.98967	7.92387	4.2425	3.39965	4.54886	4.17633	5.56269	5.75314	4.07445	3.93354	3.86561	3.24859	4.81137	3.84258
	110682225	uncharacterized LOC110682225	14.5046	18.5503	24.9205	10.2165	14.7381	8.34027	5.0432	3.7503	3.93264	3.68659	3.79668	3.90797	3.68239	4.56418	3.82663	4.34983	3.86961	5.84679
	110710770	probable anion transporter 3%2C chloroplastic%2C transcript variant X2	7.54158	8.6325	11.4008	5.9954	2.80755	5.43786	1.55698	1.71251	2.23989	1.65599	2.2057	1.86414	1.37345	1.77885	1.62545	1.55196	1.70884	2.04663
	110684656	LOB domain-containing protein 15-like	0.985948	0.846841	1.4426	0.777958	0.382934	0.609553	0.0881511	0	0	0	0	0	0	0.0452351	0	0	0	0
	110684800	-	48.7275	56.2882	69.4074	44.1804	58.6279	43.2497	31.4454	22.502	23.0405	23.5561	25.0202	28.6343	23.3877	23.8159	26.7055	23.8429	26.1909	30.6922
	novel.37291	-	11.4809	8.53469	11.3951	5.37695	5.51706	5.62342	2.3341	1.48457	2.48629	2.27635	1.2886	1.56044	0.576075	1.90231	2.18893	2.29444	2.2707	1.37806
	110720527	cysteine proteinase inhibitor A-like	14.8077	23.7438	46.5494	6.91813	6.92414	4.22526	1.5678	0.0982727	1.19539	0.433221	0.115406	1.78184	1.37827	1.60905	3.23465	1.69031	0	0.617091
	110726072	uncharacterized LOC110726072	4.24653	3.81243	6.45232	3.21378	5.6616	2.28361	0.153329	0.144164	0.292269	0.254211	0.338597	0.145218	0	0	0	0.330621	0	0
	110684743	vicilin-like antimicrobial peptides 2-1	0.883587	1.17186	3.27247	1.20102	0.506724	1.43396	0.259216	0.097489	0.247053	0.12893	0.171729	0.540108	0.0621489	0.159621	0	0.0558944	0	0
	110739090	FAD-dependent urate hydroxylase-like	0.983282	1.98718	2.87739	1.0668	1.67081	0.467619	0.131869	0.123987	0.251363	0.182193	0	0.124893	0.105388	0.180451	0.16489	0.0473912	0.0501353	0
	110719543	putative disease resistance protein RGA1	1.89479	3.49956	2.98801	2.42742	1.0446	1.59796	0.645635	0.792874	0.816267	0.480599	0.480103	0.836105	0.789772	0.608528	0.679621	0.696086	0.525994	0.513434
	110686356	sucrose transport protein SUC4-like	9.01511	10.6108	14.3463	9.75652	6.73822	7.93221	3.91865	3.88912	3.89039	3.33868	3.78594	3.68558	4.2409	4.41274	4.23638	4.45957	4.06599	4.40224
	110694542	axial regulator YABBY 4-like	1.30533	3.20728	2.56329	1.28068	0.770475	1.64669	0	0	0.184408	0.267325	0.213639	0.488669	0.0773162	0	0.181453	0	0	0.0761569
	110696097	putative RING-H2 finger protein ATL21A	0.673743	0.816966	0.739344	0.598065	0.637836	0.480617	0.0451782	0	0	0	0	0	0	0	0.0423684	0	0	0
	110700277	thaumatin-like protein	7.04951	9.67946	7.56527	7.62272	5.86601	6.67795	4.91479	3.11118	3.66386	3.4288	2.68648	4.51653	3.67506	2.59695	4.19841	3.14783	3.27459	3.10282
	110729235	9-cis-epoxycarotenoid dioxygenase NCED1%2C chloroplastic-like	4.88036	5.78885	6.12456	3.11028	3.31711	3.82422	1.66816	1.215	1.52271	1.81135	1.97162	1.78019	1.85894	1.49503	1.58645	0.911925	1.25951	1.9143
	110688838	3-hydroxyisobutyryl-CoA hydrolase 1-like%2C transcript variant X2	17.1496	22.2598	23.2615	19.4734	16.0644	19.1703	10.951	10.3733	12.3065	10.9411	12.3172	11.9971	10.3848	10.7778	12.4159	11.234	9.83386	11.2423
	novel.7153	-	1.03618	1.86896	2.23623	0.8227	0.246496	0.931343	0	0.0609732	0.0618064	0	0	0	0.0388702	0	0.0304081	0	0	0.0382874
	110689503	cellulose synthase-like protein E6	5.54774	5.58173	8.08224	5.15101	4.1933	3.24788	3.05302	1.35084	2.65302	0.967686	1.6855	3.91205	1.72231	0.6451	1.43157	0.968116	1.33142	0.954275
	novel.20098	PF03763:Remorin, C-terminal region	2.23048	1.6904	2.3311	1.20997	1.37164	0.919315	0.664739	0.406254	0.411806	0.33063	0.330288	0.503659	0.239063	0.204668	0.280528	0.250839	0.189545	0.274725
	110719350	uncharacterized LOC110719350	7.85033	13.0888	22.2547	6.92015	5.66924	6.86008	2.80751	2.186	2.71758	2.76373	2.42182	3.1991	2.15609	2.79133	1.60443	2.9796	3.2522	3.26334
	110687806	jasmonate-induced protein homolog%2C transcript variant X2	73.2919	131.133	190.826	51.155	35.0887	38.4768	36.757	21.5231	22.9393	21.145	18.2706	32.1489	22.3455	15.8414	22.0197	17.9107	18.4256	26.9531
	novel.35682	PF00078:Reverse transcriptase (RNA-dependent DNA polymerase)	3.81836	4.26001	4.17745	3.18747	1.8167	3.21248	1.22745	1.35835	2.26724	1.3687	1.87103	2.24273	1.14591	0.958742	0.977935	1.13599	1.43716	1.00046
	110726376	uncharacterized LOC110726376	17.4816	29.3346	28.3228	23.0772	17.823	21.9546	15.3196	13.543	14.198	13.2834	18.354	17.2109	15.0297	11.0962	11.6916	12.7198	13.0144	11.8933
	110702755	receptor-like serine/threonine-protein kinase At1g78530%2C transcript variant X2	2.60473	3.90594	4.11602	2.80542	2.08907	2.35854	0.782485	0.674405	1.08758	0.810822	1.04398	1.08076	0.859861	0.970377	1.009	1.05454	0.483426	0.80847
	110733314	aspartic proteinase PCS1-like	8.77475	9.2096	14.0627	9.61034	4.4087	5.26429	4.65214	3.14822	3.95375	2.60375	2.12665	3.05897	3.19696	2.34165	2.4454	2.68354	2.26438	2.65917
	110683332	laccase-2-like	0.769799	1.27415	1.3854	0.956665	0.910405	0.67654	0.260161	0.353327	0.110202	0.0718888	0.12767	0.246399	0.207918	0.118669	0.162654	0.186994	0.131881	0.0341335
	110697070	pre-mRNA cleavage factor Im 25 kDa subunit 2-like	23.4312	23.9292	22.8825	28.4712	38.2669	31.073	60.9418	58.6554	56.0692	52.0564	51.4765	53.1805	54.7766	55.1961	54.5911	54.0405	52.4691	53.712
	110715799	auxin-binding protein ABP19a-like	3.09345	3.50596	1.69733	1.96587	0.788466	0.280856	0	0	0	0	0	0.12502	0	0	0	0	0	0
	110739591	CASP-like protein 1F1	0.289028	3.06661	2.66423	1.49662	0.176803	0.865953	0.108533	0.102046	0.206881	0	0	0.154188	0	0	0.0508916	0	0	0
	110708031	arogenate dehydrogenase 1%2C chloroplastic-like	18.6429	21.6012	20.7406	19.107	18.0664	17.633	10.4526	10.3202	11.5361	10.9021	11.0743	12.1123	11.5888	11.4717	11.4646	10.7265	11.7841	12.6992
	110735060	potassium channel SKOR-like	3.99298	4.33686	5.23739	3.03413	1.56575	3.09112	0.998129	0.81334	1.18383	1.37903	1.29801	1.7226	0.877463	1.57073	0.707239	0.8609	0.860151	1.07384
	110713995	uncharacterized LOC110713995	16.4633	17.996	21.9881	14.8047	12.0659	13.0188	10.0102	9.54118	8.91147	9.57484	8.83619	8.72535	9.49458	8.12854	9.20712	8.27223	7.43383	8.31309
	novel.24474	-	1.65733	2.18135	2.18704	1.12976	1.94636	0.984719	0.709001	0.444415	0.469259	0.783656	0.369677	0.913978	0.472188	0.667016	0.664906	0.382202	0.471721	0.325576
	110739588	dirigent protein 23-like	4.72704	5.95581	9.40199	4.71185	5.36153	4.77989	1.38676	1.35603	1.53316	1.56344	0.551232	0.94565	1.79542	1.36632	2.13285	1.67454	0.506144	2.0305
	110687157	cysteine-rich receptor-like protein kinase 8	3.21523	5.86058	4.83105	4.08109	3.05949	3.37571	2.38375	2.99807	2.05061	1.43714	1.09383	1.61261	2.89472	1.79513	1.84356	1.93586	1.6772	1.91915
	110717677	putative E3 ubiquitin-protein ligase XBAT34%2C transcript variant X2	26.2463	22.7623	27.1561	22.5554	18.7478	21.8814	13.3145	13.4396	15.3152	12.7627	11.761	12.5522	14.8237	12.7852	13.0892	13.5959	12.882	13.3726
	110705097	3-ketoacyl-CoA synthase 4-like	2.24437	3.01248	1.5727	2.99642	0.523806	2.16043	0.380778	0.405754	0.411299	0.315654	0.532554	1.12999	0.730352	0.364742	0.761804	0.437901	0.0868607	0.329726
	110705115	uncharacterized LOC110705115	5.34987	10.4853	12.8016	5.46349	2.65142	4.52662	2.02289	0.131171	0.731299	0.925196	0.3851	0.924906	0.418105	1.00226	0.588748	1.50411	1.03428	0.906038
	110684625	glucan endo-1%2C3-beta-glucosidase 14-like	17.4937	18.913	23.0696	15.5868	8.27193	13.7358	8.40958	5.4044	6.53073	5.07004	5.34618	6.22159	3.86958	4.85302	4.93906	6.53293	4.1338	6.15199
	110693553	cold shock domain-containing protein 4-like	252.412	315.914	397.603	198.435	218.194	161.752	119.329	109.334	134.721	127.276	99.6981	124.285	136.683	123.268	110.115	128.196	111.306	115.567
	110684823	-	1.47827	2.57387	2.78686	2.23751	0.888824	1.05994	0.391421	0.769507	0.50871	0.442468	0.392899	0.370714	0.469229	0.219119	0.467189	0.345279	0.162343	0.210088
	110716188	laccase-15-like	0.533287	1.33372	0.919619	0.907323	0.310686	0.798887	0	0.0336225	0.0340819	0.0296439	0.0789688	0	0.0428684	0.0367006	0	0.0385542	0	0
	110706919	non-classical arabinogalactan protein 31-like	16.65	14.1776	11.5795	13.9482	39.6266	24.7305	69.4916	61.7809	54.3226	61.8156	75.3003	51.436	74.6526	69.8382	77.3539	71.2186	66.7123	54.4887
	110739774	probable S-adenosylmethionine-dependent methyltransferase At5g38100	7.71817	21.3741	25.5644	4.43654	6.35287	5.86948	9.17339	11.1251	11.6256	12.8119	10.716	11.049	7.13206	9.78995	11.5952	11.2161	8.68117	15.5024
	110720609	E3 ubiquitin-protein ligase XBAT32-like%2C transcript variant X2	9.34763	8.54314	10.4101	8.88986	4.9538	7.41751	4.17046	4.53388	4.53373	4.42953	4.84467	4.44357	4.08812	3.34389	3.82961	3.77038	3.44365	2.41096
	110690676	non-specific lipid-transfer protein-like	2.87747	7.32724	11.578	4.17196	6.25848	3.83162	0.450218	0.592631	0.858185	0.522505	0.49711	0.511681	0.971485	1.29377	1.09776	0.776638	1.74592	1.16957
	110705077	EIN3-binding F-box protein 1-like	27.887	28.7966	34.8498	26.369	20.4679	25.2425	15.1912	16.4442	18.8178	15.3875	14.1148	17.0827	17.1876	14.5575	15.7244	14.7971	16.0034	14.0092
	110682486	scopoletin glucosyltransferase-like	1.33721	2.88056	3.91309	0.881262	0.619691	0.485623	0.0380406	0.143068	0.0362557	0.0315346	0	0	0.091205	0.117124	0	0	0.043388	0
	novel.40905	-	0.545737	0.0609506	0.189118	0.892384	1.11279	0.975308	1.99537	2.07893	2.03024	2.52587	2.08411	2.32396	1.9718	2.90576	2.27588	2.44201	2.1836	2.41984
	110713227	uncharacterized LOC110713227	47.095	51.6716	79.9875	39.9049	56.4173	46.606	35.9723	27.9647	29.4003	32.9853	27.8477	31.0241	26.3798	35.6812	34.9601	26.7583	22.692	29.0691
	novel.35831	-	1.87376	1.57389	1.62783	1.29367	0.557187	0.857688	0	0	0.209563	0	0	0	0.175726	0	0	0	0	0
	110721592	uncharacterized LOC110721592	2.67679	5.68018	5.87485	3.12984	3.87351	3.53565	2.18866	1.29568	1.23613	1.27676	1.52158	2.14966	1.36046	0.665554	0.760202	0.961356	0.739652	1.14862
	110698278	reticulon-like protein B21	2.59335	3.80986	3.12733	2.44963	2.23723	2.7892	1.76574	1.50927	2.34585	1.79642	1.44747	1.82436	1.60359	1.07084	1.68102	1.18262	1.00698	0.979321
	110712287	protein LYK5-like	1.85419	1.90769	2.86712	2.1239	0.801987	1.29063	0.474729	0.86791	0.87977	0.655894	0.465932	0.474594	0.411015	0.216541	0.84094	0.426521	0.300812	0.24914
	110714553	ferric reduction oxidase 2-like	1.93484	2.53758	2.15272	1.97593	1.17809	1.93232	0.0756827	0.260917	0.913665	0.376433	0.529247	0.812363	0.514121	0.41426	0.378537	0.407984	0.460381	0.714935
	110724813	uncharacterized LOC110724813	24.7325	25.9457	37.0031	24.0984	30.2586	16.5596	13.2116	9.40867	11.4696	9.27127	10.2547	12.2649	11.6824	10.5385	12.7579	9.51948	11.6372	12.5112
	110717848	actin-related protein 2/3 complex subunit 2B-like%2C transcript variant X1	3.99978	4.57664	5.63715	3.00517	1.99897	3.3288	1.39889	1.79985	1.47359	1.31222	0.975528	1.95246	1.19153	1.28456	1.44998	1.1113	1.0077	0.782441
	110711749	dCTP pyrophosphatase 1-like	12.0472	13.13	9.53298	14.8528	19.9695	14.4869	31.6209	29.5863	31.0905	34.5678	29.6475	26.6692	28.6837	34.2689	31.0974	28.9491	27.0275	33.5227
	110723220	methylesterase 17-like	12.6271	14.539	12.4896	12.3146	8.02444	10.8011	5.10311	3.94843	4.40769	4.23033	3.63902	4.48073	4.2058	4.09169	3.93825	5.04338	4.42596	5.64919
	110726788	beta-amyrin 28-oxidase-like	44.2847	81.4228	74.0178	29.2467	26.6641	34.376	42.7262	40.8227	43.2115	38.6358	41.3217	43.1588	28.5576	42.3518	47.816	55.427	40.7124	62.7014
	novel.13419	-	3.8223	5.00972	7.77211	4.1331	2.8654	2.69458	2.79676	1.53806	0.905273	1.74976	1.3401	1.44935	2.08754	1.24562	1.83102	1.13785	0.662054	1.18389
	110688306	laccase-4-like	2.92518	4.46365	4.40022	3.6761	1.23983	2.5603	1.04907	0.435161	0.676365	0.562714	0.579167	0.701346	0.813746	0.728334	0.636592	0.565523	0.211153	0.874413
	110700977	uncharacterized LOC110700977	14.7321	14.6952	21.5174	11.8187	13.1687	12.3816	8.71689	7.37171	7.79733	7.26642	9.19463	10.1006	8.40644	6.94706	7.6724	7.61294	6.22083	7.18784
	novel.34223	-	1.68905	23.8946	24.9194	2.13793	2.29605	1.68685	0	0	0	0	0.389066	0	0	0	0	0	0	0
	110691053	leucine-rich repeat extensin-like protein 4	50.2083	56.1093	58.2746	58.4519	44.9841	49.3341	31.8837	33.227	40.4217	26.7554	38.842	29.8698	24.358	24.6837	32.7742	33.8288	33.5804	29.3518
	110735728	-	3.22907	7.01025	8.88596	2.77817	1.87398	3.42331	0.559639	0.570038	0.622276	0.618567	0.411952	1.32509	0.391351	0.143591	0.437361	0.55309	0.372346	1.10138
	novel.1072	-	6.81373	9.31483	9.77785	6.9886	8.6835	5.43079	3.07528	1.90837	2.81374	1.93748	1.62988	2.03882	1.8433	1.70434	1.61505	3.64715	2.17469	2.32405
	110703214	glycerol kinase-like	12.2452	13.4333	14.6304	11.655	9.81147	11.2394	5.55269	6.29317	7.46621	5.69779	7.0921	8.89757	6.29666	7.30058	7.40288	5.95423	5.64855	7.26549
	110736038	GDSL esterase/lipase LTL1-like	2.41983	10.1765	11.8288	1.95926	0.762554	0.87879	0.0413033	0.116504	0.0787305	0.0684786	0.273631	0.273829	0.247569	0.381509	0.348611	0.222654	0.0942186	0.146314
	110698120	myb family transcription factor APL-like%2C transcript variant X2	4.74804	7.64985	6.56119	3.89732	3.33475	4.21498	1.48579	1.49011	1.57341	1.77909	1.64054	2.43913	1.10826	1.59265	1.45531	1.70868	1.54401	1.98836
	110686127	bifunctional riboflavin kinase/FMN phosphatase-like	3.18791	3.64257	4.68235	2.79355	1.90009	2.35108	1.28918	0.909092	1.27257	0.80152	1.52513	1.17737	1.15909	0.897814	1.46807	0.546039	0.945256	0.380569
	novel.25186	-	4.84153	9.99859	15.6542	7.11808	5.81752	4.53301	1.70442	1.86964	1.27635	2.52306	2.64368	1.30678	1.07026	2.58224	2.54985	3.06268	1.57372	2.39595
	110705841	ankyrin repeat-containing protein BDA1-like	2.00728	2.83965	5.87393	1.96329	2.72864	0.89096	0.837506	0.492155	0.897985	0.260351	0.57796	0.694052	0.376496	0.966982	0.294532	0	0	0.123617
	novel.15559	PF13456:Reverse transcriptase-like	0.931849	1.71721	2.52955	0.965043	0.80004	0.538788	0	0	0	0	0	0	0	0	0	0.0496399	0	0
	novel.9697	-	2.32674	4.48261	6.652	1.33163	1.06124	1.03955	0	0	0	0	0	0.0544406	0.0689078	0	0.0539064	0	0	0.135749
	110726902	UDP-galactose/UDP-glucose transporter 7-like	1.90228	1.76067	2.9758	1.5928	1.69184	1.49559	0.835916	0.428701	0.760479	0.503964	0.755165	0.503806	0.318844	0.506945	0.570129	0.368687	0.563384	0.35893
	110728185	probable carboxylesterase 17	0.339836	0.801264	1.03591	0.430151	0.538958	0.263973	0.106344	0	0.101354	0	0	0.100718	0.0424944	0.0363805	0	0	0	0
	110723942	protein GOS9-like	3.41138	10.6775	22.2741	2.64968	3.39105	1.19243	0.48038	0.301111	1.06829	0.663703	0.265207	1.74404	1.8236	1.39688	1.4266	0.345279	0.365271	0.378158
	110735206	expansin-A1-like	1.7263	3.09965	3.64305	1.30646	0.406156	0.596785	0	0	0.178219	0	0	0.0590338	0	0	0	0	0	0
	110726087	probable acyl-activating enzyme 17%2C peroxisomal%2C transcript variant X1	12.6798	10.4374	11.5902	10.534	8.94974	10.2141	6.22645	6.789	7.20592	6.2676	7.07716	9.8367	5.73926	4.72557	4.75969	6.34632	5.37103	6.08569
	110730642	myb family transcription factor APL-like%2C transcript variant X2	3.8772	7.16095	5.79115	3.45763	2.74508	3.51361	1.14587	1.2992	1.15635	1.39691	1.04195	1.69172	1.81807	1.00307	1.5487	1.19908	1.23007	1.67142
	110715115	-	1.40784	1.08166	0.719186	1.60882	3.04389	1.91507	6.69939	4.58496	4.86479	4.02353	4.22695	4.66163	3.41459	3.41443	4.0389	5.23292	4.47032	4.62803
	110734990	ethylene-responsive transcription factor RAP2-3-like%2C transcript variant X2	37.9376	55.9346	92.2141	40.3095	51.0131	38.7629	37.9276	29.3306	31.1029	30.8445	23.7195	27.1113	21.563	20.9396	25.4476	26.4852	20.9848	27.8543
	110709375	uncharacterized LOC110709375%2C transcript variant X1	0.695653	0.666664	0.615635	0.743673	0.297422	0.605101	0.168533	0.237689	0.10039	0.261954	0.186086	0.199521	0.227288	0.194587	0.197564	0.0908511	0.0720837	0.0497512
	110728250	non-specific lipid-transfer protein 2-like	238.669	301.589	354.671	213.324	237.386	177.842	137.154	90.0512	118.706	120.021	114.907	140.265	118.393	154.039	128.546	136.339	120.399	137.768
	110722316	transcription factor PCL1-like	11.7842	15.855	17.3339	9.55547	14.3661	11.6186	8.00286	6.81633	7.49274	7.14146	6.70526	6.59862	6.43342	6.28083	6.00411	4.41562	5.47669	7.11518
	110706953	uncharacterized LOC110706953	4.50532	6.32217	8.93109	6.24616	5.6305	5.29773	2.25118	1.09038	2.53565	1.24411	2.41033	3.48888	2.12624	2.03036	1.91925	3.01548	1.47833	1.77215
	110684660	protein NUCLEAR FUSION DEFECTIVE 4-like	6.4139	9.36557	10.9061	5.623	4.11125	4.28093	1.8481	2.10198	2.07389	1.35905	1.31651	1.49625	2.53708	1.9885	1.3418	1.57473	2.48187	2.35824
	110739238	beta-glucosidase 31-like	0.823154	1.32414	2.03972	0.769978	0.351935	0.769043	0.124639	0.234377	0.190064	0.0826574	0.055048	0.188872	0.119532	0.127917	0.116887	0.0806268	0.0284318	0.117739
	110722996	elongation of fatty acids protein 3-like	11.1745	10.7896	13.7477	10.2912	7.4112	8.07069	5.15445	4.81224	6.4694	4.36317	6.09211	6.49758	4.04686	4.7685	5.07217	5.08761	4.09875	4.45767
	110728561	uncharacterized LOC110728561%2C transcript variant X2	0.636817	0.687119	0.698823	0.536543	0.275107	0.722222	0.0810616	0.476353	0.115887	0.117596	0.313266	0.153547	0.206498	0.0415971	0.133035	0.152943	0.127128	0.0837536
	110726773	probable auxin efflux carrier component 1b	0.549031	1.39806	1.40581	0.530683	0.298535	0.328989	0.0343612	0.0323074	0.0327489	0.0284845	0	0	0.0411917	0	0.0644484	0	0	0
	110740325	L-ascorbate oxidase-like	0.781395	2.83264	2.03651	0.944101	0.331939	0.780376	0.275084	0.201166	0.174784	0.202699	0.101245	0.347375	0.183203	0.156845	0.257975	0.0329533	0	0.108274
	110701849	protein DETOXIFICATION 41-like	0.525692	0.669315	0.730712	0.580712	0.214383	0.350004	0	0	0	0	0	0	0	0	0	0	0	0
	110721514	cysteine proteinase inhibitor A-like	11.3063	22.8675	22.7465	11.7091	8.16503	8.11581	3.98029	2.39097	2.00214	1.55812	1.22079	2.93201	1.06034	1.47514	3.52537	3.81451	4.16148	2.34998
	novel.16646	PF01554:MatE	2.59751	2.47785	3.5042	1.55479	0.145775	1.33276	0.0894858	0.14724	0.12793	0.111272	0.148209	0.296632	0.241367	0.25256	0.0209801	0.144718	0.102065	0.105666
	110721657	G-type lectin S-receptor-like serine/threonine-protein kinase LECRK3	5.06262	10.669	10.1172	5.14676	3.00692	3.96596	2.11472	2.91074	2.57651	2.18679	2.81642	2.91137	2.71804	1.83474	2.37167	1.88039	2.1136	1.72479
	110709719	probable receptor-like protein kinase At2g23200	6.5481	6.47388	8.2472	5.57407	3.94489	4.26062	3.02704	3.10883	3.462	2.91468	2.23678	3.08744	2.45639	1.9357	2.33653	2.41003	2.36367	2.41956
	110694740	ubiquitin-conjugating enzyme E2-17 kDa-like	3.52447	7.58004	8.46701	2.86083	5.43851	2.37829	0.62597	1.26119	0.852282	0.963692	0.0987381	1.43979	1.1792	1.00955	0.587039	0.385648	0.305984	1.16152
	110729403	probable 3-deoxy-D-manno-octulosonic acid transferase%2C mitochondrial	1.28012	0.629415	0.308362	0.937701	1.17779	1.49672	2.34487	2.53542	2.54213	1.91953	1.97418	2.0265	2.38934	1.92524	2.36396	3.19173	3.00879	2.38813
	110713829	thioredoxin H2-like	5.46144	8.11248	9.46929	2.828	4.12039	1.96356	1.02542	0.578476	0.586381	0.765038	0.679331	0.67982	0.614627	0.631436	0.961643	0.442218	0.233912	0.726494
	110715664	histone deacetylase 2-like	20.6767	30.837	39.129	19.0907	14.4499	18.2757	11.8739	8.90756	10.1931	10.0874	6.74124	11.0862	8.63137	8.72914	10.701	9.26081	9.89308	11.1371
	novel.41900	-	2.19149	8.83571	4.80975	3.32868	6.40496	3.06409	0.137155	0.644785	0.653596	0.45479	0.30288	0.909296	0.164419	0.281526	0.643124	0.443618	0.782174	0.971723
	110683016	PHD finger protein ALFIN-LIKE 4-like	25.0256	26.1761	22.6259	30.1667	35.999	28.2816	45.8457	43.5079	41.7908	45.8896	41.5363	39.8171	47.3765	49.297	46.0718	47.9925	47.3541	52.0572
	110736017	small ubiquitin-related modifier 3-like	1.33747	2.9958	1.79385	1.07731	0.378774	0.964689	0	0	0	0	0	0	0	0	0	0	0	0
	110720363	LEAF RUST 10 DISEASE-RESISTANCE LOCUS RECEPTOR-LIKE PROTEIN KINASE-like 2.4	0.730966	1.1802	1.2904	0.855744	0.453625	0.603054	0.149177	0.168313	0.255919	0.098931	0.0329429	0.0847714	0.0715325	0.0612407	0.0559598	0.0965006	0.0680588	0.03523
	110707253	guanylate kinase 2-like%2C transcript variant X2	1.84327	2.74792	3.20056	1.9331	2.33125	2.26031	1.37996	1.52402	1.67011	1.41632	1.03998	1.28621	1.39169	1.41626	1.17088	1.06271	1.02431	0.646615
	110691242	aluminum-activated malate transporter 4-like	8.68062	9.62157	9.80949	8.34293	4.61174	6.64718	3.57917	3.65043	4.47121	3.26876	3.48308	4.21335	3.78159	4.17141	3.65999	3.13941	3.04442	3.62938
	110713657	uncharacterized LOC110713657	16.0476	18.7929	22.6521	11.861	14.528	11.2386	6.56366	5.23094	5.65989	6.94386	6.21196	6.51246	3.59699	3.91349	4.63124	6.80697	7.05852	6.20034
	110683171	5-methyltetrahydropteroyltriglutamate--homocysteine methyltransferase	442.919	525.208	549.734	381.08	383.855	458.645	288.037	303.171	324.842	276.515	370.116	284.794	285.305	258.035	298.557	293.047	269.607	263.042
	110725883	uclacyanin-3-like	24.7364	26.0721	19.3124	24.884	38.7736	31.3972	47.467	45.8322	46.2635	49.5677	48.2881	43.9871	44.0874	52.863	57.7543	54.7056	51.1058	56.4119
	110733548	4%2C5-DOPA dioxygenase extradiol 1-like	1.13994	0.483792	2.62695	2.47914	0.464879	0.341535	0.0535074	0.0503092	0	0	0	0.202707	0.0641438	0.054915	0.0501796	0.0576885	0	0
	110734736	ABC transporter B family member 1-like	47.9297	67.5116	68.6976	42.8154	17.269	38.3952	14.1926	16.7978	16.8501	14.9065	18.1221	18.682	16.3589	16.1883	15.6753	14.888	15.4717	15.1666
	110730581	cytochrome P450 CYP82D47-like	3.37223	4.95164	7.96285	2.43217	1.41207	1.71399	0.395722	0.744138	0.404093	0.656084	0.499357	0.990511	0.406616	0.464151	0.450634	0.304746	0.354631	0.867791
	110710599	uncharacterized LOC110710599	1.30482	1.51949	2.20019	1.21947	1.88189	1.17599	0.687161	0.646089	0.825766	0.693472	0.692755	0.424441	0.823758	0.521264	0.952628	0.418746	0.306687	0.4939
	110712269	alpha-L-arabinofuranosidase 2-like	1.19779	2.27417	2.0408	1.01195	0.3535	0.849951	0.118364	0.083467	0.11281	0.196241	0.196038	0.252231	0.0354732	0.151847	0	0.0638066	0	0.139765
	110710185	uncharacterized LOC110710185	62.0655	64.8036	75.1069	59.9975	73.1676	58.8001	39.7573	37.8963	39.4589	38.6895	40.7792	42.8051	44.4764	35.5244	40.4082	39.1367	38.5176	44.6558
	110705435	uncharacterized LOC110705435	11.2451	13.6214	14.8595	10.0444	12.9456	9.45229	7.52162	6.41033	8.42635	5.6518	5.77952	4.91579	4.74569	4.60461	5.73381	5.07429	5.01692	6.7521
	novel.10877	-	6.23322	7.0103	11.9703	8.06908	9.53243	7.34561	2.45768	2.64089	4.40586	5.48143	4.13509	5.0987	4.27904	4.68434	5.59744	4.16386	3.60405	4.56037
	110725139	calcineurin B-like protein 4	2.22315	3.42023	4.4523	2.12967	1.01995	1.22114	0.782642	0.932092	1.04429	0.605535	0.691326	0.691824	0.500383	0.321293	1.07648	0.33752	0.178531	0.18483
	110718503	probable protein phosphatase 2C 60%2C transcript variant X1	41.5766	61.6923	71.1077	41.1004	29.3499	31.982	21.9945	22.0509	23.7652	23.5314	21.7092	24.721	22.754	21.1265	22.4272	20.3331	22.342	20.978
	110721893	heptahelical transmembrane protein 2-like	6.54257	5.91752	6.94421	5.40569	4.33754	5.71282	3.08779	3.09257	3.64664	2.33711	2.7794	3.0516	2.29338	2.06676	3.55674	2.85867	1.99061	2.69494
	110715489	uncharacterized protein ycf36-like	8.23221	10.9347	9.93025	7.93974	7.68822	5.64834	4.24757	3.43901	4.7792	3.27659	3.32206	2.90541	3.81894	4.41986	3.5408	3.1802	3.43163	3.34372
	110699891	uncharacterized LOC110699891	1.59986	1.33372	2.13185	1.06512	1.28158	1.02714	0	0.201735	0.408983	0.0889318	0	0	0.128605	0	0.201215	0	0	0
	110692807	probable receptor-like protein kinase At1g33260	0.909567	1.93011	1.95089	1.15605	0.885178	0.701931	0.310502	0.25545	0.332924	0.193048	0.128566	0.147038	0.325697	0.318671	0.181995	0.125537	0.0885374	0.183322
	110717274	uncharacterized LOC110717274	1.75566	2.62168	4.49542	1.14479	1.65736	1.10398	0.244174	0	0.116359	0.354224	0	0.346886	0.365891	0	0.228988	0.131627	0.139249	0.216243
	110708058	protein NUCLEAR FUSION DEFECTIVE 4-like	2.77523	1.78874	0.91079	4.64689	2.98809	3.73002	6.52549	6.36439	6.31213	5.95443	6.0491	6.73375	6.1297	6.79712	6.80469	7.45543	6.22083	7.04408
	110725244	beta-amyrin 28-oxidase-like	2.01898	4.71274	13.9212	2.19545	1.02921	0.873752	0.442255	0.0297015	0.602147	0.157121	0	0.688126	0.340822	0.291786	0.888749	0.408697	0.0360302	0.186507
	110687811	uncharacterized LOC110687811	3.36225	3.35753	6.10805	2.16529	3.05344	2.70887	1.1936	1.04744	0.808955	0.879521	1.28863	1.25606	0.76313	0.762223	0.945243	1.0009	0.695819	1.40942
	novel.14140	PF03330:Lytic transglycolase	0.632843	0.863294	1.53774	0.889453	0.184343	0.451441	0	0	0	0	0	0.0803816	0	0	0	0	0	0
	110722459	probable xyloglucan endotransglucosylase/hydrolase protein 6	15.1435	18.8234	20.075	12.1915	10.706	9.16257	6.95254	4.68321	6.13181	3.5699	3.09359	5.79851	2.98553	3.72747	3.94128	5.37015	6.03616	6.00406
	110707710	ephrin type-B receptor 3-like	2.17923	2.41494	3.29485	2.23178	1.654	2.07966	0.545551	1.34647	0.996574	1.09293	1.05415	1.09797	1.09	1.14314	0.937972	0.661704	1.06299	0.590509
	110737009	vesicle-associated protein 2-2-like%2C transcript variant X1	15.3329	14.6568	18.7703	18.1636	12.351	14.5906	9.43769	9.79925	11.5833	9.68098	11.4327	12.1215	9.3603	9.68598	9.61482	8.89413	8.90575	8.33805
	110687912	3-ketoacyl-CoA thiolase 2%2C peroxisomal	96.7991	98.661	111.84	100.097	92.7689	92.6131	70.1565	68.462	71.7357	62.1969	67.1928	72.7702	65.8442	62.2457	63.9718	68.2181	61.1311	69.2424
	110704302	pyruvate kinase 1%2C cytosolic-like%2C transcript variant X1	103.232	136.693	135.819	106.814	109.066	107.052	85.5581	80.986	86.3498	76.8018	84.16	81.7416	88.0911	90.9143	82.7773	80.2511	67.5765	75.6432
	110706616	phospho-2-dehydro-3-deoxyheptonate aldolase 1%2C chloroplastic-like	61.2004	65.1365	79.6367	55.8333	57.8832	54.2236	38.3979	35.6987	40.8635	32.7513	40.6966	35.7221	34.8667	36.3569	40.7126	41.2826	37.2589	34.7668
	110681835	adenine/guanine permease AZG1-like	2.52932	3.7941	3.09463	4.06462	2.19339	3.01962	1.03713	0.718521	1.17055	1.3575	0.904063	1.3183	1.27601	0.924357	1.25417	1.29472	1.46308	1.03128
	110724163	auxin transporter-like protein 4%2C transcript variant X1	8.02738	10.0108	12.3918	6.88641	5.37466	7.47846	3.43053	2.7496	3.53756	4.12586	3.66365	3.72843	3.16863	3.31877	4.58843	3.27417	3.49583	3.9512
	110693801	isoflavone 3'-hydroxylase-like	1.69097	1.96103	1.94193	1.18105	0.761764	0.864019	0.147669	0.208265	0.246296	0	0.0407624	0.0699288	0.132768	0.113666	0.0692427	0.199011	0.0842136	0.174369
	110705731	zinc finger protein CONSTANS-LIKE 2-like%2C transcript variant X1	31.7254	30.45	44.1131	28.1022	29.4653	28.1076	15.2467	15.3593	17.8707	14.7587	16.7301	18.2519	16.2908	11.5172	17.2736	17.7654	20.2522	17.3325
	110732672	metal transporter Nramp5-like	0.529139	0.877219	0.798409	0.582238	0.539473	0.660562	0	0.0291908	0.0887692	0	0	0.0588083	0.0744362	0	0.0291156	0.100418	0	0.0366601
	novel.13830	-	11.8257	22.3841	12.8733	11.0712	24.6919	10.4875	11.7234	5.34432	9.39572	7.65688	4.80512	5.21514	6.81396	9.75304	6.99635	4.97918	6.28047	5.97769
	novel.23744	PF05542:Protein of unknown function (DUF760)	3.94427	4.52793	3.90259	4.68745	1.08773	2.90592	0.880174	1.25562	1.09921	1.23284	1.37399	1.32228	1.45536	1.21482	0.683117	0.78534	0.692344	0.860125
	110736143	-	1.02882	1.3099	1.30462	0.686636	0.512802	0.502323	0.193167	0.242162	0.225015	0.106753	0.118492	0.0813104	0.257295	0.066083	0.181153	0.161981	0.0489601	0.0253437
	110717822	BTB/POZ and TAZ domain-containing protein 3-like	6.57936	6.76705	9.28284	6.01416	4.41486	5.12923	3.81308	3.34813	3.96454	3.29155	2.74883	3.10398	2.56886	3.13718	2.89621	2.48022	2.87543	2.7164
	110701373	peroxidase 47-like	2.29786	3.53755	2.96658	2.37971	1.60776	2.78983	0.634464	0.437464	0.28219	0.385699	0.793952	0.881321	0.253529	0.564335	0.317336	0.364823	0.43419	0.998909
	110735509	fasciclin-like arabinogalactan protein 1	43.2774	59.5626	54.3494	41.4894	48.4685	45.3135	39.6444	29.5265	37.7842	26.623	30.0686	28.6502	27.4418	27.0437	35.1434	32.139	28.4687	29.5932
	novel.26066	PF13639:Ring finger domain	1.89153	4.01386	3.57483	0.979456	0.749961	1.36433	0.0986517	0.371021	0	0.163559	0.217853	0.186866	0	0.404988	0.277549	0	0	0
	novel.39534	-	1.61049	4.12946	8.10014	2.3628	3.28388	2.41259	0.125991	0.473842	0.360238	0	0.139114	0.357979	0.151036	0.517223	0.118155	0.407509	0.431105	0
	110708674	heavy metal-associated isoprenylated plant protein 36-like	18.0356	10.8096	11.1297	12.452	13.9429	12.6039	18.0516	21.2664	25.3757	27.7142	22.7383	26.7262	20.5037	23.8766	21.5752	19.4157	19.4589	22.4855
	110723677	uncharacterized LOC110723677	1.62307	2.29612	2.29	1.72091	1.02438	1.00345	0.253951	0.238772	0.622375	0.330814	0.560802	0.481034	0.608865	0.484031	0.612403	0.273795	0.24827	0.342706
	novel.20105	-	1.13357	0.984052	1.92247	0.640339	1.68104	0.823343	0.193486	0	0.0922038	0	0	0	0	0	0	0	0	0
	110722566	uncharacterized LOC110722566	5.27409	34.1833	69.7031	1.89981	0.818253	4.23667	0.107635	0	0	0	0	0.917468	0	0.110466	0.403763	0.232091	0	0
	110738477	putative aconitate hydratase%2C cytoplasmic	67.981	75.9499	69.3162	66.5546	46.1348	67.9302	36.2519	41.2301	42.896	34.5515	51.3856	46.0149	45.0583	39.5801	36.2671	36.6096	36.5371	38.1834
	110715738	uncharacterized LOC110715738	24.1773	27.2413	43.4363	21.0501	27.4852	17.5217	9.97601	7.49119	8.04024	8.26983	7.5405	9.13122	8.34728	8.03959	9.92067	10.8999	10.3092	13.5191
	novel.26870	-	7.42615	10.2525	8.14923	6.57878	7.93605	6.96969	3.02379	1.26358	2.48164	2.64589	1.94759	3.73889	3.52418	2.1551	1.89049	3.07896	2.68243	3.57052
	110697084	CEN-like protein 1	8.50452	16.6405	26.5434	8.17836	3.32186	5.1843	0.362903	0.341212	0.148232	0.0429766	0.0572429	0.392806	0.0621489	0.0532071	0.0972379	0.391261	0	0
	110730808	cationic peroxidase 1-like	0.145079	4.25873	5.78446	1.25206	0.0986082	0.482967	0	0	0.0432688	0	0	0	0	0	0	0	0	0
	110691567	probable calcium-binding protein CML49	2.6799	7.49622	10.0256	2.39691	1.42822	2.12896	0.457424	0.0537604	0.272476	0.047399	0.0631334	0.703993	0.274177	0.352094	0.589842	0.678107	0.195647	0.337582
	110691538	uncharacterized protein At5g39570-like	61.0371	61.0059	82.0352	52.3519	54.9683	52.2306	36.792	32.4332	39.3657	34.4097	35.7328	38.7303	31.223	31.2771	33.8883	33.1664	32.1863	40.0056
	110715710	uncharacterized LOC110715710	174.107	186.911	217.824	155.203	104.307	142.088	95.5402	78.9359	89.392	95.7033	90.5659	104.943	72.1475	90.2207	90.8486	90.1178	71.5281	80.675
	novel.21531	PF12023:Domain of unknown function (DUF3511)	8.89703	9.93664	12.3326	6.46593	8.7525	7.69031	5.03094	3.21472	4.84143	4.69688	4.15271	5.36618	3.22044	3.60929	5.54256	4.05489	3.78828	3.97961
	110711825	probable serine/threonine-protein kinase WNK9	19.3699	21.148	26.1352	19.3983	8.8059	13.0665	7.60466	6.63134	8.71111	7.09951	6.86041	8.17935	6.75817	6.40135	6.81674	6.51774	6.64888	6.94011
	110710474	replication protein A 32 kDa subunit A-like%2C transcript variant X1	12.3019	13.84	10.4739	13.8384	21.9487	19.5938	36.7867	31.1245	26.8055	36.3548	32.3187	31.0219	36.4014	41.5351	38.3268	33.8651	28.445	36.0319
	novel.6127	-	0.840583	1.74943	2.94468	0.703117	0.362576	0.839487	0.36421	0.199757	0.34712	0.15096	0.33512	0.287452	0.472993	0.0622986	0.113853	0.0981675	0.0692344	0.0358385
	novel.28513	-	7.06771	10.1958	19.0495	8.08994	7.7746	4.33416	1.57145	1.97003	1.99695	1.97815	1.47807	1.37807	2.58154	3.16585	2.94743	1.56875	3.12001	2.81774
	110693867	uncharacterized LOC110693867	4.6311	5.25644	6.02752	2.4538	5.70977	3.76459	2.32545	0.760506	1.25271	0.754329	0.558185	1.62788	0.606024	1.03766	1.32746	0.327021	0.922551	1.19387
	110719482	galactoside 2-alpha-L-fucosyltransferase-like	0.198997	0.598223	0.618725	0.377825	0.236698	0.33123	0	0	0	0	0	0	0	0	0	0	0	0
	novel.6060	PF04727:ELMO/CED-12 family	3.19545	3.75273	4.73791	3.08193	6.24216	3.02076	3.02272	1.67939	2.68446	1.74643	2.22503	2.25555	2.90985	2.16217	2.5985	1.62946	1.14921	2.00095
	110699305	ethylene-responsive transcription factor ABI4-like	1.08665	1.68137	1.24214	0.773682	0.323128	1.04001	0.212525	0.0799289	0.162042	0.105706	0.140796	0.261667	0.0764315	0.0654349	0.0996538	0.114566	0.16968	0.100381
	110715932	F-box protein SKIP1-like	1.11515	2.07058	3.85477	1.15488	1.30747	0.89096	0.0523442	0.098431	0.349216	0.0433918	0.462368	0.396601	0.250997	0.107442	0.0490887	0.169303	0.179106	0.123617
	110692761	-	1.73986	2.3318	2.43683	1.89667	1.07364	1.32606	1.0101	0.8891	1.10608	1.0155	0.711894	0.753116	0.515271	0.264681	0.685262	0.509757	0.490248	0.558299
	novel.39496	-	1.65054	4.64459	6.37877	1.33774	2.78024	1.36172	0.404216	0.506741	0.385249	0.502626	0.669475	0.829471	0.403807	0.483992	0.315897	0.290535	0.384197	0.238651
	110695606	cytochrome P450 CYP82D47-like	0.31387	0.847682	0.65755	0.443251	0.174545	0.227971	0	0	0.0255298	0.0222055	0	0	0	0	0	0	0	0
	novel.4903	PF04199:Putative cyclase	1.28865	1.96174	4.5498	1.6827	3.59872	2.40608	0.788974	0.346181	0.852213	0.872049	0.696919	0.846868	0.756648	0.971676	0.98654	0.737209	0.779896	0.683194
	110730191	uncharacterized LOC110730191	28.5451	28.378	34.2424	24.4594	20.8103	19.7212	13.6557	12.7705	15.9538	12.4157	12.9703	13.9763	14.522	12.9977	12.0835	13.3772	13.9005	14.3476
	110694399	F-box protein SKIP28-like	6.43819	5.91251	9.7961	5.93914	4.5782	3.7282	2.28556	1.95793	2.32354	1.34732	2.46753	2.45327	1.82659	1.61592	1.61947	1.36898	1.50617	2.57886
	novel.37124	-	2.85016	7.27403	6.33988	3.98876	1.80632	2.92337	0.940099	0.407957	0.206766	0.359684	0.718625	0.479428	0.866904	1.41014	0.542542	0.701696	0.659845	0.853906
	110720125	peroxidase 57-like	0.72992	0.871256	1.80223	1.22837	0.55813	0.592286	0.128481	0.161069	0.16327	0	0	0.202807	0.0513404	0.0439537	0.0401635	0	0	0.101141
	110720217	-	1.57107	2.67584	2.13237	1.2845	0.547967	1.03225	0.155251	0.0729858	0.22195	0.128699	0.214277	0.624913	0.139585	0.0398339	0.109197	0.0836914	0.221343	0
	novel.14702	-	2.65906	1.83996	3.80604	1.91567	2.59312	1.27006	0.108533	0	0	0	0	0.205584	0.130108	0	0	0.234029	0	0.128157
	novel.12109	PF00664:ABC transporter transmembrane region|PF00005:ABC transporter	0.300354	0.471088	0.902814	0.338101	0.758891	0.352129	0.0858156	0.0576331	0.0467365	0.0406507	0.0947536	0.0812759	0.205749	0.125819	0.114969	0.0528694	0.167792	0.043428
	novel.25807	-	0	2.98968	4.58365	1.95688	1.28431	1.72157	1.12035	0.8193	1.06778	0.696554	0.412346	1.06108	0.596915	0.415214	0.554521	0.704607	0.461441	0.477721
	novel.22840	-	1.5483	2.73792	1.64757	1.16615	0.861018	0.890281	0.30832	0.124239	0.167916	0.292101	0.1459	0.250294	0.211205	0.0904089	0.123919	0.18995	0.100474	0.156029
[truncated: 19,570 more rows]
