# Supplementary material for: Investigation into the underlying regulatory mechanisms shaping inflorescence architecture in Chenopodium quinoa
Source: BMC Genomics. 2019 Aug 17;20:658. doi: 10.1186/s12864-019-6027-0 (PMC6698048; doi:10.1186/s12864-019-6027-0)
Supplement: Supplementary file 9 — Table S7. Transcription factors identified in different modules. (XLSX 33 kb) [file 12864_2019_6027_MOESM9_ESM.xlsx]

## Sheet: Table S7
Table S7 Transcription factors identified in different modules
The Turquoise module				The Blue module				The Green module				The Black module				The Pink module
Gene ID	TF family	Best hit in A.thaliana	Description for the best hit	Gene ID	TF family	Best hit in A.thaliana	Description for the best hit	Gene ID	TF family	Best hit in A.thaliana	Description for the best hit	Gene ID	TF family	Best hit in A.thaliana	Description for the best hit	Gene ID	TF family	Best hit in A.thaliana	Description for the best hit
110715802	AP2	AT1G79700.2	AP2 family protein	110708241	ARF	AT5G37020.1	auxin response factor 8	novel.20245	AP2	AT4G37750.1	AP2 family protein	novel.844	B3	AT4G33280.1	B3 family protein	novel.9281	B3	AT4G33280.1	B3 family protein
110721890	AP2	AT1G79700.2	AP2 family protein	110711152	ARF	AT5G37020.1	auxin response factor 8	110686791	B3	AT4G31620.1	B3 family protein	110737571	BES1	AT1G78700.1	BES1/BZR1 homolog 4	110711979	Dof	AT2G28510.1	Dof family protein
novel.26988	AP2	AT5G57390.1	AINTEGUMENTA-like 5	110724952	ARF	AT4G30080.1	auxin response factor 16	110703186	B3	AT4G33280.1	B3 family protein	110717322	C2H2	AT5G56200.1	C2H2 family protein	110691257	G2-like	AT1G25550.1	G2-like family protein
110710476	ARF	AT1G19220.1	auxin response factor 19	novel.34815	ARF	AT5G62000.3	auxin response factor 2	110720768	B3	AT5G18000.1	VERDANDI	110725329	C2H2	AT1G75710.1	C2H2-like zinc finger protein	110729692	HD-ZIP	AT4G00730.1	HD-ZIP family protein
110715974	ARF	AT1G19220.1	auxin response factor 19	110701576	ARR-B	AT2G25180.1	response regulator 12	110721013	B3	AT4G33280.1	B3 family protein	110698972	C3H	AT3G19360.1	C3H family protein	110698679	LFY	AT5G61850.1	floral meristem identity control protein LEAFY (LFY)
110725127	ARF	AT2G46530.1	auxin response factor 11	110737200	ARR-B	AT4G31920.1	response regulator 10	110723560	B3	AT5G42700.1	B3 family protein	110708629	C3H	AT1G03790.1	C3H family protein	novel.22515	MIKC_MADS	AT5G20240.1	MIKC_MADS family protein
110738978	ARF	AT4G30080.1	auxin response factor 16	110692058	B3	AT3G18990.1	B3 family protein	110727046	B3	AT4G33280.1	B3 family protein	110736053	C3H	AT1G03790.1	C3H family protein	110736045	M-type_MADS	AT5G48670.1	AGAMOUS-like 80
110710253	ARR-B	AT1G67710.1	response regulator 11	110701298	B3	AT4G33280.1	B3 family protein	110682321	bHLH	AT4G36930.1	bHLH family protein	novel.34398	C3H	AT3G19360.1	C3H family protein	110708638	MYB_related	AT3G21430.2	DNA binding
110712402	ARR-B	AT1G67710.1	response regulator 11	110708295	B3	AT4G33280.1	B3 family protein	110690045	bHLH	AT4G36930.1	bHLH family protein	novel.34399	C3H	AT3G19360.1	C3H family protein	110719982	RAV	AT1G13260.1	related to ABI3/VP1 1
110703348	B3	AT3G18990.1	B3 family protein	110726333	B3	AT4G33280.1	B3 family protein	110699302	bHLH	AT2G40200.1	bHLH family protein	110706778	Dof	AT2G28510.1	Dof family protein	110729369	Trihelix	AT5G03680.1	Trihelix family protein
110705005	B3	AT3G18990.1	B3 family protein	novel.32828	B3	AT4G33280.1	B3 family protein	110703894	bHLH	AT3G26744.1	bHLH family protein	110725731	MIKC_MADS	AT5G20240.1	MIKC_MADS family protein	110685646	YABBY	AT1G69180.1	YABBY family protein
110713279	B3	AT3G18990.1	B3 family protein	novel.8172	B3	AT4G33280.1	B3 family protein	110707211	bHLH	AT2G42280.1	bHLH family protein	novel.4708	M-type_MADS	AT5G55690.1	M-type_MADS family protein
110737994	B3	AT3G18990.1	B3 family protein	110682535	bHLH	AT1G27660.1	bHLH family protein	110714201	bHLH	AT4G37850.1	bHLH family protein	110700012	MYB	AT1G69560.1	myb domain protein
110738547	B3	AT4G31690.1	B3 family protein	110687809	bHLH	AT3G07340.1	bHLH family protein	110728106	bHLH	AT2G20180.2	phytochrome interacting factor 3-like 5	110704415	MYB	AT3G28470.1	MYB family protein
110686586	BBR-BPC	AT2G01930.1	basic pentacysteine1	110688662	bHLH	AT3G50330.1	bHLH family protein	110731636	bHLH	AT4G00870.1	bHLH family protein	110735238	MYB	AT3G28470.1	MYB family protein
110692413	BBR-BPC	AT2G01930.1	basic pentacysteine1	110690485	bHLH	AT2G24260.1	LJRHL1-like 1	novel.35611	bHLH	AT4G34530.1	cryptochrome-interacting basic-helix-loop-helix 1	110687197	MYB_related	AT5G04760.1	MYB family protein
110736467	BES1	AT1G78700.1	BES1/BZR1 homolog 4	110694167	bHLH	AT1G10610.1	bHLH family protein	110721063	bZIP	AT3G30530.1	basic leucine-zipper 42	novel.40662	Nin-like	AT2G43500.1	Nin-like family protein
110683995	bHLH	AT5G50915.2	bHLH family protein	110698882	bHLH	AT4G37850.1	bHLH family protein	110725885	bZIP	AT5G44080.1	bZIP family protein	110711872	Trihelix	AT2G33550.1	Trihelix family protein
110684406	bHLH	AT3G20640.1	bHLH family protein	110701641	bHLH	AT5G37800.1	RHD SIX-LIKE 1	110735704	bZIP	AT5G44080.1	bZIP family protein
110685037	bHLH	AT4G09820.1	bHLH family protein	110702898	bHLH	AT1G73830.1	BR enhanced expression 3	110683670	C2H2	AT5G03150.1	C2H2-like zinc finger protein
110688940	bHLH	AT3G28857.1	bHLH family protein	110716034	bHLH	AT2G43140.2	bHLH family protein	110686139	C2H2	AT1G26610.1	C2H2-like zinc finger protein
110691429	bHLH	AT2G42280.1	bHLH family protein	110717720	bHLH	AT2G20180.1	phytochrome interacting factor 3-like 5	110696006	C2H2	AT3G57670.1	C2H2 family protein
110693067	bHLH	AT4G14410.2	bHLH family protein	110724816	bHLH	AT2G31210.1	bHLH family protein	110700166	C2H2	AT1G03840.1	C2H2 family protein
110693169	bHLH	AT3G20640.1	bHLH family protein	110726037	bHLH	AT2G42280.1	bHLH family protein	110701508	C2H2	AT3G57670.1	C2H2 family protein
110693447	bHLH	AT5G54680.1	bHLH family protein	110738737	bHLH	AT1G05710.3	bHLH family protein	110705327	C2H2	AT3G57670.1	C2H2 family protein
110693480	bHLH	AT1G61660.1	bHLH family protein	novel.33752	bHLH	AT2G31210.1	bHLH family protein	110707234	C2H2	AT3G57670.1	C2H2 family protein
110694991	bHLH	AT4G09820.1	bHLH family protein	novel.4653	bHLH	AT2G16910.1	bHLH family protein	110722109	C2H2	AT1G26610.1	C2H2-like zinc finger protein
110695361	bHLH	AT4G00120.1	bHLH family protein	110685557	bZIP	AT1G42990.1	basic region/leucine zipper motif 60	110722283	C2H2	AT5G06070.1	C2H2 family protein
110697154	bHLH	AT1G62975.1	bHLH family protein	110686927	bZIP	AT3G58120.1	bZIP family protein	110723684	C2H2	AT1G24625.1	zinc finger protein 7
110697781	bHLH	AT3G22100.1	bHLH family protein	110691401	bZIP	AT5G06839.3	bZIP family protein	110729994	C2H2	AT4G17810.1	C2H2 family protein
110697986	bHLH	AT5G08130.6	bHLH family protein	110695771	bZIP	AT1G19490.1	bZIP family protein	110690891	C3H	AT4G29190.1	C3H family protein
110698827	bHLH	AT3G20640.1	bHLH family protein	110697372	bZIP	AT3G62420.1	basic region/leucine zipper motif 53	110711627	CO-like	AT2G33500.2	B-box type zinc finger protein with CCT domain
110701254	bHLH	AT1G09530.2	phytochrome interacting factor 3	110704486	bZIP	AT5G11260.1	bZIP family protein	110724724	DBB	AT1G75540.1	salt tolerance homolog2
110702426	bHLH	AT4G37850.1	bHLH family protein	110708430	bZIP	AT5G28770.2	bZIP family protein	110695891	EIL	AT5G65100.1	EIL family protein
110706296	bHLH	AT4G37850.1	bHLH family protein	110714268	bZIP	AT1G58110.1	bZIP family protein	110683154	ERF	AT5G11590.1	ERF family protein
110710653	bHLH	AT2G41130.1	bHLH family protein	110725208	bZIP	AT1G58110.1	bZIP family protein	110683969	ERF	AT4G25470.1	C-repeat/DRE binding factor 2
110712886	bHLH	AT5G57150.1	bHLH family protein	110725850	bZIP	AT1G43700.1	VIRE2-interacting protein 1	110693654	ERF	AT5G44210.1	erf domain protein 9
110713348	bHLH	AT4G37850.1	bHLH family protein	110737092	bZIP	AT5G28770.2	bZIP family protein	110693935	ERF	AT4G27950.1	cytokinin response factor 4
110714058	bHLH	AT1G68920.3	bHLH family protein	110738034	bZIP	AT3G62420.1	basic region/leucine zipper motif 53	110697411	ERF	AT4G25480.1	dehydration response element B1A
110714964	bHLH	AT1G25330.1	bHLH family protein	novel.33169	bZIP	AT3G56850.1	ABA-responsive element binding protein 3	110705576	ERF	AT5G11590.1	ERF family protein
110715406	bHLH	AT3G07340.1	bHLH family protein	110681880	C2H2	AT2G02070.1	indeterminate(ID)-domain 5	110723360	ERF	AT1G75490.1	ERF family protein
110716316	bHLH	AT3G24140.1	bHLH family protein	110684112	C2H2	AT5G59820.1	C2H2 family protein	110729512	ERF	AT4G27950.1	cytokinin response factor 4
110721486	bHLH	AT4G00050.1	bHLH family protein	110688475	C2H2	AT5G59820.1	C2H2 family protein	110688769	FAR1	AT4G38180.1	FAR1-related sequence 5
110723262	bHLH	AT1G27660.1	bHLH family protein	110692172	C2H2	AT1G27730.1	salt tolerance zinc finger	110686408	G2-like	AT5G42630.1	G2-like family protein
110724202	bHLH	AT1G73830.1	BR enhanced expression 3	110692644	C2H2	AT1G27730.1	salt tolerance zinc finger	110682492	GATA	AT3G50870.1	GATA family protein
110724784	bHLH	AT1G27660.1	bHLH family protein	110695051	C2H2	AT2G02070.1	indeterminate(ID)-domain 5	110685799	GATA	AT3G50870.1	GATA family protein
110726386	bHLH	AT4G00050.1	bHLH family protein	110698786	C2H2	AT2G28710.1	C2H2 family protein	110715564	GATA	AT4G26150.1	cytokinin-responsive gata factor 1
110729753	bHLH	AT1G12540.1	bHLH family protein	110699615	C2H2	AT5G03740.1	histone deacetylase 2C	110724654	GATA	AT3G21175.1	ZIM-like 1
110730413	bHLH	AT3G28857.1	bHLH family protein	110719042	C2H2	AT5G03510.1	C2H2 family protein	110682413	GRAS	AT3G49950.1	GRAS family protein
110730577	bHLH	AT1G68810.1	bHLH family protein	110726371	C2H2	AT2G45120.1	C2H2-like zinc finger protein	110682480	GRAS	AT5G66770.1	GRAS family protein
110732543	bHLH	AT1G32640.1	bHLH family protein	110730870	C2H2	AT5G03510.1	C2H2 family protein	110717078	GRAS	AT3G49950.1	GRAS family protein
110732803	bHLH	AT4G00870.1	bHLH family protein	110735014	C2H2	AT2G28710.1	C2H2 family protein	110717890	GRAS	AT4G37650.1	GRAS family protein
110735364	bHLH	AT3G20640.1	bHLH family protein	110737201	C2H2	AT5G56200.1	C2H2 family protein	110738544	GRAS	AT4G37650.1	GRAS family protein
110737088	bHLH	AT4G02590.2	bHLH family protein	110738457	C2H2	AT2G28200.1	C2H2 family protein	110738890	GRF	AT4G24150.1	growth-regulating factor 8
novel.16984	bHLH	AT1G09530.2	phytochrome interacting factor 3	110681877	C3H	AT5G18550.1	C3H family protein	110723397	HD-ZIP	AT5G15150.1	homeobox 3
novel.21190	bHLH	AT5G50915.2	bHLH family protein	110689502	C3H	AT5G07500.1	C3H family protein	110712195	HD-ZIP	AT1G69780.1	HD-ZIP family protein
novel.28818	bHLH	AT4G30980.1	LJRHL1-like 2	110691466	C3H	AT2G41900.1	CCCH-type zinc finger protein with ARM repeat domain	110690418	HD-ZIP	AT1G69780.1	HD-ZIP family protein
novel.34829	bHLH	AT5G50915.2	bHLH family protein	110699286	C3H	AT2G40140.2	C3H family protein	110685407	HSF	AT3G22830.1	heat shock transcription factor A6B
110682168	bZIP	AT5G10030.1	TGACG motif-binding factor 4	110733450	C3H	AT2G40140.2	C3H family protein	110686357	HSF	AT1G46264.1	heat shock transcription factor B4
110685841	bZIP	AT1G75390.1	basic leucine-zipper 44	110734518	C3H	AT3G12130.1	C3H family protein	110688732	HSF	AT1G46264.1	heat shock transcription factor B4
110692916	bZIP	AT1G75390.1	basic leucine-zipper 44	novel.31937	C3H	AT3G44785.1	C3H family protein	110736313	HSF	AT1G46264.1	heat shock transcription factor B4
110695740	bZIP	AT2G36270.1	bZIP family protein	110707753	CPP	AT4G29000.1	Tesmin/TSO1-like CXC domain-containing protein	110697873	MIKC_MADS	AT3G02310.1	MIKC_MADS family protein
110696474	bZIP	AT1G77920.1	bZIP family protein	110682299	ERF	AT5G61890.1	ERF family protein	110702950	MIKC_MADS	AT5G13790.1	AGAMOUS-like 15
110705736	bZIP	AT3G30530.1	basic leucine-zipper 42	110688032	ERF	AT3G14230.1	related to AP2 2	110705778	MIKC_MADS	AT3G02310.1	MIKC_MADS family protein
110717338	bZIP	AT5G10030.1	TGACG motif-binding factor 4	110689790	ERF	AT1G72360.1	ERF family protein	110709833	MIKC_MADS	AT4G37940.1	AGAMOUS-like 21
110718856	bZIP	AT4G38900.3	bZIP family protein	110696339	ERF	AT4G27950.1	cytokinin response factor 4	110711226	MIKC_MADS	AT1G24260.1	MIKC_MADS family protein
110724773	bZIP	AT1G75390.1	basic leucine-zipper 44	110703157	ERF	AT1G15360.1	ERF family protein	110713720	MIKC_MADS	AT3G57230.1	AGAMOUS-like 16
110727626	bZIP	AT1G75390.1	basic leucine-zipper 44	110703442	ERF	AT4G13040.1	ERF family protein	110722242	MIKC_MADS	AT3G02310.1	MIKC_MADS family protein
110729388	bZIP	AT2G36270.1	bZIP family protein	110704250	ERF	AT2G33710.1	ERF family protein	110723316	MIKC_MADS	AT3G54340.1	MIKC_MADS family protein
110737741	bZIP	AT3G58120.1	bZIP family protein	110717775	ERF	AT3G23230.1	ERF family protein	novel.1967	MIKC_MADS	AT4G24540.1	AGAMOUS-like 24
novel.10604	bZIP	AT3G12250.1	TGACG motif-binding factor 6	110739078	ERF	AT2G47520.1	ERF family protein	novel.36759	MIKC_MADS	AT2G22540.1	MIKC_MADS family protein
novel.25125	bZIP	AT1G08320.2	bZIP family protein	110688740	FAR1	AT4G15090.1	FAR1 family protein	novel.38913	MIKC_MADS	AT2G22540.1	MIKC_MADS family protein
110682222	C2H2	AT5G22890.1	C2H2 family protein	110691503	FAR1	AT1G80010.1	FAR1-related sequence 8	110682575	M-type_MADS	AT5G55690.1	M-type_MADS family protein
110684076	C2H2	AT5G44160.1	C2H2-like zinc finger protein	110702639	FAR1	AT1G10240.1	FAR1-related sequence 11	110706331	M-type_MADS	AT2G03060.2	AGAMOUS-like 30
110684258	C2H2	AT1G08290.1	WIP domain protein 3	110715432	FAR1	AT4G38180.1	FAR1-related sequence 5	110682220	MYB	AT5G10280.1	myb domain protein 92
110684323	C2H2	AT1G55110.1	indeterminate(ID)-domain 7	110717697	FAR1	AT3G59470.2	FAR1 family protein	110687069	MYB	AT4G05100.1	myb domain protein 74
110689612	C2H2	AT1G08290.1	WIP domain protein 3	110718667	FAR1	AT4G15090.1	FAR1 family protein	110688951	MYB	AT3G28910.1	myb domain protein 30
110692418	C2H2	AT1G68130.1	indeterminate(ID)-domain 14	110719106	FAR1	AT4G38180.1	FAR1-related sequence 5	110693965	MYB	AT3G23250.1	myb domain protein 15
110695527	C2H2	AT1G27730.1	salt tolerance zinc finger	110723871	FAR1	AT4G15090.1	FAR1 family protein	110714969	MYB	AT1G08810.1	myb domain protein 60
110705829	C2H2	AT5G10970.1	C2H2 family protein	110734819	FAR1	AT4G38180.1	FAR1-related sequence 5	110717907	MYB	AT5G10280.1	myb domain protein 92
110714486	C2H2	AT1G75710.1	C2H2-like zinc finger protein	110737831	FAR1	AT4G38180.1	FAR1-related sequence 5	110720643	MYB	AT5G57620.1	myb domain protein 36
110714521	C2H2	AT3G60580.1	C2H2-like zinc finger protein	110738802	FAR1	AT3G59470.2	FAR1 family protein	110721094	MYB	AT5G57620.1	myb domain protein 36
110719858	C2H2	AT1G55110.1	indeterminate(ID)-domain 7	novel.1569	FAR1	AT4G15090.1	FAR1 family protein	110693512	MYB	AT4G21440.1	MYB-like 102
110720646	C2H2	AT5G57520.1	zinc finger protein 2	novel.1619	FAR1	AT4G15090.1	FAR1 family protein	110701261	MYB	AT1G09540.1	myb domain protein 61
110729392	C2H2	AT5G03740.1	histone deacetylase 2C	novel.27799	FAR1	AT4G38180.1	FAR1-related sequence 5	110705094	MYB	AT1G75250.1	RAD-like 6
110730863	C2H2	AT5G22890.1	C2H2 family protein	novel.32773	FAR1	AT4G38180.1	FAR1-related sequence 5	novel.24493	MYB	AT2G38090.1	MYB family protein
110732910	C2H2	AT3G23130.1	C2H2 family protein	110738248	G2-like	AT2G25180.1	response regulator 12	110690371	NAC	AT1G56010.2	NAC domain containing protein 1
110734129	C2H2	AT3G23130.1	C2H2 family protein	110691215	GATA	AT3G54810.2	GATA family protein	110738577	NAC	AT2G17040.1	NAC domain containing protein 36
110738109	C2H2	AT5G03740.1	histone deacetylase 2C	110715565	GATA	AT5G25830.1	GATA transcription factor 12	110738290	Nin-like	AT4G35270.1	Nin-like family protein
110740119	C2H2	AT5G10970.1	C2H2 family protein	novel.406	GATA	AT3G54810.2	GATA family protein	110740093	Nin-like	AT4G35270.1	Nin-like family protein
110689245	C3H	AT3G12130.1	C3H family protein	110691853	GRAS	AT5G48150.1	GRAS family protein	110723095	TALE	AT2G23760.2	BEL1-like homeodomain 4
110696031	C3H	AT5G12850.1	CCCH-type zinc finger protein with ARM repeat domain	110693846	GRAS	AT5G52510.1	SCARECROW-like 8	110705456	TALE	AT4G32980.1	homeobox gene 1
110702510	C3H	AT3G08505.1	C3H family protein	110715280	GRAS	AT1G07530.1	SCARECROW-like 14	110715387	TALE	AT4G32980.1	homeobox gene 1
110714708	C3H	AT5G18550.1	C3H family protein	110729611	GRAS	AT5G52510.1	SCARECROW-like 8	110687410	TALE	AT1G62360.1	KNOX/ELK homeobox transcription factor
110716177	C3H	AT2G47850.1	C3H family protein	110740086	GRAS	AT3G54220.1	GRAS family protein	110685237	TCP	AT3G15030.2	TCP family protein
110729154	C3H	AT2G32930.2	zinc finger nuclease 2	110700706	HB-other	AT4G12750.1	Homeodomain-like transcriptional regulator	110690407	TCP	AT1G69690.1	TCP family protein
110736431	C3H	AT3G02830.1	zinc finger protein 1	110726082	HB-other	AT5G44180.2	Homeodomain-like transcriptional regulator	110700571	TCP	AT3G47620.1	TEOSINTE BRANCHED, cycloidea and PCF (TCP) 14
novel.27043	C3H	AT2G19810.1	C3H family protein	110723559	HD-ZIP	AT4G40060.1	homeobox protein 16	110712323	TCP	AT1G69690.1	TCP family protein
110697210	CAMTA	AT4G16150.1	calmodulin binding;transcription regulators	110682129	HD-ZIP	AT4G36740.1	homeobox protein 40	110716255	TCP	AT5G23280.1	TCP family protein
110705731	CO-like	AT3G02380.1	CONSTANS-like 2	novel.29124	HD-ZIP	AT4G36740.1	homeobox protein 40	110721976	TCP	AT3G15030.2	TCP family protein
110710709	CO-like	AT1G25440.1	B-box type zinc finger protein with CCT domain	novel.17560	HD-ZIP	AT5G65310.2	homeobox protein 5	110726478	TCP	AT3G47620.1	TEOSINTE BRANCHED, cycloidea and PCF (TCP) 14
110720629	CO-like	AT5G57660.1	CONSTANS-like 5	110698785	HD-ZIP	AT1G79840.1	HD-ZIP family protein	110737775	TCP	AT3G15030.2	TCP family protein
110721084	CO-like	AT5G57660.1	CONSTANS-like 5	110705556	HD-ZIP	AT4G32880.1	homeobox gene 8	110709421	Trihelix	AT5G03680.1	Trihelix family protein
110733919	CO-like	AT1G25440.1	B-box type zinc finger protein with CCT domain	110697089	HD-ZIP	AT4G00730.1	HD-ZIP family protein	110701848	WOX	AT3G18010.1	WUSCHEL related homeobox 1
novel.40052	CPP	AT4G29000.1	Tesmin/TSO1-like CXC domain-containing protein	110716924	HRT-like	AT5G56780.1	effector of transcription2	110692073	WOX	AT3G18010.1	WUSCHEL related homeobox 1
110702767	DBB	AT1G78600.1	light-regulated zinc finger protein 1	novel.43853	HRT-like	AT5G56780.1	effector of transcription2	110682067	WRKY	AT4G39410.1	WRKY DNA-binding protein 13
110737854	DBB	AT1G78600.1	light-regulated zinc finger protein 1	110682304	HSF	AT4G36990.1	heat shock factor 4	110695228	WRKY	AT4G39410.1	WRKY DNA-binding protein 13
110738796	DBB	AT1G06040.1	DBB family protein	110711608	HSF	AT4G13980.1	HSF family protein	110706462	WRKY	AT4G24240.1	WRKY DNA-binding protein 7
110686635	Dof	AT5G62940.1	Dof family protein	110718123	HSF	AT4G36990.1	heat shock factor 4	110710092	WRKY	AT5G43290.1	WRKY DNA-binding protein 49
110688443	Dof	AT3G55370.3	OBF-binding protein 3	110734445	HSF	AT3G22830.1	heat shock transcription factor A6B	110720500	WRKY	AT2G44745.1	WRKY family protein
110688977	Dof	AT5G39660.1	cycling DOF factor 2	110689981	LBD	AT1G06280.1	LOB domain-containing protein 2	110721539	WRKY	AT2G44745.1	WRKY family protein
110693580	Dof	AT1G51700.1	DOF zinc finger protein 1	110696735	LBD	AT3G49940.1	LOB domain-containing protein 38	110723405	WRKY	AT5G15130.1	WRKY DNA-binding protein 72
110693638	Dof	AT1G28310.2	Dof family protein	110699889	LBD	AT1G06280.1	LOB domain-containing protein 2	110735049	WRKY	AT1G13960.1	WRKY DNA-binding protein 4
110706867	Dof	AT1G51700.1	DOF zinc finger protein 1	110705819	LBD	AT3G27650.1	LOB domain-containing protein 25	110707964	YABBY	AT2G26580.1	YABBY family protein
110706931	Dof	AT1G28310.2	Dof family protein	110720406	LBD	AT3G02550.1	LOB domain-containing protein 41	novel.35239	YABBY	AT2G45190.1	YABBY family protein
novel.27955	Dof	AT3G55370.2	OBF-binding protein 3	110728201	LBD	AT3G02550.1	LOB domain-containing protein 41	110717138	ZF-HD	AT1G14440.1	homeobox protein 31
110682654	EIL	AT3G20770.1	EIL family protein	novel.25358	LBD	AT1G06280.1	LOB domain-containing protein 2
110687064	ERF	AT2G20880.1	ERF family protein	110682074	MIKC_MADS	AT2G22540.1	MIKC_MADS family protein
110689144	ERF	AT3G16770.1	ethylene-responsive element binding protein	110707171	MIKC_MADS	AT5G13790.1	AGAMOUS-like 15
110690457	ERF	AT5G61890.1	ERF family protein	110714899	MIKC_MADS	AT2G22540.1	MIKC_MADS family protein
110698661	ERF	AT1G15360.1	ERF family protein	110740058	MIKC_MADS	AT4G37940.1	AGAMOUS-like 21
110699305	ERF	AT2G40220.1	ERF family protein	novel.26498	MIKC_MADS	AT5G13790.1	AGAMOUS-like 15
110702506	ERF	AT5G51990.1	C-repeat-binding factor 4	110685095	M-type_MADS	AT5G60440.1	AGAMOUS-like 62
110705124	ERF	AT1G15360.1	ERF family protein	110700779	M-type_MADS	AT5G60440.1	AGAMOUS-like 62
110707647	ERF	AT1G15360.1	ERF family protein	110701477	M-type_MADS	AT5G60440.1	AGAMOUS-like 62
110707720	ERF	AT5G11590.1	ERF family protein	110707559	M-type_MADS	AT3G30260.1	AGAMOUS-like 79
110709636	ERF	AT1G78080.1	related to AP2 4	110708864	M-type_MADS	AT5G60440.1	AGAMOUS-like 62
110711921	ERF	AT5G13330.1	related to AP2 6l	110728447	M-type_MADS	AT2G34440.1	AGAMOUS-like 29
110714262	ERF	AT4G11140.1	cytokinin response factor 1	110729417	M-type_MADS	AT5G60440.1	AGAMOUS-like 62
110714390	ERF	AT1G21910.1	ERF family protein	110735861	M-type_MADS	AT5G60440.1	AGAMOUS-like 62
110714401	ERF	AT2G44940.1	ERF family protein	110736081	M-type_MADS	AT5G60440.1	AGAMOUS-like 62
110722649	ERF	AT4G23750.1	cytokinin response factor 2	110738530	M-type_MADS	AT5G26630.1	M-type_MADS family protein
110725036	ERF	AT1G01250.1	ERF family protein	110740130	M-type_MADS	AT2G24840.1	AGAMOUS-like 61
110725455	ERF	AT1G15360.1	ERF family protein	110681615	MYB	AT2G32460.2	myb domain protein 101
110730331	ERF	AT5G51190.1	ERF family protein	110683971	MYB	AT3G13890.2	myb domain protein 26
110730461	ERF	AT4G17500.1	ethylene responsive element binding factor 1	110685784	MYB	AT3G49690.1	myb domain protein 84
110732361	ERF	AT2G44940.1	ERF family protein	110689432	MYB	AT3G23250.1	myb domain protein 15
110733648	ERF	AT5G25190.1	ERF family protein	110692372	MYB	AT5G57620.1	myb domain protein 36
110734990	ERF	AT3G16770.1	ethylene-responsive element binding protein	110693034	MYB	AT5G16770.2	myb domain protein 9
novel.15053	ERF	AT1G15360.1	ERF family protein	110699426	MYB	AT4G37260.1	myb domain protein 73
110707230	FAR1	AT4G38180.1	FAR1-related sequence 5	110700141	MYB	AT4G38620.1	myb domain protein 4
110718846	FAR1	AT1G80010.1	FAR1-related sequence 8	110700793	MYB	AT3G28470.1	MYB family protein
110722691	FAR1	AT1G10240.1	FAR1-related sequence 11	110705672	MYB	AT5G12870.1	myb domain protein 46
110726757	FAR1	AT4G15090.1	FAR1 family protein	110712023	MYB	AT2G32460.2	myb domain protein 101
110740168	FAR1	AT2G43280.1	FAR1 family protein	110714269	MYB	AT1G79180.1	myb domain protein 63
novel.30837	FAR1	AT1G52520.1	FAR1-related sequence 6	110714549	MYB	AT3G13540.1	myb domain protein 5
novel.12731	FAR1			110714573	MYB	AT3G61250.1	myb domain protein 17
novel.3175	FAR1			110717954	MYB	AT5G49620.1	myb domain protein 78
novel.36047	FAR1			110718102	MYB	AT5G16770.2	myb domain protein 9
110682259	G2-like	AT4G37180.1	G2-like family protein	110718540	MYB	AT4G38620.1	myb domain protein 4
110687927	G2-like	AT3G13040.1	G2-like family protein	110718804	MYB	AT4G37260.1	myb domain protein 73
110691423	G2-like	AT3G04030.3	G2-like family protein	110720279	MYB	AT4G38620.1	myb domain protein 4
110697496	G2-like	AT1G79430.2	G2-like family protein	110720946	MYB	AT4G26930.1	myb domain protein 97
110698120	G2-like	AT1G79430.2	G2-like family protein	110722942	MYB	AT3G12720.1	myb domain protein 67
110698571	G2-like	AT4G37180.1	G2-like family protein	110723852	MYB	AT4G26930.1	myb domain protein 97
110704548	G2-like	AT3G04450.1	G2-like family protein	110731464	MYB	AT3G13540.1	myb domain protein 5
110706327	G2-like	AT3G04030.3	G2-like family protein	110734359	MYB	AT2G31180.1	myb domain protein 14
110707860	G2-like	AT2G03500.1	G2-like family protein	110737435	MYB	AT5G04760.1	MYB family protein
110708319	G2-like	AT3G04450.1	G2-like family protein	110738296	MYB	AT3G28470.1	MYB family protein
110709239	G2-like	AT2G20570.1	GBF's pro-rich region-interacting factor 1	110739350	MYB	AT4G38620.1	myb domain protein 4
110717463	G2-like	AT4G37180.1	G2-like family protein	110688534	MYB	AT2G38090.1	MYB family protein
110722316	G2-like	AT3G46640.3	G2-like family protein	110695946	MYB	AT3G57980.1	DNA-binding bromodomain-containing protein
110729106	G2-like	AT2G03500.1	G2-like family protein	110698458	MYB	AT1G75250.1	RAD-like 6
110730642	G2-like	AT1G79430.2	G2-like family protein	110712943	MYB	AT1G72740.1	MYB_related family protein
110733318	G2-like	AT3G46640.2	G2-like family protein	110715285	MYB	AT1G07540.1	TRF-like 2
110734528	G2-like	AT5G06800.1	G2-like family protein	110726543	MYB	AT3G28470.1	MYB family protein
110737770	G2-like	AT2G20570.1	GBF's pro-rich region-interacting factor 1	novel.11405	MYB	AT4G09450.1	MYB_related family protein
110739059	G2-like	AT1G79430.2	G2-like family protein	novel.13397	MYB	AT5G04760.1	MYB family protein
110685627	GATA	AT3G21175.1	ZIM-like 1	novel.23507	MYB	AT5G04760.1	MYB family protein
110736044	GATA	AT5G49300.1	GATA transcription factor 16	110683068	NAC	AT1G34190.1	NAC domain containing protein 17
novel.36920	GATA	AT4G34680.2	GATA transcription factor 3	110689846	NAC	AT1G61110.1	NAC domain containing protein 25
110687270	GeBP	AT1G61730.1	DNA-binding storekeeper protein-related transcriptional regulator	110693220	NAC	AT3G15510.1	NAC domain containing protein 2
110693452	GeBP	AT1G61730.1	DNA-binding storekeeper protein-related transcriptional regulator	110693569	NAC	AT1G61110.1	NAC domain containing protein 25
110684032	GRAS	AT2G29060.1	GRAS family protein	110697286	NAC	AT3G04070.2	NAC domain containing protein 47
110686199	GRAS	AT4G36710.1	GRAS family protein	110700618	NAC	AT5G61430.1	NAC domain containing protein 100
110693156	GRAS	AT5G48150.1	GRAS family protein	110706855	NAC	AT1G61110.1	NAC domain containing protein 25
110699930	GRAS	AT2G01570.1	GRAS family protein	110712880	NAC	AT1G69490.1	NAC-like, activated by AP3/PI
110707866	GRAS	AT1G14920.1	GRAS family protein	110714301	NAC	AT3G04070.2	NAC domain containing protein 47
110717158	GRAS	AT1G50420.1	scarecrow-like 3	110714306	NAC	AT3G04070.2	NAC domain containing protein 47
110729111	GRAS	AT2G01570.1	GRAS family protein	110714538	NAC	AT1G71930.1	vascular related NAC-domain protein 7
110736273	GRAS	AT1G50420.1	scarecrow-like 3	110714807	NAC	AT5G08790.1	NAC family protein
novel.776	GRAS	AT4G36710.1	GRAS family protein	110721971	NAC	AT4G28500.1	NAC domain containing protein 73
novel.5276	HB-other	AT1G62990.1	KNOTTED-like homeobox of Arabidopsis thaliana 7	110726024	NAC	AT3G10490.2	NAC domain containing protein 52
110727039	HD-ZIP	AT5G15150.1	homeobox 3	110726265	NAC	AT3G04070.1	NAC domain containing protein 47
110700532	HD-ZIP	AT3G01470.1	homeobox 1	110726427	NAC	AT5G61430.1	NAC domain containing protein 100
110726509	HD-ZIP	AT3G01470.1	homeobox 1	110726622	NAC	AT3G04070.1	NAC domain containing protein 47
110731701	HD-ZIP	AT2G46680.1	homeobox 7	110726634	NAC	AT3G04070.1	NAC domain containing protein 47
110728071	HD-ZIP	AT2G46680.1	homeobox 7	110731647	NAC	AT2G46770.1	NAC family protein
110722837	HD-ZIP	AT5G47370.1	Homeobox-leucine zipper protein 4 (HB-4) / HD-ZIP protein	110734342	NAC	AT4G28530.1	NAC domain containing protein 74
110738874	HD-ZIP	AT2G46680.1	homeobox 7	novel.23940	NAC	AT3G04070.2	NAC domain containing protein 47
novel.38079	HD-ZIP	AT5G65310.2	homeobox protein 5	novel.23988	NAC	AT3G04070.2	NAC domain containing protein 47
110722774	HD-ZIP	AT3G61890.1	homeobox 12	novel.31439	NAC	AT3G04070.2	NAC domain containing protein 47
110732308	HD-ZIP	AT3G61890.1	homeobox 12	novel.36778	NAC	AT3G04070.2	NAC domain containing protein 47
110693727	HD-ZIP	AT5G53980.1	homeobox protein 52	novel.38244	NAC	AT3G04070.2	NAC domain containing protein 47
110685275	HD-ZIP	AT4G32880.1	homeobox gene 8	110693862	NF-X1	AT1G10170.1	NF-X-like 1
110683052	HSF	AT2G26150.1	heat shock transcription factor A2	110701515	NF-YB	AT2G13570.1	nuclear factor Y, subunit B7
110702486	HSF	AT4G11660.1	HSF family protein	110712295	NF-YB	AT2G47810.1	nuclear factor Y, subunit B5
110707798	HSF	AT3G24520.1	heat shock transcription factor C1	110736025	NF-YB	AT2G13570.1	nuclear factor Y, subunit B7
110683712	LBD	AT1G07900.1	LOB domain-containing protein 1	novel.1430	NF-YB	AT1G21970.1	NF-YB family protein
110684656	LBD	AT2G30340.1	LOB domain-containing protein 13	110688677	Nin-like	AT4G24020.1	NIN like protein 7
110699463	LBD	AT3G11090.1	LOB domain-containing protein 21	110690002	Nin-like	AT1G64530.1	Nin-like family protein
110704461	LBD	AT1G31320.1	LOB domain-containing protein 4	110722728	Nin-like	AT4G24020.1	NIN like protein 7
110710362	LBD	AT1G07900.1	LOB domain-containing protein 1	110702259	RAV	AT1G51120.1	RAV family protein
110711972	LBD	AT1G07900.1	LOB domain-containing protein 1	110719209	RAV	AT1G50680.1	RAV family protein
110723198	LBD	AT1G31320.1	LOB domain-containing protein 4	110697803	SBP	AT1G69170.1	SBP family protein
110727593	LBD	AT5G63090.2	LBD family protein	110723283	TALE	AT1G75430.1	BEL1-like homeodomain 11
110733544	LBD	AT2G40470.1	LOB domain-containing protein 15	110733348	TALE	AT5G02030.1	TALE family protein
novel.16780	LBD	AT1G65620.3	LBD family protein	110709122	TALE	AT1G23380.1	KNOTTED1-like homeobox gene 6
110696210	MIKC_MADS	AT5G23260.3	MIKC_MADS family protein	110690516	TCP	AT3G27010.1	TCP family protein
110703109	MIKC_MADS	AT5G23260.2	MIKC_MADS family protein	110697298	TCP	AT3G18550.2	TCP family protein
110721613	MIKC_MADS	AT1G69120.1	MIKC_MADS family protein	110700730	TCP	AT5G60970.1	TEOSINTE BRANCHED 1, cycloidea and PCF transcription factor 5
110722241	MIKC_MADS	AT5G60910.1	AGAMOUS-like 8	110726109	TCP	AT3G18550.2	TCP family protein
110725898	MIKC_MADS	AT5G23260.3	MIKC_MADS family protein	110729733	TCP	AT5G51910.2	TCP family protein
110737999	MIKC_MADS	AT5G23260.2	MIKC_MADS family protein	110704305	Trihelix	AT3G10040.1	sequence-specific DNA binding transcription factors
110682998	MYB	AT5G35550.1	MYB family protein	110709255	Trihelix	AT3G10040.1	sequence-specific DNA binding transcription factors
110700029	MYB	AT3G27810.1	myb domain protein 21	110710748	Trihelix	AT2G38250.1	Trihelix family protein
110702791	MYB	AT1G17950.1	myb domain protein 52	110733912	Trihelix	AT2G38250.1	Trihelix family protein
110708316	MYB	AT4G38620.1	myb domain protein 4	110699046	WOX	AT2G17950.1	WOX family protein
110709467	MYB	AT3G27810.1	myb domain protein 21	110684669	WRKY	AT2G38470.1	WRKY DNA-binding protein 33
110714742	MYB	AT1G49010.1	MYB family protein	110684974	WRKY	AT1G80840.1	WRKY DNA-binding protein 40
110715558	MYB	AT1G68320.1	myb domain protein 62	110687395	WRKY	AT4G04450.1	WRKY family protein
110715753	MYB	AT5G35550.1	MYB family protein	110696200	WRKY	AT4G23810.1	WRKY family protein
110722085	MYB	AT5G49620.1	myb domain protein 78	110698105	WRKY	AT2G38470.1	WRKY DNA-binding protein 33
110729452	MYB	AT4G25560.1	myb domain protein 18	110708385	WRKY	AT5G28650.1	WRKY DNA-binding protein 74
110736589	MYB	AT1G09540.1	myb domain protein 61	110720931	WRKY	AT4G04450.1	WRKY family protein
110737834	MYB	AT1G17950.1	myb domain protein 52	110724341	WRKY	AT4G24240.1	WRKY DNA-binding protein 7
110682499	MYB	AT4G39250.1	RAD-like 1	110725171	WRKY	AT4G11070.1	WRKY family protein
110691375	MYB	AT3G57980.1	DNA-binding bromodomain-containing protein	110730454	WRKY	AT2G38470.1	WRKY DNA-binding protein 33
110697685	MYB	AT1G72650.1	TRF-like 6	110731310	WRKY	AT4G04450.1	WRKY family protein
110699230	MYB	AT2G38090.1	MYB family protein	110732902	WRKY	AT1G29280.1	WRKY DNA-binding protein 65
110700484	MYB	AT1G19000.1	MYB_related family protein	110734287	WRKY	AT1G29280.1	WRKY DNA-binding protein 65
110706832	MYB	AT2G42150.1	DNA-binding bromodomain-containing protein	110736290	WRKY	AT1G29280.1	WRKY DNA-binding protein 65
110714547	MYB	AT5G52660.1	MYB_related family protein	110739966	WRKY	AT1G80840.1	WRKY DNA-binding protein 40
110718978	MYB	AT1G68320.1	myb domain protein 62	110688184	YABBY	AT1G08465.1	YABBY family protein
110726560	MYB	AT1G74840.2	MYB_related family protein
110729582	MYB	AT5G52660.2	MYB_related family protein
110733400	MYB	AT2G38090.1	MYB family protein
novel.22379	MYB	AT4G39250.1	RAD-like 1
novel.30674	MYB	AT1G49950.1	telomere repeat binding factor 1
110686827	NAC	AT2G02450.1	NAC domain containing protein 35
110688400	NAC	AT2G02450.1	NAC domain containing protein 35
110690698	NAC	AT5G64060.1	NAC domain containing protein 103
110693221	NAC	AT3G15510.1	NAC domain containing protein 2
110701308	NAC	AT5G08790.1	NAC family protein
110714590	NAC	AT3G01600.1	NAC domain containing protein 44
110723720	NAC	AT3G15510.1	NAC domain containing protein 2
110730500	NAC	AT4G28500.1	NAC domain containing protein 73
110731395	NAC	AT5G64060.1	NAC domain containing protein 103
110732502	NAC	AT4G17980.1	NAC domain containing protein 71
110732736	NAC	AT1G12260.1	NAC 007
110736596	NAC	AT5G64060.1	NAC domain containing protein 103
novel.26020	NAC	AT4G29230.1	NAC domain containing protein 75
110684358	NF-YA	AT1G72830.1	nuclear factor Y, subunit A3
110737411	NF-YA	AT3G05690.1	nuclear factor Y, subunit A2
novel.26441	NF-YA	AT1G30500.1	nuclear factor Y, subunit A7
110684239	NF-YB	AT2G27470.1	nuclear factor Y, subunit B11
110691803	NF-YB	AT4G14540.1	nuclear factor Y, subunit B3
110730833	NF-YB	AT4G14540.1	nuclear factor Y, subunit B3
110722729	Nin-like	AT4G24020.1	NIN like protein 7
novel.653	SBP	AT1G69170.1	SBP family protein
110723239	SRS	AT5G66350.1	Lateral root primordium (LRP) protein-related
110724730	SRS	AT1G75520.1	SHI-related sequence 5
novel.32919	SRS	AT5G12330.1	Lateral root primordium (LRP) protein-related
110694069	STAT	AT1G78540.1	SH2 domain protein B
110724760	TALE	AT2G16400.1	BEL1-like homeodomain 7
110723282	TALE	AT2G16400.1	BEL1-like homeodomain 7
110683568	TALE	AT2G35940.1	BEL1-like homeodomain 1
novel.20945	TALE	AT2G35940.1	BEL1-like homeodomain 1
110735404	TALE	AT2G35940.1	BEL1-like homeodomain 1
110722584	TALE	AT5G41410.1	TALE family protein
110719558	TALE	AT5G41410.1	TALE family protein
110699160	TALE	AT2G27990.1	BEL1-like homeodomain 8
110705661	TALE	AT5G25220.2	KNOTTED1-like homeobox gene 3
110702525	TALE	AT1G62990.1	KNOTTED-like homeobox of Arabidopsis thaliana 7
110694654	TCP	AT3G27010.1	TCP family protein
110697681	TCP	AT5G08330.1	TCP family protein
110711371	TCP	AT3G27010.1	TCP family protein
110691158	Trihelix	AT3G58630.1	sequence-specific DNA binding transcription factors
110708403	Trihelix	AT5G28300.1	Trihelix family protein
110718375	Trihelix	AT3G54390.1	sequence-specific DNA binding transcription factors
110721714	Trihelix	AT1G76890.2	Trihelix family protein
110738405	Trihelix	AT3G54390.1	sequence-specific DNA binding transcription factors
110693688	VOZ	AT1G28520.2	vascular plant one zinc finger protein
110690049	WOX	AT1G46480.1	WUSCHEL related homeobox 4
110694804	WOX	AT2G17950.1	WOX family protein
110686140	WRKY	AT1G69310.2	WRKY DNA-binding protein 57
110690337	WRKY	AT4G18170.1	WRKY DNA-binding protein 28
110691854	WRKY	AT2G04880.2	zinc-dependent activator protein-1
110693888	WRKY	AT4G01250.1	WRKY family protein
110701898	WRKY	AT2G04880.2	zinc-dependent activator protein-1
110702356	WRKY	AT4G30935.1	WRKY DNA-binding protein 32
110704369	WRKY	AT2G40740.1	WRKY DNA-binding protein 55
110714254	WRKY	AT4G01250.1	WRKY family protein
110722117	WRKY	AT1G69310.2	WRKY DNA-binding protein 57
110728527	WRKY	AT2G34830.1	WRKY DNA-binding protein 35
110729570	WRKY	AT5G52830.1	WRKY DNA-binding protein 27
110733008	WRKY	AT2G47260.1	WRKY DNA-binding protein 23
110738211	WRKY	AT2G47260.1	WRKY DNA-binding protein 23
110694542	YABBY	AT1G23420.1	YABBY family protein
110709025	YABBY	AT1G23420.1	YABBY family protein
