# Supplementary material for: Investigation into the underlying regulatory mechanisms shaping inflorescence architecture in Chenopodium quinoa
Source: BMC Genomics. 2019 Aug 17;20:658. doi: 10.1186/s12864-019-6027-0 (PMC6698048; doi:10.1186/s12864-019-6027-0)
Supplement: Supplementary file 10 — Table S8. The key genes used as seed nodes to generate core transcriptional regulatory network. (XLSX 16 kb) [file 12864_2019_6027_MOESM10_ESM.xlsx]

## Sheet: Table S8
Table S8 The key genes used as seed nodes to generate core transcriptional regulatory network
Gene ID	Gene description
110735261	floricaula/LFY homolog
110698679	floricaula/LFY homolog%2C transcript variant X2
110729689	CEN-like protein 1
110697084	CEN-like protein 1
110729304	CEN-like protein 4
110695815	CEN-like protein 4
110686960	protein UNUSUAL FLORAL ORGANS-like
110737497	protein UNUSUAL FLORAL ORGANS-like
110684685	protein LIGHT-DEPENDENT SHORT HYPOCOTYLS 5-like
110708326	protein LIGHT-DEPENDENT SHORT HYPOCOTYLS 4-like
110704553	protein LIGHT-DEPENDENT SHORT HYPOCOTYLS 4-like
110691153	protein LIGHT-DEPENDENT SHORT HYPOCOTYLS 10-like
110689423	protein LIGHT-DEPENDENT SHORT HYPOCOTYLS 4-like
110717678	protein LIGHT-DEPENDENT SHORT HYPOCOTYLS 4-like
110686233	protein LIGHT-DEPENDENT SHORT HYPOCOTYLS 10-like
110690223	protein LIGHT-DEPENDENT SHORT HYPOCOTYLS 10-like
110737788	protein LIGHT-DEPENDENT SHORT HYPOCOTYLS 10-like
novel.22515	PF01486:K-box region|PF00319:SRF-type transcription factor (DNA-binding and dimerisation domain)
110685937	floral homeotic protein PMADS 2-like
110685938	floral homeotic protein PMADS 2-like
110722242	MADS-box protein CMB1-like
110682575	floral homeotic protein GLOBOSA-like
110686089	truncated transcription factor CAULIFLOWER A-like
110721613	truncated transcription factor CAULIFLOWER A-like
110711226	agamous-like MADS-box protein AGL9 homolog%2C transcript variant X1
110690527	agamous-like MADS-box protein AGL9 homolog
110723316	floral homeotic protein DEFICIENS-like
110705778	developmental protein SEPALLATA 1-like%2C transcript variant X1
110690864	floral homeotic protein AGAMOUS-like%2C transcript variant X1
110714101	truncated transcription factor CAULIFLOWER A-like%2C transcript variant X2
110697873	MADS-box protein CMB1-like
110702950	agamous-like MADS-box protein AGL15%2C transcript variant X1
110725731	floral homeotic protein PMADS 2-like
110725898	MADS-box protein FBP24-like%2C transcript variant X1
110703109	MADS-box protein FBP24-like
110696210	MADS-box protein FBP24-like%2C transcript variant X2
110737999	MADS-box protein FBP24-like%2C transcript variant X2
110740059	MADS-box transcription factor 23-like%2C transcript variant X1
novel.22678	PF01486:K-box region|PF00319:SRF-type transcription factor (DNA-binding and dimerisation domain)
110697884	truncated transcription factor CAULIFLOWER A-like
110722241	truncated transcription factor CAULIFLOWER A-like
110740058	MADS-box transcription factor 23-like
novel.4708	PF00319:SRF-type transcription factor (DNA-binding and dimerisation domain)
110708864	agamous-like MADS-box protein AGL62
110736081	agamous-like MADS-box protein AGL62
110685095	agamous-like MADS-box protein AGL62
110707171	agamous-like MADS-box protein AGL18
110729417	agamous-like MADS-box protein AGL62
novel.26498	PF00319:SRF-type transcription factor (DNA-binding and dimerisation domain)|PF01486:K-box region
110738530	agamous-like MADS-box protein AGL80
110735861	agamous-like MADS-box protein AGL62
110740130	agamous-like MADS-box protein AGL63
110700779	agamous-like MADS-box protein AGL62
110707559	agamous-like MADS-box protein AGL81
110701477	agamous-like MADS-box protein AGL62
110728447	agamous-like MADS-box protein AGL29
110736045	agamous-like MADS-box protein AGL80
110713720	MADS-box transcription factor 23-like%2C transcript variant X3
110706331	agamous-like MADS-box protein AGL30%2C transcript variant X2
110714899	MADS-box protein JOINTLESS-like
110682074	MADS-box protein JOINTLESS-like
novel.36759	PF01486:K-box region|PF00319:SRF-type transcription factor (DNA-binding and dimerisation domain)
novel.38913	PF00319:SRF-type transcription factor (DNA-binding and dimerisation domain)|PF01486:K-box region
110709833	MADS-box transcription factor 23-like%2C transcript variant X2
novel.1967	PF01486:K-box region|PF00319:SRF-type transcription factor (DNA-binding and dimerisation domain)
110687152	receptor protein kinase CLAVATA1-like
110720574	receptor protein kinase CLAVATA1-like
110701108	leucine-rich repeat receptor-like protein CLAVATA2
110690049	WUSCHEL-related homeobox 4-like%2C transcript variant X1
110699046	protein WUSCHEL-like
110701848	WUSCHEL-related homeobox 1-like
110692073	WUSCHEL-related homeobox 1-like%2C transcript variant X1
110694804	protein WUSCHEL-like
110684458	WUSCHEL-related homeobox 2-like
110688609	protein WUSCHEL-like
110700571	transcription factor TCP14-like
110726478	transcription factor TCP14-like
110700730	transcription factor TCP17-like%2C transcript variant X3
110726318	transcription factor TCP17-like%2C transcript variant X2
110715802	AP2-like ethylene-responsive transcription factor At1g79700
110721890	AP2-like ethylene-responsive transcription factor At1g79700
110683698	AP2-like ethylene-responsive transcription factor TOE3%2C transcript variant X2
novel.26988	AP2-like ethylene-responsive transcription factor At1g79700
novel.22915	AP2-like ethylene-responsive transcription factor
110688092	AP2-like ethylene-responsive transcription factor AIL1
110690839	AP2-like ethylene-responsive transcription factor AIL5
110719407	PF00847:AP1 domain
novel.20245	PF00847:AP2 domain
110699111	PF03110:SBP domain
novel.653	PF03110:SBP domain
110686979	squamosa promoter-binding-like protein 3
110737494	squamosa promoter-binding-like protein 3
110734541	squamosa promoter-binding-like protein 17
novel.19619	PF03110:SBP domain
novel.4082	PF03110:SBP domain
110722224	squamosa promoter-binding-like protein 13A%2C transcript variant X2
110697803	teosinte glume architecture 1-like%2C transcript variant X1
110711039	squamosa promoter-binding-like protein 2%2C transcript variant X1
110690486	zinc finger protein CONSTANS-LIKE 15-like
110711627	zinc finger protein CONSTANS-LIKE 15-like
110720629	zinc finger protein CONSTANS-LIKE 5-like
110721084	zinc finger protein CONSTANS-LIKE 5-like
110705731	zinc finger protein CONSTANS-LIKE 2-like%2C transcript variant X1
110710709	zinc finger protein CONSTANS-LIKE 6-like
110733919	zinc finger protein CONSTANS-LIKE 6-like
110687410	homeobox protein knotted-1-like LET6
110709122	homeobox protein knotted-1-like 6%2C transcript variant X2
110705661	homeobox protein knotted-1-like 3%2C transcript variant X2
110702525	homeobox protein HD1-like
