# Supplementary material for: Investigation into the underlying regulatory mechanisms shaping inflorescence architecture in Chenopodium quinoa
Source: BMC Genomics. 2019 Aug 17;20:658. doi: 10.1186/s12864-019-6027-0 (PMC6698048; doi:10.1186/s12864-019-6027-0)
Supplement: Supplementary file 12 — Dataset 1. The sequences of novel genes identified in this study. (TXT 41244 kb) [file 12864_2019_6027_MOESM12_ESM.txt]

>novel.40998
tctcctctttctccgTCATTTCCtatctcctctcctctttctctgtTGGTTGTTGTTTTGGTGTTTTGGGCGGAGGTGTAACCGGCGGTGACGGAATTCTTTCTCAAAAACCCACTCCAGTTCGACCAGGGTCCGAACCTGGTTAGCGTCGATTGTGGCGACGTTGAGAACAACCAAGCCCAGGCCATAAGCTTCTTCCTCTTTAGATCTAAGTCGTTGAACGAACCGATGCTAGGCACTTCTTTCCTTGTGTTCTGATGGAACAATTTCTGCAAAAGGTGCCATAGATTTGTGTGTCAATCAAATGAAGTGCGTTTTAAGCTCTCAACAACTTCCCGAGAATGCTTCTGTTGAAATTATTGGGCGAGCATACCATGCAACAGAAACATTTGTAGAGGGACTACTCTATGCTAGATCACTGCTTAAGAAACTTGTTGGGAGCAGTGACTTACCTGTTAGTTCTGAAAGAAGCAAGGATGCAGATGATGGATCATCTGAAGCTGGAAGCTCTAGTGCTGGTAATCAAATTACAGATGAACTATCTGAGCTCTTGTCGCAAGCTGATGCCTGGCTTCGACGTGCGGAATTACTTCAGAGCCATCTTGGATCAGGAATTGCTGTTTCTCTTGATGATATTGCTGACCAGGAGTCTATTCTTGTCTTCGTGACAGATTGATTGGGGAGGAACGTTATAGCATGGCTGTCTATACTTGCAAAAAGTGCAAGGTACTTCCCTCTGTTTTAAATTGATTGACCTCATCTCTATTTTGGTAAGATCCCACAGTTGGCAGTATTTAGGAGAGTACAGTCTTGCACTGCTGTTAGCCTAGTAGATTAGTAAAATGAATTGAAGAGTTATGAAACTGGTTGGTAGTTTAACGGGAAATTCAACTTCAATAGAGCTCGTGAGCTTTGTTTACTTTGTTAATTGTGCTTCTTGCTTTTGTTAGCGTGCTTCTCTCGACTCTTGTGAGCTCTTCTAAAGCTTCGTAGTTCCGAAGCTTAATTATGCTttaattatgtaattttatGGTGAAatcaacttattttttttttaaattttgatttttttttaaatcagcTTATTTGATgtaatccaatttttttttttttttttattttggacaGGCTGATTCAATTAtgattcaactttttttttaattttgatatattttttttcaattatgttaatttggtttgttgaaattattgaatGCAGGTGGAGCATATAATATCTACACAAGAGAGCTTAAAGACTCAACGTCTCGGACCACAATGTTGGGATAAAACTTGTTTTTATTACAATTATGATTTGTTTTTGCTCTTTTATTAGTCTTAGTCTTAAGAAACTTGCGACATTATATGAGCAAGTTGATGTATTTTGAAGTGataatgaatatattttttcttatagtA
>novel.15901
GTTTTGTTGTGCTACCATACCTCTTTTCTTAATACCTTTGCCATTTCCTAAatcaccaaaaaataaaaaataaaaattatcaaagGGTTTTTGTAGCATTGTTTAGCGAAATGGAGATGGATAATTATTCAACGATTACTATAGAAGATGAAAACATGGAACTACCACCCGGCTTTCGCTTTCACCCTACCGACGAAGAGCTGATCACCCATTACTTATCAGAGAAAGTCCTTGACAGCAACTTCAGCACAATCGCGATCGGAGAAGCAGATTTGAACAAGATTGAACCATGGGATTTACCAAGTCAAGCAAAAATGGGGGAGAAAGAATGGTACTTCTTTGTTGTTCGTGATCGAAAATACCCAACTGGACTAAGAACAAACCGAGCAACCGAGGCCGGTTACTGGAAAGCCACCGGAAAAGATAAGGAGATTTTTAAGGCGAAAGTTCTTGTTGGTATGAAGAAAACCCTGGTTTTCTACACAGGAAGAGCTCCTAAGGGTGAAAAAACCAATTGGGTCATGCATGAATATCGATTAGAAGGAAAATTGTCCAAGTACAATCTCCCTAAAAATGCTAAGGTAATCAAGAAACAAAAAAGCATTCCTCTAATTTCCCCTGTTTTTCatgatttgaaataaaaaaaaaaaaaaaattcaagtctATTTTGGAGTATTTGATACGGGTACTAAAATGAAGTAACAAGTTCGTAAACTTTTTACATTCGATATTTTTCAACCTTTACATGTTGATTGAGTAaaactaaactttttttttcgacATTTTGTTTGAATCTCAGAATGACTGGGTGATCTCCCGTGTATTCAAGAAGAATTCGGGTGCAAAGAAGCCGGATTACATGGAGGTGGTGAGTCTAGAGGAGTTACAGCCAAATTTCCTGCCACCATTGATGGATTCATCACCTTACAACAATGGTGAGACAAAGGCCGTGGATGCCAACCCATCTCACGTGACCTGCTTCTCCCACCCATCTATGGTTGAGAATCAACAATTCAAACTAACAAAGCAAGAGGAAACTACTACTAACATGTTTAACAACATCCCTTGCTCCCCTCTATTTCGAACCTACTCCAGAACCTCGCTTACTAACATGTTATCAGAGCCAGAAATGCCCGACTTTCAATTCGTTGATTCATTGTTTAACCAAGATCAACCCATGATGAAGCTGCTACTCGAAGGCAAAGAATCCAACCCTACTAAAGAAGAATTACCTGGCATTGATATGTCTTCATCTGGTATTTCAAATCATGATATTgttaataataatcaaattggTCCATTCGACCATGATTGTTTATGGGATTATTGAACAATTAGAGATTATTTGGCATAAATTATTGGGATGGGAAAAACATAAGTATTCAAATCAAAAACTAGTCTTATGTGTAGTTTTAATAACTAGAAAGTGGTAAAATGTAGGTCATTGTAAGTGTATTTTCTATATGTTATAGGAAAAAAACTTGCTCATCTTTTAATCTTCAGCTAATTTATTTGA
>novel.34937
atcacCTCTCCTCCTGCTCTCTATCTCCTTCGTTCTTACTCcccctctctgttctctctctctctaccctGAATCTCTCTCGTCGACCTCCTCCTCTCTCCtgatctctcttctctttctctctccttaaccCTAATCTTCTCCCTCTCTCGCGGTATCTTCCTCTCTCCTTCATTCGGCTCGTCCACCGCCGCAACAACAACCACCGCCGCATCAACAACCACCGCCATTAACCATCAAGCTTATTGTCGCACTTACTCTCTCCTCGTGATGAAAATATGGGTTTTCTGGTCTAATtcaaccatgaaaactctagatctagagttttcatggtcgaattagACCTTTATAACACAAATTCAAGATAATTTCGGGGGTTTTTGCTGAAATTCGAGAATGTTCCATTCGAGTTTGCTAAATGGAATTTCAATGATTTCCGTGAGACTACCGATGTCATTCTTCAGCTTACCGATACACATTTCAATGTGCAGCTGAAAGTCTTGAAGAAACAGAGAGCTATCAGCAAATGTTCCATTAGAAATGGTGTTACTCAGGTCATTGATTTCTATAATGTTCAAGTAGATGTAGGTGCCTTGGTTAAATATAGAAAAGGAGTCCctattgtgtttgacattgatcTAGTTTCAATGTAAACCTATGGAATGACCATCTTAaataaggctttgttgttgttaggTTTCCCTTATTGACCAAATCAGTAAATGTTGGGGAGCATCAAGcacatcatgggaattcatattAGACAAA
>novel.25680
TGGAGCAAGTAGTGTGAAGTCAAATAagaaaagcacattttgatttTGCGAgaaacccagaaattaaaaaaaaaaaaattaaaaaaaaatggtgcaGCAACTcctatcttcttcttcttcttcaaacttcTCCATTGGAGCTCAGTTTCAAAACCATGGACCAACTTCTCTCCcttacctttctctctcctctcataactCCATTATCACTAATACTACCCAATTCAAGCTACCCAGAAATTGGGTATCCCATGTTTCCTCATCAAAGCTCTCACTTTCTGTAAATTGTCGTCAATCTTCAGAATACTTTGATAAATCTCCTCCTAGATTTTCTCCCTCTTACTCACCAAATCCTTCAACTACTTCTTCAGGTTTTCCACCTAAGGTTTTTGTGGGGCATTCCATATATAAAGGGAAAGCTGCGCTTACCGTGGAGCCGAAATCTCCAGAGTTTGTGCCATTGGATTCAGGCGCATTTAAAGTTTCGAGGGAGGGTTATGTACTGCTTCAGTTTGCTCCTGCTGCCGGTGTTCGTCAGTATGACTGGAGCAGAAAGCAGGTATTCTCTCTTTCAGTGACTGAAATTGGAAGTCTGGTGAGCCTTGGTGAAAAGGAGTCTTGTGAATTTTTTCATGacccaaacaaaggaaaaagTGATGAAGGCAAAGTAAGGAAGGTATTAAAAGTAGAGCCCCTTCCAGATGGCTCTGGCTACTTTTTTAATCTAAGTGTTCAAAACAAGCTTCTGAACTTGGACGAGAATGTGTATATACCCATCTCTAAAGCAGAGTTTGCAGTTCTTGTAACGGCATTCAATGTAAGATGTATCTCAATGTTTCTTTTTTCTGATCCTTTCATCTCATCTCAAGCATATTCAGTATTCAGATGCTTTGCCCTCCTAGCTTATGAACTAAGTGATGTATTCACCAATCAATCTTCTAGTTGTCTTATTAACCCATTATTTCAATGTGCAGTTTGTCTTGCCATACCTCTTAGGCTGGAATGTCTTTGCCGATAACATAAAGCCAGACGACAGCAACCGCATCAACAGCTCAAACACAAGAACGGGGGATTACGAATGGAATAGATAGTTTTCTACATGTTTGAAGGATACCTAGTGGTGTATTTTAAAGATTCTCTTTGTAGATGTTATTTGAAGTAATGTTTTAGGTTTTCAGGCTTTA
>novel.25681
TTCCCTCTCTGTTTTCATCTCAGAAGGAAAGGGTCAGAGCATTTCTTAGGTGAAACAAGGAGAGagaaacctagagagagaaaacttcAGTAACTCAAGACCACCGATGATGGTGCTTCGAATTCTTCGAGTTTGAGGTTGTGGAAGACACTTTTCGGATCGTCATATTCATCAGGTTCAATCTCGATTCTCTTTCTCGATTTAGTTTCAAATTTTTGGGCTTTACTTGTTCGATCGTCGTGGTTTTTTTGCATGTCTGTTCCTATTGATTTCGATATGTTTTCGAATTATTTGGGTTGAATCTTTGTGGGTGTATTTGAGCGAAATCGTTTCGTTTTTAATGGGGTTGAATCCTTTTTTGTGCTatgttttttttggtaattcTTCTTAATTCATAATCTGAATTTcgattgaaattttttttgggtgattcttcttaattaatattCTGAATTTCGATTGAAAAATAGAAGGTaattcttcttaattaattttctgTATTTCGATTGGAAAATCGAACTATTCTTGATGAAGGAGTGGTGATTTCTCCCTTTTGATTTTGACCtgagaaaggaaaaaagaggagaaaactGCTGCTGAAGATActttgaatgcttacaaagctGCTCAgGTCTTGGTGATGCACACATCACGGCTCAATATGTAGGTCTTGGTGCGGTTGCTCGGGATGAACTTGGGCAGCTGCTGTGGGCTGCTGTTCGAAGAGTGGCTGCGTAATCAGAGGTGGAGGCAGCTGAAGCGGTGTGTTTTGGAATGCAAATTGCACATATGTTGGGCATCTTGAACATCTGGATTGCTAAGAACAAACTTGTTCTTCATCATATTCTTCTGGGTTTTAGCTTTTTCTGAAGAATTTCTCACTGGAAAGAAATGGAGGGTGAAAAATTATTTCCGGATTATGGGGtggttttgattcaatttggtaaaaaattgGGATTATATTCCGATGCATTTTAAAGTCAgtcttctttatttatttatttatctatttgatTAGGATCTTTCTGTATCTAATTGATTATTTTCTTAGCGAAGTCTGCTAGGGGTTTTCATTACTTGGGGACTATTGATTTTGCTGCTAGATGGTCAAAGTGCAAGTGAATCATTTTCTGGGAATAAAAGGAAGGATGTGGCTCCAAACCATGCTGCTTCTTCAGGGAAAGGTCCTCCTATCCTTGCTGTGGTAATCCTTCTTGACTCGCAACTGTACTTGCTATGATGTGTGCTACTTGGTTTTGCAGGAACAAATTCATCTTTGAAAACATAACATTGACCATAGTGTATACAACTATGGGATTTGTAAAATATGTTGAGGTGTATGGCTCTTATACACACAAAGTATTCGTTAGAACTGCAGCTCATGACTACCCTTCTGCATCAGGTTGGattcccccctcccccccccccccctgaAGGTATTATCATGTTGAATGTCGACGCTAATTTGATCTCTGGGTCACATGTTGGGTTGGACGTGGCTGTGAAAAACGAGCTTGCAATTGGGCAGTGTTTGCTTACTTTAGTTAAGAGGTATGAAGGGCTGTGGGAAGTAGAACAAACAACACACTTTTCCTTAAACCacttttaatggttttctcTTATATATCAACTTTAACTTTATAAAGTTTGCTTTTGAATTAATATTTCAACAGAAATGGTTTCatgttttaatttagggaaaatATGGAACACAGCAAACCTACTACTTTACTGAAACCCCCTAAGGTTTTAACTTTGTATAGATAAATCTGGGAGAGAGTTTTGCTGGTTAGATGTCTCTGCAATGGTCTTACTGTAAACACTCATTTTTTTCATCCTTGTTAGAATTCAAGATGTAATCTTGGCTTCTTTGTGTGCAAATGTGACGAGCTTTTCCAAGGTCTTTTTTTCCCTTCGTGTTATGGTGGTGTGAGATTGTTGTGTGGTGCTTGTGAGTTAGTTGTTGTGGTGTGATTgttcttgtgttcttcttctCAAGTACTATTGTTCTGTGCTTGCTGCTGCAagggttgtttgttttgttggGGGCTGCTGTGCTTCCTTTCTTAATTGAGTATTTGTGTGTGTGTTCTTGATATGTGGATAACTAATTCAATGGCTCTTACTTAGAAACTTGCTACTAAGGTATCTCTTCATTCCCATGGTTTTCTTTATTTAGTTCATTTTAAAATTGAGAATTTCTCAATTCAATTTGATAAGAAATCGGGGGCTTTTGTTTTAGTTGAGTTCGTTTAAAATTGAGGGGTTTTCTCAAATCAATTCAAATCGTTTTAAAATTGTAGTTTTCCAgtttaaatcaattagcttattATTTTGGGGTAGTTTCGAtgcaatttggtaaaaaaaaaaatagcgaTTTGATTTCTCTGCATTCTAAAGTTAgggctttatttatttatttatttgattaagaTTGTTAAATGTctaattgattatttttttaatgaaggTTGTTAGAAAATTAGTTCTGACTAGCAGAGGAGTCAAGAACCCTCGCGTTACCATCTTGAAACTGCTGCTCTTCGGTTAATACTCTTAAGGTAACAACTGCAGTTCATTGCATCAAGCATATAGCGATGACAATTATGACTTCAAATGCAACAAATTGCTTTTCTTTATCTTGTCGTTTAGGCAAAACAAAATTCCATTGTAGAAGCAAAGCAACAAGATTCAACAAAAACTAAGGGGAGCTCAGAAACACAGTAGCAAAAGAAAACAAGTCATTAAGAGAGCACTAAGAAGAGTGGTGGTTTGGGACTGATTTTCTAAGCAGCAGATCTGgacaaattaattaatacaagGGTACCTTTTGTATTGGTAAAGCAATAGAACAGTAAATGTTATGTGAACTTTTGTATAAAGCATTTGAATTCAAAGTTGTAACCTCAAGCTaactatatttattttataattgtaaCCGTCG
>novel.25682
CCTAACCACTCAAAATGAAAAGACTTGACACACAAAGTTGGGTTAACCTCAAGTGATACAGCTGATCCTCCAATTCTGCCATGAAAGATGTTGTCAATCTGCTCAACCCTTCATCTCATTCTGGTTCCGCCATGGAAGAACCATAACTCCAACCTTGTATTTCATCACTCTAAATCACAATCACCCTTTTTCAAACTCTTTCCTCATTCTCTTCATACCATCAATTCTCTttccagggacgaaaaccagTTGGGATATGATCCTTCAGATGAACTATATGGAATTGATGTGAATATACCACCAAGGGATGTTAAATCAGATGCATTTGAACCTAGATCATGGTTTGGGCCCAATGGACAGTATATTAAAGAACTTCCCTGCCCAAGTTGCCGGGGAAGAGGATATACTCCATGCGCAGAGTGTGGAATTGAGCGGTCTAGACAAGACTGTTCGCTTTGTAGTGGGAAGGGAATTATGACTTGTCAGCAATGCTTGGGGGAGCGTGTCATCTGGGAAGAGTCAATTGATGAAATCCCATGGGAAAAAGCACGCTCCATTTCTCCACTGAAAGtcaaagaagatgatgaagttgATAATTTGGAGCTAAAACTAAACTCAAGGAAGAAATCAAAGCGAGTTTACCGATCTACTCCTCCAGAAGTTGGGCTGAAAATCAGTCGCTCCTTGAAATTGACTGAATGCAGAGTCTCAATGCAAAAACAGGACTGTTCAGCAAGAGTATGAAGATCATCCATCGTGATCCTGCTCTTCATGCACAAAGAGTAGCTGCAATAAagAAAGCTAAAGGGACACCTGCTGCAAGGAAGCATACTTCTGAAACTCTGAAAAACTTCTTCAGTGATCCTGAAAATCGCCGGAAGAGAAGCATTTCTATGAAAGGGATTAAATTTTTCTGCAAGAACTGTGGACAAGAAGGGCACAGGAGTTATTACTGTCCTGAACGTGGAGAAAACACTGAAAGGAGATTCAGATGTGGGTTGTGCGGTGAGAAGGGCCATAATAGAAGAACTTGTCAAAAACCGAGGACAAGTAaaccaaaacaaagaattcttaAGGAGTACCATTGCCGTTCATGTGGCAAAACTGGTCATAATCGCAGGACTTGTTCTCTGAAGACCGAGCTACAGTCAGACAATGTCATTCATGAAAATAAAAGCTTTGTCGAGCATTCAAAGGGATGTGTTAAAAAGCATCATCATCGATGCAGTGTTTGTGGAAAAGGTGGTCACAATAGCAGGACATGCTTTCTGAAGACTGAACTAGAGTCTGAAACTGTAGGTTCTCTTATGAAATCAAAGGGATATGTTCGAAAGCATCTACATCGATGTAGTGTATGCGGAAAGAGTGGTCACAATAGCAAGACATGTTCTCTGAAGACTAAGCTACAGTCAGATAGCGCTACATTTGAATATATTGGCTCTCTCAAAAAAATTCAGGGAAACGCCCAAAAGCATAATCATCGATGCAGTGTATGCTTGAAGCGCGGTCACAATAGCAGGACATGCTCTCTAAAGACTAAGCTACAGTCAGATAGTGTCACACTTGAAAATAAAGGCTCTTCACAAAAGCTAAAGGGAAatcttcaaaatcatcatcatcatcactatcgATGCAGTGTATGTGGAAAAAGTGGTCACAATATGAGGACTTGTTCTGAACACTCGATTGGAAAATTCGATGTGACTTCTGGATTTAGCCAACGAGCAAGACGACTATATCACTGCAAGATTTGCGGGGTACTCGGCCATAATCTGAGGACTTGTGCCGAAAAGGGAGTTGCAAACAATGTATATATCGAAGTTGATTCTACATTCTGAAATTTGTAGTTCACTCTCGGCTTTCTGAATTATTCATGGCTTAGTCATTAAGTTGTTGAACGTTTGGAAATGCTATGAGCTCTGCCATATATACTATGCATTCTGTTTTTGTGGTTTATGTTAAAGACTCGGTGATTAGTTTGTAATACAGAATTTTTATAAGGGAAATTAGGATGAAAGCTTGTAGTATTTTTATTCACATTCAAGGCGACGGttacaattataaaataaatatagttAGCTTGAGG
>novel.38626
attttttgaaaaaaatttcaaatttacaGACACTTTAgtagaattgaattaaaaaaaaaaaaaaaaacgctatAAACCTTGTACTCCAGTTCAGTAAGTGATAGAGTGATAGCCGTTAGGACGTTACACAGGctcaaatttcaattttgatcaGTGCCAACCCTAAACAAGAGTCAATGGAAACAGGGTCGATTGAAGTTGCAAAAGTCGGTGGCAAATCCACCGTATCCCGCTGTTTCTCCAAGTATCCCCTCAAATTCATTGTACCCAATAAGGTGGGTAATAGAAATGCTGATTGCGTCTGGATTTACTCTCTTAGCTATGGAGGTGGAATTGTTTCtGGTGATTCAATAAAATGTAATTTTACCATTGGAGATGGGTGCACTGctgtgttgactacacagacttCAACTAAGGTATACAAATCTGTTGCATCAAAGGGCTCAGAGCAAATTTTGGAGTAGGCACGGGTTGGACATGAAGCGTTACTTGCTATCATTCCAGATCCAGTGACATGTTTTGCTACCGCAAGGTATACTCAAAAGCAAGTATTCAGGGTGCTGTCAGACTCAAACTTATTGGTTGTTGATTGGTTTACAAGTGGACGCTATGAAAGCGGAGAAAGATGGAATTTTGAATCATGCAAGAGTACCAACAATATTTTCTGTGAAGATGGCCAACCTTTGTTTCTTGATACGATACTGTTGGAGAAAGGAGCCACTAGCAGTATTTCAGAGTGCATGCAGGATTATCAAGTTACAGCAATGATCGTAGTATTGGGACCAAAGATGAAGCCATTACAGAAGCAGGTtcaaaaaaatgtagaaaatatgATGTCTGGATATTTTCAAGTCAAAACTAACATTCCAAGGCTTAGCATGAGAACAAGTTCTGAGGTTTGCTTCACAAAACCAAGCTTTATTGCATCGTGTAGTACCTTTGGCCCTGAGGTATGGTTTTCTTGTCTTATTCATTTCAAAGTTAGTTGATATTGAATGTTAGTTATGCTCCCTAAATTTTTAATGAACTTAATCATGTACTGAATGCTTAGAGATGGGAACCTTGTTTTTGTTATTGCTGTGCTACTTACGATAAAGCAAAGCATCCCTTACCATTGCAAAGTTTGTCATTCAACTGCTTCTTATAGATATTGTAATTTATAAGCACACAATACTCCCATAGCTAGGAACACTATAGCAAGGATAAAATACAACAATAGTACACTCCCTCCACATTCAAGTGCACCAATTTTTCTAATGCATAGTTTAGGATCGTCATGGCCGTGCCAAAACTGCcagaatattttttttccattaatGATGTAAGTCCTTTGTACTGATATTTTTTATACTGATGggaattgtttattttttagcaGCTTAGTGTTGTGCTACTTTTGGTTAATCGCATTGTGTACTGCCTTTGCCTTGCACAGGCTATATTTCCTTGGTTTTCATAGATATAGTAACTTGTAAGCACACAATGTCCTTCAACAATGAACAGTATGATGATGTTCAAACAAGAGTACTCACCCTTTCTTTCAAGTGAGCCACTTTTTCCAAAATGTAGTTTGGGATAACCTGATTTCCAACGGATTTCTTTTCAtagcaaaattttaatttgtggGAATTGTTGATTGATATTTGGTAGAGGAATAATCGATCATTGGACAATCACCCTAAAAGCTAACAATATTTCTGCCTAAACcaacctaatacaagtataggGTAAGTAAATGATCGTATCCACAGGGAATGGGTGAAGAACACCAAGAGTATGAAACGGTTGCAATCTAGTTCGTTCACAAATTAGGGGTTTTGATTAAATAACTACTATGGAGACAAACACTAGGGGGAAATGGGAATCGACACCAACCAAACTAATAGACCAAAACAATAGTCAAACATGAACACAAATTGGGTGATAGAAAGGGCACTCAACAATGCCTTCTTTCGAAGTCACAACTATAAGCATTCCTAAACCAAACTCGACTAACAAGATAGGCTAACCAAGTCTTAACGGTGGGAAGTAGATTACTAACTCGGGTTTGTCTTTCGATCGGTCCAAGAAAGTATTTAGGCGCAAGCAATTGGGATTTCTCACCTAATTGTTGCAACTAAGACTACTACATCATCCAAACAAGGAACCATAATCAAGAGGAATTTAGCATAATCATATAAGAAAAGGCTCACAACTAGACTCCATCTGTCAATGCAAGCATAGAAGTGACTACATATGCAATAAGTGGCCATCCAATTACACATGCAAATAACCAATTctttaacaatcaatcatcaatccaAAATGAACTTGCAAGCACAAACATCAATCAACCCATGGCTTGGTTGggtcttcacccaacccctagctaattaactactcactaatcatggtgaagaaaatcataacaataaattctaattctagcattaaactaacatgcaattaaccAAAAATTACATCGTAGAATCCATCAAAATCGGCTTCTAGAACAGGAGGAGCGCCTTCTCTCTTACGCGCTCGATCCTAACTGCGCAAAATGGCGCCGCTGTCGGGGAATGGCGTTAAGCATTGAGTTACTTGTGAAATATGTGAGACTAgttcattttattgctttatttttctttgttttctttgacTAACCTACTAATCTCCTATCTAGTCTTCTTTGTTTTATGCCCAAGCGCAGCAACAGGACACTTCCTCTTATGCCGTTGAACCTCGAGCTTGAAAAGTGGTAAGGGAAAATCAAAGAGAAAAGAGGGCGATAGTTGAGTCCTACTTCAAGTGAACCACAAGTGGTAGTTGAGTTCGATCATTCTAGTTCTAGTGAATCTAGTGGAGACACCACTCCATTAGAACCACCAAGGACAAATTCTCTAGCTTCTCCAACTCTTCACCCATTCGAAATGGCTCAACCTAACAAGACTTTGAGAGAGTTTGGTGTCCCTCCACCATATCAAGAAGCAAGTGGGATTGCTACTCCCGCTATCGAAGCTAATAATTTTGAGATAAGGCCCGCCCTTATCACCTTGATAGAGGGTCATCAATTCTCCGGGGCAAAGCATGAGGATCCCATCGCGCATCTTAAGCAATTCACACGGTATTGTAGCACCGTAAAGGCGAATAGGGTGACTCCGGAGTACATTCTCTTAAGCATGTTCAAATTCTCTTTAACGGGAAAGGCAAGTGATTGGCTAGATAGGTTGCCTCTAAACTCATTGAACACATGGAATGAGGTGACTTCAGCATTCCTTGGAAGGTTCATTCCTCTTGGGAAAACGGCGGAGTTGAGGTCAAAGATTTCGAACTTCCAACAAGACCTCGACGAGTCTCTTTATGATGcttgggagagattcaagagctACCAACAACAATGCCCCCACCATGGCATGAAGGATTGGCTCTTGCTCCATGGGTTTTATAGAGGTCTCTTGAGAGCGGATCGAATATTGTTGGACGGAGTATCGGGAGGACCTATCATGAACAAGCCACCCACGGAGGCATTAAAGATCATAGAGGATGTAGTTCAAAACTACACCAATTAGAGCTCCGATGAGAGAAGCACTTCTAAGAAAGGAGGAAAGTATGAGGGTGTTGGTCTTATCGTCCGCATAGCAGCTCTAACGACTGAACCTGTGTATCAATTTTTACACCATCAGCTGGCTTGCTTAGAGCCATATCTTGGGGCCTGTCCATATACCTGAATGCCCTGGTGAAATTGGGTTCTGCATCGGTAATAATTGGCAATAAACTGCCCATTGATGTTAATGCTGCAATTATATGTTGAATTTCAGTGAAGTCGAATGATTTGTTTGCTGACTCAGAATCTAGTGCTACATATGCAAGCTACAATGTCATCATATTGATTGAAACACAACTTTCAATGGTTTTTGAACTGTCCTTGTGTAGGATTTGAAATTGTATAGAGAAAATGGATTGGATAATAATACCACAACTAGACAATAATATTGTATTTACTCTTCTCTTTGACACAAACCAATACGACTCTGGTTCAACTTGATTTTCCCTTCATAACTTAAATTCAAGATAAGTTGACGTTTTTTTTATAGGAGAGTGTTGCAGATGAGGTAATAGTTGTATAGGATTTAGTAAGGTAAGCATAAATAGTTGGCTCCAAATTATAATAGATGAGCTTAAAGTATGTAATAcatgtaaaaaacaaaaaaaaaattgaatatacaCGAGAAACAAATTCATTTCCTTA
>novel.25685
CCCCAAGTCCCTCCCTAACATCATAAATGGCTCTACAAGATCTTCTCTCTTCCAATAAAATAAGTTTCACCTCAAAAAAATTCATGTACTTTTTATGTCGACcagataaaaaaaatctaaaattagtGTACCATGAGAGAGAAAGCGTGTGATTGCgaaaaagttaaagagatgAAGGTCCCATTGAAAAAGATCTATGAACCAAATTGGAAATTATGGGCAACATTTTTAAAAGGCATAATTCAACTGAAAAATCCAGGAGATAGCCAATCCAATCcattcttctctcttttttaacCTCCTGATCACCTGGAAAACCTGTATTTAATATGCCTACTGTTGCAATTGAACCGCTTCTTCATCATTCTATCAGACAACCATGTCCCagaattaatccaattaatccTCGGAAATTGCTACCCTTTTCACTCAATTTCAGTTCGAGGGCAGCTAGAATTTGTGGGAGTTATTCTAGCTATGGACGTTCAAAACCCCTTTTTGTTACTGCTTGTTCTGCGACCAGTACTCTTCCTGTTTCCTCACAACCTACTGAAATTGTTTACAGTGAGACATTTGAGCTGCCATTGGTACAAAAGGTGGAGGGCAAGATATGCATTAGCCTGGATCAAGGGAAGGATGGAGATAGTTGGATATTGAAAGTTGGGTGCACTCTTCCAGGGAAATGGGTTCTGCACTGGGGTGTGAATTATGTGGGTGACGTCGGAAGGGAGTGGGATCAACCTCCAAATGAAATGAGGCCTCCAGGTTCTGTTGCTGTTAAGGACTATGCTATAGAGACACCATTGACACAATCATCCTCCTCTGAGGGCTGTCTTCATGAAGTGACCATTGATTTCAATTGCCATAGTAAAATTGCGGCTATCAATTTTGTGTTGAAGGATGAAGAAACTGGATCATGGTATCAGCATAAAGGGATGGATTTTGTGGTCCCTCTTGTTGATTATCTCTGTGATGATGAGAATGTTGTTGGAATGAAGAAGGAATTTGATTCATGGCCAGGTGGAATATATCATGATGCCAATTTTTTCACTGAGGAACTTTTGGACAGTTGTCTAATATGCTTCTTGAAAGCGATGGACCTCTGTGTAATGTTGAAGGCATTGATGAAGCGTCTCCTGAGCTTGCTTTAGCCAATCGAATACTTGAAGGGTTTTATGAAGAGCAGCCTATAGTAAAAGAAGTTCCTGTTAGCAATTCACTGTTTGTCTCTGCGAGAAAATGCTCAGAAACGGATAAGAATATCGTCTTTTTGGAAACTGATTTGTCAGGGGATGTTGTAGTTCATTGGGGAGCATGCAGAGACAATCCCATGAAATGGGAAGTACCAGAAGCACCACATCCACCAAATACCGAAGTATTTAAGGACAAGGCGTTGCGCACAAAACTGCAGACTAAAGGAGACGGATTTGGAGCTAATGGACTTTTTACTCTAGATAAAGAAATTACCGGATTTCCTTTTGTCCTGAAGGTGAATGATCAAGTGTGGTTAAACAATAGAGGAAATGATTTTTTTATCCCTCTTTCCAGGGCCCAAAGTGTGGGTGGTCCATCTGATGAAATAGATAAGAAGGTATCTTCAGAGTCATTCTCTGGATCTGTGACAAAGGATGAAGACCCACCAAtagaaaatcaagaaattcttcaAACTACTTTTACAGATGGAATCATCAAAGAGATACGGAAACTAGGTACTGACATCACTTCTGACAcgaaatggaaaagaaaaagtaaagaaGCACAGGAAACTATTCTGCAAGAGATCGAGAAGTTGGCTGCAGAAGCATATAGTATCTACAGAAGCTCTACTACAACCTTTCCTGTAGAAGCTGATTTAGAAACTGAAGAGTTAGAAATTCCAACTGAAATTTGCTCTGGGACAGGGAGTGGTTTTGAAATTCTATGCCAGGGGTTCAATTGGGAGTCCCATAAATCTGGAAGATGGTACATGGAGCTCCTCGAAAAAGCTTCTGAATTGTCATCACTTGGGTTTACTGTAATTTGGTTGCCACCTCCCACTGAATCTGTATCACCTGAAGGTTATATGCCAAAAGACCTTTACAACTTAAATTCGAGATATGGTACAATTGATGAGCTGAAGACTGTTATCAAGGCATTTCATAAAGTTGGTATTAAAGTTCTTGGAGATGCTGTTATAAATCATCGTTGTGCACACTTCAAAAACCAAAATGGTATTTGGAATATTTTTGGAGGCCGCCTTAATTGGGATGATCGCGCAGTTGTTGCTGATGATCCTCATTTCCAGGGTAGAGGCAATAAGAGCAGTGGAGATAACTTTCATGCTGCACCGAACATTGATCATTCACAAGATTTTGTAAGAAATGATCTTAAAGAATGGCTACGCTGGCTGAGGAAAGATATCGGCTATGATGGCTGGAGGCTTGATTTTGTGCGTGGATTTTGGGGTGGTTATGTTAAGGACTACATCGATTCTAGTGAGCCCTACTTTGCTGTTGGGGAGTACTGGGATTCACTTAGCTATACGTATGGAGAGATGGATTACGATCAAGATGCTCATAGGCAGAGAATTATTGACTGGGTTAATGCTACTGGTGGAACTGCGGGTGCTTTTGATGTCACCACAAAAGGGATTCTCCATTCTGTCCTGGAGAGATGTGAATATTGGCGTCTGTCAGATCCAAAAGGAAAACCGCCTGGGGTTGTTGGCTGGTGGCCTTCTCGTGCTGTCACCTTCATTGAAAATCACGATACTGGTTCTACCCAGGGTCATTGGAGATTTCCTGGTGGCAAGGAAATGCAAGGTTATGCTTACATCCTGACTCACCCTGGAACACCAGCAGTTTTCTATGACCACATCTTCTCAGACTACAAATCTGAAATATCTGCACTTATCTCTGTCCGAAATAGAAACAAAATCAGCTGCAGGAGCCTTGTTAAGATAACCAAAGCAGATAGGGATGTATACGCAGCAGTTATAGATGATAAAGTGGCCATGAAAATTGGACCTGGTCATTACGAGCCACCAAGTGGGCCCCAGCAATGGTCTGTGGCTGTTGAGGGCAGAGATTACAAGGTTTGGGAATCAAAGTGAGAAATCCCTGAATTTTTTAGAATCAAAGTGAGGAGCATATCAGGATGGAATTTCTCAGTGTAGATCATGTAGTAAAGTAACCCTCACAAATACACAGGGTCGGTCTTTAATTGTACAGGAAAACCAGGAAGGATGATTTGCATTGGCAGAAATTGGCTCTGCTCTGTAGTGTATCTGGCATATTCTTGCAATCTACTGATGATTGAGTATGAACTTGATGTTGCCTTTCAGCGTGTAAGTGTGGTAGTATATATGGTCTGTATCTACATTCTTTAATAAGCAGAGGATGCAAGTTATCCTTGTACTGGCAAAAACTGTAATACCCATTTTTCTACATTACAGCAGGATAATCATGTTTATTCACTCTGATTCTGAATAAATGTATCAGTTATTCTGTCTA
>novel.28023
taaaaatCTAATCCGATTAAGATTCAAATTACTTGTCAACTTGATATTGTGCACCACTAGAACTTAAACAACCATACAAGTGATACAACTCTACAAAACAACGAAGTACAAACAAAGTGacttcaaaaatcaaaattgtcGAGGTGAGCATAAATTCCGTTTgataatacggagtacaaattagggtttttcgAATCGACccttttctagagagagaaaacgaaGGAAGATAAAGAGGATTCCCAATAATccccaattattatttttgattaaagTTTCACTCTTTTCTATATAAACTTTTGATTCTTCTCACAAccaattttctctttcttcaaatTCCTTTCTCCTTTGAATTTACGCAGTTTTTGAGCAAACTACAACAGCAGCATCAACCATGGGAAGAGGAAAATTCAAGGGCAAGCCTACTGGCCGCCGCCAGTTTTCAACTCCCGAAGACATTTTAGGTGGAACTTCTCGTCCACGCACCTTTAGACAGaaaaaagaagaggaagaagaggtagaagaggaagaagaagaatcagaAGAAGAATCTGATGAAGATACTGAACGAAAGATGAAAGGGACACAGGGGATCATTGAGATCGACAACCCCAACGTGGTGAAGAAACAGAACCTAAAGGCAAAAGATATTGATCTTGACAAAACAACTGAACTTACAAGACGTGAGAGGGAGGAGTTGGAAAAACAGAGGTCTCATGAAAGATACATGAAGCTGCAAGAACAAGGGAAAACGGAACAAGCAAAGAAAGATTTAGAGAGGTTGAAACTTATTCGTGAACAAAGGGCAGAGGCTGCTAGGAAGAGAGAGGAAGAAAAAGCTGccaaggaacaaaagaaagtTGAAGCCCGCAAATCCTGAAGGCAGAGGAACAATCTTGAACAAATCTTTGCAGCTTTTAATAGctataatttgtttgttttaaagTTATGCATAAATATTCCCCTAATTGTGCTGGTTGTGATAATTTACCCTGTTTTTAATTTAGCTTGATGGTTGACCATGTTATTCTGCTTATAGCAAATGAAAAGTTAATACTTTTATAAACATTGAGCAACCATTTTGTGCATTGTAAGTTATATTTGCTCTAATTTGAGGTGCAATTCATATTA
>novel.33966
TATGGATCTTAATAATCCTAATTACGGAAGTGGTTCCTCTCAAAATAATCCAAATAATCAATCTTCCAATTCTCCAAATTTTCAAAGTAATTTTCATTTTGATCCAAATAACCCTTATAATCCAAACacaaatgttttaaaaaatCCGGTTTACATTAAATTGTGAACGGCGGATGGCGGCAACAAATAGAAAAGAACTTTGTTACCAATTTCATTCATACGTCACACATTtcatttcttctctcttcttcttttttctctctcttcctcataatttactttctctctcttcctcaatTTTCTCACTCTTCCATTTTGACTTGATTTTCTTCAATATTTTGTGATTTGATCtgttttgcttcaatttttagTGCTTTGATCTGATTTTCTACCTTCTTTTTCACTTGCGAACTTGTTTCTCGCTAATTTCAGGTTTGTTACTTAATTTTTTGTgcatttttattagtttttagtggatttgattcgatttttaggttttttaaattttattcttCTACTCTTTTGTAGTGCTTATTTACTACTAATTTCTGcaatggtgaagaagaagagtaaAAATTTGGAGTTATAGTTAGATGATGTTGATCTCAGTGTAGGTTGGGTCACTTTTGTGAgaatttaggttatttttgaaAGAACAAAAAACTAATGAGATTTATGGAAATTTTATGTGAAGATAttggtcacttttgtgaaaaaaaaagttacttttgtgaaaatatgagtcacttttgtgaaaaaaaagggGTTACGTTTGTGAAAAAAAGGGGtgacttttgtgaaaaaaaaaaagggtcacttttgtaaaataaaagtcaCTTTTCTAAAAATATGAGTTACTTACTTACTTTTGttaaaaaagggtcacttttataacaaaaaagggtcacttttgtgaaaaaaaaaagttacttttgtgaaaatatgagtcacttttgtgaaaaaaagggGTTACGTTTGTGAAAAAAaggggtcacttttgtgaaaaaagggtcacttttgtaaacAAAAAAGGTCACTTTTCTAAAAATATGAATtacttttgttaaaaaaatggtcacttttataacaaaaaagggtcactttttgtaaaaaaagggtcactttaatgaaaatattaatgttCACATGCGCAAAATgtcgatgtacaataaaattattgtaaaccaGGGACATGCAAAAGTTTTTGTAATCCAAATGCTCAAAGGATGTTATTTTATAACATTCCTAACCAACCAACGCATCCAAACCAACAATCTGTACAACAATTCACAAATCAATTTCCAAACCAAAATTACACCCAACAATTCTCAAACCaatttttaaaccaaaatttgCAACAAATTCCCCAAAATTATCCTTCTGGTTTTATGTTCCCAATGTCGCAAGTAAATGGTGTGAACCAAATAATTCAAAACAGTCCAGCAACTCCCGAGGGAGAAAGAAGCAGTAACTTAACCCCACCCGATGATCCTAGGGTTCAACAACAAGccaatgatgatgttgatggtgttggtgatgatgatgttgtttaAGGTCCCCACGGGAGCAACACTAATGTAAGGGCAGAAAAATGGGGTGCAAAAGAAGATGATGCCCTCGTTTCGGCTTGGGTAGAGTGTGCAGTTGAAGATCCAGAGACGGCAACTGATCAAAGTTTGGCGGTAATGTGGAGGAACATAAAATCCCTTTATGATCAAGctagagaagaaaatccatCCACCATGCGCCCTAGAGCTTTAAGATCTATTAAAAGTCGGTGGGCAAGAATAAATAAAGATGTGAGTATATGGGTTGGTTGCTATAGTGAAGCAAAAAAAAGATATATGAGTGGTACCAACACTCATGATGAAATGACCGAAGCTCATGAAATATATAGAGGAACATGTAATGGTTCACGCTTTGGTTTAATTGGTTGTTGGGAGACGTTGAGAGAGTTAGACAGATGGAAGCCAATAGACCTGGATTTACCTTCTAGTGATGGTGGCAATTCGAAAAGATCAGAGCCAGATACTCCAACTGATGAAGGTCCAAAAACTCATACTCGTCGCCATCGTCCTGACGGGGTGAAAGCATCTAAAAGAAAAGGTAAATCTGTTTTCAATTCTGGAATTCAAATTGGGGGTAGTtctgaaattaaaaatttagagTCGTTTACTCAAGCCCTATCAGAGATGAATGTAATGAAAGGTCAACACAAAGATGTTGATGAAAGGCGAATTGATGTAGCAGAACGTATGCTAGAGTATCAGAAGGAGCGAGATGCCATCAAAGCTCGGaagaaacaagaagaaaaaaggtTCAAGCTATTTAGTGTCCTTCTTGTAAAACCAATTCTAtctgaagaagaaaaagaaatatatcTAAAATTAAAGCAAGAATTTGCACATCTTCTAGGCTAGTTTAAATATCAATTAAGGTAGTCAAACTACATGTGTATTATTCTAGTTTTAATTGATGTAATGTATGTTACTTATGTTGCTTTAACAATTTCCTTTgtaatattttgttgttttttcttAATGCATTGAAGTAaatgtttt
>novel.28020
GTTCATCTTCTTCCACACTTCCAAAATTCTCACACCACCTCAAAAAAACCTCCAACAATGGCGTTTCCTCaacaactttctctctcctcttcctccaCCCTCTTCTCTCCCCACTTCAAACCCTCCATACCCTTTTTCAAACTCCCCTTCAAAACCCCAAATCATCTCACTTTCAACTCCctaccttcttcttcttcctccttttcTTCTTCCGAAGAACAAGCCATGCTCGAAGCCGTGGCTCAGTCGCAGGGCAATTCACTCCCCTGTGTTCGCACCTATGAAAACGACATGGCGCGCCTCTCTCTCACTGGCTCAGTCGCCTTCGAGCAAGCCCTTACTGCCGCCGCTTCTGACGGCGGAGAAGCTGCCGGTGAACATGTTGATGCTGGGTTGTCTGCCATGGTTGTTGAAGCTCTTTACCCTGGTCCTAATGATGAGCATAGCACTGTTTCTACTAGGCTGTTTCTCCCAGCTAAGAAGGTGAAAGAGAAAGCAAGGAAGCTAAGGAGTTCCCTCCCTGAAGATATGCTGTCTGGCACAAATTCAAGTAATATACTTGCAATGACATTTAGACAAGTTGTAGTTCAGGAGCTCTGGAACTTTGAATTGGCAGTATTTCGACCTGGATCACAAAGAAATATGGAGGATCTTGGAAGCCCAAGAGAGGTATCTCATGGTACTGATTGGTTCAGTTCTCTTATGCCTTTGCCATCGGCAGGTTACTGCTTCTTTTGTTCTCAGCTCATCAGATGATAAGGTCATTGCTGGACTTGCTGAAGCTGTTTGCATGTTGGCTCTAGAAAGCACTCAAAAGGAATTTTTTCAGGAATCAGCAGGGAGGGCATCGGATGGTCTCTTCAATTGGTTTTCAAAAACTAAGCAGTTTTCATCAAAAGATTCATCAGTGATGATACATAGGTTTGAGGATAAAATAGTTGAAAAGGCCAAAAGCCTTTTTGATAAGTTCAACGTGGTAAGAGCAAAGTATAAGATGACAAACAAGAAACCAACGAGCTCTGCATGGACGTCATTGATGCAATCTAAATTGGAAAAGATTGGTGGATCTGAATTTAGTATGTGGACAATGGAGTATGTACCTGCTTATAAGCTTCAGATTGATGCTGATAGACTCACTAATCTGAAGTTTGAAGGATGGAAAAGGACAATGGGAAATTGTTGGGAAGTTTTCTTAACCCATTCGCAAATGGTTGGATTGGCTAACATTCTAGATATATATTTCGAGGATTTCTGCACACTTCCTGGTAAACAACTGCTATCATGTGATGCTGTCAGAAGTCCGAAAAAGTTGTCAAAGAATAAGGGAGGTTTTTCTTTGGTTGGTTTTCTGAGAACCACTCTTATCACTGCAACTCTACTGGTTTCTGTTGGCGTGCTGATCAAACTGTTTGTGCCACATCTAAACATTACTAGAAGAAAATATCCGCGAGAAAATTATGTGCTTCCATCCTCAGAGGACAATTGTGAACAAGTGCAGCCTCTGAAACTAGAGGATTCTGAGCTGGATGCTTATTGCTCTTCAATTGTTAAAAAGATTAAGGATTCTTATGGTTGGAATGGAGAAGTAACATTTGAACCAAGTGTTGGAGCTTGGATTGGGGAATTTCCTATGTATTTGAGGTATAATCATCAAGTATATCCCATTGATCAAGATAGTACTAGCAGTTCTGAAGTGTCTGCAACAAATAAGGAGGATCTGGAAACGTCTGTCCAGGAAATTGCTAGTTATCAGATTGTTTTGTCACCTGAGGGAAGAATTGTTGGGTTCCAGCCTACGAGTCTTGTGGCAGTTAATCACTGGTCAAACAATCCGATAGCCAAGGAGCTGTATGGTGGCAAGGAGCTGTCCCCTGGTCTTTTGGAACCTCGTCTAAAGATCCACAAACCCGAGAAGGTGATTGTGCTGGAGTTATTGATGTCATTGAATCAAGATAATCATTTTGCATTGGTCAGACAAATGCAGTGAGGCCATTGGCTGTTGTTTCTCTACTGGTTACTACATTCAGAAAATCATAAAATGACAACAGTGGTGAATTGGCTTTTATCACCCCCTACATTGAGTGCATTCCTAACAAGATGGGGGTTGCAATTGCAAGCGCAAAAGCATGCCCGCTGTTCATCTCCTATCTGGAATTGCTTTGTTATCTTTGGTCGCGGTGTTGGTTTCAGATACTGTTTAAGAAGTCACTGTAAGAAACAGAATTTTTACTAGAAGTACCAGAATAAAAGTGACCAAGCTCGAGTTAGAATGTGGGGACTGAATCTGTTGCATACAGAAATTGAAGTTTTAGTTGGATGGTGAATATCAAAAGAGATCTTCCTGATGTTGACGCTACAGCCGCTACTTCCCTAGTGTTCATCTTCTTCACTTCATTTCTTGGTTGGGAAATTGCTTCTTTGTCTGTCATGCTTCAATGAAAAGCTGTAATTAATTTTGGCTCAAAAAGAATGGAGTTGCTAAATATGAGAAGATACAATTGACAAGCTCAGATCAAACATGTTTTAGTACTTTGGATTATTAGCAATTTTTAGCACTCACTAGGTAAATCTTGATAGCATGCATTTTGTAACAAATGTTATACGTAGTAATtataatttatgtaattaaagatattgttAATCAA
>novel.41509
CCAagtgcatataaaaaaaaagtgaaaaatcgTAGTAAAACTTCTCTAAAGTGGAAAATCACTTATGATCCACACCAGAAAATACCATTATCTTCTGATTTCAAGCATTTATCCATCATCTACCTTACTCTATTCTCTTTCTCAAGTGGGAAATCTCAAATTCATAGGGATTGACCCATTTTGATGAGTTCTACAAGTAGCTGATGGCATTGTTCTCTTTCGTGGAAATTTGGGAATTGATCTCCCACTAGAGAAGGGAGTAATGCAATTATTCTAGGTGCAGAGACCTTTCGTAGCTTATATCCAGTTGATACCATCTCTACTGTTGGCAGAATATGTTTTGAGTGGCTAGATCAAATTATGCCACGAATTTCATATTCCCATGGCATAATTCGTGGCACAAGTGATTAATTGTTGTAGTGTTAGGCCATTGACTGTTGAGGAGGTTTATGCTCGAGTTAAGGGTATACGAACGGTGTTTGGAAAATCTGAAAAAGTTTCGGTCTCaactgctctctttaaaaaataatcaatcttttggaagctttcGTACTGAAAAGAACATGAagttaggcactgtcttgatgtgatacatatagagaagaatgtgtgtgatgctcttatGGGAACGTTGATGAAtattcaaggcaaaacaaaggatggAAAGGGTGCACAGTTAAATTTGCAAGAGTTGAGGATTCGCCCGGAATTGTGGCCTCAAGACAGGGTTAGAAAGGGAAAGGAtagaaagggaaaggaaccGAATAATGAAAATGtaaatgtttcaaaaaaaaaggaaaggataAGATCAAGGGAAAGGCCAAGGATGCTTCATAGAAGAGAGATGAGGGTAAAGACAAGGTTGAGAAGACGTATTTACCACCGGcatgctacacattgtcaagggtagaaaagcGGATGTTTTGTGCCTGTCTgtacggcattaaggttccatcagggtacgcgtctaacatgaaaagatttgtatccttaaatggagaattaaagcttacaagtatgaaatcccatgattgtcacattcTGATGCAAGTATTTATACCGATTGgaatacgtggtattttaccgaagaatgtgagggaagctattactaacctttgtttgtttttcaatataatatgcagcaaagtgcttgatccttgtttACTTGATGCTTTGCAAACgaatgtggttgtgactttatgcaaatttgagatgtatttcccaccctctttttttgacataatggtgcatcttattcttcatttggtgcgttaGATTAAGATGTGCGGTCTATTGTTCCtaaggtggtgctatccttttgaaagacacatgggtacctTGCAAGATAAAGTAAGGAATCcggctcacccggaaggaagtatgattcaaagGACCGTGAgcgaggagattggtaattttgtggccgactatatagccgttgctgaacctattggtcttcctacttctcgacatgaagagAGACTTGAAGTTCATGGCACAATTGGGTCGAAATGAATGTCACCTGATCGAGATCAGTTCTTACAAGaacacctttatgtgttgcaccatgttgcagatgttcacccatatttagacgagcacatggctagtttgtgtgatgaatttccatcgaaaggtgaaagggcactgatacagttgcataataagaagtttgtcaGTTGGTTTCATGATCGAGTGATTAGTCGATTGGATGATAGTGTCACCGATAtagtaaggtggcttgcttatgtgACTAGGGATGATGTctgctcatttgagggatatgacatcaatgggtacactttttggacaGAGGGTTgggatttgaaatcttccttaACCTAAAACAGTAgtgtaacgcttgtggcatcgtcaagggagtttgcaagtgctaaggataaatcacctgtcgatgcaaagttgtcatactacggtcgaatacaataaatatgggagcttgattattgtaacttcacggttgctcttttcaagtataagtgggttgataaaatcaggcgtaacgtcaaatatgatgactttactcttgtagatcttggccacttgaatgatagtgcggaaccattcatcctagcatctcaagctaagcaagtgttttaTGTAACTGACCCAGtcgattcaaaatggtctattgtgctagccggaaaaagaagaatcctaggcattggagatgttgaggatgaggaagaatatgacgCGTTTGATGATTcaacacctttcactgttcctagacctatTGTAGAAAATGACATAGACGACCAAGCAAATTATATACGATCAAaccacaacgaaggaatatTAGAGTGAGGTGTTTATATCTCATGGCAGACGATTATGACCTTCATTGTGTGGAGGATTTGGAGGATGACGATGATAGCTATGAGGATGATCTTTATGATGTCAACAAGGAGAATGATTTGGGTGAGCCGGAAgatcaggctcaagatgagTTTGAGCGTAGGCTTGAAGAGTTTGAACTTTCAGCCAAACGTGCGTCTCCTATTGAAAATGCAATTTCTGAGATGGTTGGTGAGAATTCTACTCCTCAAACTCAAAGCCAAGGACATGATGATCAAATGAACACCGGTGGTAGAGGGGGGGTTAAGGCACCAGCTATGAGAAAGGGTAGGGGTCCAACGACAAGTTTTAAGAAGCCTACCGGTGCTATGGTGTTGGAGTATGACAACAAAGGACAACCTACGGGCGAATGGCGTCGGGAATATGGAAACCAAGTTGGCATGTGTGCGCGCAAAATACCCATTACGTTTGGTTGGCGGCAAGTACCTCCCGGCttgattcaaacattttgggatgatacaagggcaagtgttttgtttgcacatttacacaattataaatACCTTCACCTTACGGTTGTTTGTAAATAGAAACTAGTTACTGcttttatttgtgcttgcagaagCTGTTTAATACTCGTAATGATGCCGACAAGAGAAGGTTGTTTGAATCTTTAGTAgcggaaagattcagaggcttcaagACCTTCTTGACTAATGGATGGatcttgtggcatcgtcaagggagtttgcaagtgctaaggataaatcacctgtcgatgcaaagttgtcatactacggtcgaatACAAGAAATATGGGACCTTCAAGACcttcaaaagaagaagaagaaacgaAAGAACAAAGCCTGCAAGGGGAAGGATAATGAAGGTGGAAATGACAAAGTTGTTGAGGAAGAAAAACTCCCATGGCAAATATGGCCAAGTGTTAAGGAGGATGAGTGGAATGCCTTCGTTcttcaaagaaataaaaaaaaacgctGTTGAACTTTGAGAGCAAAATATGGCAAATGCATTGCAGAAGGAGAACATCCATCGTATGGGGGCCAAGACATTTAGTGAATGGAGGGTAACTTGGATCAAAGAGAAAATATACCCCATTTTGCTTGAAGGGTTATCCAACGAAACCTCTAACTCCACGATCACTACGTTAGTGAGTCGTGTTACGATTTCATTTGTTCCCTCCATTTGTTTGATAAAGAAACCGGAAAATGGCTCATCAAGGAaccgaaaacaaaaaaaaatggttgaTAAACTTCTTGAGTACACTACAAAAGTTGTTCAAGGCAAGATGGTCCCAACTGTAGAGAAAGATcctttcaccttggctttgggaaagccctaccatccaggaTGGGTAGTAGGTTAGGGGGGGACATTGATAGGATGGGAAAAGGTGATGGGTTCATAATAAACAAAATCGGGAAGATCTCGATCAAGTGTTAACTTATCGGGTGACTTGGATGCCAAGGtagcatcaattaaggaacaagtccGCAATGAGTTAGTAGGTGAATTCAATGCTTGGGCGGAGCAAATGAATTTACCCTTGTCGTTCCCCTCAACTACACCGATCAACTCAAGTAGTCACCCACAAGGACAAGGTGAACATGAGAGACATGGAGAAGATGAGATACATGAGGTCGgtactcctacacatgcggacttTAGGGCGCTTGAGCATCCAACACTCcatgaatttccagatttaCAGGAAGAGACCCAGTGTGTACTTCTAGCCCCGGGGCTATCAAATAGTGTATATTTGCATTTGGTGGCATATGGTTGTGCATAAGCAACGACCGGTGATACAGTCCATTTTCGACCGCataggccacaacattactcggtCGGGATCAATTCTTTGATTGATGGGTTCGAAAACATCCCACTACCGGTGCCCATAGCGGAGGATGGGATTAGTATACTTTGGGAAGCAAAAGGTAGCTATGTGCAATGGCCACGTGCTTGGGTAAGGTTGATCAACGAGGTTTCTAAAGACTTATCTTTGCAAAGGATTCAAGAGGAGCAAAAAGAGCCAAGCAAAGGAGCTTTAAGTCTCATggagagggcttggagagggcTCGGAGAGGGCTCTCCTCTTTTTCTCAAAGACGCGGGCGCGGGACCCAttgggccgcgggcgcgggttttgTGCACTCTTTGGGGATTTTTTGGCAGGAACTCTCTGCGCCCTACCCGCGGGTGCGGAGATGTTGGAGAGGGAGCTCCGTATCAGAGAAACCGCGGGCTTGTATTGGAATAGCGCATTTTGTCGCGCCCtgtgccgcgggcgcgggttttaCCCAGACTGCCCGCGGAGGTAGTTATAGGTTCCGTAACCATTTCTCTGCGCCCGCGGGGTCTTTAAGGAGAGGGCGCGACCGATCAACTTTTGTTCTTTGCCTATATATACTCTTGTAAATCCTTTTGAAGGCCAACTTTTAGATAATATTTCATTTGCttaa
>novel.44444
TAATTACCACGGAGTATTGATTCCGACTTCCGAGCTTCTCCGGCTGAGAGGAGTCCACCTCCACCTTCAACTTCACCACTCTCTACTCCACGCTTTcctattctctctttctctccatatttcaattttctctctcttcgtcaATCTGCACTTTCTTCCGGTATATACAATTCAAAAATCCCTAATTTACCAATTTCCCAATTGATAAATTTCTTTGATTGataattataatttgatttcGTTGATTGATTTAGGTCATAAAAATGTTGGCACGATGGAGCAGAGCAATTTCTCAGATATCTAATGCTGGATCACAAAGCAGGATTTTAGGAGGATTTTCAAACACTCAAAATTATGCCAAAGTTGCTGCCTTTTCAATGccgccttcttcttcttcgcttGATTCCAATGATTTCAACAACACCAACATTCCCACTGTTAAGCTAGATAAGTTGTTTTGGTCTAAGCCATGTTCATTAGCTTTGGCCAAGGATTCACCTTTGAGGATTGAAGAACCAGACTATCAGGGCATCCGTCGCTTCTTCCTAAAATTGATGCTCTTTTACAGTAAACAAAGCAAATCTATTCGAGGGGCAAATGTGGTTTACAGACGCATAATTACACAGGCTGATAAATCTGCTATTTACAATGTTTTTAACATAGAGAAGACTTTTAAAACTACGTTTTCCCTATTGGTGCTTCATATGTGGATGTGTTTGCGACGGTTGAAAGAGGAAGGGCAAGAAGGTGTTGAATTTGGTCAGTACGTGTACGAAATTTACAATCATGACTTGGAATTGAGAGTATCCAAGGCTGGGGTTAACTTGCTATTGACTAAGTGGATGAAGGATTTGGAGAAGATATTCTATGGAAACCTTGTTGCATATGATGCTGCCTTACTTCCAGAAGCTGGAAAAGATGATCTTTCGAATGTCATATGGAGGAATGTGTTTTCCGATGATGGTAAGTCAGAACCAAGTGATGCTGCTAGACGTCCTGTTCAGGCAATGGCTCGGTATGTTCGTCGTGAAATTAGTTGTCTATCCTTGACTGATAAAGAAGCCATGTTCTCCGGAAACTTCAAGTTCAGCTCTCTAGAGAATCCTCTTCTCAACTCAAAAAAATCATAATGGCATAGAATTTGGGTTGACCAAACATGCGCATTGAAGTTATGATGCTAGAATTATAGACAATGTCTTGTTGCTCCGACATTTATAGTTCATAATGGATTGTCATATTTTTGTAGTAAAGGTTTTTAACAGCATATATGTAGTGTTTTTTTTGACACTGATAGCAGTTATTTTGCTTAATCATGATGTAGGGTTTCTTTAATTATATGGTTCCATAAACTTTAATCTATGTACATGATCTTTTATAAGACGTCACTTTTGCAACAAAGATGCCCCATTGCTTTATAGCTT
>novel.28024
CAATTTTCAAAATTCTACGCTGTACCCCTAAGGTGTCTTTAGTGTTTACGCTGTAACCCTAccctactccctccgttaacTTAAGTTAACTTTTCGTTAACTTAAGTtaacttaaaaaaacaaaaaacaaaaatacccaaaaacaCCGAAACACCCCTCTCTCCTCCATCACAAGTATCCACCACCGCACCTCCTGTCGCGCCACCACCGCACCTCCAGCCACACCGCCGCACTTTCGATCCAACTGCACCGCCGCACC
>novel.41930
TTCAGCCTCTCCCTTTCCAAATGTTCACCTCAATTAATTCATTGAcgctttaattaaaattataacactcttctctctctttctcactcctccttTCTCACAAGCCGCTTCATCTTccacccttctctctctctctttctgcAAATTTAGCTTGTAAATACCCACACTCAATTAATTTCCAATTGAAATTCCCAATTTCTCAGAAATCTGGGTAAAATCTGGGTGATTTctccttcattttctctctctcctcaatctATTGATTGCTGAGAGGTCGAGATTTTAATGGCGACGAAAAGGGGATTATTGAGTACAAACACCCCCAGAAGTAGAACCAATGCATCaccatcatcattatcatgctTTTCTACTTCCTCCATTGTTCCTttcttccttcttctccttattttccccctcttcttctttgtcgGTCGCGGCTTCCAATTTTCCTCTGGGTCCAGAAATTCATTAGATGCAGTTAAACAGGATGCAGATTGGAGAGAAAGGCTCATATTGCAACATTTGAAGCCATTCTTCTCAAAAGAGGTAAGACAATCTTGGTATTTCCTCTTATATTTGGGATAGCTaatttttgcttgatttgttATCATTTTGTATTGGTTGTTCTATGTATGTTGCAGGACATTGATGTCATCTCAGCAAATGTGAAGGATTTGGGGCCACTGAGTCTTGATTTCTTTACAAGAAACGGTTCTGCATCATGGAAGGTTGTTGCCCAGGAGAATTCTGGTGATGCTTCTTTAGAGGCAAAACGCATAGGTACACATGCAAAACAAGATAAATTGAAGGGCAAACCAGATTCTTCATCAGATAATCACCCTGATGTAGTGGACTCACCGGCTGTACTGATGCGAAGGcggttaagagagagaagacgTGAGAAACGTGCTGCTGATCTGGTGAAGCAGGATGATGAAACTATTTTGAAGCTCGAAAATGCTGCAATTCAGCGCTCTAAATCAGTTGACTCCGCAGTTTTGGGGAAATATAATATATGGAGGAGAGACAATGACAATGAAAATGCCGATTCTACTGTGCGCTTAATGCGAGATCAAATTATTATGGCCAGAGTGTATATTGGCATTGCTAAGATGAAGAATAAGATGGAATTGTCTCGTGAACTTCAGAATAGGCTTAAAGAGAGCCAGCGTGCCCTAGGAGAGGCAACTAATGATGGTGATCTTTCTCGCAGTGCTCCTGAGAAGATTAAAGCTATGGGCCAAGTTCTTTCAAAAGCTAAAGAACAACTGTATGATTGCAAGCTGGTGACAGGAAAGCTGAGAGCCATGCTACAATCTGCTGAGGAACAAGTGAGAAGCTTGAAAAAACAGAGCACTTTTCTGAGCCAGTTGGCAGCCAAGACTGTTCCAAATGGAATTCATTGTCTAGCTATGCGCTTAACTATTGATTACTATCTTCTTCCTTTAGAGAAGAGAAAGTTCCCTCATAGTGAAAATTTGGAAAATCCTAAGCTTTATCACTATGCACTTTTTTCTGACAATGTCCTTGCTGCCTCTGTGGTCGTGAACTCCACTATCATGAATGCTAAGGAGCCAGAGAAACATGTTTTTCATCTTGTTACTGATAAGCTCAATTTTGGTGCAATGAATATGTGGTTCCTTTTGAACCATCCTGGAAAAGCCACCATCCATGTTGAAAATGTTGATGAGTTTAAGTGGCTGAACTCGTCATATTGTCCAGTATTGCGTCAGCTTGAGTCTGCTTCCATGAAGGAATATTATTTCAAGGCAGATCATCCAACTACAATATCATCTGGGGCATCCAATTTGAAGTATAGAAACCCAAAGTATCTATCTATGCTTAACCATCTAAGGTTCTATCTTCCCCAGATCTATCCAAAACTAGATAAGATTCTGTTTCTGGATGATGACATTGTTGTTCAAAAGGATTTGAGTCCGTTGTGGTCCGTGGACCTTCATGGGAAAGTCAATGGTGCTGTGGAAACTTGTGGAGAGAGCTTTCACCGATTTGATAAGTATTTGAACTTTTCCAATCCACATATATCCAGAAATTTTGACCCTAGTGCATGTGGATGGGCATATGGCATGAATCTTTTTGATCTCAAGGAGTGGAAAAAGAAGGATATCACAGGCATATATCACAAGTGGCAGAATATGAATGAAGGTAGAACACTCTGGAAGTTGGGTACATTGCCTCCTGGACTCATTACATTTTATGGGCTGACACATCCACTCGAGAAGTCTTGGCATGTGCTTGGTTTGGGGTACAATCCTAGTATTGACAGGTCTGAGATTGAAAAGGCAGCAGTTGTGCATTACAATGGTAACATGAAGCCATGGTTGGAGATTGCGATGACAAAATATCGATCATACTGGACAAAGTACATCAAGTATGATCACCCCTATCTCCGAAGATGCAACTTGAGTGAATAAAATCACAGTGAGATGGAATAGCGATAGTAAGTCAATGTGCTTGTTCTGTGCTCTCCTTCACCTTgaatggagtttttttttttttgcgtggAATCTTATTTGAAGGGCTTGGTGAGGCTGAGGTTACTGACACAAGAAGGGGCATGCTTCAGTTTTAATGAGCTTGCATATCCTTCTCTGTTTCCCACATTGTTTATTCTTTTATCTAATTAAGTCTAATCTGTACCCCCATTGTTCTTTATTCTCTGTCGAAAAAATTTGAGAGGTCTATTGTATCATTAACCTGGTAATCAAACTTTCATGTAACGATTTTAGTTGGTCTAAGATTTAGGACCAGAACAGGATGATGCTGTATTCTTTGAACATTGCACTACAGATCTGTAGATCTTATAATCTGTAACACCTATATTTTTTTCGTCTACTTAGTAATTTATTGAGAAGTTGCCTTCAA
>novel.28029
TCTTGATTACTTTCTGCTTGCTGGTGATCACTTTATCCAGGGTTATTCAATCTTTGACCTAGGGTTATCATCTAAATTCGATccccaatttctctctcctcaagtCCTCAGTCTCTACCTCAGATTTCAATCTCTCTCCTTAGTCTTTACCTCAGATTTCTCTCCTCAAGAAGCTTCCGAGCCTTTTTGTTCCTCCATTAAAGCGAATTCTGAGCTTTCCATTTACTGAAGCAGCTTACAATGTTCTAGGTCGAATTGTCGCTCATGGATTTCTAGGTTTTTGGGCCAACTCAATGATTCCAAGCCTGGGATGTACAGTCGAGCAATCTTTAAGGGAATTTGAAAGACAGAACAAACCTctttttctacaattgaaagagGTTTGATTCCTTCCACTGTGATCAGAGAGGGATTATCTTGAAATTTCTTCAGATTCTTACAATTTGAAGATTTTAAAGGTTATTTTCACCCTTTAATTGCTTTTGCATTTAAGAAATGTTTTTGTTATATTGTTGGTAATTTTGCaggtttagattttttttggtgGGAGATCTATTGTTAGCGCCTATTGATCATTACTCAGCGGCTCATGCTGGCCCTTGAAAGTCGAGGTGCATGCGGTGGGATTAAATCATGAGTAAGGGTAATACGAGGCTTTCATGTAGCAATGGGATGCGGTTCAGGGATATTTCTATAGCTAATTCAAAAGGTGAATGCTGATGCAAAGAATGGAATTTCATGGCAAAAGAGGAGATTGAGAAGAAGATGGAGCTTTGTGAGCGAGTTCAAGCTCAACTCGGTCGAGTCAAGGAGGAGACTATAAATCATAATAGATAGTGTAAGGATGTTGGAGGAaaatctaaacatgatatttGGAGGTATAGAGGTTCTGAAGTTTCCTATGGTTGTAGCAATGGCAGCAGTAAATTCATGATGTGAAGTACTTTCCTCCCGTTTCTCTGTTTTCTTTCTGAAATAGTCGGAAGGAGGAGGATGGAGCAAGGTTTGCTCGTTTCGAGTTCGAGGTGGATAAACTCAAGTATTATTTGATGTTCGACCTATTTTTTGTGCATAACACTCTGTGGAAAGATAGAGATTTGGAGTGCTTGGTTTTTTGCACCTCGTTGGAGAGTACAAAAGATACAATGTTGCTGTTGTGTGAAAATTGACTCAGCAGACCAGTTgtggggaataatttcaagcgttaaccccctagcttgaacaccactgtgatcatacactaaagtacggtggcgttcaaaagggaagaagatagagcaaaagagtcgccaacaagttttaggaacttgtaaaccgttcacagggtgaagtttacaccccttaacgatccaagagatcgtcaactccataagatcTTGAACCatatagggttcggggatgaaggtacaaatccaatctaaaagagattgaacctgccctaataatagacatctactttattctgatcgtattcttgtgcgctttctgactaacatgcaatcaataagattacccctaaacctgtttatctatgttagttgaatattaatgcacaaacaaatctattattggtgatcacttgaattgtaatcatattaaccctaaacaagattattaattatcatattaagcgtgattataagtatcaattccctttaaacatgcataaaaggcgtgatcaagtaataaatataaataagcatcaagcaacataataataatcatcataataataattataaaaataataatcataatcataataaatcatcataaacaaaataatcatcatcaaaataataataataataataataatattcataatcatcataaattataataattataatcataatcatgttcatgttgatattaaagcataataatagcaagatcctaggcatgatactaacaagattaataacaaatcctaacatgtcattgagcaataaaaatcaaatctttaaccctaacataatactaacaatcataattattaggaagaacataaaaggcatcgcactaatcatacttgatattaaaattaccctagacataatattaggaatatcataataacaatttaaacatgatttttacatcataacaacaataaaaaccattaaagtacttactttgatgtctcgtacctctttctaataacaaaatacacacgttagtaactttaatgaaaataataaaatcaaacaattaaattaaataattgaaagagagatttgggaccaaaccctcagaaattaaacctttcacgtctagggcaaaggcaacttcgaatatggataggtgtttctagatctaatgaatgcggaattttgtatgtaaaagcaagtttagaaaaagatagAAAGAGAGATGAtagaatgattaaagagaatgaaagagaattgaaaactggttaggcgaatgaaaacggagtttttacgacgttatttatagtgaaaatcagccaaaaagataaaattaacaaaacagagcattggcgcacctaaaacagagctggcgccaacgctagctgattggcgccaggcgccaacattagcACCAGGCTCCaacattagcgtcaggcgccaatgctagcgccaggcgccaatgctagcgccaggcgctaatgcctggcgctaggcgctaattctgtttttgacgcgttttctaaaatcagataaattttgccgtacaggaggataaaatcgtatctttccctcaaaaatgttctttgattttaattaaaactctgaaaagtcaacaaaagtcaatttatcaatgctaattgaattaggaatgaaaagaaccttctagaagaatctaaaagactgaaaccattcctaattgcattaggaatgataaatctatattaggccctcccctagatcattgggccgcatataaggctcaaaccgggcccagtttggtaaattggccataacttcctcaatattcatcggaattgggcttataatatatcgttggaaagatcttgtcaAGTCCcgtccaactacactattattggacccatatcatggaccaacaaaactggattgactgttttcttaaaataagttttcaaaaacagagagaagagaaaagaaattaaaactatccgcaacactagactttcc
>novel.28028
cttacatcaggcggtttaacctgatgagaatacagattcaagggttaccggatgaggtagcctatactgactttttcagaggtctcaaagacgggtctaccttcaaatttgatttggttcgaaagagggtggcgactcttcaagaggccttgattgaagcagaagcctatatacaagcgactgatctttgtacggtaaaacagtcggacgggaataGGTTCgagaaaagagaaggacgacaaaaacagtcgtcaaacaaagatgagaagagaaaagaagtctgggcggctgattcctctaaacagccggcccagaaaaagaaaaaagaattcaaaccatactcaccaaagtatgtgtttaacaaagataaccagtttatcctaaaagaaatcaagggacggatctcaattgagaagccggtccccatgaagggttctgcaaacaaccggaaccaagataaattatgtgcttatcatgatgatgttggtcatcacaccaatgactgcatcagtctcatgcggtatctggaccgcctggctgagcaaggtgatcttgacacttatgtcaagaaatctacggggaacacttcctcaaaaaagcagtcggccaaaaagaatcaacaggccgacagctccgatacagatgatgcagtcgtctacaccattgcaggcggcttctcaggaggcggccccactattgggggcaacaaagacaatatcaggcggttagatgtaaattacgttcaccaagaacggccgtccaaatattcatttcctgatattgtcatcactgaagaagatctaggaggggtaagagggccgcatgacgaccctatcgttattgaatgtaaagtggccaaccagagagttggccgaatcctcatagataccggaagctcctcaaatctcatcagtagcaaatgtctgtcgaagctaaaatatcagactgattgcatacatccggcctcccaccctttagtagggtttggagaatgagtcgtccacccactgggacaaGTGGAtttacccgtccgcctgggcgaaaaaggggaaggacgacacatggtagtccggtttctggtagtagaagaactctcggcctacaacatgattctgggtcgaccaaccctgaataattccaaggctgttataatctcATCTCttttgttgctcaagtttgagagggataatggaacagtcggctccctaaggggagatcagaggatggcccgagagtgctatctctcggatgtcaagcccactgttgtggccactgggtcaagcggtgaaaaaacagaccttgacaatgtcaaggagagtgcacctgttcaagaagcaggcggcaagaagagaaaggcatcccagacaaggaccgcaagaaaagaaagaaaatagcaatcattggcagaggagcggtcggatgagttccgccctcagccggctggtgagcatgcggacctgatcttagacgactcacgtcctgaccgaacagtcaaagttgggacgactgctctgagagaccttggtgatgactttcacaaactattgaaagaatacaaggacatctttgcattcgaagtccatgaaatgccagacattagtcctgatctggcggtacataaacaggtcgtggatccgaaaaagaagccggtacggcaaaagaagcggaaccatggcgaagaaagaagtcaggcggctgccgccgaagttaaaaaattacttgatgcagggttcattcggcaatgttacttcccagactgggttgcaaatgtggtgcttgttaaaaagccgaatggcacctggcgaatgtgtgtagactacagagacttaaacaaggcgtgccccaaagacagttaccctctgcctaaaattgataacctggtcgactcaacagccgggcatgctttgatgagctttatggacgcctattctggtttccatcaaattcctttatggaagaaggatcaggagaagacgaccttcgtcactgatcaggggttatactgttacacggtcatgccgtttggtcttaagaatgccccggctaccttccagcgaatgataaacaccgtgttctttgatcagattgggagaaacgtcgaggcatacattgatgatatgattgtcaagactaaacttcagaaagatcatctgtcggacctccgagaaactttcgccacactcaagcggcaccatgtcatgctcaatcccaagaaatgtgtatttggagttgagtctgggaaatttctcggattccttatcaatcagagaggaatagaggcgaatcTTGAGAAGGTGCAgacggtcattgacatgcagtcgcctcgtaccatccgagaggttcagaagttaacaggttgtctggcggccttgggaagatttctaagccgatcaggcgacaaatgcctatactttttccaggtaattaagaaaaaggcaaggtttgaatgggggccggatgctgaggccgccttccagaaattaaaagttcacttgcattccttgccgaggctggtcagccctttgcccaaagaggttctctacatgtacctgaccgtctctgatcatgcgttaagcgctgttctccttgctgaaagggacggctgtcagctcccggtctactttgtcagtcacgtactgaaaaatgccgagttgaggtatcccctagtggagaaatttggtcttgcactcttcatggctgtcaaaaaattgaagccctactttttggcacatgcagtcgtcgtgtatacagaccaacctatcaagcggccactgaccatcatggagtcgtcaggccgaatgatcaaatgggccatagaaatacagagcctcgaagttacattcgagcctagaaaagcagtgaaggggcaagcctttgctgattttattgtagagatgactcgtccccctgactctcaagttccagaccaagtatggaaggtatatgtggacggaagctctacttcaaatggttgtggagcaggcgtcatatgtcagtcgccagagggcgacaggtacgagtatgctctacgcttcagttttcaggcttcaaacaatgaggcagaatatgaagctttactagccgggatccgcatgtgcaaggcggcaggggcaagaaaaatagacgcctgttccgattcacaattgatagtgagtcagtacaatggcgaatacgaagcaacccatccggccattatcaagtatttacaggcggtccgacaagcagtcggctcacttgaggatttccatctgatccaagtgccgagatcagaaaacaaccaggcggatgcactgtcaaaattagcatcatccgcctcctctgatactcctcgaactgttttttgggaagtaatggagaagagaagcatcgaggaaaaccttattggaatcctagacagaagctcaacctggatggattcaatcagggcatatctgacaaacggtacactgccggatgatcctcaacaggcggcagcactgaaaaaacgagccacctattttaagggagaacttcacaaaagggggtaccttcaacccttcttaaagtgtgttactccaaaaaagggacgagagatactagacgatcttcactctggttactgtgcttctcatataggcggtaggacgcttgctcaaagggcaagacggcagggctacttttggcctacttaggaagcagatgcaatggagatggtgaaaaaatgtgacaagtgccaaaggtttggcaaactaattcaccgtccggctactgacctcactaccattcatagcccactaccgtttgctaagtggggcatggacattctgggtccatataagCCTGCTACAGGCAGAaagaggtacatacttgttgccgttgactacttcactaaatgggtagaggcggaggctgtaaagggaatcaagacgaaagatgtaatttcattcatttggaaaaatgtcatcactcggttcggggttcccatgtctatggtttttgataatggtccccaatttgagacgcctgttctcaaaagctggttgggtgaccaaggaattgcaaactattttgcatctgtcggccgtccacaagcaaacggccaggtagaagcctttaataaaatcatctcggacggtctcaagaaaaagattgaacgagcaggcggcctatgggcggatgaactaccacatgttctctgggccattaggacgactgaaaaaggggcgactggagaaactccattcctcctaacttacggtgcggaagctgttcttccaatagaacactacgagccgactcttcgagtaatgctatatgacgaagaggcaaactgggaagccatgcgcctgacattagactcacttcctgaaaggaggggcaatgctgtcttgcgccatgaaatttaccgcctgagaatgactagatcatacaacaaaaaagtacacaggcgtccactcaaagtgggggactttgtacttagaaaaatggaagcagttggtagggctaatgagtctggcaaactaactcccaactgggaaggaccctaccgaatctgtgaagaggtcagggacggtacctaccgtctggaaacaccagacggacgttcgttgcctcgaacttggaatgtagacaatcttaagaaatatttattttgaatgctgtaaatagtcaagggctacttaataaaagtttgcacttaatgatcaattttgtactaagaggggcatgcctgctgaaaaacagttggctactctccatgtttaatttttatttaagaggggcatgccgtctgtatcCGGTaccaaccggtacccgccgcttgttatctctactactcagttccttggcgactaggtaacactcatgtttacttggtcagaccactttcctacttggttaaatttacaaatgacaggaccgcctgcctaaaaaggatccagaccttAAAATAGTttgaataccgattggataaatggccgactgatcgtctatcctggaaacagacaaccagtcgtccaggggcataggcggcgtaaaacagtcggtctagtgaacaattggatattagaatatggaatacttagacaaatttgaggcaaaacaaaaattcattaaaaagaagccggtcattaaaggccggcaaaatattcaaagccccggccccctggccgggtaaatacaaaacaaacggcacgcaggccgtggaaagaatacataaagcttaagaagggggcagatcttcaatattagcagctgccgcctggtcagcactcttcttgctggactcggcttcagctgcatccttttttgatgcattacccccaagcggcacaagcgccactaccggctcctcctcctccaacgcttcctccaacgcctcttcctcagcagccgccaggatctcttaaTTATATGTATCataacactggcggtacgttttttcccaagaggcaaagtcggcattggggaagaggcggccccaagtcatgcgctggatttgagcggagtcttctatcatctcccggaccagctctttcttctcttgctcggccttttccgagagcttctgggtaagactcttctcttgggtcaccaggcgttcctttacgctggccaaggatttctccaaggattcgtatgagtacatctttaggcgaagaggtttcagctcggccttgagattggtgatggtcacctccagctcgccattcctcttctgggccgcctccaactgagcccgaacagcggcggtagcctgcgcctgataataaagaatatcaatggtcagaacttcattttgggcaatttgaaacattgccttatcacagtcagaggcggccatagcttttgcagcctttacctcattgttcttccggtcaagcggcttgcgaaggccgttcactcgaagcagggcctaagtaagaAGAAACAGGCGttagtttccaaacaaaaaagaaaacagacgtccagaaattcaaatactcaaaaatatgctaagtatacctcagcaaagacccctgcaatcccgtctaggtcaagggtgccgacacccctgactgcctccctttcagctggaggaactgccctgatcatagacttggccatctctaccaagtcaggctccagagggccggctgcatcaagcataaacaaacggattagacctagtaaaaaagggagcgagtctaaaatttacaaggacaatttcttacttctaggcggcccagttggagttttagaagaagtgggcggctgtttctcagccgccacatgtttcctggcagaaccaggagagctcccaacagtcgtcctccgggccttggggtccggctgttgggaagatgaagctcttggagcacccgtctaaaaaaaaataaaataaaaaaaatcagtatatgcataaacacaactccagaaagagggtgaaaggttcggagctcaccaagggtgcccccttcttggggagtcggttgaagcttgttgcatgatggaggcccgcaacatggccgccgcagtcttggaggcggtgattttgctcatggcgtcagctgcaataacaaacagcaaagttaattaaagtcataacaagaaatgtatggaacaacagagtattcgacaggccgactacctcttgagcaccgactgctgaggccacaggcggccaaaaagtactcgtcatagagccatttgaagctcgagacgcagtgcaggggtacttgctctcgtacccttgaagtagagtcgaccctcgactctactttgaagagtcctttatcaaggatctctttcttagccttggggggaacaggcggcatgctacggccgcctgcaagaaggggcggattcctgttccacctattgaagcgcttgatcagctcaatgtctgaactctcaatgatgaggaaggtgctccgccagtccttccacttgtttgctttacctctcgtcatgaggtagcccctgtggcttgtcaattgataccagccggtaccgcctgtcttaggggtccggctgagatagttcatatgggcgaaagcctcaaagctcggctccaccccgtgcagttcgcacccggccacatagccgagtacgttgacccaggagtttggggctaacttccataaccctaactcatacccatccaagatccgctgaacaatcggatgtaatgggaagcgcagccctgccttgatggccgcctcgtagcagccaaagcaggcgctatcataactggaaccagccggccagacgactgtgtcttctggatccggcacaaacactagaaagtcggggcccatggtgtggtttgcaataaagctctccactttctcttgcatggctgttatccggccccgaggtaccgtgcagtagtagggggtattttgctctgggtaagaggcggatggctccgcccaattgtcccacttctcaactgcgtgagaaagtctcgcctcttgcaggcggctgtttttctcttccatgtccaaagaagcatggccagaagagcttgactcggaatcgtcctctgacgagtccgaagaggacgactcctcccctctcccggaggggtccgcctcctctctttgaaaaggagcagaattgttaactgttaaatgggaaggggtcactatgcctcctccctcagaattgccggctttcaggccgccttttttcacttccacatctggcgcctggtcagatgtttcactaagcggcaccctgtgggaggagccatttgaatttgagatcctagcagtctttttcgttctggccatcctgctctgcatagacacagatacagtcggactttgtataaagggcaaagatgggtccggaaaagggcaggcggcactcctagtcctagattcagccgtccccggtgaccggctgatcactaacctaggtcgtgtcgtgtgcttccgtggtgccatttcaaaaaataaaaagaaaattaagagtaagagaactgagttacctgaacgagtgacggttgatgaagttctgaaaatcctttgcaatcggcttgtcagaacaggcggtaggcagaaaaggtccaaaatatcagagcaagttcaggggtccgaatgttctcaaaaagttctcaagtgtgaaaatgactcaagacaactctcccttatataggcgaagtgagaaggcgaagggtcactttcagaattcaaaatttgggcgggaaaatctctcggcctttcgccgactgacacctgtagaaggtcgccgcctgttacagtgcgacacctgtcacaggtaacacgtgaccagtcacgtgccacctgtgaggggcaaatgattaggggattttgctcctccaatcggaatgcgccacgtgggccaatcaggtcctgccaagtgtcccccagttgaaactgtcagggcttgccacgtggcacgcgcttatttgtccaccttggacctgttatgtcatgacatgtggcatactccatgcctaatggagaaaccggccacccaggcccaacttccgagggaagcccaatcggccctaggttaacctaaacctaggatgggcacgtttcccaaggttataaatacctcccttaatcctcattaagggggattacgaaaaaaacacattaattacacacagtaataaccggctgatctcgctaacaaagcagattacctacattaatcactctcacctagagagacccaatcactttaatttccgcattaattactccttaatcaagtactaacttgaccgttggaggcggagctcccaggagtctccgttattttgcaggtacaggcgtccggttccagtctcggaattgtaactctcccgcaggacatcagaaaaccctgaaacaacactcatcaccgggtttggttttggggagacacaaataggtgtctacaccagttttgttttttcttgAACCAGTTGGCAACCCCCTAGAACAGGGAGAGTGCGTGTTAATACTGATGCTGCAATTTTAAGGGGTGTGGGTGCAGGATTAGGGGCTGCCATCCGAGGAGCTGAAGGTGAATTAATTGTTGTTGCTGTGTGTCGTGTGAAACATGAGGGGCTGGTGGCGATGGCTGAGGCTGTTGCTCCAGGAATAGGAGTACTTTTGGCTTGCCAACTTGGTTTCGAGAACATTGAACTAGAATGCGACGCGTTAGAGGTAGTAAAAGCCATATGCTCAAGAATGAAGTGGAGAGCTCTGTATGATATGATTATTGAGGATATGTGTCTACTTGAGTCTTCTTTTACTTCTGTCATCATGTCAAAAGGTGTGGTAATGATGTTGCACACCTAGCTGCTAGAGTGGTTCCTTTGGTGGGGTTAAGCAaattttttattctaatttcCCGCAAGGCATTTTGGCTCTTGCAAATCTGGTTGTAacttaatatttgttttaatatatTTACTCACctcctacaaaaaaaaaaaaaaaaaagtgagattCAAATTCGGGTTTTGCTTGAGAAGAGTGCTtgatattcttttattttttagacGGGAATATGATGATATATTCTTATTGATGTACAAACTACACGAAAATTTTGGTACTCTTATAATAAGAGTGGGCAATAAATT
>novel.41501
taaaaatcttACCCCTCCTTCTTCTCTTTCACCTTACAAAAATCTAAAACAAGCAAATGGTAAGCGATTTTGGGTGAACCACTTGCAAAATTGTAAATGGAAAACAGTTTGAACATTGAACTGCTTGccatttgtaaaaaaaaaccgTTAAAAATCTCACGcctccttcttctctctccccttTCCCCTTCATTTCTCacgctctctctcctcccatgCCTCACTTCTCTCTCTTATCACCCCTCCATTCTCACAACCTCTCCTTTCTccatctccttctctttcttctctcatCTCTTTTCTCAGCCTCCCTTCTTTCTATTCTCACGCCTTACCACGACGAGTGACGACCAACGAGTGACGAGCGAGTAAAATGAAGAAGGCGTTAGGGTTTAGTTTTTCCGGCTCAACGAGTTAAGGGTTGAGGAGTAGCAATGGTGGTTGTCCGACGTCTGAGGTTGGTTATAGTAGCCCTAGAATTCGCCGAGTTGTTGAAGTTTGTAGATCGTAATGTAGATAGGAATTTAGATCTAATTCATCCTAATTTTGCAAAacttttgttgtttttaatttaagatataaaattaagttaattattgttgtttattttttcaatttattgttgggaTTAGCATAAgttatttttttcctaaattttgTGCTTGTTAGACAGATACGGGTGAATCGGGATAGGGTGCTAGTAGTGGTGGTGATACAGGTTAAGGTGGTGGCGGTGATAGGTGGCAGGCGGTGGCGCGCGCGGCTGTTGGTGTGCATGGTTGGTGGTAGAACGGAACAAGAgcagaaaatcagaaaattaagttatttattatatatttactgtatttatttttttgatgaaaatcagaaaatgtaattttttttaaaggatcaGAAAATGTAATTTTGAAGCAATTGATTAATGAAAATAGTTATGTTTATA
>novel.41500
ATTGGTTTTACATcaaaatccaacaaaccaaAGTAATAAAATAGGCGGGCCCATATCAGACAGCAGCATCCCAATCTCTACACTTGCATGTTGCATGTTGCATCCCAAGACCAACTTCGCAGCAAGCTGGGTCTTGATTTGCAGGAATTGGGCTTCGATCTTCAGCTTTATTAACTTGAGTATACTTTGGATCTCTTTAATTACTGATGCCTACAACCTAGTGTAGGTAAATATACCTACACCCTcctccccaccaccaccaccaccaatttaCCTCCCTTCCAAATAAATACATATTATATGTATATCACCATTATTATCTTCTAAAAAGCTTCATTTTAtgatttctctctccaaaaaccaTCATCCTTTTTTTTCCCCCCAAAAAATTTCATCATATTCACTTTCTTTCTCCAAAAACCTTCATCCTTAATTTTCACTCTCTAAAAAccttcatattttttatcataGAAATTTAATCATCATCTATTCATGTCCCTTCTTATGGGAGATTCATTGTTGACGCAAATAATTGATAAGGAAGTTGAAGGCGATAAATATATTGTGCTCATCGGATTACATTTTTCATGAAAACACACTAATTTCATATGATTAGAGGTGAAACAAGGAGGATATCTCTATATAGGCACTTTATTATACCAAATGTAATGATTAATAATGTTCATTTAACAAGACACATATGTACATTTAG
>novel.29213
TATCACTCCTTAATCCTTATTATTCATAATCGCAATACATACTCttcttcctttaaaaaaaaaccaaaggcTTCCATGGCGAATTTCAAAACCAAGTTCAGAACTTCAGAGTGAACTTGTTGCCGTCGTTTTCATCTTCCGCCGCTGCCAGCACATCTCCTCCCAGGGAATTACTTAATAAACTAATTGGCTACAAGAGGGTTGGAATTACAGCACTTTGTGATACAATCTCTCATTCAACTGCTGTGTCGGCTCACAAAGTTTAATTTGCATACATATACTTGAAGACCTGAGTTTGAAGAAAGCCAAAAAATGGCGGCAGAAAGTTTAAAATAGGCCAAGGAAATTGCTGAAAATCATGAGATAAGAAAAAGCAACAccgaagaagaaaaaaatggcTATGCACAAAACATCGAAGGATATTACAACCTTGTCCAACATTACTGTCTTACTAAGCCTCCTACGTCTACTTTCACCAGCTCTCATGATTCAACTAAGTGATTTTTAATTTCTTGGTGATAATTTTGTGAACAGCTAATCTTTAATATTTGGAGGCATATTTGTATATCGTTATTAGTTTTTATTGGAAGTAGCTTCTTTTATATGAGgtgattttgaaaaaaaattagtcaTATGGTTGAGAATGTTGTTTTTTAATACATTGATACAAAACTGAtgataattttgatttattaatatGGTTTGGATATTTGAATaaa
>novel.23900
ACGAGTCATAAGACTCACAAGTCATGAGCCATAATTGAACTGCCCCGCGAACAAGTACTCGTTAACGAGTTTCTTCTTTATCCATTTCAATCTTCTACTCTCCCTTCATAGTGAAACTGTGGAAAGCTACCCTGGAAAACAGCTTAAACTACAATTTTATGGCAGTTTTAGCAAGAATTAAACTTTGAAATTCCcattattttcttcaatttatcCGTTCTTAATCACCCCCTCTTACTTTACTTTCTGCCTTTCTGGTATTTATTTTCTTCTgaatttataaatataaaaaaattaaaataaaaaatcaagtagGTAAAGCCCAGAAATTTTGAGAATTGAAAATTGAAGCAAACGTCAGAAATAATAATGTGGGTTGCAGCAACCCCATTGAATTATTCGCGCTTCTTTATAATTAAACGCTGCAATTATTCTTCATTTCGTGTTCAATGTTCTGATAATCCTCGTGGATTCGGCTCTGAAGACGATGATAAAAATACCAAAAAATGGAGCAGCTCAAAGCAGCAAAAGAGCATTCTTCCACAACAAagCAAGTCAGCGAGTACGGAATCTAGCTCTATGCCTAGTCAAGCACCAGGAGTGAGTTCAAGGCCTGACAAAAAGTTTAAGCAAACTTTCTCTGATCTagagtttgagaaaaagcttCAAGCAGTCAAAAGGTCTGCTGTTGAAAAGAAGAAATCGGAGACTACAAAAGAGTTTAGGGCAATAGACTATGATGCACCAATTGAACCAAAACAGAACACAGTCGGGCTTGGGACTAAGATCGGAGTTGGAATTGCTGTTGTGGTCTTTGGCCTTGTTTTTGCTTTGGGAGACTTTCTACCAACTGGAAGCATAACTTCCAGTGAAGACAATGGAGCACTCAGTAAAAAGTTGTCCAAAGAAGAGACAGCAGTTCTTCAGAGTAAGCTTCAGCAATATGAGGCAACTCTGAGCTCTTCGCCTAAAGATCCAGTTGCTCTTGAAGGAGCTGCAGTCACATCAGCAGAACTTGGTGAATATGCTCGGGCTGCTACTTATCTCGAGAACTTGGCAAAGGAAAAACCAAGTGACCCAGATGTCTTTCGCTTGTTGGGGGAGATAAAGTATGAGCTCAACGATTATGAAGGAAGCACTGCAGCATACAAAAGTTCAGCAAAGGTGACCAAAGGTATTGATTTTGAAGTTCTTCGTGGCCTTACGAATGCATTGCTTGCTTCTAAGAAGCCAGATGAGGCTGTTCAGGTCCTTCTGGATATCCGTGAACGTCTCAATAATGGTAAATCTAGTGATAGCACTGTCAAGACAGAAAGTAGCACAGAGGAAAATGACGCCCAGAATGTGGATCCAATTCAAGTTGAACTGCTGCTTGGAAAAGCCTATTCAGATTGGGGTCATATCAGCGATGCATTATCTGTTTATGATCAATTGATTTCTAGTCATCCTGATGACTTCCGGGGATACTTAGCTAAGGGGATAATATTGAAACAAAATGGCAATGTTGGAGATGCAGAACGGATGTTTATACAAGCACGTTTCTTTGCTCCTGAGAAAGCAAAGGCATTTGTTGATCGTTACTCAAAAACTTAACAGTACATAGTATATTTGGATTGCATAGCGAGCaagaaatgaaatcaaataagcTCCTACGTATCCTATACTcgtaaaaaaaagaagaaaaaaaaaactgaaggaGAAATGGAGTCGCTTCAATACGCTATTCCACTGTATGTTACATTGAAcaaatcaatattaatatacATCAATGTGCCATGACTGTCTTCCTTCCTTACTCCTGGCCAACCTCGCTCTCAGCTCGCTGTGTCGACCACCTCCTTGCTTGCAGTGCCAGCCAACCCCCCTATGCTCTTGAGCGTTGTAAATCTAACTGGTAAAATTTGGTGAAAAGCATTAGATAGTGTTCCTAATATTGATACATTATCTTGAGCACTAgaattttgatatttttgagATGTATAGGTGTTCAAGACTCTGCAATGGTCCATCAATATCATAACAGGACGATAGCATATATTTTTCATATGATTCCACTATTTTCTTGGCCTTATGATTTGCCAAGCACTTTGACAGGATctccttgaagtcatcctcgTCACAGGGGATCTTCAACCCACCCTCCTGCTTAAACCCAAATTCCTCAGCGGCTGTCTCCATTAAGCTCTCAAAATCAGGCATCGTCAGATACGCCACAAGGATGACAAACCTCTTCTCGTGTGGCCCCACATAAACAGTGAGttacgatgatgatgatgagctcTCAATATTATCAGCCGCCGGATGTGTCTACCCTGCAAAACATTCATAAAGTTTGTCTTGCA
>novel.23903
CAGGCATTTACTATTCATAACCATAACAAGTATCGAACATCTCAATTAAGCTCCGCGGGCCAGCATAGGCCACCCTTCCGGAACTTTCCCTATACTATCTAACTATCTTCCAGTGATACAACTAACTCATTCTTCAGACTTAAGAGTTGTTGACATCAAAATCATCCTCAAACTTAACCATGACCATCTTCCTTCACCGAAACCACCGCTACTTCCGCTCACTAACAACCGCCCTTCGACACTACTCCCGAATATCGCCGCCCCGGCCCACCGGACCCGACCAAGTGATTCGGGTCGTGAACAACATAGCCTATCTGGGAAGCCCAAAGGAGGGCCCAAAACCCCGTCAGCTTCTTGCTCTTCCTCCGTTTCCTTCTGACCCATTGCCCGCCAAGTGTTCGACGAAATGCCCCAATGGAAAGCAGCATACCCGTGTTACTGCAATCAGTTGGGTCAAGtattattttgatgaagtttATGATTCTGTTATTCAGTATCATTTCAATAAAGGCCTTGTGCTGATAGAATATCCGAGTAAAAATAGCTCGTCGAGCATCCCAGGGAAGACGTCTACAAGGAAGCTAATCTACAGATTAAGCACAATGAAGCCATGAAGGCAGGTACAAAAATCCTTGTACCTGTGTCAATTGCTGAAAGTAGGATTTCAAGGCGATTTGATCCCATACCACGTGGAACTTTAAATCCAAATGCTGATGAAATAGCTTACTTGCAGAGGCTTGTTAAGTACAAGGATTCGGCCATTATTGTGCTTAATAAGCCTCCAAAGTTGCCCGTGCAGGGGAATTTGCCGGTTCATAACAGCATGGATGCTCTTGCTGCTGCAGCATTATCTTATGATTATGAGGAAGGTCCTCAGTTGGTACATCGTCTTGACAGAGAAAGTAGTGGTATCCTTTTGATGGGAAGGACAAAGGAGAGCACTTCTTATCTTCAAAAATTGTTTAGCAATATGAATGTTGCAAACACATCATGTCTGGCCTGGAATGATGCATGTGGAGCTACATTTATGAAATATTGGGCATTGGTCATAGGATCCCCAGAGAAAAGGAAGGTGTAATATGTGCTCCTCTCACAAAGgtgCTTCTCGATGATGGAAAATCCGAGAGGGTAATGCTGGCTCATCCATCAGGTTTAGAAGCTTATCAAGAAGCTTTGACTGAGTATCGGGTACTTGGCCCTATGATCAATGGGTGTTCATGGATTGAGCTACAACCACATACCAGCTGGAAACATCAGCTGCGAGTCCACTGTGCTGAAGCTCTTGGCACTCCCATTGTGGGTGATTACAAGTATGGTTGGTTTGTGCATCAGAAGTGGAAGCAGACACCTCAAGTTGACATTGAGCCAATAAGTGGCCAGCCTTACAAGTTGCGGCGGCCAGAAGGTTTGGACATTCAGAAAGGCAGTGTTTTATCTAAAGTTCCATTACTACACCTCCATTGCAGAGAACTTGTTCTGCCTAACATTGCTAAGTTCCTCAGAGTTTTGGGACAGAGGTCTGAAGACTACCACCCTAAGCTCAATGAGAAACCGGACGTCCTCCGAGTTGTTGCATCTATGCCTTCACACATGAAAATCAGTTGGAATGTCATGTCTTCTTATTTGGTCTGAATCACACCCTGCTCATTTCAGATCATCAGATGTATAAAATGTTTAGACTGCACTCCAATCTGTACAATTTTGCAAGGTCAATGtaaataaaagtttgcatactatCTTCAGGTTCAATTTCCTTCTCAGTAATTTAGTACCTTTT
>novel.24622
GCATAGTTGCATTGTTGGTAGGAGTGTTCAaaaaaacccgacccgatttCCCGATGACCAGGTAAATACCCGATGGGAAATTTGAGGAAAGAATGTTTTTTCGGGACGGGTATCTGACTCGGGAAAATTACATGTTATCCGGGTCGGGATATGGGCCACATTTTTAATACCCGGGTACCCGAATTCccgaaaataaattaatatttaaaaaaaatcgctACTAAGGGTCTAAGCCCAGCCCACATGCCCcttctgttttgatttttgaaacAAACTTAGGGTTCTCCGCCGCTCTCTATCTCCCTGCCTCTCTCTCTTCCTGCCTCTCTCTTCcttccttccttcttcttccttgagttcttctctgttcttcctACTTGTACAACTTTACAATGTCACCACTACAACTACGACAGTACAAAAAATTTCCCAGAAAGATTGAAACTTTCACATCCCAATATCTCAGATTTCGGATTTCCTACGTGCTACTTCACACAACAATGTTGAGGTGGTCGGCGTTGCAGTGCGTTCtatgttgcaacttgcaagacATGCAAAAGTACCTTGGGAGCAAATTAACTGCACTTTCTAATTATACTTTctaatataatttattgttGCAAGACTTACTTGCAatttctaattagattttttttccttttaattctttgtatatttcaaattttattattgttattgaaacaaagctttgtgtAATTGGTTATTTTGTATTTTGGTTGTTTGATTGTGTGGAGTTTGGGTAGTAGATCTAAATTGTTTTTCAATGTTTTAACTTTTGGGAGCAAATTAATTACAATCAATCAAAAATTCGGGTACCCTATATCCCGACCCGAATAATTCGGGTACCCAGAACTCGGGTACCCGAGATATTCGGGTCGGGACATGGGACAAATTAACAAGTACCCGGATTTGAACACCCCCCTAATTATTGGTGGTAAGGTAAATATGAAGATAAGTGAGTAAAAA
>novel.24625
GCAAGGGTATTGGAGTTTCCATCAGATCTAAgacATGAGACATATATGAAGGAACGAAGAAAGTAATTAACATCTAGTGAGGAGATGGCTGCCTTGCTCCAAGAGTCCAACTCAATCCCTGGTAGTCAACTAAGACTACAACAGTTAAAGTTGGAAACTTGTCAGATCTAGCAACTGAGAGAGAAATTTATGATTTCTTCTCATTTTCTGGTGAAATTCAACACATTGATATTCAACGTGAATCAGTTAACTCAAAGACTGCATTTGTTACTTTTAAAGAAGAGAAAGCTCTTGAAATCGCCTTGCTGTTATCGGGAGCAACTTTAGTTGACCGCATTGTGAATATCTCTCTTGCAGAAAATTATGTTCTAAAGCCTGTGACGGAAGTAAGAACAGTTGAAAATACTGTGAGCACAGCAAATGTTGAAGATACATCCAATAATGCTGAGGCTAAATCTGGTAAAGCATATGTTAATAAAGCACAAGAAGTTGTTTCCAGTATGATAGCTAAAGGCTCTGCCATGCGGCAAGATGCTGTGAATAAGGCTAAGGCTTTTGATGAGAAGCATCGGCTAACAGCTAGCGCATCTGCCAAGGTCAGTTCCTTTGACAAAAGAGTTGGACTCACTGAGAAGCTCACTGTTGGGATTTCAGCCGTTAATGAAAAAGTGAAGTCTGTGGACCAAAAGCTTCAAGTCTCTGACAAAACAATGGCAGCCTTATTTGCAGCAGAGAGGAAATTAAACGATACAGGAACAGCTGTCAAGTCAAGCCGGTATGTTACTGCAGGAGCTGCATGGTTTAATGGTGCTTTTAGCAAGGTTTCAAAGGTTGGTCATGTTGCTGGTACGAAAACCAGACAGAAGTTCCACACAGCTATGTCAAATCTTACAGCGAAGGATCCAATAGCTGCATAGCCAGAAATCTTGTACTACTACAAGTGAGCAATCTAAGTTGATTCTCTCAATGCATGATTATCCCTAGTCCAATCAATCTTCAAGCAAATTCCGAAGTAAGATGTCATGTCAGAAGTAGAGTATAGGGACATACTTGGGATGCTGCAATGCTGCAGCCTTAAAGTATCGTCCTGGAGATTGTCATCTTTGTTCGTTTCCCAGGTAAAAGTACCAGGATTAAGCTTGTGATCTTTGTTTTGTAAAACCGGAGATTTTGATTTGAAAAATATCCCTGTAATTTTGTCACCCCCAAACACTATATTCTTTATGCCTTTT
>novel.9160
gagagcTCTTTAATATCGCCCCCTTCGTCTCTCTCTCCTTCCACCCTCATTTCTCAAtctaagtgttttttttttctttcctaaaaaaataaataaataaagcttcTTCTCCTCAATTAATTCTTCTGAAATTTGAGAGATTGTTGTCATTTTCTGGGAAAAATCTGAATTTAATTTCTGAGCTTTTTGCTGTATTTGGAATCCTCCACTGTTGTGTGTGCTGCCCAGAAACTCgttctctctctctaaatctTCTCTCAAGCTGCCTGGTTTGTATTCATCTATTTTTGAAATACTGCACTTTTTgaagttttcatctttttttgttgttgtatcATTGATGTTTGATTGACTATTTCTGGGTAATTTGAAAAAGGAAATCTATAAGATCTGAGAATAAGTGGGTACTTTGTTAATCGAATTTTGACGGATTTGTTTGTACTATAAATAGAAATATAAAAGGGGTAGAAATGAAGTGGTGGGCATTTGTTtgtaatttagggtttttgactTTGCTGCTGGAGATTTGAATTGGGGttttagtaaaattaaaagGGGATAATAAAATTAGGgattaaattaaagaaatgaGAAATATTGAACTGGGTATGGGAGGAGGGGTAGTGTGGAATGAAGAAGATAAGGCAATGATCGCCTCGATATTGGGTACTCGAGCTTTTGATTACCTAATATCAAGTCCATTTACTGCTGAGACTTCTTTGGTGAGTCTTGAGAACAATGAGAATATCCAGAATAAGTTATCTGATCTTGTTGAGAGGCCAAATGCCTCTAATTTTAGTTGGAATTATGGGTTTTTCTGGCAAATTTCGAGGGCGAAATCGGGGGAGGTGGTTCTGAGCTGGGGGGATGGTTATTGTAGGGAGCCCAGGGAAGGGGAAGAATCGGAAGCTACCCGGTTGTTGAATTTTCGGCTTGAGGATGAATCTCACCAGAAGATTAGGAAAAGGGTACTTCAGAAGTTGAACACATTGTTTGGAGGCTCTGATGATGATAACTTGGCTTGTAGGTTGGATAGGGTTACTGATATGGAGATGTTCTTTTTGGTGTCCATGTACTTCTCGTTTCCTCGAGGTGAAGGAGGACCGGGGAGTTGTTTTGCTTCCGGGAAGCATGTGTGGGAATCGGATTTGTTGAGGGCGAAATCTGATTTTTGTGTTCGGTCGTTTCTGGCTAAGTCTGCTGGGATTCAGACTGTTATCTTGATTCCTACTGAGTCTGGTGTTGTGGAATTGGGGTCAGTAAGGGCGATTGGTGAGAACCACAATGTACTGAAGGCGTTGAAGTATGCATTTTCAACACCTCCTGCTCCCGTGGTTCATCCTAAACCAGCCCCGGTTTTCCCTATGGTTGTCCATAAGATAGAGGAAGAAGATCCTGTTCCTCTTACTTCTCCATTACCTCTTCCCGTGTCTACTCCTACTGCCCCTTCACCTGCTCCAGTTCCTGCTCCTGCTCCTCTTCCTGCGCCTGTTCCTCCTCCTGCCCCTGCATCTGCTCCTCTTCCTACTACTGCCCCTGCACCAGCATCTGGTCCTTTTTCAAATGCAAGGCTTGTTAATCGCGGTGTAGATGGGGTCCATAAAATATTTGGGCAGAATCTAAATACCACAGTTCGCCCTCCCTTCAGGGAGAAACTTGCTGTTAAAAGGATGGAAGATAGACATTGGGATGGCTATGCAAATGGGAATAAGCTTTCTTTTACAGGGCAAAGCCCCAGGAATAACGGTATTCAATCAGTTCAATGTACGAATTGGGCTAACATTCCTGGTGTAAAACATGCGACTGCGACGGAGCTTTATAGCCCTCAGAACACGAGGCTTCAGGAGTATGTGAATGGCATACGAAGTGAGTACCGGCTTAACCAGTTTCACCAGCAAAAGCCGGCCCAAATGGAAATCGATTTTACAGGGGCAACCTCTAGGCCTACAGTGGCTTCTCAGCCAGGTAGTGCTGAGTCGGAGCATTCAGACCCTGAAGTGTCTGGTAGAGATGATAGAGCAGGTCCTTCCGATGATAGAAAGCCTCGTAAACGAGGGCGCAAGCCGGCCAATGGCAGAGAAGAGCCACTTAATCATGTTGAGGCAGAAAGACAACGGAGGGAAAAACTGAATCAGCGGTTTTATGCATTGAGAGCTGTTGTCCCTAACATATCCAAGATGGATAAAGCCTCGTTGCTCGGAGATGCTATTTCTTATATCACCGAGTTGCAGAAAAAGCTTAAAGACATGGAAGCAGAAAGAGAGAAGCATAACAGCACTTCAAGAGATACATCTGGTATGGAAGCCAACTCTGTTGCAGAGGTGCAAGGACAAGCTCCTGAAGTAGAACTTCAGGCTTTGCATGACGAGGTCGTGGTAAAAGTAAGCTGTCCGCTGGATTCTCATCCTGTGGCCAGAATTATCCGGGCATTCAAAGACTCGGAGATCAATGTTGTTGATTCAAAACTTGCTGCAGCATTTTCGCATGATTCAAAGTCTTTGCAAGCTCCTCCATCAACTGGTGAATAGGAGGCTGTAGTTTCTCTTAATTAGTAGGGTGTAATTGGATAGTAAAGTAGAGGAAAAGAATCCATTGGATGACTTCTGCAGAGGTTTTGATTTTGCAGCAAGGACGAGTTAAAGAGGAATAGGTGGTGCAAAAAATGTCCATTAGAAGTAGAATAACAGCAATTGACAGCAATAGAGTCGTCgcaaatttgtttttgttctgtTCATAGTTATACATATTTTGTCATATTGAAGTATTTTAGCAAGGTGAATTAAATGTGTAAGTTCACTATCTTCCTAAATAGTTCATGagttttgtttctcataatcAGTCATCACATTTCCGTTCTCAGCACTCCGCCTTtttaaattgttgaaattttgaattcttATTGAAAGTTTGGAAAGAAA
>novel.29215
aacataTGAAAAGGCCCAAATGAATTCTAACCCTAACTCCTCTTTCCTTAAGATAGCCGTCAATCCCTTATTCTCCTAATTCATATCTTCTCCTCTTCATTTCATCTTCTTTTACTTCTTCTCTCCTCTAAAACGTTAACTCCATTCTATTCTTCCATCTTCCTTCAATGTCTTAAAAACTCCAAGCTGAGACATCCGATTAACCTCCTCACCACCATAGTTGTCTTATCCGTACCACCACTAATGTTACAAATAATTTAGAAAGACAACGAGCCTTGTTTTCCAACCCCAACTCTGATGTAGTGCGGTGCGTGAAAGTCCAGCACGAAAGATCGAACCATTGATTTTTATAGTCAAATAATGTTATATTTTGCTCTGTTTATGGTCTCAAGTTGTTGCGGGTTGATtagtgtttaactctcaattaTTAATTCTAGACCTATAACTTTTATCAATTGATTTTTATGTTATGATTTGGATTAAATTCTGATTTCTCATCTTTGATTAGTGTTTGGTACAACATCAATATTTGCGTGCACTAGTGGAGGCTCTGTGGTGGTTGAGGTTAGTGCGAGTCCGATATTGAATAGGAGTGTGTCTCGCAATAGTTGGTTGCCACCGGCTCTAGGGGCTGTCAACGTTAAAACTAATGCAGCTTTAATGGGCTGTATAGGTGTGGGGCTTAGTCTGGTGGCCAGAAATAGCAGAGGGGAGTTGGTGGCTGTTGGGGTCCGAATTGTTGTACGGAAGGTCTCGGTGAAACTAGCTGAAGTGTTGGCTGCGAGGTACGGGTTGCTGCTTGCTCGACATCTGGGATAAGAGTGAGAAGATCGAGCTCGAATGGGAAGCCTTAACTTAGtctttctccttttgttttggTAGTAGGTGATGTTATTGTAGCAGGGGAGCAATGTCatgattttgtttattaattacATTAGAcggtatttttttaatttcttagcaTGCGATGTAATTAATTGAATATAAAGGATAATAAAGTTTGTTTTGGTAtttaattttgacttttacaatttcaattcaatttgttTTATTGATTGATGGTGTAGATTAG
>novel.32216
CCTGTTCACTCTCTCTTTAAAAACTCATTGATCGATTCAACCATGAAATCAAACTAATAATCCCTCTACACTTTCATTTCTTACTCAAATTTCTCACTTGCATTCTTGGTACAATCTCTCATTTCCAAAACTCCAATCAATCTCCGAAATGCTAAGAAAACGACTTCAATCATTCTTTTCCACTTCAATCCGCTCTTTCTCCAACCCCAACATCCCCTCTTTTCCTACTAAATCCGCAATACCCATCTCAAATTTTTTCTTGAAAAGCTCAAATTCTTCGAATATTTGCTCAAATGGAGCGTTTTGGGGAAATGGGTATTCAACTACGAGGTCATTTAGTAGTTTATTAAGCTTGAATGATCTGAGAGATAACCCAGGTGCAACAAagcagaagaagaggaaaggtcGTGGTATTGGGTCTGGTTTGGGGAAGACTGCTGGGCGTGGTCATAAGGGTCAGAAGGCTCGTGGGACGATGAAGTTTGGGTTCGAAGGTGGTCAAACCCCGTTGCGCCGCCGCCTTCCCAAACGAGGGTTTAAGAACCCCTTTAGCCTCACTTTTCAGGTGATCCAGTAGGGTTGGGAAAGATTGCAAAGCTTATAAATATGGGAAAAATTGATTCATCTGAGTTGATCACAATGAAAACTCTCAAGGAGGCTGGAGCTATTGGGAAGCAGATAGAGGATGGAGTGAGACTGATGGGACGTGGTTCAGAACAAATAATATGGCCGATCCATCTTGAGGTGTCTAGGGTGACAGTAAGAGCAAAAGCTGCTGTGGAGGCTGCTGGAGGATCTGTGAGGAAAGTGCATTACAATAAGTTGGGCTTGAAAGCATTGCTTAAGCCTGAGTGGTTTGCCAAGAAAGGAAGGCTGCTCCCAAAAGCAGCACGGCCTCCACCAAAACTTGCAGATAAAGTTGACAGTATTGGGCGTTTACCTGCCCCAACAAAACCGATACCTTTTGTTGTCAATGAAAACGTGGCAGCTGCTCCCTCACCTTGCTGAAGACCAAAGTCACAAACTGTATTTCTTTTGGTTCAGTTGAGAACAACAAGTTAGCAATTATAAATCGGTCAAAATATGATTCATGGTCCTGTTTTATTCTCTTctagccattttttttttgttttctcaaaTGGTTTCTTTTTATGGACCGTTGATACTCTGTTAAATTGGCAGCTGATTTCTCATATACGAGTCAGGGTATCCCTTACAGAAGAATAAGTCTTTTTGAAGTATAACTAGATAAAGAAGTGGAACGATCTTATTCATGAATCAGATATGGAACAATGTGATGGTCAATTTCTATTTGA
>novel.23909
tttttcttgtactTGTGCTGCTACTATTACATTTCACGAGaaaattgaggaaaaaaaaaaaaaaagtgcaaaaaaaaaattaaatgggaGATGGGTTTTTAATGCTTGTATGAGTAATTAACTCACCAAGCTCTCATTTACTCACTCACTCACACATTTGGTACTTTCTCAACTctttttctctctgtttttctGTCTTTCTTTTAAATCACATGGTTTGAGCATTCTGGgtttctttgattttgggtttttttttttcttttcttttctggtaagttttatttctgtgaatcatgaaaaatggggtTTTGGTTAAAATTTGGAATGTGGCTTGATTCAGTGATATATTTTTGCTGTTTTAGTCTGCCAAGCAAGTGAGTTCTGACTATGATTAGTGATAAAGTAGGGTTTATCTGCAGTTGGTAGTTAATTAGTATATTGGTGCTTGTTACTGCAAGAAACCTGGCCTTGTGCATTGTGATTTTGAGCATTTAATTGGGAGAATCTAGTTAAGGGTATCGGTTTCGAGGAAGGTTGGTTTTGATTGTTGCTGTATCTTTGTGCATTGAGATTTTTCACCTTTAGTTGGGAGAATCTAGTTTGTGGTATCTGTTTCGAGGAAAGTTGGTTTGGATTGTTGTTGTATCTTTGGTGATGGATTTCTTTAAAGTAAGGAAATTTAGGAAAGCTCGTAAACCAAATCCGCATGAGGAGTTAGAGGAGAAGCCGATTCCTCATCCGGAGGAACCGAACAATGAGAATGGCAATGTTAATGGTAAATCAGTTGTTGTGGATGCTCCTGCTGAtgtggatgatgatgatgatgatttcatCACGAATGAGGTGAAGAGGAGGTTGAAAGAATTGAGGAGAAACAGCTTTATGGTACTGATACCGGAAGAGGAAGGTGCTGAAGGAGAGGAGGACGGGGAGGAAGGTGAGACAAGCTCAAGTGAGGGAAGAGATGTGGGATCTCAAGTTGAACATTTGTACTGTGATTTAGAATCTATATACGAAAAGTATTGTGAGCGGATGCTGTTCTTTGATCGGATGAGTTCTCAGCAACTCAATGTGGCTGGCCCCATGAGTCCTTCGACGCCATCTCCAAGAGCTGGATCTAGAAAGCTTGTATCTTCTTTCAGATGCCTTTCCCTGAAAAAGATGGAAGAGCCTGATAGTGACACTGAGCAGCTGCAGCAACCAGATGATAGTCCTTTCCAGGACCTCGAAACAGCTTATGTAGCTCATATTTGCTTAACATGGGAAGCCCTTCATAGCCAGTACACACAGCTGAGCCAGAAGATATCTTGTCAGCCTGAGAATCCTACTTGTTATAACCACTGCGCACAGCAATATCAGCAGTTTGAGGTGTTGTTACAGAGATTTATTGAAAATGAGCCTTTTGAGCAAGGTTCAAGAGTAGAAAAATATGCTCGAAGCCGAAATTCTTTGTCCAAATTACTACAGGTTCCGAAGGTGCAAGGTATCTATCAGAATGCGGTTGAAGATGAGGAATCAGATTACAGGATTCTAGCCCCTGACCTTCTTAAGTTAATTCAGACATCAATCTTGACTTTCTACTCATTCTTGAGGTTGGATAAGAAAAAGGCCGGTGGGGTTCGTAATTTGTTTGGAAGCCAGAATCAAATGGCTACACCTCTTCAGCAAGTTCAGTCAGTTTCAGAAAAGAAAGGGTTAAAACTGAAGGAATTGCGCAAGAAGAAGAGCTTCAAAAAGAAGGCATGGCCATCAACACACGAAGAAGTAATTCTGCTCCTAAGTCTCATCGATGCCAAAGTTGTGTCAAGGGTTCTAAGAATGGCTATGATCACAAAAGATCAACTGCTTTGGTGCGAAGACAAGATGAGAAAACTCGATCTGACACAAGGGAAGCTCCACAGGGATCCCTCTCCCATTCTGTTTCCTTGTTGAAGGCCTGCATTGCAAAAGACTCCATTCTTCACCATTATGTTCCAACTCCCTTTCATCCAACTCTGCGTATATGCCTTTTCCGATTTCCTTCCTTCGAGGCACAAATGCGGTGGAGATTTTGTCGTATGCTGCACTTAGTTAGTAGTCCCTCCTATGTTCTACCGTCATTGTGATGCTGATTAATCCTGGGGTGTAGTGAGTCATAATGGCTTAAAAACATTGGCTTCTGACTTATCATATGTTTGAAAAGCCGTTAGTTTATGCTACCCTTGACTAATTATGTAGCTGGGCATGAATATTTGGTGATCTGCTACTAGTAATTTTTAAATCAATGGCTATGATCTCTTCACTCCTGAAAGTATTGACAGGTTCTTCACTGGCATTTTGGAGGAATGGAGGTCTCAAcccttgttttatt
>novel.39146
TCTTTTATTTGCTGACGACAATTTCATTTCAACCACAAACAAACCAGCGTGGTCGTCCACTTTCCGGCAATAATTCACCCTTTCCCCTCTCATTCTCCAAGAAATTGAGAGAGTTGTGTTAATAGGGGCTTTTTGTTGGAAACCCTAGATTATACAGAGTAACTCAGCAGAATCTGACTCATCGACCGATGGAAATCTTCGTCAAGACCAACGAGGGACTAACttcttgattgaattgatgaaccTGCCATAAATAGAGCTGGTGGAAAAGCGAGTAATAAAGGTGCCGAGTCAGCACTAACAGCCATGTGATGTGACTGTCTGGAATAGGACAAAGAGCAAATGTGATCCTCTCATCAGCCTAGTTGCTACGTATAAAGCCTCTTCAGAATAAGTAGCTGCGTCTTGTGATGTGACAGTTGCCATGCTTGCTGATCCTGATAGTGCAGTGCCAACTTTTCAACCATCAAAGATAGATTGCTGGGAAGTGGTCAACTTCTCTCCCATTGTGATACTAGGAGCGTTGTCAGGGATTTGGAAAAATGCGCTAACATGAAAGGCATTCCTGATATCACAGCACCAAGAGTGAGTGTCTTAGCTGCATACTCTGAAGCAGTAAGTCCAACAGAAGAACCATGCTGGCGTTCTCAAGACTCTGCACCCAATATGGAGCCCTGCCGCAATAAGATCTGCTATAATGACTACTGGTAACTAACCCTACAACCCTTCTTCTGATCCACTTATGATTCGAATGAAGTCATTAACATATGAAACATAAATTATTAGCCTatataaagggaaaaagaaggcGATGAGAAACGAATGTCTCAAGAAGAAATGCTCTTGGAAGCTGCCCAAATATATTCtatctttttattctttcttaAATAAGGTGATGAATGGACTTAAATACTTAATGGTGGGAAAGGAGCTTGTGATATTCGCTTCTTTATCATTGATACATTGCAGAATCATGAATTTGAGGCACTTGGAGCGTTTATTATCAAGGGAGAAGGAATGAGTACAGAACTATTGTGCATTAGCTATCTATTCTGGCCTAAAAATCAGTTACCATCCGAAATGGCAAGTTTTTCTTCACTTTTAGCTATGATTACTGGGCCCCTTTGATCATTTTACTCATTTTGCGAGAGTATGTGCCTATCGAATTCTGCAATCTATGTTAAGTCATCCAACCTAAGCAGAGCTAATTAGTGTTATTTATCACTAATATTATCTATTGTTTAGAGGGAGGCCAGGGATTTTATAATCTCTGCAAGCATGAATGCATGATGCTTGAGTGTCACGGTACTTAATTTTCTCAATGGCTCAAGAACACTACAGATATCGTAACTAagttttgttgttttgatgGTTTTCTATCACAGCACtttaaagccattttgagcaaGTATTCTTGCTTGATTAATCGGTCAGTCTCCAGCtgaaatttttattataaagtcAAGCTTATCTTTCAAGGCACACTTGACATCCTTCACAATTCCTGGAGCAATTATACCAGTAATGAGTTGTAGAAATATCATTCCAAATGAATATATAACTGATTTTGATAGGAAACTCCAGTTTCAAGTCAATATACACTAGGATACAGTACAATGTTGGTTTTTGATAGGAGTCTCATTTTGTGGGATAAAAAAGAAGATGCCCAAGTGACCAAGTTTGCTCTTAAAATTGGCATTAAGGACCTTACTGAGCTCTTAAGTTCCCATGGAAAAGTGGAGGGTTACTTTTATGAAGGAAGATGAATGCAGAGCATAGTTCGATTACAATACAAACTTGAGTTTGCCATTGCAGAGGGAGATCAAAGGGAATATCTATCAAGGTCTGATGTAGGAATCCATGGAGGAGGATAAATCTGAATGACTGAACCACCCAACAGATGTATGCAGCATCATAAACAATCTAAGAAGAGACAATTATTGAATCTGGTATGAGATTGAGGATCACCTAGGATCTGACCTCTATCAAGAGCAATGTTAGCCATTCACCCCTTGGCAAGCTCTGTTAAGGCATGACTTCTCTATCTTGGTAATTAGTTAATAATATGCTAAGTTGGATGAATCCTTTTTTTGCCTTCGCTAAAACATTTACTTGATTGATCTCTTGATTTGAATGAGatgtttgttttttatatttAGCTACATTGGAACCTTAGGTGCATTGTTCTGAATATGGATTTTGATTGTCTGTTTTATCTCTGGTGGTCAATTGATATTATAGAGTTCTCATCTAAGTGACTATTAAGACTTTAGAATATGAGCATGTGATAGTGTGATACTGCATATTCCTTTATCTTCTACCATTGAATGTGGTTTTTAGAATATCACAAATAAGTGGAAATGATTTATTTCGTATTTTTTTTAGGTTTGGCTACTATTTGATTAGTTGAAATCGAATATTCTCCTGATAATCACTCGTCTATTTCGTTTTTAAAATTGTAAATATTTTGTTCAATTAATATTTGTATGGTATACAATCGGATCGATTACGTGCTTTACGTGTGCGCCATCAACAATCAGCACGACTCTTTCTCTACTCTTTGTTTGACATCTTATACGCTGCTCCTTTGATTGCCGGTCCGCTACTGCTCACCTTCATATTAtcctcttttatttgattgtttttaattttattttaatgttgcATTGTTCGTTGAATTATAATAATTGTAtttgcaattattgttattaaatttttagaaaattaaattattgggTAGGTTGAGGAATTTTGAAGCTTTGGTTGTGATTATTATTGTGTTTTTGTTTGGAATTTTGATAATTGAGCtgtattttttgttaatttctttttaataatGAAGATATTATGATAAATAAATTTACATGCTTTATGAAAGATgattaaagtaattaaatttcTTATTGGGGGAAGCATTGAGCGATTCaatattgaatagaatgaatgTGAAGTTATCGAAATATTGAAGTAGTTCTGAAGAAAAGAAGGATGTGCATTTAGTTAAGAATTCGAGTGAACAGAAGAAATCCTTAGAAGGAATTAAGATCCTCCTTACAGAAGATATTTAGAGAGTGGCTACAATAATGCTAAAAAAAAGTAGGAGCTAGACTGATGGGCTGTTGGATATGGATTACAGGTAGTAAACACTCTCAAATCCTCTCTAAATAATGCCGAAGGATGCTGCAGAACATCTCCCTAGCTTACTAGAAGGAGCGGCAAGTATAACTCCAACTCTAAGCCGGAACTTCCCTCCATTTGGCTTAATTCTGATGGACCGTTGGGTAATACACTTCATTTTCTGATTATTCGATGTATTCAGAATAGTTAATAAGTTCCAG
>novel.9693
gtttcttttttttcctctctctgttttctttagattttctctctcttcctctaaACTCTCTGTGAAGCGATTTTCTTTGATACGCTCTTCGATTTCTTCCGTTTTGTTCATCAATTTCTCGCATTTTCCTGTTAAGATTATATGGTCGAAAATTTGAAGCTTTTTATACTATTTCTGCTTAATTATTGCATCTTCTTTAATTGAAGTTTTACCCCTCTTTGTGGAGAATTTTTCTCCAACAATATACAACTAAGGCTGCAGCTGCTGCTCTGGAGGCCCTGCCAAGCCTGTAGCTGCTGCTCTACCAATGCTGCCAAGGTTGCTGCTGCAGCTGTTGCCCCGACATGGCCTGCTGCTGCAGCTGCTGTCCTGCCATGGCTTGCTACTTCAGCTGCTACTTTTGCCCTGCCAAGGCTGTTGTTGCAACTGCtgctttgattttcattttttgattttatcttCTTTTTCAACATGACCCTTCTCATTGTGAACATGGTCCTTTCTGCATATATAATAGGAtagtaattaatattttcttatttacttttgagtatttttatttacttttgtgaTTTTTCAGTATATAgcttagaaaataaaaaacgcTCAGTTGTGTCAACTAATTATTCTTACTCTATAATAGCCTACTAGCTTAATatgtagagcattgtgcaagtgcacaaaagatgtgggttcgaatcctacGTAGGTTCTTCTAACGCCTCGAACCATTGTaatgtaattattatttttatatacttTTGAGTTTTTCTAA
>novel.33963
AAAAATTTCGTAAAAAATGTGCGCACTTTTACAATACTCTTCCCCTCTCACACTCCCACTTCGGGGACACGATTTGGTCCActttcttttctctccctcCATTATATTTACTTCCCCTccaccactctctctcctccatttctaGCTTTTTTCTCCATTTCTCTTCACTGTCCtccttttttcccttttcaattTCAACCCTAATTTCAAATTATCTCATCATttcaatcatcataatcatttcAACCATCAAAATCATTTCAATTTTTCTGCgattaattgaattgaattgaagaaCAAATTTCGCAAATGTCGATTAATAGTGGAAGCTGGAATCATTCCAGAAATGGAAATTCCAAATCCTCCATTAATAAAACTCATAATTCCTCCATTAATTTAAACCCTAggtcttctctttcttcttctaatGTTTCTGTTAAATCTAATAAATCTTCGTCTTCTGCTACCTCTTCGCTTCGTCGGAGTTCCCctgcttctctctcctccgccaaAAACGACGCCGCTGATGTGTTGAAACCCATTGTAGCCTACTTGTGAGTGTCCCATATTGAAGATAGAGGAGAGATGGTTCCACTTGATAAGGTTGGGGAGTTACTCCTACTATTgccaattggttttagtatgAAATCTCCTTAGCCTTGTTTGTGGACCAAACTCTCCTCCTCTTTGTTGAGGTTGCTAGACCTATAGCCCACTTGTAAGTGTCCCACattgaagaaaaaggaaagatgaTGCCACTTTATAAGTTTTGGGGAGAGTACGAGTTGCTGTGAGATTACGACCTAGGAACGCAGAGGAGTTGGTTGCAGATGCTGATTTTGCAGACTGTGTAGAGCTACAACCAGAGCTTAAAAGACTAAAGCTTCGTAAGAACAACTGGGACTCAGATACTTATGAGTTTGATGAGGTTCTGACCGAATTCGCATCACAAAAACGCATTTACGAGGTTGTGGCGAAACCTGTTGTGGAGAGTGTTTTGGATGGTTATAATGGAACAATTATGGCATATGGACAAACTGGCACTGGAAAAACTTACACACTAGGACAACTTGGAGAGGAAGATACAGCTGGTCGTGGAATTATGGTGCGTGCAATGGAGGATATTTTGGCTGGTATTCGTTTGGATACTGATACTGTCTTAATTTCCTATTTCCAGTTGTACATGGAAACAATACAAGATTTACTTAATCCTAGTAATGACAACATCTCCATCATGGAAGATCCAAAGTCTGGAGACGTTTCGCTCCCTGGTGCTAGTTGTGTTGAAATCAAGGATCAAAAGAGCTTCCTAGAGCTGCTAAGATTAGGGGAAGCACACCGCTTTGCTACAAATACCAAATTGAATACAGAATCTTCTCGTAGTCATGCTATTTTGATGGTTATAAAATCTCTCTTTATAAGTTCTTATAGCTGGTTGTATTGTGATGTCTACTCTCATCTTCTTTCATGATTGAACCTCATAGTGCTCATTGCATTCATGCAGGTACATGTGAGAAGATCTGTCAAGGATAGGGATTCAGCTTTACCAAATGAGAATGGAAGTAGCTCTCATGTTAAAAACCTCAAACCTTCAGTTGTGCGAAAGGGCAAACTCGTCGTAGTTGATCTTGCAGGTTCTGAGCGTATTGACAAGTCAGGAAGTGATGGTCATGCCCTAGAGGAAGCTAAATCTATCAATCTCTCTTTAAGTGCATTAGGAAAGTGTATTAATGCTCTTGCAGAAAATAGTGCGCATGTTCCAGTTCGCGATTCAAAGCTTACTCGGTTACTTCGAGATTCATTTGGTGGTCAGCTGTGTTATTTTTCTTTCATGTTTGACTCCTTTTCAATATACTAGATTGTATCTTGCATGATGGATGTTAGAGTATTTTTATATGAATAAATTCTCATTACCAACCTAATTAGTGGCCAGTTAATATAAGGTTGAACATGTATGAATGTATACTGAGGCAATTCATGTGCTGTCAGGTACTGCTAGGACTTCATTGGTTGTTACAATTGGGCCATCCTCACGTCACCGAGGTGAAACAGCGAGCACCATAATGTTTGGACAAAGGGCGATGAAGGTGGAAAACATGTTGAAAATAAAGGAAGAATTCGATTATAAAAGTCTGTCCAGAAAGCTTGACATACAACTAGACAAATTAATGGCAGAAAGTGAAAGGCTACAAAAGGCTTTCCAGGACAGGATTGATCAGATTGACAAGGAGGCACAAGATCGTGTATCTGATGCTGAACGAAAGTACGCTGATGCTTTGGAGGAAGAGAGATTAAAATATCAGAAAGACTATATGGAGGCAGTAAAGAAGCTTGAGGAGCAATGGGCAATCAATCAGCGAAAGCAAAGCAATGAAGCCAGTACATCTGGTGCTAAGCATGATATGTCAGTCAAATCATGCACAAGAGAGGCGTGTCAGGTACATGCTAATGAAGAAGTTACTGAGGTGAAAAGGTTGCTTCAGAGTGAAAAGCTTCTGAGGAAGGCTGCTGAAGATGAGGCATCCAATCTTAAAATGCAGCTTGCGCAATCAAAGAAACAAGAGACAGCTGCAAATTCTGAAATGTTAAAGCTTCATCAGATGTTGAAGGATGAGGCCAACCAACGAGAAAAACTTGAACGTGAGATAGCTATGCTACAAGGGCAATTGTTGCAACTAAGCTTTGAAGCTGATGAGACTAGAAGAAGACTTGACAATGGGACCTCTAAAGTTCATGTTGAGGTTGATACTCAAGTGACACAAGTTCAAGGCGTTCAACCTCAAACAGATGATGCAGGAAATGAGGATAAGAGTTCAGTAGCTAAACTCTTTGAACAAGTTGGTTTGCAGAAGATATTGTCATTACTTGAAGCAGAAGACGCTGACGTACGAATTCATGCTGTGAAAGTTGTTGCAAATTTGGCCGCAGAAGAAACTAACCAGGAGAAGATTGTTGAGGCCGGTGGGCTTACTTCTTTGCTAAATCTTCTTAGAAGCTCTGAGGATGAGACCATACATCGAGTTGCTGCTGGTGCTATTGCAAACTTAGCAATGAACGAAACCAACCAAGAGCTAATAATGGCCCAAGGAGGTGTAAGTTTGCTATCAGTAACAGCTACTAAAGCAGAGGATCCTCAAACCCTTCGCATGATTGCTGGAGCAGTTGCTAATCTTTGTGGCAATGACAAACTGCAGGCCAAACTCAGAGGTGAAGGTGGTATCAAGGCATTGTTGGGGATGGTCAGATTTGGACACCCTGATGTTCTTGCACAAGTTGCTCGTGGGATTGCAAACTTTGCAAAATGTGAATCCAGGGCATcaactcaagGATTTAGAACTGGGAGATCTCTGCTTATCGAGGATGGTGCACTCCCTTGGATTGTACATAATTCCAACAATGAAGCCTCATCAATTAGGCGGCACATTGAACTGGCACTCTGCCACCTTGCTCAACATGAGGCAAATGCTAAGGACATGATTAATGGGGGTGCTCTGTGGGAACTTGTTCGCATATCACGTGATTGTTCGCGCGATGACATTAGGAGTCTTGCACGCCGCACACTTGGTTCTAGTCCCTCTTTCCAAGCTGAGCTGAGGCGGCTGAATGTAGATCATTGATTACTGCCTCGTACATAATCAAGTACGGACAACAGAAGCGTAGAATTTGTATATTGGGTTTAGGTAGGGTGATtcctttattatttcttttattctcccttctttttgtgtttattttttccATATTACTCGAGAAGTCATGTTTTTTCCTGTGCCTGGGAAACAAGAATAGGTAGATAAGGTTATTTACCGTCAGTATCATTGTTATACTGGTCGATTGATTTATTTGTAAAGAGCGAGTTTTACCATGGGTTTATTTTTATCCCGTTTCTTGGAGAGCATATCGAGCCAAGGAGCAAGTCTTCAATGTGGGCGTATCAGGCTTCATAGTTGTAACTTATTACAAGTAGTTGTATAAAAGTACGAGGAATTGTTGTTATAATTAGACTGGCAATTTGAAGAGGTAAATTATAAACATTATAGTATATTATTCTGACATGTTTGTTGAAAGCCAGCTTTCTTCTTCACGCCTGTCATATGGTCCTGCTAATTTAGGAAACCAGAGTACAGGTTGATGTTGCTGGTTTCAGATCAGGTTGTGCAGATCCAAAGCCAGCAGGAGTGCTGCCCATTCAGTGTTGGTGTGATAGTCTAGGGAATAATTATGATTATGGCTGTCTTCTTACGTTATGTTTATTCCTTTGTGAAATCTTTTATCGCACTCAACAATATATTCATGTCTGGAAACTCAAGGAAAAGATCGATTACATTCACCGTCCTTTTTATCTTTGATGTAAACAAGGTCCGTCACTTGTGATCCGAGTTTCCTATCTATGAGCTAAGTTGCCTATGTTGCATTTACATAGTACATAAGAAAATATTGTGAAGTAAATACTTTGATAATATTGCGTCAATTGAATTTTACATTATTTATGCA
>novel.35630
TTGATAAAAGtgtaaaacatgtaatttgGCGCGAATTTGCGCGCCCTTTCTTCCTCTAAACCTCACTCCATTCTTCACCATATTTTCATGTcctattttccaaaaattgctGCTGCgattcaatcaattaattcgATCTCTTCTATCAGATTACGATTGAAATTTCTCGATTTTTGTGCCGTTTCAATGGCTAGTGAGATTAGAAATGTTAGTAATGGAACAAACAATGAATCAATTGATTTGAGAAGGGGATACCAAGTAGTTGTTGGGGCAACTAAGGAAATGGGTATTGGGAAAGATGGGAAATTGCCATGGAAATTGCCTTCTGACCTTAAATTTTTTAAGGATATTACTTTGCAAACTTCTAATGCTGAGAAAAAGAATGCTGTTATAATGGGGAGAAAGACATGGGAGAGTATTCCTCGTAAGAATCGGCCTTTGCCCGGTAGACTTAACGTTGTTCTTACTCATTCTCGAGATTATGATGTTGGAAGTTTGGATGATGTTGTGACTTGTGGAAGCATCAATTCTGCTTTGGAGTTGTTGGGAATGCGCCCGTATGATCTTTTGATTGAGAGGGTGTTTGTCATTGGCGGTGGTCAGATCTTGAGGGAGGCGCTCAATGCTCCAGCTTGCGATGCGATTCATATTACAGAGATTGAGACCGATATAGAGTGTGACACATTTATGCCTGCTGTGGATGATTCTTTGTTTCAGCCTTGGTATTCGTCTTTTCCTTTGGTTGAGAACAATATACGACACTCTTTCGTTACATATGTCCGTGTGAGAAGGACTGCAGCTGATATTGGTACTCAAATCAATACTGCCAAGGCACTATCTAGTAAGTTTGAGGTACAGGACTTCTCCTTCCTGCCTCAAATGGTATTTGATAGACATCAGGAGTATTTGTACCTTAAGCTAGTTCAAGAGATCCTGTCGAGTGGGAATCTTAAGGATGATAGGACAGGGACTGGGACCCTATCAAAATTTGGTTGTCAGATGCGGTTCAATCTGCGCAAGAGTTTCCCACTTCTTACTACCAAGAGGGTATTTTGGCGAGGTGTTGTAGAGGAACTATTGTGGTTTATTAGTGGTTCCACAAATGCCAAGGTTTTGCAAGAGAAAGGCATACATATTTGGGATGGAAATGCATCCAGAATGTATCTTGATAGCATTGGTCTACCAGACAGGGAAGAGGGAGACTTAGGACCTGTATATGGATTCCAGTGGCGGCACTTTGGTGCTAGATATACCAGCATGCATGCTGACTACACTGGGCAAGGATTTGATCAGTTGTTAGATATTATACACAAGATTAAGAATAAGCCAGATGACAGGCGTATTATCCTCTCTGCTTGGAATCCTTCTGATCTTAAATTAATGGCATTGCCTCCATGCCACATGTTTTCTCAGTTCTATGTAGCAAATGGTGAGCTATCTTGTCAAATGTACCAGCGGTCAGCAGACATGGGCTTGGGGGTTCCCTTTAATATTGCGTCTTACGCTCTATTGACGTGTATGATTGCTCATGTCTGTGATCTTATTCCTGGGGATTTCATCCATGTCATTGGAGATACTCATGTTTATCGCAACCATATTGCGCCTTTGCAAGAACAATTACAGAATCTGCCTAAACCTTTTCCTGCTTTGAAGATCAACACTCAGAAGAAGAATATAGATTCTTTTGTAGCAAATGATTTCGAGCTTGTGGGTTATGATCCTCACCAGAAAATTGAAATGAAGATGGCAGTTTAAAGTTCACTCTTGACTGGGTGACCTTTGTTTCCTGCACCTGTTGTTCAATTTTCGTCAAAAGTAGGTGCTCTGTGATGCCAAGGTAATTTGAAGACAGTGTTCTGAGTGCAGATTGGGTGCAATAGGACATGTGGATATGCAAATC
>novel.32214
taaaaatccTTGTTGTTCCGGTGACCTCAATAAGTGGAAGTTTATGTGCATACTTCAACCTTACCTTGCCATGAAAGTAGAAAATGGAGATGGATTATATTGGATAAGTGTCATTAGAATACTATGATGATATGATCTCTATGAGAAATTCAGTGTGTCAAAGTTCAACAAGATACAAATAATTTTTAAGATTTAATGTAAGGCTTTTTAGTGTTAGTCAcaaaagcttttaaattttaccTAAAAATGTGTTTATCCTCTATTCTAAATTTTATCTTATCTTCCCCTTTAAACTTTGCTGCTCTCTTGTTGTATATGTATCATGTAGGCCTG
>novel.21238
ttgaaaggataaaaataGGTTAAGCAAAAAAAACTTCTAGAAAcacaattttattaaaaaataaatctagAAGAATAGAAAAGGCTGTATATTGCTAAgagatttaattttaaaaatattaacaaaacaaaagataaTTACACAGAAATAGAATTTAACTCAGCTTCAACTACATACACTCTTCAAACATTCCGTACAACATTACATATACAAAAaccctttatttttttcctcaTAAAAATTGTAACCTCATACAATAATTCTCACGTAAAAAAGTGAGAAAGATCACACGAAGGTGTTTCCATGGCGGCCTCGAATGGCAGCGAATACTTCGAATTAGACGTTAACGACTTAGAGTCTTCTTTCCCTAAGGCTTCAAACGCCGAAACAGTTGCTAAAGACGAAGATGACCTTATTTGGGCTGCTATCGAACGACTTCCTTCGTTTAAACGATCCAAATTTGCCCTTATTCGTCGAGACGATGATGGTGAGGGTGTAGGAGCGGGAGTTTCTGCCATTGATGTCACTAAGCTTGATCGAAATCATCGTGAATTAGTTGTAAAGAGTGCTCTTCAAACTTCTGAACAAGATAATTATAATCTTGTTTCGGGTATTAAAGAACGGTTTACAAGAGTTGGATTGGAATTACCAAAGGTAGAAGTGAGATTCGAGAACTTGAATATTACCGCAGAAGTTCAAACGGGGAAACGTGCGTTACCTACATTGATTAATTTTACTCGTGATAAGattgagGGTATATTAAAATTTTTGAGGATATCTCGACCTCAAAGGCATACATTAACTATCTTGAATAATGTCAGTGCATATGTCAAGCCTGGAAGGATGACATTGCTTTTGGGGCCTCCTGGATCAGGCAAATCTACCCTGCTACTAGCTCTTGCTGGAAAGCTTGACAATTCTTTAAAGAAAAGTGGAAATATAACATATAATGGCCATGAGCTAAGTGAATTTTGTCCGCAAAGAACTTCAGCCTACATTAGTCAAACAGATAACCACATTGGTGAGTTAACAGTGAGAGAGACTTTCGATTTTGCTGCTAGATGTCAAGGTGCAAGCGAATCCGTTTCAGGATATATGGAGGAACTTATTCGATTGGAGAAAGAAACAAATATACATCCGAACCCAGAAATAGATGCGTATATGAAGGCATTATCAGTTGGTGGAAAAAAGCACAGCATTGCGACAGATTACCTTCTCAAAGTTCTTGGCCTTGATATATGTGCTGATACAGTAGTTGGTGATGACATGAATCGAGGGGTTTCGGGTGGTCAAAGAAAGAGAGTTACTTCAGGAGAACTGATTGTTGGGCCGAAAAAAACACTCTTCATGGATGAAATATCAACTGGATTAGATAGCTCGACTACATTCCAGATTGTTAAATGCATGGGGAATTTTGTCCACCAAATGGACGGGACGGTGCTCATGGCTCTACTTCAGCCAGCACCTGAGACATTTGACATTTTTGATGATCTGATGCTCTTGTCAGAAGGTCATATGGTCTATCATGGTCCTCGTGCAGATGTGTTGGATTTCTTTGAATCTTTAGGATTTCGCTTGCCCCCTCGTAAGGGTGTTGCAGACTTTTTACAGGAGGTTACCTCTAAGAAGGATCAAGAGCAATATTGGGCAGATCTTTCGAAGCCTTACCGATTTATTTCTGCTGAACAAATTGCTGAAGCATTTAGAAATTCTCGATTTGGGAAGATGGTAGGATATACTTTATCTGATCCGTATGACAAAACAAGGAGTCATCCTTTAGCTCTGTCCAAAACAAAGTTTGCATTACCAAAATGGGAGCTTTTTAAGGCATGTTTCTCCCGTGAAGTTCTACTGATACGCAGGCAAAGTTTCCTGTATATTTTCCGAACCATTCAGGTTATATTAGTGGGATTTATAACAGGAACAACTTTTTTAAAATCAAGGCTACTGACTACAGATGTGACTTATGGAAATGTCTATCTTGCATCCCTTTTCTATGGGATCACACATATGATGTTTAATGGATTTTCGGAGCTGGCTCTTATGATATTTCGACTCCCGGTCTTTTACAAGCAAAGAGACAATTGCTTCTATCCTGCATGGGCGTGGTCACTTTCAAGCTGGGTTCTGCGTGTTCCGTATTCTGTCATTGAATCTGTTGCATGGTCGTGTGTTGTATATTACCTGGTTGGATTTGCACCTGCAGCTGGAAGCTTTTTTCGTTTTATGCTGCTGCTTTTTGTTATTCACCAAATGGCATTGGGTCTCTTCCGGATGGTGGCTACGCTGGCAAGAGATATGGTCATTGCGAATATATGCTCTACAGCTTCCTTGCTTGTTATACTCTGTCTATGTGGCTTTATTATTCCAAAAACTATGATAAAACCATGGTGGATTTGGGCATACTGGGTGTCACCCTTATCCTACGCTCAAACTGCAATATCTGTGAACGAATTCTCGGCGACAAGATGGATGAAGGCCTTAGGAAACACTACAGTTGGACAGAATGTTTTAGAGTTGCATGCTATACCAACAGATGGCCATTGGTACTGGATTGGAATTATTGCTTTATTAGCGTATGTATTTCTGTTCAACAACATTGTTACACTAGCCTTGGCCTATCTGAATCCACTAAAAAAAGCCCAAACCGTGATCCCAGATGATGTCTCAGATGATTCTGAACATGGTGAAGGAAAAGATGTGGCGATTACTTTGAACAATGGTTCTAACAAGGGAATGATTCTTCCATTTCAACCTCTTAGTATGACATTTCATAATGTCAATTACTTTGTTGACATGCCAAAGGCCATGAAGGCTAAAGGTCTACCAGAAAAGAAGTTACAGCTGCTGTCAAAtgtgagtggagttttctctcCAGGAGTTCTTACTGCTTTAGTTGGGTCAAGTGGAGCAGGAAAAACTACTATGATGGATGTGCTTGCTGGCAGGAAGACAGGAGGATATATAGAAGGTGACATTAGGATTTCAGGCTATCCAAAAGTGCAGCATACTTTTGCCAGGATCTCAGGATATGTTGAACAGAATGATATACATTCTCCTCAAGTAACAGTGGAAGAGTCGCTCTGGTTCTCTTCTTCACTTCGCCTTCCTAAAGAAATCAgtaaagaaactaaaaaaGAGTTTGTTGAAGAAGTAATGAGGCTGGTGGAACTTGACAATCTTAAACATGCTCTGGTGGGATTGCCTGGTACTACTGGCTTATCAACAGAGCAAAGGAAACGACTAACCATCGGTGTAGAGCTTGTTGCAAACCCCTCTATAATTTTCATGGATGAACCGACATCAGGGCTTGATGCACGAGCAGCAGCTATTGTTATGAGAACAGTCCGTAATACTGTTGATACAGGACGAACAGTAGTCTGCACTATACATCAACCAAGCATTGATATATTTGAAGCATTTGATGAGTTGCTTCTTATGAAACACGGTGGACAAGTCATATATGGTGGAAAGCTTGGAGTTCACTCTTGCTTAATGATAGACTATTTTCAGGGAATAAATGGAATCCCTCGAATTCCTGATGGTTATAATCCTGCAACTTGGATGCTTGAGATTACCACCCCTGCCGTTGAAGAGAGACTTGGTCAAGATTTTGCCAGCATTTACAGAAATTCCAGTCAGTTCAGAGAGGTAGAAGCTCTCATAGAGCAAATGAGTATGCCACCACCTGGATCAGAACCATTACGATTTGATACGACATTCTCTCAAGATATCATATCACAATTTTGGCTTTGTCTTAAGAAGCAATTTCTTGTGTATTGGAGATCTCCTCAATATAATGCTGTGAGATTCCTATTCACTACATTTTGTGCCTTGGTACTTGGCTCTATATTTTGGGATGCTGGCTCAAAAAGGGATTCAATCATTAACCTGATTACAATCATGGGAGCCCTTCATTCTGCATGTTTGTTCTTGGGCGTCAGCAATGCTTCTTCTGTACAACCAGTAGTTTCCACTGAGAGAACAGTTTTCTACAGAGAAAAGGCAGCTGGAATGTACACTCCACTTGCTTATGCAGCTGCTCAGGCTCTTGTTGAAGTTCCATATATTGCTGCACAGACATTGGCGTATGGCATCATCACTTACTTCATGATTGGTTTTGAAAGGACATTAAGGAAATTTGTGCTCTATCTTCTCTTCACTTTCCTTACTTTCACTTACTTTACCTTTTATGGAATGATGTGTGTTGGCTTAACGCCAACACAGAGTATGTCAGCCGTCATATCTTCATCATTTTACTCACTTTGGAATCTGTATTCAGGTTTCCTCATTCCCAAAAGATTTATCCCTGGGTGGTGGATTTGGTTTTATTACATCTGTCCTGTAGCGTGGACACTGCGTGGAATTATATCTTCACAGCTTGGTGATGTTGAGACTATCATTGTTGGAGATGGGTTTCAGGGCTCAATTAAGGAGTATTTGGATGTTCATTATGGCTATGGCCCTGGAATGATTGGTGTCTCAGCTGTTGTACTTCTTGGCTTTACGCTCCTGTTTGCTGGTGCCTTCATTGCTTCTATCAGATTCCTCAATTTTCAGAGAAGATGAGATGATAGTACTGGTATTTCTGGCAATCAGATATATATTAGAAAGAGAAGTCTAAGAATTGATTATAGTTAGATTATGTAGGATCCAATTccaattttgtttttacaaCTGTTGTATAGTTTAAGACTAGAAGCTTTTGTCTAAAATTATAAGTAGGAATATGGCATTTTCAGGATTCATGTGAATAATGTGATTATGAGAAGTGTACTGACAGTGTTGATCATTTCTCATGCACGACTCGGATTTTCATCATTtcttaagcaagttaattaatgCTAATTGCTAGCGTTTTCACTCTAA
>novel.35147
AAAGGCGGCAAAACATGTGCCCTTAAAAACTGGGGCCCTCCCCCACACCTTTAACTTCTCTTATTATTCAccttttcttgttgttcttcAGTTCTTCACTTTACAACCTTTCTTTCActgctctttctctctcctcagcaATTTATTTCTCTCATTCTACCCAAAAAAAAGTATTGAAAAGAAAAGTTGTGCTGTACGAGGGGATTAAAGCACAGAATTGGTTGCAATGGCAGAAAATCAGTCTCCTAACTTGCAGTTGGAAGATCTTTCACCTGAAAATAACGGCCTTTCTAAAGTTGATGGTAAGCATCTTACCTCATCTCCTTTTGTCCTGTGTAAAAGCACATTCTTGTTATCGTGGTTGTAGACTTATAGTTCTCTTCCTGCTCGGTTTAGTCTATCATAAACTTTTGAATGAGTCTGCTAGTGTATCTGGCTTCATCCTGAAGTGACTTTTGACATGCTTGGGTCTGATGTAGATAAAGAGTCCATTTTCCAAACTCCGGAACAAAAGCCTGGTTCACAGAAATACAACACCCCTAATTACACTTCAGAGACATTTCTAAGCTCAGTTAGTGGAAGTTCTGACATCTATACAAAAGAAAGTTCTGAAACAGCGTCTTCTCCATCATCATCGGATGCTGAGTCTGGTACATATGATTTGCCTAAAAAGAACTATTTACCCCAGCATGCCAATGGCGATGAAGCCCTTCAGCCTGAGGTTATTGATTTGGAGTTTGACACCAATGGTGTAGAAGAAAATCACCACATAGCCATCAAAGAAGGCAAAGAAGGTATGCTTAACGAGAAGGAAGTGCTCTATGAAGAATTGCTTGAAAAAGTGGCTAATTATGAGGTTGAGCTCAAGCTCACAAAGGAAAAGCTTGAATCTTCTCAAGAAGAGATTTCTAAGTTGAAATATGAGAATTTGACTTTGGTTGAAGAGCTAGGAGGGGCGATAGAAAAGATTCGGATTTCTGAGGTGAATGCAGAAGAAATGGAGAAAACATTCAGAATTGAACATGAAGAACATCGGAAACAGTTTCAAGTTCAGCTTGATTTGGCCAACCAAAGCATTGATATCTTACAAACTGAGCTGGTTTCGGAGAGAAGGCTGGTTTCTGAATTGCAAGAGACAATTGATAAGATCACTAATGAATTAGAAAATTATGTTTGTGAAGTTGAGGAGCTCAAAGTGGCCTTAAATGATGCCCAAAAGGATTTCTCTAAGGAGAGGTCACAGTTCCAATACAACATTActtgtttgaatgagcaaaaGGATGCCTTAGAATCGAAAAACAAATTGTTGGAGGAGCAGATAAAGCAATACGAGGTTGAAATGATTGAAGCTGGAAAGTTACAAAGAAAGCACGAGAATCAGATCTGTTGATTGAAATCAAACAGTTGAGAGAAACCCTTGATGCTAGTAAACTCAAGTATGACATGTTAGTGGTAGAGAAGGATGAAGTGTTTGCCAAAGTGCAGGAACTAGTTGCTGAATTGAATGCTCGAGACACTAATATGCTACAAATGGAGGACCGGATCAGCAAATTAACTGCAGAACATTCGAAACTGATTGAAGAATCAGAAAAGACACAGAAGCTACTGGAGGAATTCAGGTTGAAGATAACAGATCAGGAGAAAGAGCTAGAGAAGCAAAGAGAACTAATCTATGATAGATCAGAGGAAAAACGAGAGGCAATACGACAGCTTTGTTTCTCATTGGAGTATTACAGGAATGAATATCATGAACTCTGCCAAGCTTTCAAGTACAAGCGTCCTGCTGTATTGGCTGCGTAAGGGAACTATTATGAACAATCTTCGTTCTAGTTTTATTGCTCATTAATTTTGTTAGTGTTGCTTATTTTGTTCAATCTATAACGTTGTTGTGGTGTAAGGCATGGTTTCGTGATTCAATTATAGTATAGCTAAACTTTCATTCACCATTAGGTTCTTGATTGACAGTCatgtattattattgtgttctacaattgcaaaagGTGGTATCACATTGTTGTAGTTCTTGTATTTACCTACTTCCTAAAGTCATTGTTAAGATTTTTATAACCTACTTTGTGGTTTCTTAACCGGAGCCTTTGATAAGTAGAGTGCTGAATTTAAGGCATTTAAATTAAGGCTACGTTTCTTTATATCTAGACATTTTGAT
>novel.21234
taagaaTTGAACTTTATTGTAACTGTTTTTTTGTTGCAATcaactcatttgatttaagtttTTCTGTGTTTTTGACAGGAATTGATTGGTGCAATTTTTGTGAATCTTGGAAATCATGTCTTATAATGAAGATTATGGTCGACACAATTCGATATTTACACAAAGTTACCGATGTTACCCTGCCTCTTTTATTGATAAGCCGCAACTGGAGAAGGGCGATAAGATTATAATGCCTCCATCAGCTCTTGATCGACTTGGTAAAAACTGTTTTCAAGTACTTCCCTTTAAAATTGTGTGCAAAATGTGCTTTCTGCTTGAAATAACATCTGTTGTTCTTTAGCTTTTCTGCACATCGAGTATCCAATGTTGTTCGAGTTGAGCAATCCATCTGCTGATCGTGTCACTCATTGTGGGGTGCTGGAATTTGTTGCTGATGAAGGCCTAATTTATCTTCCATACTGGATGATGCAGAATATGCTTCTCCAGGAGGGAGACATTGTTCAAGTTAAGAATGCTAGTCTATCAAAGGGAAAATTTGTGAAACTCCAACCTCACACCAAGGACTTCCTTGATATATCCAACCCCAAAGTCGTGTAAGCTGCTAGCCTGAGCTCGATAGTTGATTGGAAGACAAGCTTTGGATCAGTTTTTCAGTGGTTGTTTATTTGTCTGCTTGCAGCTTAGAGACTAGTTTGAGGAGCTTCTCTTGTTTAACCACTGGAGACACAATCATGGTTGATTATAACAACAAAAGATTTTTCATTGATGTTGtggagaccaaaccctcatcaGCTGTCAGTATTATTGAGACTGACTGTGAGGTCGACTTTGCACCACCCCTTGATTACAAAGAACCTGAGAAGCCATCACGTCCAACACCAACAAAGAGATCAAGGCCAGAAGTTGAAGAAGAGCCAGATAAGAAAGTTGCCAAATTTAACCCATTCACGGGACCAGGGAGACGCTTGAATGGAAAACCTTCAACAACAACTGATGAAACAGCTGAAAATCCAGAGTCTAGTAAAACTAAAGCAACAGAAACCCCTGCTTCTACCCAGTGCAACAAGAATGAAGCACCATCGAGCTCCACTAGTTCTACTCGAAGTTGTGGGAAGCTTGTTTTTGGTTCAAGGTCAGACCAACCTGCAAATGGGACGCCAAAAAGCAATCAGaatgtgaaaaaggaagagccaCCTGTAAAAGCAGAAGAACCTAAGTTCCAAGCATTCACCGGGAAGAAATATTCACTGAAAAGCTAAGCTTGGAACGAGGAAATATAATTCAGTGCTGAGCATGAATCCCCCAACTTACTGATAGTTTGACTCCACCTCTTTTGTTATAATTTGGCTAGGTTCTAAGAACTTGATCTAAACCGATAATATACATATGATAGGTTTATAACCGTGTTGTTCAATGACTGTAAAAAATCGTAATTGGTTAGAGCATTTGGCATACAGCAATTCATAACTTTAATTTCCTCtctgtaatttattttttttggctaCAGCCGGCAACACCAAAATCATGACTCGATCAGTTTACATTATAGTGCCAATGCATGTTTATATC
>novel.15494
CCCCTATGCTTCATATTGACATATCGTActgtattattttttctttgtttcttaaGAAATTGAACATTaaaatggatggaggaagtagtcaaataaaaaagaaaaaatccgttaaaaaaaaaaatcgagtaAATACGGAAAGAATAAAAAGGGGAGAGAAGAAAGTCATTTTGCCGCCATAGTAGCAGCAGAAGAAAATCTCAACATTCGCCAAATACTTTCAGTACACTCTGCTCATTCTCTCTCCTGTTCTCGTGTCTTCAATTCGAAGATACTTATTCAAATTCACCTTGAAATTTTTTACGTAATTTAGCATTTCTATTgaattaattcattgattttttttttttttaatttaagaagttttttttttttttttttttttttttttttagaaaaacaaattaaaaaaaataaaagtaaatggTGGATCAACCATTTACAaccatgtcttcttcttcttcatcttctcctTCCCATCTTCCTTCTACAGAAAAGAAGCATTGGTGGCTTAGCACCaaaaagGTTGTAGACAAATATGTGCGAGAAGCTCGAGCAATGATCTCAACTCGGGATCAAAACGAGATAAACTCAGCTTTGAGTCTACTCGAATCCGCCCTTTCTCTATCTCCTAAATATGAACAAGCACTCGAACTTAAAGCTCGATGTCTTCTTTACCTAAGACGAAACAAGGAGGTAGCAGACATGTTACAAGATTACATTCCAAGTTACAAAATGAGTGTTTACTCCGATGATTCATCCGGTTCATCATCGGATAACTCGAACTCATCTTCTCAGACTTTGTCGAGAGAACGAGTCAAATTGTTGGGATCGTCTAAGTCGGAGTCTAATTCATCATCTTCGGGTTGTGATTATCCAACTTCATTCAAATGCTTCTCTGTTTCTGATCTTAAGAAGAAGGTTCTCTGTGGTTTTTACAAGAACTGTGATAAAGAAGGGCAGTGGAGGCAATTTTTCTCATTAAcccattaattaattattactaATGTTCATTATAATCGGTCTAATTAAGTCAAAGTTcataactttaattgattattttggTTAATTTGGGTTTTAAGCAATAAAACctacggagtattaattaattattattaattataattgtaATTAGACTAATTAGCTCAAAGTTCAAAACTTTGGTTAAATTGggttaaaatattaattaattttctcaTAAATCGAAAGGAAACATGATCTTGTGCATTACGCTAGGATTAGTAGCATTATGCCTCCACCGCCACTCTGTTTTTCATGCTCTTCGATCCCCTAAACCAACAAAcccacttttattttatttttatatttcttttggGTTCACATGGGTTAGTTTGGAGTTTACTCGAGTTAGTCCGAGTTGACACagtttttcttgattattgggCAAATTTTACCCATTTTCCTAAAATGTAATGAAATGGGCAATTTGAGGTACTAAATGAAAAGATTATTCCTTTTTTTGGGGTGATTTTGATTAAGCAGGGGTATTTTGGTAAATTTGCCTAGTTGGTCCGAGTTGACTCACCCTTGTTCATGATCCCCTATTCATTGAATATGTTTCCTACCTTAGGACAGTTGTATTGGTATTAATTATTATCACTAATTAATTTGTAATAGAAGTTTGTTTTATGTCAAACCGGCACTAATAATTGTTGGGgttgaattaattttggaattgtagtcaaacaataaaaattaactaGAGTAAAagtaaattacaaaaaaaaattattgcaaGTCAAAACATTACAAATTGCTCATGTTAATTTTGACTCTTCAATGTAATTTTGGtcaatttttattgattttattgtgTAATTTTGGTCAATTTATTCGGAGTTGAACAATTTGACTTAGTTTTGTTCTGTTGATGATCATTTTCAGGTACTCAGTTCTTGGTCAAGCATGTTGCCACCTTGGGCTAATGGAGGACGCCTTGGTCCTCCTCCAACACGGCAAGCGCCTCGCCTCGGCTGCGTTCCGACGCGAGAGCATTTGCTGGTCCGATGACAGCTTTGCATTCATCATTTCCTCCACCTCTGACTCAATTTCTGAGTCCTCAACTCAACATCAGCCTCTTACAGAGACTGAGTCAATATCCCACCTCATTGCCAATATTAAGCTTCTCCTTCGGCGTCGTGCAGCCGCGCTTGCGGCTTTAGACGCCGGACTCTTCACCGAGTCCATCAGACACTTCTCGAAGATTCTAGAGGGCCGTCGCCCAGCCCCTCAAGCGTTTCTTGCAGAATGTTACCTTCACCGTTCGTCTGCCTATAAGGCTGCCGGTCGGACAGCTGAGAGTATAGCTGACTTGAATCGTACCCTTGCATTGGACCCAACCTCGACCGTGGCGCTTCTTGCGCGAGCGGGTTTGTTTGAGTTTATTGGGTGCATTACAGACTCAGTTCATGATCTTGAGCATGTTAAATTGATCTATAATTCTATTTTAAGGGACCGGAAACCACCCGGTCCGGTTTGGAAGCCAAGGGCAGTTCCATATAGAGAGATTCCGGGACGGCTTTGTGCTTTGGGCTCGAAAATTCAGCAATTAAAGCAGAGAATTGCAATGGGGGAGACTGGTAATGTGGACTATTTTAAGTTAATTGGGTTAAGGAGAGGTTGTTCGAGGTCGGAATTGGACCGTGCTCATTTACTTTTGGTTTTAAGGCATAAACCGGAGAAATCGATGAGTTTTTTAGACCGGTGCGAGCTAGCGGATGAAAGGGATTTTGACTCGGTCAAGGACCGGGCAAGGATGTCCGCGGTGTTGCTTTTCCGACTTGTCCAAAAGGCGTACTCAAATGTGCTGTCTACAATTGTCGAGGAGGAGATGGCAGAGGCCGAGAGGAAGAAAACAGCATTGGCCCTACAACAGGCCCAAGCCCAAGCTCAGGCCCAGCAAGCTATTGAGGCACAGAAACAAATGCCGGTAGATGATGGGCCTGAGATTGGCCTTAGGACCAGGTACGAGCCAGAGGTTGATGTGGATCAACCCGATGACAGGCACGACCCGAGTTGTGGTGGCAAAGTAGGGTCATTTGCTTACCAAGGAGTGTTTTGTAGGGACTTAGCAACTGTTGGGAGTTTGCTTTCTCAAGTTGGTTTCAATCGCCCTATTACACTCAAGTATGAGGCATTGAGTTGCTAAGGAAGGTTACTACTTGCTAGTGTAATTACCAAAGTTTAGGGGTGAAAAATTGATATTGTTGGGGGGTAGTTTTCGAAATTGAGGGGGGTGAAAttggaagaaaagaaaataaattttggGGGTACATGTTAAATTAAGGTAATGGCAGGGGGAAATGTGATTAATTTTGGGGTTAAAATTCCCTGtacagaagaaaagaaaaaaaaaagggaatgtGAAGgtgaaaaaaatgaagaaaaaagaaGGATTAAATGGGCTGCCAGAAAATTTTGCTACTTGAATCTTTTAGATGTACAGACTTTTTATGCTTAAAAATTCGATTTATGTGCACTTAGTAGTACTATTATCAATGAATCCAACTATATTCCTAGTACA
>novel.20604
CCAAAATTCAACATTCTCCTTGTAAAATTATGCAAATTACGGAGTATCTGAAATTATATATTCCAAAAACCTTGCTGTAAAACCCTTTTcaattttctagggtttatcaTTCCATTACCCAAAAATTGTCTGCTTAAATCAGGGCTTTTTCTACTTGATCAAATTCGATTATAATGGATAATTCCAATTCCGGAGCTCCGTCGAATGATCCAATTAGAGAATTATTTGGTTCTCCACCTCCAAGACGCCCTATTCCCAGCAATTCTTTCAATGCTCTTGttaaaattttctctctcttctctgaTCAAAACCCTTTTTCTGAGTATGCTTCTTATGCTAAACTTCCAgaGTTTCCGAGGCAGTGTGGTGATAATCTGAATGATTCCAGGCGACTAAGTTCAGTGATGTGGAACATGTTGTTGTGCCAAGAGTTGAGAAAGAAGCTTCTAATACATTGGCTGGTTCTGATACTGTGGAGGCTCATAATTTGCCTGTTCATGATCATGAGGCAAATAAAGAGGGGGTTCCTGGGGAATTTTGTAAAGACATTGGTTTCAGTGGTTCGAAACTAATAAATGAGTTGGGTAGGACCGATAAAAGTAAAACCATGGAAAAACTGCCTTCTGCTGAGGAGGGCACCAGCACTGGGATGGCTGAGGTCGACAAAGTGCATGAAGAATTGTCAGatgtttttgttaaaaattcTGTGATAGCTGAAAGCAGCAATAGTGCAAAAGTGACTGTTGATGGGAATATGAAGGGAGATGGGGCAGAGGAGAAGAAACGAAAGCATGTGGAAGTAAGCACATCAACTTCTGGAGGTGATGAAGCAAAATCTCATACTCATCTGTCTGTGGTTAGAGAGGTCGACTGTCGAGAGGTTGGGATCCAGCATGTTGGTATGTGTCCTGGAGAGGCTCAGATGCCTCTGGAAAAGCAAAGAAAAGCTCCTCAAGGTTTATCTGAAGATCTTACTTTTGCTGCACCGAAAAGCAACAATATAGGAGGAACAATCTCAAATAGCATTAAGATGGGGAATAAATCTAGTGCTGTTATTAAGGGCAAAATAAAGAAGGTTAAGAAGATATCTGCGAAGGATGTCAATTCAGGAAAAAGTAAGATTTTATCTATAGATAGTGGGACTTCCTACAACATGAGTTCTGGTGGTGTTGATCCAATTGTGTGTGAGAAGATGGTGAAGCAAAGTGTATATGGTAACATAGGAAAATCTACTGCAAGGAAGGTTGGAAATAATTGGCCCAAGAGTTGTGCAAAGATTCAGTACTCTCGCCAGGAGTTACTAAATATTTGGAAGATGACGTCTGTTCCCGAGGATGTCCTGAAAATTGTACAAGAAATTGATGCTGAGGTACATAGTAAATACCAGGATTCTGCCGCTGGAATAATGACTGATGCTGGCAGTGCTAAGAAGAAAAACCCAGGTCCTCCTACAGAGAATAAAATGGCTGAAGAAGAGGGCTCAAGCATCCCAAAGAATAAAAAACGAGGCTCTTCTTCAGAggcaaggaaagaaaagaaaaagCAGAATAAAAGGAAGAAACGAGCAGAAATGGATAAGAAACTTGGTGTCAAGAGATTAAAACTTACTACTATCGTGAAACCAAAAATCATTGCACCCTGTCGCCATTATCTCAGGGGAAGATGCCAAGAGGGTGAGAAATGCAAGTTTTCACATGACGTGATACCACTTACAAAATCCATGGTTTTTGTAGCAGAGGTGATAGCTGCTCTTTTTCACACAAGATTCCAGCTAAGGAAGTCGCAGAAACTTCTGCAGGAGTTTCCAACTTTGGGACTACTATTCCAGATCAACTTGACAAGTCAAATTCTAAACAGCAGCTTGATGCTAATGCATCCTTCTCTTCTGGTGTTGCGACCCCCAAGAATCTGAAGGAGAATATAGCAACTCAAGCCAGTCTGCCAGGAAAGGCACCAAAAGGTTTAAGCTTTCTTTCATCTGGAAAATCATCACTGAAGGATTCTGGTAAGCTTAAAGAACTTGATTTATCCCAGAAAAGTGGCAGTGCTACAGGAACTAGTAGTCAGCCAAATATAGCAACAACAGCTGTCAATGTAGttaaatatttgattgataCCCCTGCTTTAGATACACAAGGAAAGGATTTTATCTCATTTTTGAGACACTCAGCTGGTAGTTCAGGGGATAAAAAACAAGCTAACCCCTCACATCATAGGGATAATTCTAGATTTTATTCATTTGGACAGTCCGAGAATGTGAACCCATCTCACAAAAGCGATGATCCTTCTGCTACTAGTAATCAGCTGAACAAGGGAATGTCAAGCAGAGTGCTAAGTGTTTGTGAGATGCCTGAGGCTAACCCAGCTTCAATTAGTCCCAAGCAAATTAGTATTCCGTCTTCTGGTGGATTTGCATATGATAATTGTGCTGCCAAATCACAAGCTACCTTGCCTAATAATGGGCATCTGGATTCCCAGATTAGAGAAAACGAAAGTGCAAATGGATCCGATAAGGCAGTACAACCGAAGCTTTGGGGTTCTCCAGCTTCTTCAGGTCAATCCCCAATCAAGGTTGGAGTTAAAAACACACCAGGCACAGCTCAAAGGGCTCTCTTATCCACGCTCTCATTTGCGGCAAAATATGGATCTGGGATAAAAATGACTTCAGCAAGTTCTGCCAAGGAGGTCACAAAGAATGAAAAGACTAGTAGTGGTAGTGGATGCACACAGGACGAACCATCAAAAGCTTCAGCAATTTTGGATTTCTTGTATAGTGGAAGCAATAAAGAGAAGCAATAGATCACTTCGTAACCTTCAAGGCTCCAAGGTATTAGTCTATGAAATTTCTTGAGAACACATAGCCTCTTTTAACTTGTAAATGTTTGAAAAGCATTGTGTTAGTGAGTAGCGGCATTATACAGTACTAATTTAAGTGACAAAACCTCAAGAGATGTGAAGTTTAGGTCAAAGATTTTGCCAAATTAGCTCACAAACGGTGACTTACGAGAAATTCGATCCCCTCTTCTCTACCCTCTATTAGTCGcgcactctctctctctctctctagtttGAAGATTTTACATcattggctttttttttttttttttt
>novel.21231
aacaaagtaAAAATTTCCATTTAtagtaaatatttttgtataaaatGACCCATATGCCCTTACTTAAGTTCAATAACACACATTAAATTAATAAGATTGTAtgttttattatattaaactaaaataattcatttatgATAAAATCCCTAATCttaatctctctcctccctcacaaCTTATCCACCACCATCATCGCCAACTGTTCACTCACCTCCataacaaccaccaccacaacaaccatcaccaccaccacaacaaccatcaccaccacaaccacaactacttctcattctcttctctccCTGCCACGACCCCAGCCCACCTCCAGGAAAAAATGCCCCACCCAGCCGGCCACCCATAACCTCGAACTCCCACTCCATTGCTGCCGCCCTGAAATTCCCAGATAATTTCCGACCAGCCACACTTAACCCAAAAGCcgcttctctttcttttttcttctctgAAAACCACCGCCGATCGAGTCACACTAGCCCTATTTTCCCTCGTCAAAGTCGTCGCCGActctttttcccctttttttataGCCGCCGATCATCCTCAAAACTGAACCCTAAAAATTGATCGGGTTTTGTTTGGCTGCGAATTGGTTGAGGTTAGTTTTCGGTGGTTATGGAGGGGTTTCAGATCTTGGTTGTGTCTGTGATTTGGGTGGGTTGGGGTTTCGGATCTTGGCAGTGGTGACTGGGTTACGAGTTGCGGTGTTGATGCGAGTTGTTTGGagtgggttttggtggttatGGTGATGAGACAGgatggggtggtggtggtttcggggtgTGGGTAgatgtgggtggtggtggtttcagggtgtgggtggtggtggaggttgctgctggtgggtggtggtggaggttgCTGCTGGTGGGTGGTGGTAGGTGGTGGGCGTGGTGGATGTTGAATTGTTGCTGCTGGTGGATGGTGGTGGCTGATTAATTttccccctttctctctcctaccctTAATCACAAACCCTTTAATTTGTTAATCACCTATTAACAAATTTTATCTTGGGAAACGTGCAACAAggtttgttgcacataatgtgtAACGGAAGAAGTACTTTAATTGTATGCTACAAACATATTACCTTGGCATGCAATAAAACATTGATTAAATGAATATATTTCTAAGATTTCATACATAGAAATATATGGTGTTTGTTCATAATTGATAAAATATAAGTTCA
>novel.15493
tattaatgtacttTGTACTACAACTACCATAGTAGAAATAGTGTAAAATCATTCTTGCAAATATCACTAGATCCTTCATTGAATGAAAATTATGAAGCCCAAAAAAATTGAAGGACAAGAATTGAAGACCAAAAGAAGGCACCCTACTCATTTCTATAAATTGATGCTTTCTCCTCCTCAACAGTCCATCAAGCTGAGGATtccgaagaaatttgcaaggacACGGCGCAATGAACTCTCTAGTCCAGTCATCCTTACGGTTCCAACAGGTGAAACCCGAAAAGTGGAGTTAGTAGAAGAGGACAATGATCTATGGTTTAGAGATGGCTGGGAGGACTTTGTGGAGTACTGCTCCATAGGCCTTGCTTACTTCATGTTGTTTGAATATGAAGGGAATTCTAACTTCAAagttaatgtatttgacttaacTGGTTTTGAGATATCTTATCCATTTAATGCGCGTTCTTATTCTCGTATGCAACATGAAGGAGTTGATTATAGTGATGGTAATGACAGTATGAAACACGAAATTATGCACACATCTTCCTTTAATAGCTCGAAAGCATCTGATGTAGAAGTAATAGGACTAAGTAGTGAAGACGATGAATGTGTTGGTGATGATGAAGTGATGGATGAAACTAGAGAATGTTTTCCATTTGGTGAGTGGATATGTTGAATAACATGTGTTTAGCTTAATTTATCGTCCTCTTAAGTCTTAAATCGAGGTTAGATTACTTGATTTAGTTGAATATGCAGGGTATCCTTTTTGGTTGAAGAGGTTTCAAGGGCTAATCAATGTTGTTATTGCTGCTGGAATTCCCTTGCCAAAGAATCCTTTCTTTGTTGCTGCTATAAAGGAATATGTTTTGGGCAATGGAAAGTACTTGAATATTCCTAAGGCCTTCGGTCAAGGGCACCTCAGATGTGAGAtataccaaaagaaatctgttAAGCTTGAGGCATATGATGGAAGGCAATGGAATGTTGATTGTGTTAGAGACAAAACAAAGTACATTTTTAGTCGAGGGTGGATTAACTTTGCGCGACAGATTGGTTTAGAAGTTGGAGATATCTGTGTTTTCGAGCTAACAGATGCAAAGAAGCATGTTCTGAGAGTTCATGTTGTTAAGAACTCAAATACCTGCAGGGTTTCTGAAGATACATTTTGATGGCATAGTGCAAATTGTGTTACTCCTGCTACAACTTCTGTAATGTACTAATAATggatataaatattaaaatatgtaATGGACTCTTAGCTCCATTTCAAAAGGTCCTAACTAAACGGActctaatatcatgttaataTTGTA
>novel.15490
acacacacaaagaCCTTTTTCCTCGCATCAAATCTTCgcaaaatactaaaaaataaaagaagaaaaaatgggAAATTTGAGCTCatgttttgaaataaaaaaagaaagcatggcaaaattaattgattcgcatggaaaaataattttagtccTTCCTTCAACGGCTGCTGAAATAATGCTCAAGCACCCTGGTTTCGCCGTCACTTCAATTGAAGAACTCCGGCAAACTCGCCAGCTTCGGTCATTGAGAGATGATGACGTGTTACTTGCTCGGAAAGTTTACCTACTAGTGCCGGTTGATAAAGTGAACTCTATATTGTCTAAAGCGCAGCTGAATGTTATTAATGAGATTGTGATACGTTCTTATTGTAATGATATGTTGGGTGGTGGAAGGACACGTGGCCGTTCCAAGGTTTTCCCTCGTTCGGGTTGTTCCGGTGTGGCTAGTCAGAGCACCGTCGTAATCGAGCAAAGAAGGGGATGCAATACTTGGAAGCCTGCTCTTGAGCCTATCTTGGAAGAGTGCTAGAAAGTAGAAACcctaatattaattaattaatattaattagtaTGATCAAGAATTAGTCTAATGGATGTTGAGTACGTAAAATTGTAACGTAATTATGGCTTTAACTAAGGTATTTCATTCTTTGTTATGTAGTTTGTAGTTCGGATAATGAAATTATGAACTTCCAATCGTATGTTATTGATGTTATTTTcgcaatttaattaattaatgattcTCGATATGGACTTGTTTAAACACGAGCCATAATAGATTACAAAAAATTGGTCTTATT
>novel.32212
ggaaaaagaaaagccgCTTCAGCATCATTGAGCTTCTTGTAGAGGAAGAAAGGAATTACTGAAGCATAAGCGGCTAAATTTCCAAGCTCCAAACCCTAACATTTTCTCCCAATTTCAACTGATTCAGGTACAAACTGATCAATTTCATTCCAGTTTCCTTCATTCAATATCTTGTCGCATTAATTTACTGCAATTTCATCCTTCGCAACAGTTAAAATCGGCGATAAAATGACTCAAGATGTGGAAATGAAGGATACTCAACCCCActcaaattctctctcttcaGTCGATCCGCCTACTTTGAAGCATTTGAAGGAGATTGCGTCGTTATTGGAGGCGGgttcttataccaaagaggctcGTCGGATTTCTCGTGCAATCCGCCTTACCTTTGGTGTTCGTCATAAGCTCACGGCCCGTGTGTTGCATTTCTTCCTTGATTACGCTCTTTCTCCCGGTTCCGAGGCTCATGGAAGGATCTCCGCATTTCTTCCCAAGGGAGGTGAACAGGAGATGGAAGTTGATACTGCAACATCTGCTGTGCAACCTTCAGGGAAAAGCACTTTACCAGAGCTGGAAATCTTCTGTTACTTGATTGTCTTGTTGTTTCTAATTGATCAGAAAATGCACAATGAGGCTAAATCTTGTGCTTCTGCAAGCATTGCTCGTTTAAAATCATTGAAAAGAAGGGTTGCTGATGTGCTGGCATCCAAATTGTATTCTTTCTATTCATTGAGCTATGAGCTCACTGGTGATCTTGCTGAAATCCGTGGTGAACTCCTCACCTTGCATCGGCTGGCTACATTGCACCATGATGAGCTTGGTCAGGAAACACTTCTGAACCTTCTGCTTCGCAATTACCTCCATTACAACTTGTATGATCAGGCTGAAAAGCTGAGGTCCAAGGCACCTAGTTTTGGGGCTCATTCCAATCAGCAGCATTGTCGACATCTCTTCTATGTTGGAAAGATCCAGACAATTCAGTTGGAGTATACTGATGCAAAAGAGAGCCTTCTTCAGGCCGCTAGGAAAGCACCTATTGCAGCCCGTGGTTTCAGGATTCAGTGCAACAAATGGGCTGTGATAGTGCGATTACTGCTAGGGGAAATACCTGAGAGAACAATGTTTATGCAGAAAGGGATGGAGAAGGCCTTGCGTCCGTACTTTGAGCTTACAAATGCTGTTCGTATTGGTGACTTGGAGCTGTTCAGAGGAGTTACTGAAAAGTTCTCTTCTACTTTTGACAAGGATCGAACTCACAATTTGATTGTCCGTCTGCGCCACAACGTCATTAGGACTGGGTTGAGAAACATTAGCATCTCCTATTCTCGCATCTCCCTTGCAGATGTTGCTAAAAAGCTGAGATTAGATTCTCCCAACCCTGTTGCTGATGCTGAGAGTATTGTGGCCAAGGCTATTCGTGATGGTGCAATAGATGCCACATTAGATCATGCAAACGGTTGGATGTTATCAAAGGAGACTGGTGATATCTACTCAACAACTGAGCCACAGTCTGCCTTTGATTCTAGAATTGCTTTCTGTCTGAACATGCACAATGAAGCAGTACGGGCTCTACGGTACCCACCTAACTCgcacaaagaaaaggaaagtgccgagaagagaagggaaaggcAGCAGCAAGAGCAAGAACTTGCTAAGCACATTGCCGAGGAAGAGGATGATGATTTCTGATGATGCTCACAATCTGTGGTGGCCTTTAGCTTTTCCATATTCTTGTTTGTCCCTTGGGGAAAGCCCTTTTAGCTCACCCTTTACTTTGCTGAGATGATCATGATTGAAGTTTAGATATTATGTTTTTCTTGcacttttaaaattttcaaatctgCTTGTAGTTGCTGCTACAGCATACTCATGTTTCTAACACTTTCCAGGTTAGTTTCTCCATTCATCAGGAATTCTGGATCTGTTATCGGTAAGAATATTGTGCCTGATCTTGTTTAACTGGTATAGTACAGATTTCTTTGCTATCATTAGGAAGGC
>novel.20012
AAAGTATCAAACATGTAATATGCTCTCAAATTCACACCATTTTATATTGCTTCCCACCTAAGTACGACTGCACTGTTGTGTCACTACCCTCTTCTTCCCCAAACTTTTTCACCCAacatttctctctcatctttcACAATTTTTATGCAATGCTTGAATTAGAACTCTATAATGAACTGGATTTCTTCAGAATCACAAATTCGGCCTTTTTCATCAAATCACCCACTTCTTTTCTCTTACACATTTCATCGAACGATTCGTCGACATTCCATtcaaattctctctcttcctcttcttccgcCTTGCGAATTAACCACCGGCGAAAACATGTAGTGGATTCGGGAATTCGTCGCCGTTTCTCCGATTTCTTGTCTGTGAGCTTGTCGGTCAAAGATACTGATGATGGGTTTTCTGGGGATTCGTCTCAATCATTGGGGCAAAATGGGGATCGTAATTCTGAATTTATTAGGGTTTCTGAGTTAATTGAAGAAACGAAAGAGGAGGAAGTAAAGGTCAAATGTTCTGGTGCATTCAATACCACTAAACATTTGTGGGCTGGTGCTGTTGCTGCCATGGTTTCAAgGACCTTTGTTGCCCCTCTCGAACGATTAAAATTGGAGTATATAGTTCGCCATGAGCAGAAGAATTTGTTTGAGCTCATCCAAACAATAGCAACTACACAAGGAATCAAAGGCTTTTggaaaggaaattttgtcaataTCCTTCGAACTGCTCCTTTTAAGGCGATTAATTTTTATGCTTATGATACGTATAGGAATTACTTTTGCAAGTTATCTGGAAATGAGGAGGCTGCAAATTTTGAGAGATTTGTTGCTGGTGCTGCTGCTGGTATTACTGCTACCTTACTCTGCCTACCCATGGACACTGTATGTGATCAGGACTGTTATGGTAGCTCCAGGCGGTGAAGCTCTGGGTGGTGTCATTGGTACTTGCCGCCATATGATCCAAACTGAAGGATTCTTTTCTCTGTATAAGGGCTTAGTCCCGTCACTTGTAGCAATGGCTCCTTCTGGTGCAGTATTTTATGGTGTTTATGATATATTGAAAGCATCTTATTTGCATTCACCTGAAGGGATGAAAAGAATAGAAAACATGAAACAGCAAGTAGGAGACCTTAATGCTCTGGATCAGCTGGAATTGGGTCCTGTTAAAACACTGCTTTATGGGGCAATTGCTGGGGCTTGTTCTGAAGCTGCTACTTATCCGTTTGAGGTTGTTAGAAGACAGCTTCAATTGCAGGTGCGGGAAAGAAAGTTGAATGCTGTGGCAACTTGTGTCAAGATAGTAGAGCAAGGAGGTGTTCCAGCACTGTATGCTGGATTAATACCAAGCTTATTACAGGTTTTACCATCTGCTGCCATTAGCTACTTTGTCTACGAGTTTATGAAGGTAGTTCTCAAAGTGGATTCATAGTTCTGCTATTTTGCAACAATAGAGCAGCAAGTCTTTCTTAGTTGCTTGGAAGTTGCAGTTATTACTTTCGGCTCAGCTGATGAATATGGACGTGTAAACATGAAGAAAGCCAGTATAATTTCACCATGCTTAGTCTATAGTATCTTCTCACCGACAGTTCTTTGTCAGAGCTAACGTTGATGATTTGCTGGAGAATGAGGATAACATCGTGTCATGATTATCTTCCCTTATTGCTTAGGAGTTCAGAAGTTTGGAATGATTCTCAAGTAGTTGTCCTTATAAGATTATATTGTAGCTGTTGGACATGAACCACATGGCCACATATATTTTACAAATCAGATGTGGATGCAGCTCACTGGTGTCAAATTTTAGATGTGTTGGATGCATTGTTGTCTCCAAAGACAACTGATACAGAGCTTAACAGAAGTTTTGATGGTGTACTTTGCTCACAGAAAGAAGTATATGTGAGCATTCTACAATTGGGTTCTTAATTTGAAGTTTACAGTCAACTCCTCCGCTGACATTAGATGTAGAGCCTTGGTACTAATCTTGTGCAATGTCATAGCTGACATTATTTGATATAGCTCTATCATCGAACCAAAGAAATGTAACTTGTCATCATCACTTAAGAATAGAATCGTATCATTGGTTGTTACT
>novel.20013
TAACTCTGTACTCAAAACGCGGCTCCGCGgtcttttgtttgtttttcccCTCCAAAAAATCTTCTTTGTTTCTTCCGCGGTGGTCACTGcatcattttgtttgaattccATCATCTTCTCATTTCTTCCCCAAATCAAACGCCTTAAAATTTCAAAACCCTTTCTTCATTTTCGCTGATTATTATTAGGGTTTCTTATGGCTCAATCGAATCATTTGGAATTCGGCAATCAATTAGACATTGAACAAATTCTCTTTGAAGCTCAACATCGGTGGTTGCGGACACCTGAAATTTGCGAGATTCTTCAGAATTATAAGAGATTTAATATTGCACCAGAACCTCCCAACTTGCCTCCAAGTGGTGCACTCTTTTTGTTTGACAAAAAAGTGCTAAGATACTTTAGGAAAGATGGTCATAgttggaaaaagaaaaaagacggAAAGACGGTTAAAGAGGCTCACGAGAGGCTGAAGGCAAGAGGCAGATGACTAGTTACTTTTAGGCAGGGAGTATTGATGTGTTGCACTGCTACTATGCACATGGAGAAGACAATGAAAATTTTCAGAGAAGAAGCTATTGGATGTTAAAAGAGGAGCTCTCGCACATTGTACTTGTTCACTATAGGGAAGTGAAGGGATACAGGACAGCCTTTAACCGCTTTAAAGAGACTGAAGAGGATATTGCAAATAcccaaaataaacaaattatatgCAATTCTGAGGCAGAAAGTTCCTTAAATTCAGGCCTGCAGCAAAATTGTTGTCCAATGCTTTCTCAAAACAATGATAGCAGAAGCCCTCAAGCATCAAATTATGAAGATGCTGAGTCAGGGAATCAAGCAAAGTCAACCACTGTTTCTTCTCTGGAGATTGATGTAGATAGACCAGTACAAAAGCATCAGAATGAGCCATGGGGATGGGAGAATGTTTTGGAAAATCATAATGTCAGAGTGCAATTTGCATCATTAGAATCCTCCATCTTAAATGTACAATCAGATTCTGTGCACACCAACTCTAAACAAGAAAATGTGATCACAAAACTTTTGTTGACAGATCCCTGTTGTGAAACCCAGGCATCAAGGGATCTTGCTCAAGGCTCAGAAGAGTGGCAGGCTATGCATGCCATGGATTATCAAACTGAGCCTTCTGCTTTAGCATGCAAAGAAGATCAAGTAGATGTAGTGAGCAATCTGACTGGTGTGAAAAATTCTAGCCACTTTTCTTCTGCTAGAACTTTATTAGATAGACCTGTTAAAGATGAAACTCTACCGAAGATTGACAGCTTCAGCCAGTGGATGTGCAAAGAACTTGAAGATGTGGAACCAGTCAAACCATCATCTGGTGCATATTGGGATGCTGATGACAAGAGAAGTGATTGTCCAAATCTTCCTCCTCAAGACGAGTTCGACTCTTACACTATTGGTCCCTCACTTTCACAGGACCAGCATTTTAAGATTATTGATTTTGCACCAAATTGGGGATATGCTGGCTCTGAAACTAAGGTTTTAATTACTGGGAAATTTATGAAGACTCGGCTAGGTGCAGAAAATTGTCAGTGGTCATGTATGTTTGGTGAAGTGGAAGTACCAGCTGAGGTTATAGCTGATGGTGCCCTACGTTGCCATGCACCCCCACATTGTGTGGGTAGAGTTCCGTTTTATGTAACATGCTCTAATAGATTAGCATGTAGTGAAGTGAGGGAGTTTGAATACCAGGATAAGTTTATGCATGCTGTTGATGCAAcctctttgattcaaataaaattttgcaaattacTCTCATTGGGTTCCAGCTATCGTCAGAATATTGTGCCTTGCAATGGGGATGGAAACTCAGATTTGGATCATGAAATCACGTCATTGCAGAAGGGAAATGACAATGAATGGTTCCACATACTGGAACTTTCTTCCAAGGAGGAGTTTTCTCTGGGTGAATTGAAGGATAGGCTTGCTGAAAAGATTATAAAAGAGAGGTTTTGTGAGTGGCTTCTATGTAAGAGAACTGAAGGCGGAAAAGGTCCCCGTGTTTTGGATGAGAATGGCCAGGGTGTGCTACATTTTGCAGCTGCTCTTGGATATGACTGGGCCATCTCCCTAACTGTAGCTGCTGGTATAAGTATCAACTTCCGTGATGTGCGTGGGTGGACTGCTCTGCATTGGGCAGCATATTATGGCAGGGAGCGTACAGTTGTTTATCTCATCTCTCTGGGTGCATCTGCCGGGGCATTAACAGATCCTTCCCCAACATATCCAATGGGCAGAACACCTGCTGACTTGGCCTCAGAAAATGGTCATAAAGGGATTTCTGGATTTCTGGCAGAATCAGCCTTGAGTGCCCATCTCGAATGTCTGACATTGAAGGATAAATTCAAACAGGACAGTACAGTAGAGGTACTTGGAATGACCTCTGTATTAACTGCGACGGAACGGACTGCTACCCCGATCAGCAAGGGAGTCAATCTTGATGGACTTTCATTAAAGGACTCTTTAGCAGCTGTTTGCAATGCCTCCCAAGCTGCTGCGCGAATTCATCAAGTCTTTAGATCACATTCTTTCAAGAGGAATCGAAGGAGGGAGTTTGGTAATGATAAAAAGGAAACCCCAGATGAATATGCTCTCTCAGCAGTTACCTTGAACTCCCCCAAGCGGGGTCAACATGATGAGCCGGTGCATGCTGCTGCTGTCAGAATACAGAATAAGTTCCGCAGTTGGAAAGGGAGAAGAGAGTTCATTACACTCAGGAAAAAGATTGTTAAAATCCAGGCCCATGTTAGAGGACACCAGGTAAGAAAACACTACAAAGCATTTGTATGGTCGGTTGGTATTGTGGAAAAGGTAATCCTTCGttggagaagaaaaaaaagtggGTTACGTGGGTTTAAATCCGAGTCATTGCCTGTGACAAAGCCACAGTCTGAGGGCAAATCTTTCGAGGATGACTACGATTTTTTCAAGGAAGGTAGGAAACAAACTGAACAAAGACTGCAGAAAGCTTTATCCAGGGTAAAGTCAATGGTTCGTTATCCAGAAGCAAGAGACCAATACCGCAGGCTGCTTACCGCTGTCTCAGAGATCAAGGACATGAAGgatgGATGTAGTAATGCTATTGATGGGGCATATGCTGCAACCTCAATGGGTGATGACCTGGTTGATCTTGATAGATTGCTGAATGATGGCACCACACCTTAGGAAACACCAAGAGATGTATCTAACTTAGCTGACTAAGTAGCACCAATAATTGTATATATGTTCACTATGAGAGTAGGATTATGTATATTGTTTAAGTACATATTAAGATGTTTCCAAcaattttttactttaa
>novel.3049
CTTATTGTAATCCCCAAATATATACTCAAACAGTCGAACACCCTCGTATGACAATGGATAATTTGCCAAAATCTTCTGACTCAAACCGCCTAACATTATGCCTAAAGTTGTGGAAATTAAGATCTTATTTGGCAAGAAAAGAATTGACAAAAGCTCACTGCACTCTTCTCCTTCAATTCTCTTACTCCCCTGCCTCCCAAAAAGCCACTACAAAAGTAACCAGAAAAACCCTTGATTAAGCTTCAGACAATTGTAAATTTAAGTAATATAAGAAAATTCCAAAAAAGAATAACTATTTATTCCTAGTACCTACTCCTTTATCTACTGTTTGCTTCATCACTCTATCCAAATACTGGTTCCATTTGCTGGGTGAGTTTGATGATGGTAAGCGAAGCTGTCGTAAACGACTTGCAGGTCACAATGAAAGGAGAAGGAAACCTCAAGTAGGCTTTAGTAATAGAAATGGGAGATCGTTTCAGTCATACACTGGAAGCAATTTTCAGGGGTTTACACCTACCTCAACATCCTTTATTTGCCAAGATATACTACCAAGAGGCATTTCCCATACAGTGAAATATGGAACGAATGATTGGGTTAAGCATATCAAGGTTGAGGATGGAACAGGCTGTACACAGATGCCAACATATAGTTGCATAAATAGACAGCTTCAGCCAAAATCTATTTTGCCCCCTCAAGATTTTGAAAAACAGTTCCCTTTTATTGACAACACGAATAATACTGGAACACAATTTCCCTTTGGCAAGAATGTCAATCAACATACGCCTGTAATAGTCTCACATTCCTTGTTTCAAACAAACTCACCTAGGAATGAAGACTTGGCTCTTTTGGACGCAACATCAACCGTTCAAGAATTAGCAGGAATATCAGAGTCCGGTTGTGCTCTCTCTCTTCTGTCATTTCAATCACAAAATTCTTCTGGCCATTCATCTGCAATGCCTGGATGTCACCCTGTAATTATACCAAGCAGTAGTCCACAATATAGTGTGAACGAAGTCTCTGAAAAAATCTTTGGAAATGGTGCGCAGGCTTTAAAAAGTGAAGTTCAAAACAGGTATTCTTCGGTTATTGTCAGCTCTACAGGAAGAAATCAACCAAGTTTCATGTCAGTGCTTAATTATGGTAATAATGCACACTCTGAATTTGGAAATGAGATACACCACCGTTCCAAATTTATGAACATTAAGGATCATTTGTTGTGTGAAGATGGGACTACTATTGATTTGCTTCAATTGTCATCTCAGCTGCATGGAAAACCAGAAGCTGTCTGAACCTCTTAAGCAGGAAACTGAAAATTCTTTCTGCCTTAGAATGACATGAGAGAAAATATGAGGATCAAAGAGGACGGAAAGCAAGACGCTCATTATAATGTGAAGACAGCCGCCCAACCACTGCTAATGTTGTTGCACATTTACATTCTGTGTATACCCTTATCTGGGATTAGCATGGTTTAAATCAGTCCAACAAATTGTGTTGATTGCCTTGTATTACTTATAAAACTATTAGCATATAAGTATTGTCAATTTTGTCCATCTGAAAAAATTGTAAAGGTTGATGTAAAATTTGTCAAATTCTATTGCATCAGTCTTCATCCTTGTGTTTAGCAAGGAAGTGGCACGCAGCAAAGCTGATGGCTATCTTATAATTTACA
>novel.20011
ATGTCTAAGATAAAACAAAATACTCGTACTCCGTAACTCCGTATGGGATTATCACGAGTTTGGATCGTATGATCGATCCATTCAACCGCAAAGTTAGTCAAGAAAATATTCGTGGGTTTCAAGGAGACCCTTTTCTTTTtacctttttcttttccccccTAATACAAAGCGTACACAGGCACACAGCCCCATTTTATAACAACAGGAGTTACGGGTTCTGAAAAAATTCTGAAAAACCTGAGAAATTAGAGCAAACAAGACAATTGAGACTTGAGAGAGAGATGACTGTTGCACAACTTGGGCAGTTAAATCTCGATGAACTTCCGCCATTGCGGGGATCTTCTCGCAATCTTGATTGCTTCCAAAAATTGGAGCAAATTGGTGAAGGAACTTATGGACAGGTGTACATGGGCAAAGAAGTCATGACTGGGGAAATTGTTGCTTTGAAGAAAATAAGAACAGAAAATGAAAAGGAGGGGTTTCCTATTAGTGCAATTAGGGAGATCAAAGTTTTGACCAGGTTGCATCATAAAaacattgtaaaattaaaaGAGGTTGTGATTTCTCAAGATGGAAATAACCAACTAGCTGCAACTAAGGAGAGTTCAGACAATAACAAGTACAATGGTGGCGTCTACTTGGTGTTCGAGTACATGGACCATGACTTGACAGGCCTCTCAGATCGTCCTGGCCTGAGATTTACTGTTCCTCAGATTAAGTGTTATATGAAGCAGTTGCTCACTGGGCTCCGTTATTGTCATGCCAATGAAGTGCTGCATCGGGATATTAAAGGGGCCAATGTTCTACTAAATAATAATGGAAGCTTGAAGCTTGCTGATTTTGGGCTTTCATGCTCTTCTTATCTCCGCAAAGAAAATTTTACTAATCGTGTAGTCACTTTACCTTATAGGCCTCCCGAGTTGCTGCTTGGAGCCACAAATTATGGTCCAGCTGTTGACATATGGTCTGCTGGTTGTATCTTTGCCGAGCTTTTGCAAGGAAAACCCATCATGTCAGGAAGAAATGAGCCAGAGCAACTGCACAAAATTTTTGAACTTTGTGGAAGTCCTGATGAAGTAAATTGGCCTGGTGTTTCCAAGATTCGTTGGTATAATAACTTCAAGCCTGCAAGGCCCATGCGTCGACGTTTGAGAGAGGTTTTGAGACATTTCGACTCACATGCACTTGATTTACTGGACAAAATGCTGATCCTTGATCCATCTAAGAGGATATCTGCCAAAGATGCACTTGCTGCTGAATATTTCCAGATGGAGCCGTTACCTTGCGACCCAAAGAGCTTACCCAAATATGAAGCATCGCATGAGTTccaaataaagagaaagagacaACAGCAGCAGTTGAATGAGGAAACTGCAAAAAGACAGAATTTGTGTTGCCCACCACCACATGCTCGTCTTCCTCCTATTCAACACAGTGGGCAGGTCCAACAAGAGCATCAGCCTGAGCGCAACCTTTCCATGAACCAGTTGCAACGACCCTTACCTACCTTACCTAGCAACCCGTATTGTGAACCTCTTGTTGATGCTGGATTATCAAATAGGTATCCCCCCAATATAAATCTGACTGCTGGATACAACCAGAACCATGGGGTCCAGGCTCAAGCTGGCGGTACTTCTATAGGGGCATATCCTCCTCACGGGCGGGTTGGTCCATATGCTGCAAGTAATATGATTAACCGATCGACCACTCCTTGTTATGCAGCTGGACCGCCAGGATTTTCACATAGAGGTCCAAACCCAATAACTAATATTCGAAATCAGCAATATGGATGGCAACAGTGAAAGGTGTATGTAGTTTTGCACCTTTGCTTGGTATAAGATACTATGATATATATCATAATGTGAAGCAATGAGGGTAGAAATTTCTTTATAACTTGACTTTGTGAGCTAGACCACAAAGTGTGGTTTCTCACTTGTATAGATGGGAGTCTCAAAGTACAATCATTTTTTTTCTGTTCTTTAATGAGTTGAGTATTACTCAAACTAGATCTTATCTGTAAGGCTTTCCCTGTAATTGTAGCTTCAGAAATTGGTGTGTTAGTTGATGTAGTGCACTGATAAATATATTACTTTAGAGGACATGGTGAGCAAGACTCCAAACTTCTTTAATAGTCAAGGTAACAAAAAATGCAAATTTGGCTTGGATGCATTTCTATttaaaaaaaaaaaaaaa
>novel.20017
GATTGCAGACAAGCAcagttttcttatttttgaagATCGCAAGTTTGCTGACATTGGCAACATTGTAACTATGCAATATGAAGGAGGTATTTATCACATTTTGGATTGGGCTGACATTGTCAATGCTCACATTATATCTGGCCCTGGGATTGTGGATGGCCTTAAATTGAAGGGCTTGCCTCGTGGCAGAGGGCTCTTGCTGTTGGCTGAGATGAGCTCTGCTGGTAATTTTGCTACAGGAGATTACACAGCTGCAGCAGCAAAGATCGCTGAGGATCACTCAGATTTTGTCATAGGATTCATCTCAGTTAATCCAGCATCTTGGAAATGTGGACCCGTTAACCCAGCCCTAATTCATGCTACACCTGGAGTTCAAATGGTGATTGGTGGTGATGCCCTTGGACAGCAGTACAACACTCCGTATTCAGTTATCCATGATAGAGGCAGCGACATAATAATTGTTGGTCGTGGGATCATTAAAGCTGCGAATCCCAGAGAGGCTGCTCGTGAATATCGGCGTCAAGGATGGAATGCATATTTGGCCAAATGCACAAGATAAATGGGTATGTTTTTAGTTTCTCAGTTTTGCATTACTTTGGGTTACCTTTTATAGTATTATTTATGGAAGATCTGAAAAGCCCTAGACACATTGGTTTGACAACAGGGTTCAAATCTGTTCTAGGCTTCTAGTTAGGCAATAGATTTGGTTGTGTGTTCCATAGCTTCTGTTTGTGTTTTCACGGGTGATAGTTGACAATTGCAGCACCAATAAAGATGATCTGGACATTAATCTGGTAAATGTGAGATTTTGAGCGTTGAAGTGGATGGAGCTTGGAAAAGGAAGTAGTAAAAGGGATAGGCTGGAAAGCTAGTATTGGCTGGGTAGTTGAAGAAAGGGAAGTAAACGTGAACTTCTGAAGGGTCAGAAAGAATATTTTGTATTCCTCCTTTGCAGACTGAAATAAAGGCCATCTTAAAAAGAATGAAAGTTGCTGCAGGTTTAATAAAAGAAGTGGTGGTTCGAAACAACTCATAGGAAGCAGTTAGAGCACTCAAATTAAATTACCCCCAAAAGCTGATGAACCAATAATAAGCTTAGTGACAGAGTTAGAAGACTTGCATATTCTTTTGGTTGTTTCTGCTGCTCAAAAGTAATAAGCTGTTATGGCTGATGAACCAATGAGCTTAATCTAGTGATTATGACTAGAGAACGGGAGTTAGTTGTCTCGATTTGTCATGTGTTGTCCCCGAAAGAAATAGAAGAATCCAAATGTAATCAGGTTGGTTTGTGTTTATATGTCTCATTGTGACGAGTTGATTACCATCATGAAGTGTTCACTTGTGGAAAATCAGGTAGTAATACTACTACATTTTATGAAATCGGATACATTTTGTTGCTACGTCACAGAATTAAATGTTTGTAAGATGCAATTAGTGATTAAAATTTCAATTCTTTGAATATAAGGAGTTGGATGTAAACATGGATCAATTTTGTATACTTTCAAGTTCTTAGTGATCAGGTATGTCTTTGTCTCAATATTCGTTTCCAAATGC
>novel.20014
aaaaaaaattaacgggATGAGATCTGCAAACTTCATTGTATTTTCATCGTCATTTGCCCAAATCAAAGTTCTAAAGAATTCTTCTCTgtctaaaaaaacctaacaaCCAATCcttggttttgtttttaaaaaaaaaaatataaaaaaaaaaatcagtttttttaTTTGGGTTTCGAAGAAAATTTCATATTCCCCTCCAAAAAGTGAACCAATTACCGGCATCTGGAAAATCCCAGAAAAGGCAAACAGGGCCCtgaattgaggagagagaaagaagggttTGTTGTTGAATGAAGAGGTGATGTGATGGGTGCTGCGGGTTCGAAGCTTGAGAAAGCTCTTGGTGAACAATTTCCTGAGGGTGAACGTTATTTCGGCCTCGAGAATTTTGGCAACACTTGTTATTGTAACAGTGTTTTACAGGCACTTTATTTTTGTGTTCCATTTCGAGAACAGTTGTTAGAATACTTCGCAAATAGCAGCAAAACTGTTGATGCAGAGGAAAATTGCCTGACATGCTTGGCCGACCTCTTTTCTCAGATAAGTTCGCAAAAGAAGAAAACAGGGGTCATAGCTCCAAAGCGCTTTGTCCAGAGGTTGAAAAGGCGGAATGAGCTTTATCGCAGCTACATGCATCAGGATGCCCATGAATTCTTGAACTTTTTGCTAAATGAACTCGTTGACATACTGGAGAAAGAAGCTCAGACAGAAGCTGAGAAAGAACCTGTGATAGAAGCTGGGAAAGAAGCTCAGGCTACAAAAATTGACCAAGCAACTTTATCATCTGAAAAAGTTGCAAATGGACCAAAAAATGCTCAGGCTTCTGCCTCTCAGAGAGAACCTTTAGTTACCTGGGTACACAAAAATTTTCAGGGAATTCTTACGAATGAGACAAGATGCTTACGATGTGAGACTGTCACAGCAAGGGATGAAACCTTTTTTGACCTGAGCCTTGATATTGAGCAGAATAGTTCAATTACAAGCTGTCTAAAAAATTTTAGTTCGATCGAAACTTTGAATGCCGAGGACAAATTTTTTTGTGACAAATGTTGCAGGATAAAGCACGTTGTCCTTGGAAAATTCATTTCCTAATGAATGACATCAAGAAGTTGTTGGCTCACTTTGAGGTTGTTTCTTCTTGCCATGTGTATCGAGAATCTAATCGTGCAGCAGATTATGTTGCAGCTATAGCCCATCAAATTTCAGGCTATGTAAACATTGACCCTAATGTAGATgctaatttttcttattttatttctttagatAAGTTAGGGTACAGTCTTGAGAGAAGACTTACCTaacttttgtatttttcttataaaaaaaaaataaataaaaaatgaagtGTGTTGCTCATACTATA
>novel.3043
CTCATTTCCACTTGCCTTAAAAAAACAGCAAAGCTCATCAAAAAGTCGAGTtagttagggttttttttgtttttgtttgaaaCGAAGGTCGAGTTAGTTTGGGAGTTCCCGAATTGGATCTATTTAGCTCCGAGCAAGGCCACTCACTAGTCACTACCCTCTCTTAAAAAACGGCGGCAGTACGCCAACGTTCTTCTTTCTGTTCTTCCCAAATTCCACTTTCActctatttttgttttattcgAAAATCAGTTGTACTCAATAATCAATTACCTgctgcccaaaaaaaaaaaaaaaaaaaaaaaaaatcaattacctaCAAAAACTTAAATTTCCCACTTACAAGATTACTACTATCGTATTGTACAAAGgttttaattcaataaaataaaaaaaggtggGATTTTTTTTCCGGTTAATTTAGGGTGAGATTACATTTATTCGTTACTATATGATGGGAATTGACGGAAATTTTGAGGAAATTCTACAAGAGGGCAAGCTTTATCGCGATGTTAATGCTTTGATTGTTGCTCATCTTCGTGACAATAATCTCAATCAGGCTGCCAGTGCAGTTGCTTCTGCTACAATGACCCCTTTGAATGTCGAAGCACCTCCGAATCGACTTCTTGATTTAGTTTCTAAGACTAAGATTTGAACAGGGTCTTGCAGTAGAGAAAGGCGAGCCTATAAAAGGGGTTTCTGCATCCACATTGTTTGATTCTGGTTCTGCCATACCCGCAGCTTATGGGTCGATCCCGGTTCCTCGAACTGCTGCAATTGATTTCAGTGCCTCACCGGACGTTAAAGGCGCATCTAAGACTTTCCCGGACCATGAGACAAGGCATGTGTCAGAGCATAAGAATATTGCAAGATGTGCGAGATTTAGCCCTGATGGGAGATATGTAGCTACAGGAAGTGCAGACACATCCATTAAGCTCTTCGAGGTtgcaaaaataaagcaaatgaTGCTACCAGAGGCCAGAGATGGCTCCGTTCGACCAGTCATTCGGACATTCTATGATCATATACAACCAATAAATGATTTAGATTTCCATCCACAGAATACTATATTGATTTCTGGCGCCAAAGACCATACAATAAAgttttttgatttttctaaaacaacagcAAAAAGAGCTTTCAGAGTCATTCAGGATACTCACAATGTGCGATCAGTATCATTTCATCCTTCAGGGGATTATCTTTTGGCTGGCTGGACTCCTTGCTGTTGCAGCTGAATGAGTGCTATTTGCTTCAATGTATGACGTGGCATCTTTCTGCTAGACTATTGATACctaagaaaagaaggaaaaaagGTACTGATCATGCAATTCCACATTTGTATGATATCAACACATTCAAGTGTTACTTGTCAGCTGTTTCTGAAGATGTTGCTGGCACTGCAGCCATAAATCAAGTAAGGTATTCTTCCACTGGAGGCATGTATGTCACAGCATCTAAAGACGGGGCTGTTCGATTATGGGACGGTGTCAGTGCCAAGTGTGTGCGGCCCTTAATCGGTGCACATGGAACTGAAGCCACTAGTGCATCTTTCACCAAGGATCACAGGTTTATTCTGTCATGTGGCAAGGATTCCACTGTTAAACTCTGGGAGGTTGGCACTGGAAGATTGGTGAAGCAGTATGTGGGAGCTACACACACGCAATTGCGGTGCCAGGCTGTTTTCAGTTTCACCGAGGAGTTCATATTGTCCATAGATGAACCCAGGAATGAGATTGTTGTCTGGGATGCATTAACTGCGGCAGAGGTAACAAGACTCCGGTCAAATCATATTGGACCACCCCGGTGGATAGAACACTCACCTGTAGAGGCAGCATTTGTTTCTTGTGGAACTGATCGATCTATTAGATTCTGGAAGGAGGTTCTCTAACTTACAGGAGCGATACATAGCTTGCTGACTTTCGAAGGCAGTAGACATTTACTTGATCGTGGATGATTACTATTGCtattatccacactttttgtTTCGTTTAGTGTTGTATCATCCCATATACTGTATCTGTATGAAGAATAACATTGTATTGCCTATATGTTGTACTATATTGCATAAATTCTACGACAAA
>novel.3042
AAAAAAGCTCAAAACTCAACAATGGCTACCACTTTTATTCAAGcaagtgctttgatttttttttttttccctcaaatATTTCCATAATATTTCAATTGTTAGTAACTGTATAAAAATTGGAACTTTTTTTATGAATGATTTTTGGCTTCTTTAAACTCAAGACTGGTGGCTTCATAAAATGAGTGGCAAAGGTGGAGCCGTGGAGATCGAGATGGGATTGTAGAAGAAAGTGAGCTATTTTGTCCATAAATTTGCTAATAACTGAGGGCGATGATGTTTTATAAGGAGTAAATTTCTTACATAGTTGCTGTTTGATAATTctgaagagagaaaaaacatAGGGAGTAATGAATTGATGAAAGAAGTATAGAGGAGAAAGAGTGAGTATGGAGGAGAGAGGGAGG
>novel.3041
CCCTCACTCCAATTGTATTGAAAATTATATACCCCTTCAACCTGTTTGATGACGGGGGATAACTAAAATTCAACCAAGTTAAATTAAAACATAGTTCTAATTGACAAACCTTAGCTCAGGTTATAAACTGAACCCTTAACTATaaacaattttaaataaaatttgcgAGAGTTGATTATTTCTGGCTCCTAACCATATGCTCGTAATTGATAAAGGATTTCCAAGTATCCTCTTCCTTCCTAGCTCCCAACCAACTCAAGAGGTCTAACCCGCAAAATTGAATataagtaaaaaagaaaaaaaatttacccgTGAGAGGCCCCGGCCTAGCAAAGCTAATTAGTTAGTGTGAAGAGGAGAATTGTTTATTCTGAAAATAGTAAGCACAATGAAAATAACTAAAAGGAATAAATGAAGATAAGGTGAGTCTGTCATCAACCACACAGACATAGACACAGACCCCATCACACTCCTCTAAACCAACTGCTATTTTCCCTTCCTTGTTcaatcttcatcatcatcatcatcctctattCCTCTAACTTTAACAATGGCGTCTTTGCAACAATCTATTTTACCCTCTATTTCTCAAGCATTTCTTCCTTCTAACTCTTCTCAGGTAAATTTTGTGTCATCTGGGAAAAGGGTTTCTGTTTTAGTGAAGGCTGAACGAGTTTCATCTGCTGCAACTGCTTCATGTTCATCAATATCTTTCCTAGATGGTGTAGCAAGGAGGAAATTGCTAGCCCTTGGTGCTAGTATACCTGGAATTTTGCTGTTCGCGGACACCCCTATCTCCTAATCTAAAAAGGGTTTCCTCCCAGTCACCGATAAGAAGGATGGCTATACATTTCTGTATCCATTTGGATGGCAGGAAGTTTCAATTGAGGGTGAAGACAAGGTCTTCAAAGATGTTATTGAACCATTAGAGAGTGTGAGTGTGAATCTGGTTCCAACTAGCAAAGAGGATGTAAAAGAGTTTGGACCTCCAGATAAGGTAGCTGAAACTTTAATTAAGAAGGTCCTAGCCCCTACTAACCAGAAAACTAAGCTAGTTCAAGCGAAAGAGCAAGATGTTGAAGGCAAAACGTATTACACATTTGAGTTCACTGCCCAAGCGCCAAATTATACCCGCCATGCTCTAAGTGTAATCTGCATTAACAAGGGTAAGTTCTACACCTTGACAACAGGAGCAAATGAAAGGAGATGGGACAAAATGAAAGACAGATTATACACCGTTGTTGATTCTTTCAGAGTCTTCAATGCTTGATTTTATGGATAAAATATGCATTCATCATTCACTTGCCTCCCCTAATCCCCGGATTCGACATgaagattggcattggtttttGTTGTCAGGATATTCAATGGATTAAACAAATCAACCATGATGTAGTAGAGATTCTTAGCTCTGTCGCGCTATAGCATTACTTTCtaaatttgatatttataatGCTAATAAGCAACACAAACACAG
>novel.15626
TTCACATTTGACATCTTCCACCTCTTCTTCCCAATCTCTATACAAAATCGAGATTCTAAAATTCTGATATCTAAGAATTCATCCATGGCGGAAAACCCTAGATTTTCGCGTCaaaaattacatcaaaaagCTTGATTTAGCTAAAATGGATAAAACCCTAGAAATCCATGTATTGGGGTTAAGCTTATTCTTGCTTGTAATCACTTGTTTATCAGCTGAATCATCGACATGTTTGACGGTATACAAGGAAGGAGGAGCTCCGGCGGTATTCAAATCCCCAAAATGCCCTAGCTGGAAGCTCTCCCATCACCAATTTCAGCCGGGGAGCTCCAAGTGCCATGTCGCCGCTTTTCAAGGTCGCCGGAGTTCGATGGAGGATCGTATTTTATGTGCCCTCGATGTTCGAATTCCGTTTCCGGGTTCGTaagGTCCAAATGGATTTACAGAGATGGATGTGAGCATTGTGGCAGTTTTTGATGGACATAATGGCTCTGAAGCTAGTGATATGGCTTCAAAACTTTTCTTGGAGTATCTTATTCTGCACACTTATTTTCTTCTTGATGCAACATTTCCTTCCTTTTTAAAGAAATCCATGGGAAGATTGACAAACAAGGAAGTTGTGACATTTTCTTCTCAATTCTTTATGGATAGAGAATGGATTTTGCATTTTAATGATCAGCAAAGGCATATGTCTCAAGAAATTTTTGGAGAATCATTTCATTTGGAAATACTGAAGGAAGCATTGCTGAGAACAATCGCTGACATTGATACCACTTTTTCCAAGGCAAGTTTCAAAGTATTTTTCTGTTGAGTTGCCTTTCTAGCGTTAGATTATGTTTATGGTTGACAATCATTGAATTGAGCCGTGAAGGAGGCCATCAGATTACATCTTGATTCGGGTTCTACAGCCACAATTGTTTTGATCGTAGATGGTCAGATATTGGTTGCAAATTTAGGAGACTCGAAGGCTTTTTTGTGCTCTGAGCATTATCAGCCCCCTGCTGATGCTAAAGCCACTGCTTTAAGGATATATAGGCAGAAACAACGTGACGGTGCTGTACTGCGATTTAAAGATTGTGAAATCTGTAAAATGGTGGCTTCCAAGGGACTGAAACTTTTGGTTGTGAAAGAATTGACTAGTGATCATCGGCCAGACAGGGATGATGAGAAGTCCCGAGTTGAAAATGCTGGTGGTTATGTTATTGAGTGGAGCGGAGTTCCTCGAATTAATGGGCGTCTTGCTGTGTCGAGGGCTATTGGTGATGTGCCTTTCAAAAGGTATGGTGTTATAGCTGCTCCAGAGATTACAGATTGGCAACTCCTGAATGACAATGATAGCTATCTCGTAGCTGCATCTGATGGTGTTTTTGAGGGGTTGGACTCAAAGGATGTTTGTGATCTTTTGTGGGAAGTGCAAAATGATGACCTATTAGGATCACAGGTTTCTCCAGCTTGTTCAGATTCTTTAGCTGACTGCATAATAAGCACAGCTTTTGAACGAGGAAGTGCAGATAATATGGCTACTGCTGTGGTTCCATTAAGATTGATGAGTTTATCTAAAACCTCTATAAATGCTGCAGAAATTCCCATCAGTCTTGTTCAACTGAAACATGCTTACCCTATCGTGGCAAAGTTTGACAGGTTATTGGTGCAAAACAAGCAAGGTAATTTTGGCTGTTACTATTTGTATGAGAATCTTAAGGAATATGAGGAGGATACTTTTAGTCATCCAGAGGATGAAATATCTGAAGATCTTTATGACATCCCTCATGCTCTCCCTGGGCGCCTTGATCATACCTGTGGAGAATCTGCGAAGCTAAATGTGGAGAATGACTTTTGCTTTCATTCTGGGATGATCTCTGATGGTAGTAATGATGATAGCCGATATCCTGAAGATCTTTCCAGTTTCCTTTCCCTGCTTGAATCAATCCCTTTTCAGCATGCTGAATCTAGTTTTGGGTCATTTGAGGAAGCTAAACCTGAAATGAGGTATATCCTAAGGAAAAGGTTTGGCCAGGGAGCATATGGTGAGGTTTGGTTGGCTTTTCAGTGGAATTGTTCTCAAGGAGAAAATGCCCGGAATTGGAATCAGAATAACAGAACTTTTTCCAGACACCATCTTAATATGGAGTCATGCAATGAAAATTCAGAAAACTCCTCATCACGTTATGATTGTCCTAGTGGGTCCTCTGATAATAACTTGTTCATTTTGAAGCGCATAATGGTGGAGAGAGGATCTTCTGTTTACCTAAGTGGGTTGCGGGAGAAGTATTTTGGTGAAATATTCTTAAATGCTTCAACATCTCTTGGAGGGTTTCTACCATCTACAATGTCAAGCTTATTATTTAGAAAACTTGGAGCCAATTTTTATGGTCCTTTTGGAACAGATGAAAATCATAGAATTGTTATTCAGGAGAATGAGGACTTTGAGAATCCTGGAGATAGGTTTATGCATGGAAATGGAACTTGGacagtggtttatgaagaaggcCTTGATCATATTGCAAGATATGTGGAATCTTTCGAGTCTCGTTCTAATGAAATATGGCTTGTTTTTAGGCATGAAGGCATTTCTTTGTCAAAGCTTATGTACACAACTGGAGATGTCGATGAAATCCCATCAGAAAGAGCTGGACATGCTCAGGTATTGCGCCCGTCAAAATGGTGGCATTGGCTTAAGACAACAAAAGCAGGACATGAGGAAATGCGCAGTGTTATCAAGCAATTGTTGGTGGCACTTAAGTCTTGTCATGATCGTAATATTACCCACAGAGATATTAAACCTGAGAACATGGTAATATGCGTTGAAGATCAGGATACAGGGGAATGTGTTAAGGGAAAATCAATTGGAGATCTAAAAGTTGCAGGAAAAATGCGTATTATTGACTTCGGTAGTGCAATCGATGACTTCACCATGAGGCGTTTATATGGATTTAAAGGCCCATCTAGAGCTGAACAGACATTTGAGTACACTCCCCGGAAGCTTTATTGAATACAAGTTGGTTTCAGGGACCTACAAGCAGAACTCTCAAGTATGATATGTGGAGTGTTGGAGTTGTATTCTTGGAGATGGTATTGGGATCAACAGATGTTTTCCAGATTAGCTCTTTATCCCATGCCCTTCTAGATAAGCTTCTTGAAGGTTGGAATGAAGACTTGAAGGAGCTTGCTTATAGGCTTAGGTCCTTCATGGAAATGTGCATATTAGTCCCTGGCCATTCCAGTACACGTCATCCTGGCAAGGGTCCACAAGACCAGGCTAAAGCTTCACCAGCTTCATGGAAATGTTCTGAAGAATTCTTCTCGAATCTTATAAAAAGTAGAGACCCTCTTAATATAGGGTTTCCAAATGTCTGGGCCATGCGTCTAGTACGACAGCTTTTACGTTGGGATCCGgatgatCGACTGACTGTGGATGATGCTCTGCAGCATCCTTATTTCCAATCACCTCCCAGCTGATCATTGAAAGTTTGGAACTATAAGTGCATTCTTTCGTGAAAAAGAATAGTTAGCGACAGGGGTCAGCACATAACAATAAATGATGGGGCAGAGGAAAGGAGTGAATGTTGTTGCAGATGCTTATTCATGGTTTATATAAACCAGGCCCTTCAGGATGAGCTGAATGTGACGAAAGACAGAAATGCTTGGTGTTTTTTCTGAGGGAGTTTCTAGAACATTTTACTTTGAGACCAAGAATCAGAATAGTTAATTCTCTGTAAAAGTTGCAAAAAGATTATGAAACCCTGAAGATATAATCTACTCAATGTTCAGAAACACACAAGAAGAGAAAACCGGTACTAATTTTCCCATCGAGACGATGCCAACAAGGAAGTGGCAAGGAAAGACTTGCCTACACCTATTTTGTGACGTTTTTTTTCACCTTTGTACGCAAGTCATCCGTGCACATGTTGTATTAGTAACTATACGTGCTTACTGAATTATCGAAACAGAAGTATTTCATTTCATTATTGAAAAGCAGGGTTGTAAATATGTAGCAGGATTAAAATTTTGACAGATTTTAGTGCAAAGCTGATGTATTTGGAGATTTCAT
>novel.3044
CGGCAGTCGGCAAGACTACACACACACCGACAGTCAGTAGTCAATCATTTATTGTTTTAAAGCGCAGCCAAACTTGCTGCTACTTCCTTCTCTCATACCtctactcttcttcttcttcctcttcctcttcctcttcctctccaTCTTCATCTACCtcactcttctctttctctctcctccattttctgATCTTCTGGTCTAAAAATGGagtcttcttcatcttcctgcAGCTGCAACTGCAGTAGATCCATTGCTAAACTCACCAGTTTCACCATTTTTTTTGCTGTCCTACTTTCTTGCTCCTTTTTTACATCAACTGCTTATGATGCACTTGATCCAAATGGAAATCTTACTATCAAATGGGATGTTATCAATTGGACCCCTGATGGATATCTTGCTGTCGTCACAATGATTAACTTCCAGCAGTACCGCCACATTCAAACCCCAGGGTGGACACTTGGATGGACATGGGCCAAAAAGGAGGTAATATGGAGTATGGTGGGTGCACAAACCACAGAGCAAGGAGATTGTTCAAAATTTAAAGGAAACATTCCTCATTGTTGTAAAAAGGATCCATCAGTGGTAGATTTGCTTCCTGGAACACCTTACAACCAGCAAATCGCTAACTGCTGCCGCGGAGGGGTACTAACTGCCTGGGGCCAGGACCAAGCCAATGCTGTTGGCGCTTTTCAAATTAGTGTAGGTCAAGCGGGAACATCTAATAAGACAGTTAAGCTGCCAAAAAATTTCACATTGATGGCACCAGGGCCTGGATATACTTGTGGGCCAGCAAAGATTGTGAGGCCAACCCAGTTTACGACATCTGATAAGCGGAGAACCACTCAAGCTTTGATGACTTGGAACATAACTTGCACGTATTCTCAGTTCCTGGCTCAGAAGACTCCTACTTGctgtgtttctctctcctcattttaCAATGACACTATCGTACCCTGCCCAACTTGCTCTTGTGGATGTCAGAACAACATAACCCAACCAGGAAGCTGTGTTGAAGCGGACAATCCCTATTTAACTTCAGCCATTTCAGCAGGTGGACCAAAATCTAGTAGCAAACCTCTACTCCAGTGTACCAGTCACATGTGTCCAGTTCGGATTCATTGGCATGTCAAGGTCAATTACAAGGACTATTGGCGTACTAAGGTTACTATTACAAACTTTAACTACCGAATGAACTACTCGCAATGGAATCTGGTTGTGCAGCATCCCAACTTTAATAATCTCACTCAATCGTTTAGTTTCATGTACAAAGGATTGACGCCCTATGATGGTTTGAATGACACTGCCATGCTATGGGGAATTAAGTTCTATAATGATTTTCTTAATGAAGCTGGGCCTTTCGGGAATGTGCAGTCAGAGCTGCTATTTCAGAAAGACAAAACTACTTTTAGTTTCGAGAAAGGATTTGCTTTTCCACGGCGGGTGTACTTTAACGGAGATAACTGTGTGATGCCTCCTCCAGATGCTTACCCATGGCTACCAAATGCTAGTTCGAGACCTATTATCTCTCTTCTACAACCTGTCATGACTATCTTGGCAGCCCTGGCTTTCTTACTTGCATATGCTTAGAGAGAGACATGTTGCTTTCCAGATTTCTCTTGAATCACTTGTGTGATGCACTTTCACCTTGACACTTACCAATTGGTCTCATTGCTGCTTCAAGTCCAGTGATGCACTATGACCCTTTTCAGGTACACCATTCATCGCTTCTAGAAAGAGCGTCCATTGTCTAATGAAGTGTTTGTCTAATGAAGTGTTGAAAATGAGAATCTGATGCCGTTTTTTTTAGAGATAGGCTCTTTTGTACACGTATTTatacttttaatttatattctttttttttttttttttatttattattcttcTTAGAGTATTTATTGAGACGCGTATTTCAGTCGTTGTAACTTGTAAAAACTCTGGCCATGGAAATGcaagtgttatatagagttGCTTGTTGTA
>novel.28690
CTCCCTTCTGCCTCCTcctcaactttctctctcctctgcttaAACTGCACTTGAGAGTCTGATTATCTGCATTTTTATCTAATCtctcttattatttaatttaatctaaCTTAACTTAATCTTCATTACTAAAAACTCATATCttgcttcaaaataaaaattaattaaaaaaatgcaaGAAATGTGGAATGGTCCTCCTGGGTTTAGGCCATCAAAATCAGCTTCAGCACCATGCTCTCCAGCGAAGCCACTTTCGATGCCTCGAACCCGGTCCGAGTCATTCCACATTACCCATAAAGTTCCTGTTGGTGATACTCCTTATGTTAGAGCCAAACATGTTCAGGTTTGTGTATAATTCAGtacttgttttttattttttattttttattttttttgatgtaTTGAATTTTGATTTGGGGGTTATTTCGATCAGTTGGTGGATAAAGATCCAGAGAAGGCAATTCCTCTATTTTGGGCTGCAATTAATGCTGGAGATAGAGTTGATAGTGCTCTTAAGGATATGGCTATTGTAATGAAACAGCAAAATCGGGCTGATGAAGCGATTGAGGCTATTAAATCGTTGCGAAGCCGGTGTTCGGAGCAGGCTCAGGAGTCTCTTGACAACATTCTCTTGGATCTCTATAAGAGATGTGGGAGATTGGATGATCAAATAGCTCTTTTGAAGCACAAAttgtatttgattcaacaagggTTAGCATTTAATGGGAAAAGGACTAAAACAGCGCGATCTCAAGGGAAAAAATTTCAGGTCTCAGTGGAGCAAGAGGCCACTCGTTTGCTGGGAAACTTAGGATGGGCACTGATGCAGCAAAACAACTATGTAGAAGCAGAGGATGCATACAGAAGAGCATTATCTATTGCACCAGATAACAACAAGATGTGCAATTTAGGCATCTGCCTAATGAAACAGGGGAGAATCGTCGAGGCGAAACAGACTCTCCGGCGTGTGAAACCGGCAGTAGCAGACGGGCCGAGAGGGATGGACTCCCACCTCAAGGCTTATGAAAGGGCACAACAAATGCTGGCAGACTTAGAATCAGAGATGATGCAGAAAGCAGGGGACTCTGTTTCAGAACAGAGCAGGCTTTTCAATACTTTCTTGGGATCATCCTCACTTTGGCAGCCTCAACCTTGCAGAGAAACATATACCTGCCAACAAACCAGCAAAATCCCAGATGAATTTCCTGATGAAAACACCAATTCCAACATTTTATCAAACAATAATCAGAACTTCCCACCAAAACCAAATGGGTTTTTACCATTGGGAAATTCTTGGAATATTGATGCACCCCCGTTTTATTCCTCCAAATTGGGGGGAACCCAATTCAATGAGACCCTTAAGAGGACGAGATCCGGGAGTGCGGCGAGTTTCGGAAATGAGAATAACAATCCAGCACTAGAGAGACTGTTAAGATTAGTAGTAAGAATGGTAATCAAGAGAGGGAAAATAAGATATTGAGGAGGTCATTGGAGGAACCACTTAACAAAGTGGCTGATTTTTTGCCTGATGACAAAGATTTTGAGGATGCTATAATTTCTGCAGTTCTGAATACAATTGACACAGAAAATTCTGCTGCTGAAGTTAAGAAAATCTCACAGAAGTTTGAGGTGAAGAAGGCTGCTGCAGTTGACAGAAGGCTGAAAGTTTTTCAGGATATAACTTTGTCTTTGAGTCCTAGAGCttaacaaaaaaattttaaaaaaaaaattaaaaaaaaaaaaaaattgagtcttggattgatttaatttaattcactcaatttatgctaatttaattaatttagtataATAGGAGATGCACTTGTTCTCCTTTTTCTTGATCTTCTTACAATGTTTAACTTTCAGCCTGCTGTGCTGCATATTGGTAGTAGTTTTGGGGATTGAGAAATAGTCTTAATTGTTTAACTAAGGAATTATTTATATCACATGAAGATAATAAAGTTTTATTGTCATTTATCTCAA
>novel.9568
CCCCCCTCCCTTCTAATTTTTTACCCTTTCTTTCCCTCtaactttattttctctctcctctcaatttCTTCCCCAATTAACCCCTCTCCTCTTCCATCCATCCAAACTCCATTGTCCCCCTTTGAAGAAGGTGAACTCCAAATTTGAGCTCCAATTTCTGCAAATATACTCAAATGGCATAATCACGAGACAGCTAGGTTCCTGACGATGCAAGAAGCAATGCATGGGTATCCTTTGATGGAAAAAGAAGGCAACAACTCTCTCGAGGAGACTCGGTTCGGATATCGATGAGCCAACATCCAATCCCGACAGTTAACAAAGCAGATCAGACCGGCGATTGGTTCCACAGTTTAATTCGTTGCCTAAACTGGAATGAGAGGCTTGATCAGAAGGCCCTTTGAAGCAGGCTCCATGGTTTTGTGGTGACTTTACAGGTTCATGTAAATTGCTGTAcataattttgttaattatataGTCTGCAAATATCATAATTATACGGTTTAACAATACCATTTATTTCCTACTTTGGCTTCCAACGTAAAGTTACCGGTTGCCACGTCATTTTTTTCTACACAATTTTTTTGAAGTCACACTGTATACTGTTTCAGTCCCatacatatataataacaaactCACTTATTTTT
>novel.9569
CTTAGACAAGTAAAAGGTAACACTTTAAGCGACTGTTGCCTTATATAGTCTAgagcaacactttttttttttttttctgtaacTTTAGTTCAAGCTAAGGTAACAAATAAGTATTGTTGCGTTAGATTATTAAGAGTAATATTTCTGTAAGTGTTGCAATCTTAAGTGTTGcctattctcattttttttgtagtgttttttaataatccgaactttaatATCCATTTGTTTTCAATGGTCCCAACCGGCTATTTAACTTCTTATAACAAGTTAGCTGACACGTGTAAAGACgtaattggtaaaaaaaaaaaagaaaaaaaaagaaattaaaaaaataaaataaaataaaattcaattaattgactaaagaccaccaccacctccagtAGCTCCAGCCACCCTCCGGCACCACACTCCCGCTGCAATACCGACGGCCAGACCCACCACCCCGCACTGGCCGGCAATGTCGCCGTCCTTTCCTCTACTCCTAGTCGCTGTCCGCCACTCCAAAACCCACGAACCCTTGAAATCCCCAAAAACCCCCGATATCCCTGAGTAAAAAACCACCCCGGCCACAAAAAAACCCCAATTTCTACCTCGCCCATTCTCGGAAACCTAGCGAAAAAGAGTTTCGAGTGTTAGGGGAGGGGCGATGGGTAGTTTAAGTGGTGGGGATGGATTTTTTTAAGGATTTTGAAGGGAAGGAAGGGGTTTCGTGGTGGGCCTATGGTGGTTCAGGGGGAAGGGCGACGGCGGGGGCGGGGCAGGGGAATGGGTCTGGGAGCAGTGGGGTGACGGGTTGTTGGGCGGTGGGTGGGGGTCGGGGAGGTGGCTGGTGCTAGCCGCTGGTAGGTGGTGTtggttttcatttatttttatttttttaaaaaattggtaGTTAATAATATTAGTTAAGATTTAATTAGcaactaaattaaaaattaaaatcattttgaCCAATTAAGTAATGACACATGTacattaaacttttttttttaaaaaaaattaccagtTGAACAAGTTAAATGTCACTTGGGACCATTAGAAACAAATTGATATTAAAGTtcgaattattaaaaaaaattaaaaattgggattattttgagcgaatGGGGCAAAATTGGGGTTATTcttgtcaatttttcctaaCTTTTAACATTATTCATGGAAATCGCTAAACCACTAAACTAGTGTTTGATATGAACTAGATGAATTATTTTCTCTTTGATTAAAAATTCATCTCccattttcaccaaaaaaaaaaaaaaataataaaaaaaaattcatctcCCATTTTCCCGCGTTACAATTTCGCCCTTTTCCCGTCATCTTCTTCccactcactttctctctcttcctctcagCTACTTAACTCAAAatcaacactttctctctcctcttctcttcttccAATTTTTCTggaaaacccagaaaacaatGGAATCGAAGCCATTTAAGGGTTCAAATGTGTTCATGTCCAGAAATTTAGTACCTCCCGAAGTGTTCGATTCTCTTCACGATGCCCTAAAACTCAACGGTGCTACTGTCTTCCTTTGTTGTGATCCTTCTCGCAACTCTCCCAACGATTTTCATGTCATCGCTTCATCTCACCATGAAAAATTTGAGGATTTGAGAGCGAAGAAATGCAATTTACTAGGTCCACAATGTGTTCTTTCCTGTGCAAAAGAGAGGCGAGGACTGCCTAGGCTAGGTTATTGTTGTTGTCTTGCTATGGATGGTGTTAAAGTTCTTGCATCTGGCTTTGGGCAAGAGGAAAAGGAAAGAATAGGAAAGCTAGTGACTGCTATGAGTGGTAGCTTTACTACTAAGACTTCCTTGGATGTTAACTTTATTATCGTGAAGAATGTGATGGCTGGAAAGTAcaagTGGGCTGCGAGTAAAGAGAAGAATATAGTCACTATTAATTGGTTGAACCAATGCTGGGTTGAGCACCGTGTCGTTCCCCTAGAACCATACAGAGTCCCACCCTTCTCAGGATTGATCATCTGTGTCACTAGAATTCCTGGAGATGAGCGGAAGGAGATGGAGAAGCTTATCATACAAAATGGGGGAAAGTATTCTGCTGAACTGACCAAGCTCTGCACACATCTAATTTGTGAAGTTCCCGAAGGTGACAAATTCAAAGTTGCAAAGAGATGGGGAGTGTCTGTATTGTTGTTCGAAAATGGTTTGATCAGTCGATTGCTCGAAGAATATGTCTCGATGAGGAAGCCTATTCAGTTCTGAGTCCTTCCATCTCTTCAGCTTCTGCCTTGAGGAAAAAACTAATATCTAAGTCCTGTCAGGACAAGTGTACTATCAAGTCACAATCTATTTTGTCATCAGCAGCAACAGAATCTTCTTTGCAAGCTGCTCCATCTGTGTGGACTACAGATTCTGATTTGGATGTTGCTCAATCTCAAAATCTTTCTACTGGTTGTCAGAATGTCTCTTTCATTTCCAAGGATGAGGAAATTGAACGACATGATCTTCCTGGTGATGCCAAGGAGCTGGATTGCTATATTGCTGATGATTCAGAATCTGATGATGGCTTATACCTATCTGATTGCAGAATTTGTCTAGTTGGTTTTAGTGCTTCTGATGTGAGAAAGCTAGTTAGTATTGTTCGTAAAGGTGGGGGCTCTCGATACATGTCATGCAGTGAGAGATTGACACATATAGTTGTTGGACAACCATCAGATGCAGAAAAGCGGGAGTTAAGAGGCTTGGCGGCTCATGGTGTTATACGTGTTGTTAAACGGAACTGGCTTGAAGATTGTGATCGTGAAAGGAAAGAGGTCCCTGTAGTTCAGAAGCACATTGCTTATGATTTACTTCTTTGCAAAGATTCGATGAGCTTGTCAAGTAAAGCACCAGTTCCTGGTGTGAGCAGTGGTAAACAAGGGGAAAGCTTAAGCATGCTTTTTAGCCCACCATCTGCTCCAAGTTCGGAAGCTGTAGGCTCGATTACTGATATCTCACTCGAGAAAAGTGGAGAAGACATCTTTGATATCAACCTGAACAATAGCTGCTCTACAGAGAGAAGTCAGAGAACAAAGACTTCTCCACGGAGTTCAAAGGCTTCTGCTTCAAATGACAAAGACAcaagtcaaataaataaattacacaATGGAAAGTCTATACATGTATTCATCGGGAAGCGTTTTGGTTTTTCACTTTCTTTCCCTGATGATCAGAGAGGTGAAGTTGTTCAATGGATAAATGAAGGTGGAGGTGAGGTAATAGATGATCAGACCATCATTGATGTGGACTTCACCATTAAATCCCATGGTGCGCTTGACAGACCAACCAACACTTCGCAAACTACTTATGTGTCGAGTCACTGGATTCGTTCTTGCTTAAAGGATGGACGTTTGCTAGATGCTGATAGTCACATACTTTTTTCTGCACTTCCCTGTCGGGTTCCCTTGCCTGGTTTTGAGGGCTTACGGTTCTGTGTATCACAATATCCGGAGAAAGAGCGAATGCTTTTGCGCAATTTGTGTTTTGTCCTTGGTGCTAAGTTCACGGAGAAACTTACGAGGAAGGTTACTCACCTGTTATGCAAATTTGCCAATGGCCCCAAATATGAAGCTGCCGGCAAATGGGGAGTACGTCCAGTTAGATGCGAGTGGCTTTATGAGTGTGTCAGGAAGAATGACATTGTTTCACTAGATAATTTCCATCCAGAAGAAGTTCCTCAACATCCTGAGGCAGGGGTTTGCACTGTGACACAGTATCCTACTCAAGCTGCTACATTTATCTCTATGGATAATTCGTCACAGTTCTCAAGTCAGTCCCAGGATTTGAGAAAGGAAAATACCATACGTTCTAGTAAAAGGCTAAGGTTATCGGAATCAAAGCAAATTTCTGATCAGGAtgataaaacacatataaattCTGCAGCTGTGGAGATTCATAGCAATGCTAAAGTAAATGGTCAAAGTGTTCCTGATGTTGCTGCTGCTATAGAGGACTTATTGGAGCAAACAAGCAAGATTCAGGATCTAAAGTCACCAGTTAGTAGAGAGTGTGAAACAAAAATTTATTCATCTGACTGTTCAATTCTCGTTAGAGATCATTCAGGTTCTCACTCTGCGTTTGGGCCTTCAAGACATTGGTTAAGCAGTCTAGGGAAGGACCTTCACGATGCTTCTCGAGATCTTAACACAGGCAATAATGATGGATTTACTGAAACTCAAGATTCTCAGTTGGTTGGTTATGAAGAAGATCTAAGTGGCAGACAATTGTTGTTGGACAAAGCTCGAACCATAAGTAGTAGCATGACTTAAATTTCTCTACTGACTCAATGAGAAGGAATGAAGCAGGGCTATCTTCCGGTAGGGAATGCTTAAGATGTCACTGAAATCATGGCCTTGCAGGGGGGAACTTAAATAGGTTTTCCCTCTGCAGAATTGAATTTCAGATTGTCTGACGCTCTGACTTGATAAATCATTACATTGGAATGGAGCTTTTGTTTCCAGTGATCATCATTTTTGATAGTTGGTTAAGCCTTTTCAAGGGTCTGATGAGTTACAGAGAAGTGCAGCAGATAACAGCAGCTGGACATCATTTTGCTTTTCCGGATATGACTTCCAGCTTGGAAGCTGGAATCAAAAGCTGCTGATTCACATATTAGTGAACGGTAATTACTGATACAGGCTGCTATAAATATGCATTGTGATTCGGTTACTGAAATGCATTAGCTTGTTGCACGGAAATTCCTATCTTTCTCAAGGATTGCTTATTTGTACATGGGATTCTGTATATGCTGTGGCTAGGGTTGTTTGTAAATATAATAACTGTACACTAGTGTAATGTGTAGCCTTTATGCTGTATGTAGGAGGCTGGAGGTTGCATTTTGTTGCATGAGCTTTGTGTAGCGTTTTGTTCCTTGACCTTCGTTTCCTTTAAATACGTAGTATTATATTAGCTTGGTAATCTTTGTGCAAGTTACACataaaatagttcatttgggcCACCACAAGGGACCAATTATTTGATCACTTAATTAAGAGCTAGGCGCgagctatatttttttttcatgccTAGCTAAGTAGCTATGACTTGACTCTTG
>novel.31244
aaccgaaccAGTGCGAATgctgttgtaaaaaaaaaaaacattttgcttttatcttttttctttctctttccttttctctctccttccccaCCGCCGGCCAGATTTTAAAGGCAACGCAGGCCAGATCCCTCAGCCACCGCcgctttccctttccttttctctCCTTCGATCTCCTCAGGGGCggattttttgataaaaaattgaaaagtttttttttaaaaaaaaaaaacaaaaactgaaAAAGGGGGTTAAAAGAAATATTTGTTTGTTAAATGATAAGTTGTTAGGGTGTAGCTCAGTTGTACTTTTTACCTGACATTGAGGTTGTGGGTTCAAATTCTATATTCCCACACTTTATTTTGGGTTTTCAGATTTCCAACGATCCAAAATTACTGATTTCCATAATTTCCCCCAAATTCTCATTTCTCAAACCCTAACTCCCCTAAAACTACGCTCCACTAGCCCAGACCGGCTCACCGCACGGCGCATGCCTCCAGGCTCCATCGACGACGACCAGAGAGCACTACGGCAGACGACTGGTGTCTGGTCATCTGGTGAGCTTGCGTCTTCACTCTTCCGCCCTTTCCCACTTCCCCAGTTAACCAGTTTCGCACGGCAGACGACCAAGTTCCTTGCTCCACCGACGACCACACGGCAGACGCGTCGACGCCTCTTGCCTCCAGCCTCCACGAGTCCACGGTAGTCTGGTGAGCTTGCTGCTTCCCAGTTTCGCActtgtttagttgtttgttgttaAGTTGTTTCTtgtttgttgattgttgattacttaattgttgattgttgcttattgcttgtttatatgagATTACGCGTACTGCTAGTTCAAAAATGCAAGAGTGAAATGGACAGATATTATTACAGAAGGAAGCTGATCAGCTTGCATTATTATTTAGATATGAACATATTGTCAATGTTCATAAAAAAATGTTAGGTTCAAAGTTAACTTAAGGCATAATATAAGCCAATCCCAATTATACAGAAGAACCTAATTATTTTCTAAACAATCAGGATGATATGTCATTAAATACAAATAAAACAAGATTGAAAAGACCAAACTAAAATCACTAATAATTAAGCCATTAAGCAATAAttcatcatttatttttttaaaaaaaacagttCAGCCAAAAtatacatattaataataatattaaaaaataatattaggaaaagaaaaaagagtcaaaaattcttttcaaattattttctgCCTTTTAGGAATCTCGAAGAATGcttctgtaattttttttttctatttgtaTTGTGTAATCTATTTGCAATCCATGATTTGAAGTTTTAAACTTATGTactgaatatttaattattatatttttttttcctttgttaaTTACGATTCTGAACTTCCGAAGTTTCGAACCCCCTCTTTGGAAATGCTAGAGACGCCACTGGATCTCCTTCTTCATAACTGCACCGCAAGCAACGCcgctctccttctccttctcagtCCGCAAGTCGGCCTGGTTTCTGCTCTTGGTTATTGggttttagtgGGCATCAATTTGTGGGTAAAAGATGAGCAAAAGAATGATTGCCCTTGGTTTTGAAGGTTCAGCTAATAAGATTGGTGTTGGTGTTGTATCCCTAGATGGAACCATTTTATCGAACCCTAGACACACCTACATTACCCCTCCAGGACATGGGTTTCTTCCCCGAGAAACCGCCCACCATCACCTTGAACATGTCCTGCCCCTTGTGAAATCTGCTCTTACAACGGCTGGAATGACCCCGGATGATATTGACTGTCTGTGTTATACCAAAGGCCCGGGAATGGGTGCTCCCTTGCAAGTTTCCGCGGTTGTGGTAAGGATTCTTTCACAGCTGTGGAAGAAGCCGATTGTTGGTGTCAATCACTGTGTTGCTCATATTGAGATGGGGAGGATTGTTACAGGAGCGGTTGATCCTGTTGTGCTGTATGTTAGTGGGGGTAATACACAAGTGATCGCGTATAGTGAGGGGAGGTATCGGATTTTTGGGGAGACCATTGATATTGCTGTTGGTAATTGCTTGGATCGCTTTGCTCGAGTTTTGACACTTTCAAATGATCCCAGTCCAGGATATAACATTGAACAGCTTGCTAAGAAAGGTGAAAAATTCATAGATCTACCATATGCTGTAAAGGGAATGGATGTGTCATTTAGTGGCATATTGAGCTACATCGAAACTACAGCTGAGGAGAAGCTTAAAAGCAATGAATGCACACCTGCTGACTTGTGCTACTCTCTGCAAGAAACTCTCTTCGCAATGCTTGTTGAAATAACAGAAAGAGCCATGGCTCATTGTGATGCAAAAGATGTTCTCATTGTTGGGGGTGTTGGTTGTAATGAGCGATTGCAAGAGATGATGAGGATAATGTGTTCTGAGAGAGGTGGGCGGTTATATTCTACTGACGATAGATATTGCATTGACAATGGAGCCATGTTTGCATACACTGGTCTTCTTGCTTATGCTCATGGATTATCTACCCCCCTCGAGGAATCAACATTTACACAAAGATTTCGAACTGATGAAGTACATGCAATTTGGAGGGAGAAAGAATCCGTCAACAACAATACAAACAGTTAGGAAAAAACTGCGTCTATGTTAGGTACGCAGTGCTCTGAGGCAGTAGTTTTATTGGTGGATCAatacttttccttttcttttttctttttccctccattttttacATGGTGAACCAATTGAGATTTATACATGGGGAAGTTGGGTTTGCCTTCCTTTTAACTTGTAATTATTAATGGTTATTTATGGTATTGGGTTTCTTATGTTGAATTA
>novel.31247
CTTATCCAATATCCATCCTTATTGACTCGAAAGGAAGATGTCTGGAGGAGAATAACCATGGAGTGGGAAACACCCTCAAGGAAGGCTTTCCGATGACAAATTCCGATTTCCGTTTCCCCCGAATCAAACTTCTTCGCTAACAACAATGGCGGCTTCACCTTTTACTACACCTACTCTCTTTTCCGGAAAAAATGGTAATACCAAAATTTGTCAGTTTCTCTCTCATCACCTTTGTACCATGCCATTGCCAACATCAACTTATCCACTGCCGCCAATTATAAACTACGCCACCCTCCGCCGCCGTCATCGCCGCCGCATACAGCGCTACAATTTCAACGGATTAGGAGATGATAATTACAGCACCACAACCAGCAGCGGCGTCGCCGGCGATGGAGAAACGCTGACTACCCCTGATACTAATACTAAGAAGGGAATTCTGGCAGCCGCGATAGAAGCTCTTCCTCTTCCGCAAGGAGAAGCTAATACTGCGATTATCTCTGCTTGTGTTGTTGGCCTTCTTACTGGTGTCAGTGTCGTCCTTTTCAATTATGTGGTTCATGAATTACGTGATTTTTGTTGGGATGGAGTACCATACCGAGGTGCATCATGGTTAAGGGAGGAGAATCTTGAAGAAACTTGGAAGAGGACTGTATTCATACCGGTTAGTGGGGGTGTGATTGTTGCTGTGTTGAATTATATTCGAGAAGGACTTGATTCCACTGAAGGAGGAGGCTTTAAAACCATTCCTCAAATTCGGGCTGTGTTTCAGCAGTTCCTTAAGTCGTTGGCAGCATGTGTCACTCTTGGAACCGGGAATTCGTTGGGCCCTGAAGGTCCTTGTGTTGAAATTGGTTCTTCCATTGGCAAAGGAATTGCATCTTTGTCCGGTAGGAGTGCTGGGAAAAAGGTTCCTCTTGTTGCTGCTGGATCAGCTGCCGGGATTGCTTCTGGTTGGAATTCTTCAACTATAGATTGATTCAATGCTGCTGTAGCTGGTTGTTTTTTTGCTGTGGAGTCTGTTATACGGCCATCACCTGATTCAGATGTATCTCTTACAAATACAACCTCAATGATCATACTAAGTGCTGTCATAGCTTCTGTACTGTCTGAAGTTGGTCTCGGTTCTGAACCAGCATTCAAGGTCCCTGTTTATGATTTTCGTTCTGCAAGTGAGCTCCCGCTGTATCTTTTGCTGGGAATTCTATGCGGTTTGGTTTCCTTGGCCTTGACTAGGTGTACTACTTTCATGTTAAACAAGGCTGAAGAAATTAAGAAAGCTGGCCAAGTACCAAAAGTTATTTTTCCAGTAACTGGTGGCTTAGCTGTTGGACTCATGGCTTTGGCATATCCAGAAATTCTATACCGGGGTTTCCAGAATGTTGATATTTTGTTGGAATCTCGACCATTTGTGAAAGGTTTATCAGCTGACCTATTGGCTCAACTAGTGGGTGTTAAAATAATTGCTACATCTTTTTGCCGAGCCTCTGGATTAGTTGGGGGATACTATGCACCATCACTTTTTATTGGTGCTGCTACAGGAATGGCATATGGAAAATTTATTGCTTTGGCAGTTTCTGAAATCAGTCCAATCCACCTTTCTTTCATTGAAGTGGCATCCCCACAAGCATATGGCCTGGTTGCCATGGCTGCTACTCTTGCAGGGGTTTGTCAAGTACCTCTGACATCAGTGCTGCTACTTTTTGAGCTTACTCAGGACTACCGTATTATTCTACCGCTTCTAGCAGCTGTGGGCACGTCATCTTGGATTACATCTTCAAGGATAAAGAGAACGGATTTGAGAGATGCCAAGATAGTTAACAAAAGTTCCCTTAAGATTAAAGAAAGTAATGCATCAAATGATAATGCTAGTTTACGTTCTTCTGGCAAGTCATACCCTGTAAAGGAATTTAATACTGATAATATCTGTGAAATTGAGAGTTCAAGCTGTTTTGATGATTCTGATGCGGAGACTGAAGAAGTTGAAAGGAAAATTTTTGTGTCGCAGGCCATGAGGACAAGTTTTGCGACTGTCTTAAGAAGTACATCACTTATTGAAGCTGTGACTCTCATGCTTGCAGAAAAGCAGTCTTGTGCacttattgttgatgattataattatttgattggtGTACTATCTCTGGAGGATATTCTAGTGATCAGCAAATCTGCACAAGCAAATGGAAGAAAGTCTGAGGAAATTTTAGTGGCAGATACTTGTTCTCACGATGGTGAAAAAGATGAGGTGCTGTGGACAGCAACCCCGGACATGGATCTTCTCTCGGCTGAAATAATTATGATCAGGCATGGATTAAGTCAGCTGCCTGTTATCTCTGAGGTTGGGGAGGGGTGCAGAGGAAAACCAGTGGGCATTATAGACATGCAGTGCATCGAACTAGCTTGCAGAGCTGTTGCCGCCAAAGAGTATCTGAACAAGAATTTTAGAATCAGCAGAAATTGATCCCTTCAAGCAGAGGAGCAAGACTGCACCTTGATTATATCTTTGAAGGCCAACCTGCCAGTCATCATCCTTATAAATTAAAACTCGAAGGTGACTAATAACCTCAACAAGAGTACTAAGTGGTGACATAAATAACTGCTTCTTTACGCCTAGAAAATTCTGTAGCAACAGCATGCAAAGTGGTTAAGTTAGTTCCGTTTCAGATTTCACCACAAGCAAGAGCTACAAGGACTGGTCATATAATCTTTGTCGACTTTTTGTCCACTTTTTGTCCACGCTTCAAATTGCTTGTTCATTGAAAGGTTTATATATTGGCTGGGCTGCTACCTAGACTGGAGTACAAATTTCATACATGAATGCCATTGAGACAGTAGTATACGTTGTACAGTTGTACTATTATCATACAAGTAAGTTTTTTGCAAGGGGTAGTTCACGTTGAGGCTATTGAGCTACAAAGAACAATATTGTCTCTTGTACTAATGTTGGTAGACTTTTTAGGCTGATTTTGGAGTATCTGTTATTTTTCGAATTTTCGTttataatactacctccgtttcatattttttgcaactttagaatattttatatctcacaaataatacccaaagttgaacggaggtagtacatgATTATCAA
>novel.19743
TTTGACCCCAGATTACTCAATCCGAACGTGTTTGAAGTTTGAACGACCCATTTACGACCACTAGCAAAAGGGCTGAAATCAAATACTGAGTAACTAGTACTACTTTAGTACTTTGCCACTTTAGGCTCTATCAAATGTTATGTTCTTCCCCCGCACGGCCGCGCCTCACCATTTCTGACTTGCAGGAGCTATCAAACACGACAGCAAACAAGCTCTGAGTTTCCATGATCAGGACATTGGGAGTTTTCGATGTTGCATTGTAGAACTACTAGAGGTCCATTGAGGACCTTAATGTTCCCGGTGTCTATGTTAGGCAGGCAGTCGGGAGATTGTTACATGGCAAGTCTGTAAATGGATATAGCTCTACAACTGGGCTGACAAAGCAGGAGTTAATAGGAGTTGGTCTAAATCAACTCTTCTTATGGGATCTTCTTTGAGAAAACTTTGGCAGAGGGAGCTGATTTTAGAGTTCTTAGAGGATGAGTAGTGCTATTGTATAAGAACCATGATCATCGTAATCTCTAAGCAGTCTACCACAAGTTCACAACTCATCCGTCACCTATTGTTTAAGAACCATGCTCACCATCATTGGATTGTTACGAATCAACTGAGAGGTACAGCAGGCCGGCAGCGTGTTTACCATTTTATCTTTATCTTTTTACAAGGAGGATGGGGATGTACTCAATACCACCCCAATGTTAAAACTTAGAACTATCAAGAGGTGATTTTGATTATGACTTTGTAAGATGTTACAACTTTACTTATGTTATATTGTTACTGTAAAGTTAACCCTTCAAAGTTCATACTGGAAATACCCATATTGCATCAGACAAGAAATGAATGTAGCATGTATTGAATCGATACCAATCTTACATTACAATTGAAATGAAGGGAGATGTGTAGATCATACAAGACTCAAACTCCC
>novel.9563
TCTTCAGGTTAAGCTGTTAGGAGACCTACTTTATAAAAAATGGTGAAAAATTGGGGCTGGCCAGCAATTGGAATTGATCTGGGGGCTAGATTCTCACGTGTGGCAGTATGGCAGCATGGTAAAGTTGAGATTATAGTCAACGATCAGGGCAACCGGAAAACACCATCTTATGTTGCTTTTACTGATAACCACCACCTTATTGGTGATGCTGCCAAGAACCAAAGTACTCAAAACCCTGCAAACACTATATTTGGGCGAGGAGAAGCAGTTTGCTGCTGAGGAGATATGCTCTATGATACTAATAAAGTTGAAGGAGACTGCTGAGGCCTATCTTGGTGTGAAAGTGAAGTATGCAGTTATTACTGTACCAGCTTACTTCGATGATTCCCAGAGGCAGGCAACAAAAGATGCTGGAATAATGGCCGGGCTCAAATTTGTTCATATTATTAATGAGCCAACAGCAGTCACCTTAGCTTATGGTTTGCACAAGAAAATTGCTACTTGCTGTTTGGGTAACAATGTTCTAGTTTTCAACATGGGAAGTAGGACCCTAGACGTCTCTTTGCTAACTATTAATAAGAATATAGTTGAGTTTAGAGCAGTTAATTGGAACTCCCAACTTGGGGGAGATGCTTTTGATAGAAATATGGCAAACTACCTTATCAAAGTGTTTGAATATGACATCAGTGTAAATGCTGAGCATTATGGAAGGCTGGTAGCTTATTGTGAGTGGGTGAAGAGGACTCTTTCTACACGTGCTAAGGCTGCTATTGATCTGTATTGTGATGATCAGTATCGTCATTTCTCTTCAAATCTCACTCGTGCAAGATTTGAACGTCTCAATGAAGGTTTATTCAAAGAGTGTATGTGCCTTATTGAGAAGTGTTTGGTAGACGCCAAAATGGAAAGGAGAGACGTTCATTATGTTGTCCTAGATGGTGGGTCAACCAGGATCCCAAAGGTGCAGCAGATGTTGCAAGAGTTTTTCCATGGAAAGGTTTTCTGCAATAGCATCAACACTGAAGAAGTTGTTGCTTATGGGGCTGCCATCCATGCTGCCATGTTAAGTCGTGTTATTGATAACTCTCCTATTTGTCCTCGTACTGAAAAGGAGCTTCATCTTGGTGCAGCTGTTGAAGAAAGATTTTtgattccttgtaaaagaacaaGAAGTGCATTGCAATCCAGGGttcagGAATCTTCTTCGGCTGCATTCTTACAGGACATTGATTCACTGCTGGAGGACCTGTCCAAGGTATCCAAGAAAAAAACCATATCTTTGTCCTCTGCGAAAACTCGATTCTTTAAGCTTTTGGAGGAAATTAGGTGCAATCCAAATGACCTTCAATTAACGAAGAAAATGTCTCAATTACTCAAGGACTTTCACCCCTCCCTGCCTATGAATTCGCTTACTGTTATAAAGTCTCTTGAAGAGGATCTTTTGGCTTCACAGCATCAATTCATGGAATGGAGTAAAAAGGAAGTTGCCGCTCCTCTGAAACTTGAAGAAGCTGGCACAATTCAATCCCAACTTACTAGGATTAAGACTAACTTATCACAGAAGACATCTTCTCGAGATCAGCTCAGATTAAAAATAGCTGAAACAGAAAAGGAAATAGTCAAGTTAAAGTGTCGCAAATCTCAATTTCAAAGAGATCTCAGCTTGGCTGATCAAGACCTTGATAGGCTGACTCGCTCCATAAGCCCTCAAGTCGATGTTGCCAGGCAGAAGTCTGCCCAGTTGGTTCAACTTCGAGAGGTCAGCAATTTTAAGGCTCAGGCTTGGATTTCAGTAGAGGCTGCACTCGATAGCATTGCCAATTATCTAAAGAATTTGTAAGTGCTGCCTTTATTTTTAGTGTAAAAGTGATAATTCCTAGTAGTAAATTAATGAGACTAGTTTTGGGAATGAATTTTGGTGTAATTTGGAAAGTAATATTACGAGTATATTGTTCGTAGGAATGTCATCTCATTCCCAAACTTATGTTCATATGGTATTGGATAAATGGATAGTATTATTAGTAATAGAGATTTATAAAGAAACTGAGATACTTGAGATGAATAAAGCATTATCATGGATCTTTGTACACACAAATTCAGTTCGATATTTTCA
>novel.9560
GTTCAACATTAAAATTTAGCAGTGATAATATAATAGATTAACAGATTCCTTGTTATATTATCAGGTCATTAAATATTCGTGTATCATATACATAGCACATAATTAGTATCTATCAACATAGTACTCTCGATGTTCCCCGTCGTGGATATGCTGCGCATCCCCTTGGATGGCCTCATTCTCGTTTCTCTTTTTTTGTTCATCTTAATGTTCATAAAATCATGCTGTGACGATTTCTTTCGTTTACATGAACTTAGTTCGATCGATGCTGCTGTCAGTGTAAGAGCTCCTCAGCCTGCTTGTGTGTCGGCGCCCAACATAGCACACCATCAAAATAATCTAGAGGATGTGAATTCAGTTGTAATAGACGTGgagaaattacaagaaatttcTGAGAATAGCGCTGATTGTGTCATATGTTTTGAAGGCTTTGACGCCGAAAAAGAggatgattgtggtggtttcaaGGTTTTGGAGCAATGCGGCCATAAGTTTCATGGGTCTTGTATCGACGAATGGCTAAGTAAGCACCATACTTGCCCTATTTGCAGGGGCGTAGCTACAAGGGAGGCTGGCAGTGCCGCGGCCCCTGTAACCCAACCCCGCGGCCCATGCGCTTGGTTTATTGATTTTGTtctttgtatttgtttttggttttgcttttgtttttatttttggcttTTGGCCCCTGCGAATTCTTCATAGTTCGTAACTTTTCAGGAAGACATATAATTAATGTAAGTGATATTAAACTCTGCGAATTCTTGTAAGGGCTTTTGTTGGCTCTGATGGGCGATAGCCTTTCGGATGCCAATATTAGTTGTTTTCTAATTTGTTACAAGATCGATCTATTAGTTATCTAAACTCGG
>novel.32706
AGCCTACAGAATTTGCGCAACTCAGCCAAGAAAAGTcgaaaaatagaaaagaaaaagcTCCTAATTTTACTTTGTAAGAATGAGTTTCACAGCGCAACAACATAAGATAGAGGAAgaagaacaataaacaaatttCATACTACAATTTTCTTCATTAAGGATCTCCAATAAACAAGAGTGGATATGGCTaacaaaacctccaaaattcaaacaatttaCGATTTTTGCAAGAAGATGTTTTCTCTGACTACAATTCCTCCTCCACCTTCTTCTCATGTCGTTCAGAAGCTCTCTTCTCTTCTGGACTCTGTAACTCCCGCTGATGTTGGTCTGAAAGAGGAGAATGTAGATGATGACCGAGGATATGGTCTTTCTTTGCTGAACCCATTCAACCGAGCTCCTAGATGGGCTCAACCTATAACGTATCTGGATATCCATGAGTCTGACACCTTTACAATGTGCATATTCAGCTTTCCCACATCCGCAGTCATTCCTCTGCATGATCATCCTGGAATGACAGTTTTCAGCAAACTTCTGTATGGATCCTTGCATGTGAAGGCCTATGACTGGGTTGAACCTCCACAAGTTGTTCAGAGCAATGGCTCTGAGTACTCTCAAGATTTCTTCCTCCTAGCACCAGCATTTTGACCCTGGCATGAGAAGATGCAATCAAGAGTTTTCAACTGGTTGCTTCTGTTAATGTTTTCATTATAATTTATGCAATGCGAAAAGTAATTCTACAGTGTATAGGTTTCATTCTCTTAAAGATAATAGACAGAAATGTGAATGCCTTTCACTCACATTAGAGTGTCCGGATGTCTTGGAGGTATAAATAGAAGATTGAGTTTTGACAATTACGCATGTTCTTGTTTTCCCTGCAGGGGAAAATGTTAAGAGTGGGGTGCAGTtgggatgttttttttttctttttttttttcccttttgatACTGGCCTACTGGGGGCATTGGTTTTGGGTATTGATTTTCATTGGAACCCTTGTTAACGGTGTTACCCTCTTTACCTCTTTTGTAATTACTTAAATTTTCAAGGgttgttttttcaaaaaaaaaatttcaagggTTGTACAAGTTTGTAACAACTAATTTGTCCtgttctttttctatttttttcataattgcTATGGCACATAAAAGTTATCCTCAAGGACATTGCAACTCTTTCTTATTAAGATTCTTGTTTTTTCAGTGAGGTTAGCAAAGTTGGTGATTGACAAAGTTCTAACAGCACCTTGTGAGACCAGAGTTCTGTATCCCAAAAGTGGGGGAAATCTACATTGTTTCACAGCAGTCACCCCTTGTGCCGTGCTTGATATTCTCACACCTCCATATTTGGAGGATGCAGGCAGAAAATGCACATATTATCATGACTATCCATATTCAAGTTTTCCTACAAAAGAAGCTATAGGTGATGGAAAAGAAGAGGAATATGCATGGCTTGCGGAGATAGAAGCGCCAAATGTCCAAATGCGTCCTGGAATCTATGCTGGTCCTTCTCTTCTGGAGTAATGGTAACAGTGAGCTAATCATCAACCAGTTAGAATCTAGTCTCGAAGTTGAATAGCTGTTCGTGGAATGATCTTTGCTTTGTGTGAAAGAGTTTGGTCAAATATACTTGCAAACTCTTCCACTCAGGACATGGTGATCACAACTTTGAGACTGAACAAAGTAGAATAGACATGTGTAAGATCTGTTTATGAATGCTCAcagttgtaacttgtaagtgGGTTCTGTGTTCTCATATATTTATTCAATTGTACAATTTATAAGCATCTGAAATAGTTGTTAATAGATCTCTAAGTGTTGTAAAGGGTGTTTAAAAAGTGATGAGGTTTGAGTCTTTGAGACTCTTTGACTGTAACAATCTTGCTTCATAGTTCATAGTTGTGCAAGCACACTGTTAAGCGATAGAGTTCGACTTTTTACTTGCTCATTTCAAAGCTTGGCTTAAGTTAATTAGAATACTCTGTAATTATTATGTTTA
>novel.9566
GATTTTAGAATTCTGAAACCAAAAGAAAAGCTTTAACTACTCGTACTTGAGTTATCCCTCGTTCTGAAGAGATCGAGACCGAGATACATAGTGAACACATAAACTGAACAATCAAAACCGGGCTAGGCGCCATACTTGAGGCGCAGGAAACTAGGAGTTGTAATACTTGCACTTGCAGCATACTACCACCACCGGAAGAGGGGCCAAAACTCGCAGTATCTCTCATGGCCGCCGTGCCATCCGCCTTTCTCACCACCTCTTATTCTACTAAGCCGCCTCTCGCCCTTTTGTACTCCACCAAGTTCACTACTACACCACCCATTTCTGCATTTCCTCGTCTTTCATCAAATTCACGCTTTCTTCTTCATTCTCGGCGCTTTACTTATCGTCCTAGACAAGTTCCACTTGCATTTCTCAAGGAGGGTTTTGGTAAAGTTAAGAAGAAATTGGATGATGTTACTGGTTTAAATTACTGGGTTGTTAGGGATTATTATCGTCTTGTGGTTTCTGTTAATGTTCTGGAACCCCGAATTCAGAGTCTTTCTGATGACCAGTTGAAGGCTAAGACTGAGGAGTTTCGTCATCGGTTGGCACTAGGGGAGAGCTTAGCTGATATTCAAGCTGAGGCATTTGCTGTTATTCGTGAAGCAGCAAAAAGGACTCTTGGAATGCGTCATTTTGATGTCCAGATCATTGGTGGAGCAGTGCTTCATGATGGTTCAATTGCTGAAATGAAAACTGGTGAAGGAAAGACATTGGTTTCTACATTAGCTGCATATCTCAATGCCTTGACAGGAGAAGGCGTACATGTGGTAACTGTGAACGATTATCTTGCTCGTCGTGATGCTGAGTGGATGGGCAGAGTTCATCATTTCCTTGGTCTATCAGTTGGTCTCATTCAGAAGGGAATGAAGGCTAAGGAGAGGAGATTCAACTATAGCTGTGATATAACTTACACCAACAATGCAGAGCTTGGTTTTGATTATCTACGAGATAATCTTGCCGGAACTAGTGGAGAGCTTGTAATGAGATGGCCCAAGCCATTTCATTTTGCAATAGTTGATGAGGTCGATTCTGTTCTAATTGATGAAGGAAGAAACCCTTTACTGATAAGTGGGCAGGCTAATGAAGATGCTGCCCGCTACCCTGTTGCTGCCAAAGTAGCAGATTTACTTGTGCGGGGTATTCATTATAATGTAGAACTCAAGGATAACTTGGTAGAACTAACAGAAGAAGGTATTTCTTTGGCTGAGCTGGCTCTTGAAACCAATGATCTGTGGGATGAAGATGATCCTTGGGCCAGATTTGTTATAAATGCTTTGAAGGCCAAAGAATTTTATCGACGAGACGTTCAGTACATAGTCAGGAGTGGGAAGGCTCATATAATCAATGAGTTGACAggcagagttgaagaaaaaAGGAGATGGTCTGACGGCATTCATCAAGCAGTGGAAGCGAAGGAAGGTTTAAAGATTCAGGCTGATTCCGTTGTTGTGGCACAAATAACATATCAGTCACTGTTTAAATTGTACCCAAAATTGTCCGGGATGACTGGAACTGCAAAAACTGAAGAAAAGGAGTTCCTCAAAATGTTCCATGTGCCTGTGAACGAAATCCCTACAAATCTTCCTAATATTCGACAGGACTTACCCATCCAGGCTTTCGCTACCGCACGTGGAAAATGGGAGCATGTCAGTGGAGAGGTGGAGTCTATGTTCAAATTGGGTCGACCGGTCCTTGTTGGCACAACTAGTGTTGAGAACTCTGAACATTTGTCTGATCTTCTAAAGGGACGAAATATTCCACACAATGTTCTTAATGCAAGACCCAAGTATGCTGCCAGGGAAGCTGAAATAGTTGCCCAGGCAGGGAGGAAACATGCTATTACCATTTCTACGAATATGGCTGGTAGAGGCACAGACATTATTTTAGGGGGAAACCCAAAAATGCTTGCGAAAGGATTAATAGAGAAGAAACTGCTACCATTGTTATCACGAGAAGTTACTGAATTTGAGGCAATGTCAAAAATGGATATCAGTCCATCAACATCAGCGTTGCTTGAGAGGGCGTCCTTAATTGCCAAATATGTGGGAAAAAGTGAGGGTAAGGGTTGGACATATCAGCAGGTGAAGTCTATGATTTCTGAGTCTGCTCAATTGAGTGAGTCAGTCAACTCTAAGGAGCTACAGAGGCTTGCTGAAGAAGAgtctgagatgtatccccttgGTCCTACACTAGCTCTTGCTTATCAAGCGGTTCTGAATGATTGTGAATTACACTGCTTGAATGAAGGGAATGAGGTCAAAAGGCTTGGTGGGCTTCATGTGATTGGAACATCTTTGCACGAGTCTCGTAGAATTGATAATCAGCTTCGAGGTAGAGCAGGCAGGCAAGGAGATCCAGGATCAACAAGGTTTATGATTAGCTTGCAGGATGAAATATTTCAAAAGTTTAATTTTGACACTCAGTGGGCCGTCACACTGATATCAAAAATCACAAATGACGAGGATGTGCCCATTGAAGGTGATACCATTTATAAACAGCTTATGTCCTTGCAAATAAGTGCAGAGAAGTATTTCTTTAACATCCGGAAGAGCCTGGTTGAGTTTGATGAAATCTTAGAGGTCCAAAGGAAGCATGTCTATGACCTTAGGCAATTGATTTTGGCGGGTGATGCTGAAAGTTGCTCACAACATATATTCCAGTACATGCAAGCTGTTGTGGACAAAATAGTACTAGGCAGTGTTGATTCTCAAAAGCATCCTCGTGACTGGAAGTTGAGAAATATCTTAAAGGAGTTGGCTAATGTGGGGGGAGAGCTGTTGGATGAGTCATTTGCAGGAATCACAGAGGATGTACTTTTGGAGTCCCTCTCCCAACTAGATGCATCAGCTCCTACAGATTTCAATGGTTTTTTGCCTGACAACTTGCCAAGACCTCCGAACGCTTTCAAAGGAATTCGAAAGAAGACTTCTTCCTTCAAGCGATGGCTTACCATATGTGCTGATGACTCAATTACGGATGGAAAATACCGAGTGAGCATCAATTTCTTGCGTCATTACCTAGGAGATTTCCTGATCGCTTCATATCTTGATGCCATTGAAGATTCTGGTTTCGATGATACATATGTGAAGGAAATTGAGAGGGCAGTACTAATCAAGACTCTCGATTGTTTATGGAGGGATCATCTTGTCAATATGAACAGGCTTAGCTCAGCGGTGAATGTGAGAAGTTTTGGGCACAGAAATCCACTGGAGGAATACAAAATTGATGGCTGCAGATTTTTCATCTCTATGCTCAGCACATCTAGGAGGCTGACTATAGAATCATTATTGCGGTATTGGGCCTCTCCAATGGACTCTCAAGAAGTACTAATGTCATAACAGGAACTGTAAATATCTGTGGTACATGTCCTTCATTTCTTTTAATTAAAGAGCTATGTTTAAAATACTATCGTGATACAGTTTGTGAATTTAATCGTAATTGATAACCATGACATTTCTTCCCAGCTATACTGATCCTGGGATCATGCAGTGGCTTCTGATTATATTGTTGTGGAGTAAGGAGTGCTACTGTCAGCCTCTTTTCAGGTAGTCTGATGCTTGATGATGTCTGGGGTAGCCCTCATTATGGGCAGGATTAACCCTTTGAGTATTCGGGCAGCTGTAAATTTCTCACTGTTCCAGTTTCTATTGAGTTGGAAGGATGTCTATACCTCAATCACAGGTCTCTTCTTTAgttctttcctctttttttttttcgtaagAAGGGGATGGTGAATCGGTGATTGGCTTGGTTTGTACAGTAATTATAATCGTCCAAGCAAGTTTTGAAGGGAGAGTAAACACTAAATATAAACTATGCTCAGAATGCAATTGAGACTTGTAACATATTAAGTATCAATTTAGACTACTATAGATTATTCATTTGCTTGTATCTTCGGAAGTGATCATCCGTCCTATTATTATACACGTTGCCCAATTCTTTCATTAAtacttttttttggttaaacttTCA
>novel.9564
GAACAATATAGATTGGTCCACGTAAGTTGACTAGAACATTGACTTGGAAATGGAAAAGCGTACAAATTACCTTATTAATGCAGCAAAGGAAAGACTAGCAACAGGGAAAGAAACTAAGAAACCAGAGCTCATCAAAAGTAGGCAGACAAAACCAGTATTTTCTCTCATTTGTTTTTGTGTTAAAGGATGGCAATGAATGGCAAAGATGAAGTACAAAGTCCGGCAATCGGAATCGATCTCGGAACGACTTACTCGTGCGTCGGAGTTTGGCAGCACGACCGTGTTGAGATCATCACCAACGATCAAGGTAACAGAACGACACCGTCTTGGGTTGCCTTTACTCAAATTGAGCGTCTTATTGGTGATGCTGCAAAAAATCAAGTGGCTGTCAACCCCACCAACACTATCTTTGGTTTGTTCCTTACTTACTCTACTCTCTTTTACTTCACTACTACTTCGTATTAGTACTCGTTAAAGTCTTGAGGGTGATATTcaagtacggagtattattttgaattgtttgtgagttTTGTTTTCCACAATTTTCCTTTATTTCAACTAGACAAATTTCATCATATGTACATTATAAGGTTAAACCAAATTTAATTATCCGACTAATAGAGAGTATAAGCTAATGGGTAGATTAAAGAAATAACTTTGATTATACTAGTGTCATACAAAGTATGATTATTTGTACATAGAAATAATGCttcaaaaatgatggaaaaactATTTAAAATTGAACAAACCAATATTTTAGGCTTTGATGTCacctatgtttttttttttttttttttttttgttaaacttaaattattttaggcTCTTAAACTCGCAAGtagtattgttttttttaactgAATGTCTTATTTAGTATGAAAAAGAACCAAATAACATAGAATATGTTCCTTTGATTTCCATaataaagaaaactaaaacAGTGAAAGTTGAAGAATTTCATACTTTTACTTTCTGACTTTAGAGGTTCATATAACCTTTAATTGTCATTTGTTGGCCCACCCCACCACCAGTATACATTTTCCACTGAAACTATCCATAGTTGAattatgttttgatgatgtACTTCAAACTTTTTATGACATTCTTTCTCTATGTTACATAtaatttgcaacgattagacattttttttactgacacttaatttcaaattgttgcaaataatatgaaacggggATAGTATTAGTTTTCATGCATTGCCTaatgattaataatttattaatgaTCATGGACAGATGCGAAGAGGCTCATAGGCAGGAGATTCAGCGATGAGATAGTGCAAAATGACATAAAGCTTTGGCCATTTAAGGTTATCGCCCACCCCGATTCTGGTGAAGACAAGGAGCCAGTGATAGTGGTGACCTACAAGGGTGAAGAGAAGCAATTTTCTCCTGAGGAAATATCTTCGATGATCCTCGTGAAGATGAAAGAGACAGCAGAGGCCTATCTTGGCTCGACAGTAAAAGATGCAGTGGTCACGGTTCCAGCCTACTTCAATGATTCCCAGCGTCAGGCTACCAAAGACGCTGGAGTCATTGCTGGACTTAATGTTATGCGTGTTATCAATGAGCCTACTGCGGCTGCCATTGCATATGGTCTCGAGAAGAGGGGTAATGAGTGTGACATCGCGAGAGTGAATGTGTTGGTCTTTGATCTTGGTGGTGGGACTTTTGATGTCTCTATAATCTGTGTAGAAAAGGGTGTCTTTGAAGTGAAGGCGATTAGTGGTGACACTCACCTCGGTGGTGGAGACTTTGACAACAATATGGTAAATTATCTTGTGGAAGAGTTTAAAAGGAAGCACAATGTAGATGTTAGTGATTATCCAAGAGGTCTTGTTAGGCTGAGAGCGGCTGCTGAGAGAGCTAAAAGAATACTTTCATGTGCTCATGAAACTACTATTGAGATTGATTGCCTTTTTGAGGGTATTGATTTCACATCAACAATTACTCGTGCTCGATTTGAGAAATTGAATTTGGATTTATTCAGGAAGTGTATAGATCCTGTTGAGTATTGCTTGAAGGATGCTGGAATTGAAAAGAGTGATGTTCATGACATAGTCATAGTCGGTGGGTCAACCCGGATTCCTAAGATCCAGCAGCTTCTGCAAGAGACTTTCAATGGGAAAGAACTTTGTAAAGGCATTAACCCAGATGAAGCTGTTGCTTATGGTGCTGCTGTCCTTGCTGCCATTTTGAGCGGTACAGGTAATAAGGATATTGTTCTTCTCGATGTTTGCCCGTTATCTCTTGGCATTGAACTTCGCAGTGGTAACTTGCTTGTTGTTGTTCCTCGTAATACTAGTATCCCAGTTAAGAAAGTTAGCAGGGTTACTACTGCCGATGAAAACCAGAGTGTTGTGTCATTCCCAGTGTATGAAGGTGAGAGACAAATTGCTAAGGCAAACAACTTTCTTGGTGAATTTTACCTCTCAGACATTCCTGCAGCACCTGTTGGTGTCCCAAAGTTTgatgtttggtttgaaattaaCGGTGATGGGATTCTAACTGTATCTGCAGAGGACATAGGCACTGGAAACAGAAACCAGATCACCCTTACTAATCAGAGTAAGTTATCAAAAGAAGAGGTTGATAGACTGTTGGAAGAGGCGGAAAAGTACAGGGCTGAGGATGAAAAAtgtttgaagaagatgaaggctAAGAATGATTTGGAGAACTATGCTAACAAAATGTGGGAGATGTTGAGAGATTATGCAGAGAAGATTGAAATTGATGATAAGGCGAGGATGGAGAATGCCATTGAGAAAACGATGCAGTGGTTAGATTGGAATTTCCAGCTTTCTGAAGCTTCCAAGTTTGAAGAAAAGATGAATGAGCTTCAAGTCATCTGTGAGCCTATTATTGCTGAAGCCTCTAAGCCTGGTGATAAAAGCGCTTACTCTTATCGTCAAGAGAGTCCTATAAGAGCTCTATTAAGAAAACAATTCTATGGGTGGACTGGAGTCTCTAAAATTTTCAAGGTTTTTGGCTTGGAATAGATGATGGTGCTTAAGTTTGGTTGAATGACATGGTTAAAAGTTGGTTTTCAGATCATCAGATGTCAAGATGTTTCTGTGGTAATAGCATTCTGAAGGAAAAATGATATGCTTTTCCGGTAGATAAACCGTAATGTTCCTGTTATTAAAAAGCAGTATAGTAACGCTAGTATGTATTTTGTGTTTCCAAGTATGTGTATTGAATGACAGTTTTCTGGGACATCTATATTATTAGTACACTAATATTTTGGCCTTCCACCTTCGGAAGGTAGGTTCCCTTATGTAGAAGGGCGACACACAAAGAAAATGATATAAACAAGATTTGATTTCAAATCTTTAGTAGTTGAATAGTTTTATATATGTGAAGATATTTCAGTATTAAGACATCCATTTATCAACTCCGAAAAGGTATGGAGGGTTTAG
>novel.9565
CAAAAACACGTAATGACGTAAATGATTGACGAAGCGACATCTATCTTTCGGAGGAGCAACCCAGAAAGCCTTTACCCTGAAACAcagaggaagaggagagagatttcTCTCTTCCCAATTTCTTGGCTTTCTGGGTTCATGTTAGATCATACAATCCGTTAATCATCCAATTTGCGCTAATTTATCTTCCAAATTCCAATTCACAACTTTAATTTCATACCCAATTCCTTATATTTGTTCATAAATATTTGCACCGACACAAATTTCATTTGCAATTATTGTACTTTGAGTTCAATCTGAATAAAAATTGGGGAAAACCCAGTttaaatttttacaaaaatggaTGATTTTGGTGTTTTAGTTGAAGGGTATGGGATTAAATCCCAAGGAAAATCAGCTCCAATGGCTGCATCTAAAACTGCAGCTAAAAAACCCAATAATTATACCTCTGTAAATCTAGATCCGActtttgggaccaaacccttttCAAATTCTACACATAGTTCAAATTTAGGAAGTGGGTCTTTTTTCAATGATCAAAATGATGATATTTTTGGTCTTAATTCTGTTAATAAACCCAATAATTATGCATGTTCGGATGTTTTTGATGACGCTTTTCAAATTCCTACAACCAATTCTGGTTCTTCCAGTGGAGGTGGGGTTGGTGGGTTTGGTTTTGATGTCGAATCCATGCTCAAAGGCTCATTGAATTTGAATTCGAGCTCGAATTCGAAGGCTTCGGATGTTAGTGATGATctaatttgggggttttctggGAATGGGAGCTCTAAAGCCTCTAATGTGGTGCTTGAAACTGATGATTTGTTGTCATCTGATCCTGTTGATGATTTCTTTGGAAAATTGGAAAGTTCTGGTCCGGTTCGAAGCGGTTCTGTAAAGACGGGATCAGACGATTTGATACCGGGGTTTGGGAGGAGCAATGCTGCCAATGTTAGAGCTCAGGCTGCTTCAAAAGAGAAGAGTTCAGGCTCTTCTTCTCTTGAGGAGTTTGAGGGTTTTGTTACCGGGACCAAAAACACTGTGAAGAGGCATGCAAATGGAACTTCAGTTAAGAAGGTAGAGAAGAAGTCATTTAGCAAAAAACCAGTAGAGGCAAACTTTATCGATATAGAGGGAAGTTTACATGGTGGAAGTGCACATAACTACAAGGCGGAGATGGCAAGTGATCTGATGTTTCAAGAGGAAGCGCAGGATTTGGATTCTTTTTTTCGTGCACACACTAAGAGTGCACCTGTAACCGAAGAGACATCTACGAATAGCAAAACCAATGAAGTACCGGATATGTTTTCTGAAACCACATTTGGAAAAGAGAAAATAGTGCCACAAAGTGGTTTTCCTGATGACTTTTCATCAATATTTGGAGGTGCCCCATCGTCAGGAGTGTTTGAGGAGTGCGAAGGGGAAAGTGATGAAAGGAGAAAATTAAGATATGAACGTCACCTTAAACATGAGGCGCGTATGAGACAAGCATTGAATGATTTGAATCAACGTGAGTATAATGCTCAGcaggagaaagaagagagacATAGGATTGCTGAAGCTATGGAAGTGGAAATGAAACGATGGGCTGCCGGGAAAGAGGGAAATTTGCGAGCACTTCTGTCATCTTTGCAACAGGTGCTTGCCCCTGAACTTGGTTGGCGGCCAGTTACTTTAACAGACTTAATCACTTCGTCTCAAGTTAAAATTGCATACAAAAAGGCTGCACTGTGTGTCCATCCTGATAAAGTGCAGCAGAAAGGTGCTAGTCTTGAGCAAAAGTATGTTGCGGAGAAAGCCTTTGATCTACTGAAgGAAGCTTGGAATAAGTTCAATACGGAGGAGCTTCGGTAATTCCTGTTTCTTAGTTCAGTGCATCATGTTTTGTTTCTGTCCTTTGTTGATCATGTCTGTCGACCTTTGTAATCAACCGGAATTTAATAGGAGCTTTTTTCTTTTAGCATGTAAATGCGTGTCCgtatcaatattttatttttgtcataCCTTGTTCATTGTCGTTAATCAATGGTAGCTTTTGTTGATAACATACTTGgccattttgtttttcttttgaagggtACATAAGCTTAAATTATTGTACTTGTTATatgtgaataaatgaaagttcaaCTGTAC
>novel.39814
aaaaaatgtctgtTATGCTTAATATCTTTAGTTTGATCTGTCTTAATTCTGCCCTTTATTCGAGTAGTTTTTTATTCGCCAAATTACCTGAGGCTTACGCTTTTTTGAGTCCAATCGTAGATTTTATGCCAGTTAtacctttacttttttttctattagcttttgtttgGCAAGCTGCTGTAAGTTTTCGATGAGCTCTTTCATCGTGTCCTAGAACAATGAATTATTTTTTCGAGAAAAATGATTCTAATATTCTAATACTAAATAATTGATAAAATCGGATAAGGCTTGCCATATGAACTCTTGATTAAAACGTTCAAATTTTTGAATCGACACAATCCATATTGTTTCGTTTTCCGATTATAACTCTTTTTCGTAAATGAAAAAGTTTGATCCTCCATAAGATCAACAAGTAGGTATAAGAAAATTATGGATAAGTAAGATAATAATATATAAGATAATACtaacttcatttttttattgattttttacaATTACAAAAATTGTTTTCGATTTTGAAAAACTTTTTCGGGTTTAGACgttaaatcaaattcaaattaattatgggATATATGGTATAAAAATAGAGAATCTATTctctttttacaaaaaaaatgacCTTGGAGATTGTGTAATGCTTACTCTCAAACTCTTTGTTTACACAGTAGTAATATTCTTTGTTTCTCTCTTCATTTTCGGATTCCTATCTAATGATCCGGGACGTAATCCTGGACGCGAAGAATAAAAGGagttcttttctttattttcatctATTTTTATAGAATTCTATTCTATATAGACGAAATCGattttctaattaaaactcaTTAGAATGCTATTCTAgatttgtcattttttttagttatattttgaaaaaaaaaatcaaaaagatttaAGAACTTTAAAACAGAAATCAAATAGTAAGATTCCGCTATCAAAGGAAACGGAAAGAGAGGGATTCGAACCCTCGGTACGAATGACTCGTACAACGGATTAGCAATCCGACGCTTTCGTCCACTCAGCCATCTCTCCCcgttgaaaagaaaaaaggaatagtcaaatattaaataaataatttagcaAAATTCGAAATAGAATCTATATAACAATACGGTTTATATaactatatataatatatacaaaatagACAAGTTGTATTGTGTAATACAACATTAagtacaagtttttttttttgaaattc
>novel.12204
AACCCTTATGGTTAGATCTATGTCATAACTATATGAATTCTACAGCAATGTCTATGCTCTGTTCAACTTATCTAAGCAAATGACCCTAGCTACACCAcaggcctttttttttttttttttgttttatttttctcacGGTAAGGCACACAACTTACTCCCATGAGTCCCATCATTTATCTCAAATATAGGCTAGCTGATAAAGTCATAAAACAAATTCAGCCTAGTTCGTACTTACGTTACTACGTTTAGTACGTTACATAGGACGTCAGATATACTGGTATAATTcactgaaataaaaaaaaaaatacaggcgattgtttttagtattattattatccgATTATTGAATTCTTCGTAAATTAATTGGCTCGGTGAATCAGATTGAAGACAGAATATGTAGTTGTTTGGGGGGAAAAGGGCCATTTGTGTTGTTTGGTGGCGATCTCACTGCCATGTTACAGGGTCTTCAACAGCAGAAGAAGTTACACATGGAATTGATGGTACCGGCCTTACTGCCATTGTTACAGGAGCATCAAGTGGCCTTGGTGCTGAAACAACGCGAGTTCTTGCTTTACGTGGTGTTCATGTTATTATGGCGATTAGGAATATTGCTAATGGAAGAGAAATCAGGGCAAAAATACTTAATGAAGTTCCGAGTGCtaaaattgatataatggagTTAGATTTGAGCTCAATGGCATCTGTTAGAACATTCGCATCAGATTACAAGTCTACTACTCTTCCCCTGAACCTTCTAATAAACAATGCAGGAGTGTGTGCTCCCCCTTTTACTCTCTCTGAAGACAACATAGAGCTGCAATTCGCGACAAATTACTTGGGTCATTTCCTTCTAACACATCTTTTGTTGGACACTATGAAAAATACTGCACTTGAAAGTGGTAAAGAGGGGAGGATTGTTAATGTTTCATCTGAAGCTCATCGATACACAATTCGTGGAGGAATTTCTTTTGATAGGCTAAACAATTCATCAGGGTATTTCGGCCTTTTAGCATATTGCCAATCAAAACTCGCCAACAATTTGCATGCTAATGAGCTAGCAAGACGTTTCAAGAATGACAGGGTTCAGATAACTGCTAATTCTCTTCATCCTGGAGGaatatatacaaatattttCCGCTATACAAGCTTGTTAGACAGCATTTTTCGTATGCTTGGCATGTTTATTTTCAAAGATGTACATCAAGGAGCTGCAACAACATGTTATGTGGCTTTGAATCCAGAAGTGGAAGGCATAAGTGGTGAATATTTCAGCGACTGTAAAATAGCCAAGCCTTCAAAGTTATCTCAAGATATCACTTTGGCGCGGAAGTTGTGGGATTTTACCATGGATGTGATCAAATAATGTGTTATGGAACACCCAACTTAATTAAACAGTTGAATTGTGGTTCAAGCCTCAAAGTataaggtttttatttttattagagGCTAAGCCGATCTAGCACTTTTGATTTAtaaaatatgcaaattaattaattaagtggCAAAATTGTAAACCAATCTGAAAAATTACATAATAGTCAATTAGTCCTAATTTGGTAGAAAAATCAATAATTGTGAGTACATTTTTAATGAAAACATTTGGACttgtatttatataaatatataattgtggagtacattttttttttact
>novel.24486
TAGAATTCTCTTAACTTGGCTGGTCTAAACTGGAAATTAtgtttaaacccaaaaaaacgcTGACTCGACTCATTTATATTTCTCTCTTACCCTAGAACTAGAACACCCTATAATCGCCTCCTTCTCCAACTGTTACCAATTTTCcgcttcttttctctctctctctatcttctccctaattctctctctctagtTTCTATTCTAACTAAACCCTAGATCTCGTCTCACGATGTACGGCGGTGGCGGTGAATCCAATCCTCCTCAAGGAGGAAGCGGATACGGCGGTGGTTATGGCGGCGGAAGCTATGGAGGCGGTGACAGAGGTAGCGGATATGGCGGTGATAGAGGTGGTGGATATCAAGGAGGAGGAGACCGAGGCAGTCGTGGAGGTGGAAGaggcggcggcggcggcggcggcggccGTGGAGGTAGTGGAAGAGATGGCGATTGGCCTTGTCCTAATCCtggTTGCGGGAATTTGAACTTTGCTAGAAGAACTTCTTGTAACAAATGTGGGGAACCTGCTCCTGCGGGTgctggaggtggtggtggtggtgactgtagaggtggaggtggaggtggtggtggtggtggtggtggctacAATAGAGGAGGCAGTGGAGGATATGGAGGTGATAGAGGGGATAGGGGTAGGGATTATGATGGTGGAAGAGGTGGAGGTAGGGATAACAATTATGAAGGTGGAAGAAGTGGAGGTAGCAGAGGTGGTTCTTATGGTGATGGTCATGGTAGAAATGACAGTGGATATGGCCAGGCTCCCCCAGCTGCACCTTCTTATGGTGGAGCTGTACCGAGCCCTTATGGTGCAAACCCTGTCTATGGGAATGATTCTGCTGTCCCTCCGCCTACAAGTTATACTGGTGGGCCTGGTTCTTATCCTCCATCATATGGAGCACCAGCAGGTGGCTATGGTGGTGATGCTTCTGGAGATTATCGTGGTGCTGGCCGTGGTGGACCCCCTAGTGGTGGGTATGGTGGTGGTCAAAGACAGTCAAGTGGTGGTTATGGTGGCGATGCTCCTACTTCTGCTGAACCTCCTAAAGTGAAACAATGTGATGAAAACTGCGGAGATTCTTGTGACAACTCCAGGATTTATATCTCGAATTTGCCACCGGATGTCGCTATTGAAGAACTTAGAGAACTTTTTGGAAGCATTGGAATTGTTGCAAGAATCAAGCAAAAGAGGGGCTACAAGGATCAGTGGCCGTACAGTATAAAACTATACACAGATGATAGTGGAAAGAACAAGGGTGATGGTGTTTTGTCTTATGAGGACCCATCAGCAGCTCATTCTGCTAGGGGATTTTTTAACGGTTATGATATCAGAGGGCACAAGATAAATGTTACAATGGCAGAGAAGTCTGCTCCGAGGGCACCTCAATCTTTTGGAGGCGGTGGTAGAGGTGGTTATGGAGGTGGAGATCGTCGAAGAGACTATGGAGGTCCAGATAGGCATTCTCATGGTGGAAATCGTTCTCGCCCATACTGAGAATTTCTCGAGCATATTATGTACTAAGAAAAAATGTTGTCTTGAGGAATTTTATTGTAGTCTCGCTGCGGGGTTGTTCCCAAAAGGAGATAAAGAGGTAGGTTGTTCACTTGCTTTGAGCAATGCCCCTTTACTCCTTTAGTAGCTTACTTTGAGGGGTTTTTTTCTAGGGTTGGGATTGATTTGAACTGTGTGACTGTCTTTTATAGAGGCAAGTGGATAAATCTCAAAATTGCTGCTATGGTAGTTGAACTTTCAGGTGAGTGCTGCTTTATTGAGACTGCATATCTTTGTTTAGAAAATTTAGCTAGTGGACTTTTAGCTTATAGTGAAGATTTAGAttgcatttttgagttgaatttaAGGTTTGTGAGCGCAGTCGTTGATTTTGCTTGGTACGTGGGGAATTTTTTGGTGTCATTGTTAGTTTTATATTTTGCTGGAAACTAATTTCAAGTTTTTGGTAAGATTGATAGGACTAGATAGCAAAATCTTACAGATAACAATTggaattggaaaaaaaatatattgaactGAAAGGCTGCAGTGACATTTAGCTGGCCCTTGAATAGTATTTGTTGGTTATGAGTTGAAATTGGATCAAACTCAAGCCTCGAACGACGTCTGTCCATATTTGATTTTTcatcttttatcttttgttgttcACGTATTGTTGATGTTTGTGTCTTGATAGTACATAGTTATAGGTCGTGTGGCCTTCTTAGTCGTTCTGTCAAATTATAGTTGGTTTGAGTGCTATTTTAAGTAACTGGTAATCACAACTTGAGATGCAAAGTAACATCTATCTGGCGCAAAGCATATGGAAGATAATGGAGTGCTGGGCTTGAAGACTTGGCAGGTCTAATGCAATCGTGTTTTGGAGTTTGCTTGGTGTACTCTTGCTGCTTTCAGACGTGCTCTTTGGTTGCCAAACTTCTTTAACAAAAGCGTAATTGGCGTAAAAACAGTGAACTTTACTTTTTGAGTTAGCTTTGTGCTGAATATAGACTGTAGAATAATCATTGTATAACTGGCTACAATATAAGTTTAATATCAATTAGCTAAAGTACATTTTGGCTTTCTTTT
>novel.12202
CTGGTTCCCGCAACATCTTTAATCCATTTTCTCCACCTAAACTCTATCGGTCAATGCTCAAAGATCAacggagagagaaagaagagaagaatGTGGTTGTTTAGCCGAAAAGGGTCGTCTGGATTCTCAGGATATTCGACAGCTGAGGAAGTTACTCAGGAAATCATTGGCAACGGTCTTACCGCCATTGTCACAGGAGCAACAAGTGGTATTGGAGCAGAAACTGCCCGTGTGCTTGCATTGCGTGGTGTTCATGTTATAATGGCAGTAAGGAATATGGCTGCGGCTAGGGACGTGAAAGAAGTAATGGAAAGAGATATCCCATCTGCGAAAATTGATGCTATGGAACTAGACCTCAGCTCTATGGCTTCTGTTAGAAAATTTGCTTCAGAATTTAACTCTTCAGGTCTTCCACTTAATCTGCTTATTAACAATGCTGGCATAATGGCTACCCCTTTCATGCTTTCCAAGGACGGGATTGAGTTACAATTTGCCACCAACCATTTAGGACACTTTCTTTTGACAAATTTATTGCTTGAGAGAATGAAAAGGACTGCACTAGATAGCAATAGAGAAGGAAGGATTATAAATGTGTCATCACGACGCCACCAGCTATCATATCCTGAAGGAATTCGTTTTGGCAAAATAAATGACCCCACAGGGTACATTTTGTCAGAATATGATTCAATTGTATTTGTaataggggttttttttttagatctGATTTGATGAAGGCTTGGTGTACATTTTTACGATTCATTCAAACACACACATAACTATACGTCTATACTAGCATATTAGATTTACCGAAAACTAACTACTCCGTAGCAACCTAAAATATCATTATGCCCCATTTCTCATTGTGAAATTTCTCTGTGATCATTCACAGGTATCACAGCTTATCTGCCTATGGTCAGTCAAAGCTTGCAAATGTTTTGCATGCTAATGAACTTGCTAGGCGTTTAAAGGAAGATGGGGTGGAGATAACAGCCAATTCAGTTCACCCAGGAGTTGTTGACACTGATATTTTTCGCCATCACAGCCTTTTTAGAGGTCTAGTTAATCTCGTTGGCCAATTAATTGTCAAAAGTGTACAACAGGTAAATGCTGAATTCACATTCCTTATGTACAGGAACAGCTAGTTAGCAAATTGTTTTGTAGTTGGCAAGGAAGCATACACATGTATCAGTTGGATTCATTTCGCAGGGTGCAGCAACAACATGCTATGTAGCATTACACCCCAACGTGAAAGGGGTTTGTGGAAAATATTTTGGTGATTGTGATATAACCAAAGCAAGTTCACAGAGTAACGATGCTGATCTAGCAAGGAAATTGTGGGATTTCAGCACAGATCTTGTCAAGTGAATTACCTTGTATAGAGAGTACTAATTGAAAGTGGTAACTAGGTGTTTTAAAGGAGAGGTGTATCTCATGATGACTCTTTTTTTCTTGTGTACCTTTAATAGATTTTGTCATAGCTTGCAAGGGCAGTATACAATACATCATACTCATATATACTTAAGCAGGTAGTTTGGGTTAGACA
>novel.12203
TATTGGTTATCACAAATATTGATCTATTCTTCTTTTCAAGAGTATTTCTACTTGCTAACATTTAAAATAtacaatcaataatcaaaatgTGGTTTTTTGGAAGAAAAAATTCATCTGGATTTTCTGGGTGGTCTACAGCAGAAGATGTTACTCATGGAATTCATGGTACCGGCCTCACTGCCATTGTCACAGGAGCATCGAGTGGCATTGGTGCTGAAACATCACGAGTTCTTGCTTTACGCGGTGTTCATGTTATCATGTTAGATAAGAACCTGGCTACTGGAACAAAGGTTAGGACTAAAATACTCGAAGAAACTCCGAGTGCTAAGGTCGATATTGTGGAGTTGGATTTGAGCTCAATGGCATCTATTAGAAAATTTGCATCAGAATTTAAGTCTCTTAATCAACCCTTGAACATTCTCATGTAAGAAAACCATCTAATTAATCATCCatctttaatttttcttgagTCTTACTATAAATTCTTAATTACATAGTAACAATAAATTTGCCCCTTTTGTTACTTAGAAACAATGCAGGAGTGTTAGGCTGCCCTTTTACTCTCTCCCAAGACAACATAGAACTGCAATTCGCGGTAAACTACTTGGGTGAGCAATCTAGCTAAATAGAAAGGAGGTAGAGATTAATTAAGACATTAAGTAtgggattttttgtttttggtttttgccATTTTGATTCTAATGGAGATTTAAAAgcttaaaacatatatatgggGATGTTTAGTGCAAGTGCATCCATCGTTTCCCCATTAGAGATATGAGATATTAGAAAATATTTGACTCTTGATACCATATACAAAAGAATATTCACAAGATAAATTCTATttacataaaagaatcaaaGAAATTGTGATCTACAGGCTAATTATGTACACCTCAGCTtccatgattttatttatgGTTAACGTTGTTTCTTGCATTGCCTTATTATTATCCacaaacttcaaaaaaaaaaaaaacaggtgtACAATACATCCATTATAAAGATAGCCTAAAGTGAATAAAAGTTGCCTCtgaaatgaaaaaaatcaattattagtgatttaatataattaaattacctTTGTAAAATTTTTCTTGTtgtctatttatataaaaattgtattgTGTTTAAAGTTACCcataaaaaaaggcaaaaagttacccttataCAGCTCGATTTACACTAATTCGatttacactaatattagtgtaaaccgggtgtatacaaaagtttttaattattatctGTAGGTCATTTTCTGCTGACACATCTGCTGTTGGACACAATGAAAAACACTGTACTTGAAAGTGGTAAAGAGGGGAGGATTGTTAATATTGCATCAGAAGGCCATCGATTCACATATCGTGAAGGAATCCTTTTTGATGAACTCAACAATCCATTAAGGTACTCTAGATTTGCTGCATATTGTCAATCAAAACTTGCTATTATCTTGCATACCAGAGAGCTAGCAAAACAGCTTAAGGATGATGGGGTTGATATAACAGTTAATGCAGTTCATCCTGGATATGTTTATACAAATATATCAAAAAGCAGATTATTAGATGGGAGCAGCGACGACATGCTATGTGGCCTTGCATCCACAAGTAAAAGGCATAAGTGGTGAATATTTCAATAACTGTGATTTAGCCAAGCCTTCTAAGCAAGCTCAGGATATCACCTTGGCTAGGAAGTTGTGGGAGTTTAGCATGGAATTGGTCAAATAATGTGGTGAATATAACTGTTAATTTGTTGGTTTTTGATGTTAAAACTAAGTGTAATGCAATATAACATTGAAActcaatcataaatattataatTCTTTTCATGTATTTGGTACAAAATAATCCAAGTTAACGTCCTGTACTCCTGTTTTGTAATATGGTACCCCCCCCCCTTTTAACTccgtgttattattattattcttgtttATAATCTTTATAATTTGAAGTAATCTTCAAATTTATTTACAATTATAGAAAGTAATAGTGCTATGATGGTTAGATGAGTAATCAGTTTAATCGGCACATAATTTTAAGATAATGTATTAGATGTAGTAAAATATTGTATAAGtgccgttcaaaaaaaaaaaattgtataagtGGGTTCTGAGAATCAAAATATAAtctccacaaaaaaaaaaacaaaatataatagAGATAGTGGAATAATAATTTACTAATTAGTATTACTTCGTATAAAATAAGGTATGTGAGgggaaaaaaatcaaatataagtgGAGACCGtgtaaagagaaagaaattttaACCAAGCATGCTTGATGGAGTTGGTGAGGAACTCACTTTGTCCCAAGTTCGAGCTCCATCAACTATATAAATGTTTGGGAGTAGGGGGATTCTCTTAACTCTCCTCTCCCCCTCTAGCCTCTAAGCCTCTACTCCCAAGCGATGACTTGcatgtatataattatatacacTTCGGTGCATGGTGTGGGTTAGTTTTTGCTCACTTATTCtttcaatttagtaaatcaAAAGATCAGATGAGACttgaaatcaaatcaaatttaaatcatttttttttttgacggaaaATTTAAATCAAAGTAAGTGTATAGAACCTAACATAAACCACTAATTTTCCTACAATACCTACAATATGGTAATATGACtataaccacccaaaaaaactAGTAAAGCATAAAACGACACGAGCACAATACACACGCCATAAAGTCATAAACCATAGTTGAATACTTTATTGAATAATTGACATCACATTATATTACTAGATAAAACAAATTCAGCCTAATATGTTTGGTACTCCGTATCAATGAATCAATGATTTACCCTTTTTGGTaatcctaaaataaattaattgggaaaagaaacaaacaaaaaaaaaagaaaaaaaaaacagtcgaTCTTTTAGGTAAGATTAGCCGATTATTGAGTTGTTCGTAAATTGATTGGCTCATTGATTGAATCATTGAAGAGAGAAAATGTGGTTCTTTGGGGGCAAAGGGGCATCTGGGTTTTCTAGTTCATCAACTGCTGAACAAGTTACCAATGGAATTGATGGTACCGATCTCACTGCCATTGTTACagGAGCGTCAAGTGGGATTGGAGCCGAAACCTCACGTGTACTTGCATTACGCGGTGTACATGTTATCATGGGTGTTAGGAATATGGATGCAGGCAAAGAGGTCAAGGATAGAATAGTTCAGGAAATCCCCAATGCTAAAGTTGATACTATGGAGTTGGATTTGAGCTCAATGGCATCTGTAAGGAAATTTGCATCAGATTATAAATCCTCAAAGCGGCCACTTAACCTTTTAATTAACAATGCAGGAATAATGGCCACCCCTTTCATGCTCTCTAAAGACAACATAGAGCTTCAGTTTGCAACAAACCACTTAGGTCATTTTCTTCTGACACATCTTCTGTTGGACACCATGAAGAAAGCAGCTCAGGTTAGTGGTAAGGAAGGAAGGATCGTTAATGTCTCATCAGAGGCTCACCGTTTTGCATATTCCGAAGGAATTCGTTTTGACAAACTTAATGATCCATCAGGGTACAGCAGTTGGCGTGCTTATGGTCAATCAAAGCTTGCTAACATTCTGCATGCTAATGAGCTTGCAAAACGTTTAAAGGATGAAGGGGCCAATATAACTGCAAACTCTCTTCATCCCGGGGCAATTTCTACAAATCTTTTCCGCCATAACAGATGGATGACCGGTACTCTGCTTAGGGGTATTACTAGTACGGTTGGCAAGTATGTCTTGAAAAATGTTCCACAGGGAGCTGCTACAACTTGTTATGTTGCTATGCATCCACAGGTCAAGGGCGTAAGTGGTGAATATTTCAGTGACTGCAACATAGCCAAGACTACTTCACAAGCTAAAGATGCTACCTTGGCCCAAAAACTTTGGGACTTTAGCATGAAATTGATCAATGTTTAATGATATTTCTTTAGTACACTCAATGTATGATTCAATTATAACGAacagaaaacaaagaaaagtgtAGGCTCATTCTTGGAGCTTAAAGAACTGGTTGATTTGTAATGTACAATTTGCAGTGCTTTGAATCCTTTGATGCTGATTAAAGATTGTACCTGCAATGAGATTTATAAACAGaaatattcatatata
>novel.39815
CTCCGGTCCACTTTAGTTTCAACTTTGGGGAGGTTTGCGGAGGCCGAGGCGAAATTTCCTAAACATGTTTATTGAAAGATAAGGGTATACAATTAAGTATTAatcaagtaataaaaaaaaaaaatccaacccaatttgaaaaaaaaaaaccaccaccaccaacccagcCACGACCACCAACCCAGCCACGGCCAACCCAGCCACAACCACCAAACCACTGAACCCACAAACCCAACGACCCCCAACCCACCGATTCCACCAGCCCACCGCttccaccagccaccaccaccaaaccaccGACCCCCAGCAACCCACCGACCCCAGAAACCCAACGACCCCCGAACCACCGACACCGAAACCATCAACACCGAAACACCAACCCCGAAACCCACCGATTTAAAACCCACCAACCCCAACCCACCGATTGGAAACCCCAACCAACATCGCCGACACAaccaaccccaaaaccaccaaccGCGAAACAACCAACACCGAAACGACCATATACTATCCCCCCCAACCGCCGAAACAACCAACACAGAAACCCACCGGCGAGCCGCAATAACCACCCACCTACCACCAAACCCACGAAGCCACACACCCACAAACCCACACACCCACGAACACACAAACCCACAAATCTGGAAAAATAATAAGAAtggttgaaggaggagagagaaaaaaaatgggGATGAGGATGAAGGTGGCTGGAATTGGTTTCGGTGGCTAAGGGGTTGATTTTGGTGAAAATAGATGACTTAATTAATGTTAGGGTTTAAGCTAATTagataaaatcagttttgtAATTAgggtgtttaaaaaaaaagtaagggtaaaatggtaattttaccactacaaagttactaaaaaaggaaagaaatgggAAAGTTGCAAGTAAAGTGGACCAGCTCAAAAAGGAAATAGTTGCAAGTAAagtggaccggaggtagtagtAAAAAAGGATTATTACTTATTAGGCCTGAATTTACGGAACTGTTCACGAATTAGTTCGGAACATTAAATCAATGGAGTTCAATTCGCCCATTATAGGATTTTATTACTAGAATTGCCTTTGTCCGAGAAGCAATTTCTTCAAAATTGTCTCAATGTGTAATTCAactcaaaattataaaaatgagCTTTAAATTATGACTAATGAATGTCTTAAACGAATATGAGACAGGTGATGTTATTTCTCCTTCTTTTTTTGGTTCTCTAGGTGTGGTGTGTCCATAAAACTAAATCTTGGTTTAAATTATCTTGCTCAGTTAAACTTCTTGATTGGGGAGAAGAGGGTCATCGGTCAGAGTTAGAGCTTTCGCAGTTAAGATCAGCTTTTGCTCAAGAAGTTGCAGTATGGCACAAACTGGAACACCCAAATGTGACTAAGTTTATAGGAGCTACAATGGGTTCATCTGACTTGACTATCCAAACTGAAAACGGTCATATTGGCATGCCAAGGAATGTGTGTTGTGTTGTCGTTGAGTATCTTCCTGGAGGTGCGTTGAAAAATTTCCTCATAAAGAACAGGAGAAGGAAGCTGGCTTTCAAAGTAGTAGTCCAGTTATCACTTGATCTTGCACGAGGGTTAGTCCCTTAATCTTCATCTACATTCACCCTTTGTAATAATCCTATTATGTTTGGGCTCCTTCCATTTTTTCTGCTCAAGTACTTAATTGTAGGTTAGCTCTTTAATGGTCTTATAGTTACCTACCAGCATACAAAATAGATCTCTCATTTATTTGACAATAAATGAGGACCTTACAAATAGTACACGATTGCAAAAGCAATTAATCAACCTGTTGGTTGTCATGCATGCACAATTTACCATGGTCTTAAACCATTGCCCTTTCCACTACTGAAGATGCATAACAAATTGATGAGCATTTTAGCTGACAATAACTGTTCCTGGTGTGACAGCCATAGATATTAttcatgttctttttttttttccccaaaacAGGCTCCTTCTATTGTGTCCTGCAGCTATCTTGATCATTTCTCTTTTCTTATTTATGTTTCTGATGAAAGCAAGTGTAGATAGTTGCTATCCTTTAGTAAGAGAGCACATTAATTTTAGTacgtcaaaaataaaaatgtgatAAATTTGCACCATCAAATCAAGTCTTGTAATTATTGCTTCAATCTTTTTTCATAGGTTGAGCTATCTCCATACTATGAAAATTGTCCACAGAGATGTCAAGACTGAAAACATGCTTTTGGATAAGCAACGAAATCTTAAAATAGCAGACTTTGGAGTTGCTCGGGTTGAAGCTTCAAATCCTCATGACATGACTGGAGAAACAGGAACCCTTGGCTATATGGCTCCTGAGGTTCTCAATGGTCATGCATATAATAGGAAATGTGACGTGTATAGCTTTGGCATATGCTTATGGGAGATTTACTGCTGTGAGATGCCATATCCTGATCTTAGTTTCTCTGAAGTGACATCAGCTGTTGTCCGACAGAATCTGAGGCCAGAGATACCGAGATGCTGCCCCAGCTCTCTAGCCCATGTAATGAAGCGATGCTGGGATGCAAATCCAGACAAGAGACCAGAGATGGATGAGGTGGTGACGATGCTAGAGGCTATTGATACTACCAAAGGCGGTGGTATGATCCCTATTGACCAACAGCAGGGATGTTTATGCTTCCGCAGTAACCGAGGACCTTAAATTAGGCGCTTGTTTTAGATAATGCATTTGTATTGTAGCTATCTTTAAGGGACTGGTTGGAGATCATATGACATCCTGACTtgaaaaccaagaaaaacccccTTAGACATCTCTGTTAGATTAGTAGCTAGTGTAAAGGTAGTTTTTCGTCCAGTCTGCCAGTTCTGGTTGTGTACAAGCATCTTTTCTGTAAGATGAAAAATTACACGATAAATAAATGTGGTCTCGTTGTGTAGATAATAGATCATTATAAAAGATTGGAATCTTAGTTTAATTTGATActtctgtt
>novel.15621
CTCACTCATCATTCTTATACTCCGTAAGTTATAACTGATAACGATTGAGCTACTGAAGCATTGAAGTCAAATCAGTAGAATTCAAGTCAAGAACAAAAATGGAGGATTCGTTGCGAATTAAAGAAGTCGAAGAAACAATTTCCACTGAAGAATTTGAGTCTcaaatcgaaaccctaaacGTTCCCGTTgttttcaGAGGATGTGTTAAGGATTGGAAAGCTTTCCAAAGTTGGAACCCTAAAAATGGCGGTCTCGATTATTTGCAGGAGCGGGTACAATCAGCTATTGTGGAGATTATGTTATCAAGATCAGCACCTATCTTCTATGGTGATATTAGAAGCCATGAGAGGGTTCCACTGCCATTTTCTTCATTCATTGGATTTTGTAAGAGGGGTCAGAGCAAAGATGATAGTCTCGATGCCTGCAATGAGTCTGAGATACTTCAGAGTGTGGGAACGGATGCCGAGTTGTGCAATTCATTAACAAATGCTCGTGATCAGATTTATTTAGCTCAGGTTCCAATCCTGAACAGAGAGAATGTAGAAAGGGTACAATTAGAAAATTTACAAGAAGACATTAAAATACCTTCTTTCTTGGGACCAAGTAAAATTTCTTCTATCAATTTGTGGATGAATAATGCAGAGGCTAGATCGAGCACCCACTATGATCCACACCATAATCTTTTATGTGTAATTTCTGGGTGCAAGCAAGTTGTTTTATGGCCACCATCTGCTGGCCCGCTGTTGTATCCTATGCCAATTTACGGAGAGTCCTCTAATCATAGCTCTGTTACTCTTGATTCTCCTGATTTTTCGCGTTATCCAAGATTTGAACGTGCTCATGAGTACTCCCAAAAAGTCACTCTTCATGCAGGAGATGGCCTTTTTATTCCTGAAGGCTGGTTCCATCAAGTTGATAGTGATCAATTAACCATAGCTGTTAACTTTTGGTGGAGATCGAATATGATGTCGAACATGTTGGAACACATGGATGTATATTACTTGCGTAGAATATTGAGAAGATTGATTGACAAAGAGATGGGCAGAATCAGATGTTGCAGAAAACTTATGATGCGGGTTCTGGCAAAATGAGAGACTGCAGAAGTGAAGAACCTGATAATGGAAAAACAGATAGTCAAGGAATGGTCGCGCCCCAGAAGCATGAAAATAAGATTAATTTGAACGTCAAACCTCATGATCTTGCCCCCCTAGCACTTGAAGCACTTCATGAACTTCTTTCTCTCGTCCATGATGGGGTTAGTGCTGTCAGTCAACCACGCACTACAACAAGTGATTCTGGGGTGATTCCTGATAAATATGGCAAGAACACAATGCTTACCAAGTCCTATTGCACCAGTGCTGCCACTCAAGATCAATGTTCTTCAATAAGTGATTCAGGAGTTATTCCTGACAAAGACTCCAAGAACTTGCCGATATCTAACTTATGTCGCCTGGAAGATGATTCAATTGCCAGTATTTTCTGGAATCTTGAACCACTTGATCTTCTGACAGTTTTTATGGCAATGGTGAACAGCTTTCCCCGAACCTTAGAGGCATTGATACTTCACATGCTTTCGCCAGTGGGGGCTGAAGTTCTTACgcgaaaatttgatgaattagATCAGCAGCTGACTGAAGAAGACCGGGGCTCATTCTACCAGAGGTTTTATAGTGTGTTTGATGATCAATTTGCTGTAATGGATGTGATCTTGAAAGGAAAAGAGTCATTTGCACTCCAGGCATTCAAGAATGTTTTGCAGCTATACATGGGAGTAACACTCAGTGGGTCCAGTTACACAGTCTGACGATGCACTGATTCTTTTTTTGGGGCAGCTTGGTCTTGCCTGTTATAAATAGAAAGTTCGAGTGCTTGAACAGTGAATTTCTTTGTCTTCTGCGGCATATTTCACATGTGAGTCACTCATTACATTGTAGAATATTCATGGTTCTAGTTTGAATACTAGTGTACTCCATATTTGTAGATGTTAGATGCTTTGTGGATTTTTCTGTATAATTCAAATCTTATTATGACATTGAGTACAGTAAATGTTGTCCATAAGGTTTCTGTAGATGTTTTTACTTAATGCTTAAGTACTACGTCGGCTTGTAATCATGAGGCAATTAAGTTTAATTTGTAGATTAAGTGTTTAGTTGATGAGTCGTTTTTGCTTAAACTCGCTGAATATGTCGGCCTTATATGGTGTCCACCATGGCTGCATCTGAGTT
>novel.38414
atGAAGATGACAACTAAATCTGGTAATCTTCTTCCCTGcaattctttctttaatttcttcaCTTTTTTAATTGGATTTCGTTGTTACTCTAATTGCACTAAATTTCTTGCtgttgatgttgattttgatgacCCCAAATTGTTTCTCAAATTTGTTAGACAGCAATCAAAATTAGGGTTTACTAATGCTGAAATCCCCCTTTTTCTTTTCGATCATATGAAATTGATTCGCCCACTTCCTGATATTGTCGATTTCAATCAACTGTTATCATCCATTTGTAAGATTAAACCCAACCCACCTTTCTCCACTGTCATTTCTCTTTACAGAGACCTCCTTTTCTTAGGTCTTCGTCCAAATAATTATTCCCTTAACATTCTGGCTAATTGTTACTGTCGCTTAGGCTATGTTCATTTTGGGTTGTCCCTTGTTTCTTATACCATTAAGCTTGGTTATCAACCTGATATTGCCACCTTTAATACCCTCATTAACGGCTTTATTCACTCTAATCAACTGGACAAAGCCGTTCCTTTATTGGATAAAATTCTCAAGCTTGGCTACCAACCCACATTAATCACCTATGGCTCTATGTTCAAAGGTCTCTGTAGGTCCGGTGATAATGCCTGAAAGTCAAGGGAATTTCCCCTGATGTTGTCACCTATACTACCTTAATACGTGGTATGTGCACTTTGGGGCAACAGAAAGAGGCCCAACAAATGCTGACGGAGATGTTGGGGAACAACATACCTCCTACCACTGAGACCTACAACATGTTGATTGATATGCACTGTAAAGATGGCAAGGTTGGTGAAGCACGGGACATTTTTGAATACATGATTAAGAGAGGATTGGCTCCTAATATCATCACTTACAGCGCTCTGTTAGACGGATATTGTTTACGTGGTGAGATGGATGAGGCAGAAAAGCTCATGGATTTGATGGTTGAAAATTGTTGTAAACCTAATGTAATTACTTACAGCAGCTTAATCAATGGCTATTGCAAGTTTAAAAAGATAGACAAAGCTCTTGGTCGTTCAGGAGATGATTTTTAAAGGATTAACCCCTAATGTTTCCACGTATAGCTCTCTTATCGATGCCATGTGCAAGGACAATCAGCTCGAGCTTGCACGCCAATTTTTCAAGGAAATGGAAGCTCATGGACTAACGCCAAATGTAATCACTTGGAATTCATTGCTTGATGGCATGTGTAAAAATGGACAAATTGACGAGGCAATTACAATGATGCAGCAAATGGAAAATTCTGGAGTAGTCCCTAATATTGTTACATACAGTATTCTAATGGATGGTTTGTGTAATGCTAAGCGCCTTAGAGAAGCGGTGGAGATCTTCTCCGTTCTTACAACTAAAGGGCTGCATGATGTGCGTGCTTACACCATAATGATAAAAGGGTTTTGTAAAGAAGGGTTGCTAGCAAAAGCTGATGAATTATTGAAGAATATGGAGGACAATAAATGCTTTCCAAATGAATGCACCTTCAATACAATTATAAGAGGATTTATAGATGGAAAGGATGTTAGGAGAGCTTTAGAGCTTGTCAGCTTAATGAGAAACAAAGAGTTTGCTGCTGATAATCACACAATATCATCATTGGTGAGCTTACTCACTGATCCAAATATCAGTGGTGCAGACAAGGATttgttgaaaaagtttttgagaACTGAGTTAGCTAGATTTTGGAGCAAAGGTGGAAGAAGCAATGACTAAAGCATAATGATAAGCTGTGACCAAAATGTGAAAACACACATTGTGAGTGAACATTGTGAATCTGTAAGTCATatatttaatgtgttttgattgTTTGTAGGCAAAAACCTTAATGCCTGTAATTTGGAACATATGAAACAAATGTCAATGAACATACCAGTCATTTAGACATACCAGTCATTTAGTCATATATTTAATGCCTGTAATTTGGAACATATGAAACAAATGTCAATGAACATACCAGTCATTGTTTGTAGGCTCACTTGGTCTTCTGCAAGTTCATGGTGAAATACAACTTAACTATTTCTCGATGAACGTACCAGTCATTTAGACATACCTACAAAGGAGGAGCTTAAGGTTGGTGATATATTTCATGTGTAAAACCTTTTTTTTGTAATAGAAAAGAACTCAGGATGGAGAATATTCTGGTCAACACATTCCAAGGGTAAATTCTGTTTATTGGCTGGTTTTAGAAAAGAACTCTGGTACGTCTGATGGTGAACCCCATTCTTCAAAATTAAACCTGATCCTGATCTGCAGATCAAATGTATATATAGTACATTTGTTATAGATCCATCAACAAGCAAGGATGCCTAGTTTTATCTGGATCAGAGCTGCATTGACGTGGAAAAGTTGTTGCTTAAAGCTATACGATGCAACATATATACACGTTTACTTGAAATTCATAAAGAGCATACTAAGAATGGTCAAATCTTTTGAGGTGCTATTGATGTTCACCTTCAGGGTATCATGGATGAAATTGGTGTAAAGAAGGTGGAAGATCTGACTACAACACTGATAGGTTGGCTTTTGATTCCTCTGGACAACttctttcaaattttcaatataGAGAGGAGACAAGGACAGTGATTGGAAAAAAGATAATTGAGGGCTGTAGGCTCTATTCTTCTAACTGAAAATCTCATTTCTCACAAGGCTGGGTCACTCGACCCTTTTCCCTCTCAGTTTGTTGCTCACTTAGTTGCACAAATCTGCCATGCCCCGTTGCAGAGGCCTTTATTGCAATAAGTGCTTCGGATAAAGCCATCAAGCATATTTATTAATCTGTGCTTTACTGATTCtctgtaattttttattaagatACCCTCACTGTGATCACACTCAGCTCTTTGATGAGGGATCTCAAAAATGCTGTTAATGAAAGGTTCTTAATCGTGTATATAGCATCAAGTTGATGGTATATAGGGTCCTAGTGATCTTTGTTTTGTAATTGAAAAGGAAAGAACACATGTAGCTGTGACGGGAATTTTTATAGCATATCTTAGTTTCAGTTTTCTGCGTACTTAGC
>novel.24488
CCAAGCTCAGTTCACCACACTCCATCTTCACACTATCATTTCTGTAAAATTCAGACATCCATCACTGGCgaaattccgtcgcaaactCCGGATAACCGGTTAATCCTCCAAACACCTCAACGCTACTTTGTTGGTGTTGGTTTCGGTTTCGGCATTGCACAGGAAAATGGAGTTCACTGATTCGTATAAGCAGACAGGTCCGTGCTGTTTTTCTCCCAATGCTCGCTACATTGCTGCTGCAGTTGATTATCGTCTGGTGATCCGTGACACTCAGTCTTTTAAGGTGGTGCAATTATTTTCATGCTTAGATAAGATAAGCTACATTCAGTGGGCTCTTGATTCTGAATACATATTATGTGGTCTCTATAAGAGACCGACAATACAAGTATGGTCAATAACTCAACCTGAATGGACATGTAAAATAGATGAAGGTTTAGCTGGTATTGCCTATGCTAGGTGGAGTCCTGACAGTCGTCACATACTCACTACTTCAGACTTCCAATTGAGGTTCAGTTTGGTCACTGTTGAACACTGCTTGTGTACATGTAAGATGGCCAAAGCATCCTGTCAAAGGGGTTTCATTTACCCGAGATGGCAAGTTTGCTGCAGTTTGCACAAGACGTGATTGCAAGGATTACGTTAATCTGTTGTCTTGTGATTCATGGGAGATAATGGGTGTTTTTGCTGTTGACACACTGGATTTGGCTGATGTTGAGTGGTCACCTGATGATAGTTCTATTGTTGTCTGGGATTCACTTCTTGAATACAAGGCATATGAAAGTGGTTTGGGTGTCAAGAGTGTTTCATGGTCTCCTTGCGGTCAATTTCTCGCTATTGGAAGCTATGATCAGATGCTGCGTGTTGTCAATCGTCTTACATGGAAAATTTTTGCTGAATTTATGCATTTGCCTAATGTTCGTGGTTCCTCTTGTGCAGTCGTCTTTAAGGAGGAAGATGAGCAGCCTCAGCTCGATATTGCTGGGTTGTGTTTGAGTAGTGATCCTTATGACAGCAATTTTGATGTTTCAGAAAGACAAATAGGAGTTAGGTATGAAGTAGCAGATTTACCAATTACTTTGCCGTTCCAGAAGCCTGCTATGGACAAACCAAACCCAAAACAAGGCATTGGCCTTATGGCTTGGAGCAGCGATAGCCAATATATTTATACACGTGATGACACCATTCCAACTACTCTCTGGATATGGGATATGCAACAACTTCAACTGGCTGCTATATTGCTGCAAAAGGAGCCCATCAAAGCTGCAGTTTGGAACCCAACATCTTGCCGCCTTGCATTTTGTACAGGAAGCTCACATTTGTACATCTGGACCCCTTCTGGTGCATATTGTGTAAGCAATCCTCTGCCACATTTCACTGTAGTTGATTTGAAGTGGAATTCAGATGGAAGTTATTTACTTCTCAAAGACAAGGAGTCGTTCTGCTGTGCTGCTCTTCCCATCTTGGCCGAATCTAGTGATTATAGCTCAGATGACTGATTCCTTAATCTGCAGGTAAATTTTAAATGTGTAGCAACTTTGTATGCCTAGGATATTGGAATATCTTTCAGTGCTCACCTCGCAAATATAACTGGAAATGTGTAAAAGGTCTCAAGATCATCTCAACACTAAGTTTAATGCAAAGTTTACATGAAAA
>novel.43617
ataaaatctgatttcaaTTTAATCTTCTTCTCTGAAAATTCTCTCTGTTCTTGAGATTCTTctcatggtatcagagctaaTTCTCTGGAATTTGGCTTGATTTGTTGCAATTCTTCTTCtgatcttcttcttcttctttctgaTTCCGATTTCTTCAATCAAATTTTGATTGTAATTCTTCTTGATTTTACCCTAATTTCTTCGTATTTCGATTTTTCGCTTGATTTTCTTCAAAATGGCTGGAATTGAGAATCAATCGAATACGTCTAATTCTGCGATCAATTTCAACGATCCTTACTTCTTGAGTAATGGTGATCATCCTGGCATGCCATTAGGAACTCATATTCTTACTGGTGCTAATTTTCTAAATTGGAGTAGAGCTGTGAAAATGGCGTTGATAGCTCGGAATAAGCTTCAATTTGTTGATGGATCCTTACCTATGCCTGCGACTGATTCAGCGGATTATCAGAAATGGCTTCCCAATGATTATATGGTGATGTCATGGATACTTAATTCCATGGATAAGGTACTTGCTGAATCTTTCATGTTTGTCAATTCTTCGAATCAATTGTGGATTGAATTGACTGAGCGATTTGGTCGTACTTCTGCACCTAGAATTTTTGAGTTACATAAGAATTTAACTAGTATTCAGCAGAATGATATGTCTATTGCTGAATATTTTGGTCAATTGAAGAGTGTTTGGGATCAATTGCAAATTCTTAAAGGTTTTCCTGATTGCACTTGTGGTGCTATGTCGAAATGTTCTTGTGGAATTTTGAAGAAAATTCTGGAAAATGATCAACGTAATAAGTTGATGCAGTTATTGTCTGGTTTGAATCAAACTATGATCAGGTTAAAACGAATTTGCTTGGATCTGATCCTCTGCCTCATGTGCATAAGGCTTATTATACTTTACAGCAAGTAGAGCAGCAGCATAAGCTGAATTCTATGGTTACTAGTTTTCCTGAGGTGAATGCATAACAAGCTCAAGCGCTTAAGGTTTTTCCTAGCTAAGTCGTTGTATTCTGGTCGTAAGGATTTCAAGAAACAGAAGAGTGATGTGGTTTGTCATCATTGCAAGAAGAAAGGGCATCCAATCAATCAATGTTTTAAACTCAATGGCTATCCAGATTGGTGGAACAAAGATAAAGGAGAGGCAAAATCTGCTAATAatgtgtttcatgataatcagTCAGGCATACTTGGGGAAGCACCTGGTTCTACTGAAATGCTTGATTCTTCTGGAGTGGATCCTGTTATGGCATCAGCTGTTTACAATCAGGTGATCCGAATGATGAATACTGGTGCTgcaacaacaaatggatgtgTTGCTGATGATCCTTTGAGTGCTGCAGTGAACTTTGCTGGACTCAATCACTAAAAGTGTCAAAGCTACTGGTATAAGGTATCAGGTTTATATaaattctcttctctttctatTCCTAGTACTGTCAACAGTAATCTTGTTTCTGCTGTTGATGTTGCAAATAATACTTCTGCTCATAATTCTATAACTAGTAGTTTTGTACCTAGTATTGACTTACTACATGCTAGGTTAGGACACTTGTCTATAGGAAAATTGAAGCATGTTTCACTTcctatttttggaaaaaataataaaactgtTGATTTCAGTTGTGAGGCTTGTGTTTTTGGTAAACACCACAAATTTCCTTTTAGTCTTTCTAAATCTCATGCTCCTCATCCTTTTGATCTTGTTCATATTGATCTTTGGGGTAAATATAAGCGACCTAGTTTGACTGGAGCCACTTATTTTCTTACTATTTTGGATGATAACAATAGAGTAACTTGGACATACTTGTTGCATAATAAGACACAAGTATTTTCTGTTATTTCTGGTTTCTTTGAGTATGTTTCAACTCAGTTTAATGGAAAATTAAGGTGATAAGGAGTGACAATGGGACTGAGATTATTCAGGAAGCTTATGCTGTTTTGTTTGCTTCTAAGGGTGTGATTCATCAGAAAAGTATCCCTGGTACACCAGAGCAAAATGGTAGAGTAGAGAGAAAGCATAGGCATCTCCTTGAGACTGCTAGGACTTTGAGATTGTGTGCTGATTTGCCTTACAAATTTTGGGGTGATTGTTTGCTTACAACAACTTATTTGATCAATATAATGCCAAGTTCAGTGCTAA
>novel.12209
aaaaaaaaaaatgctatcCTTGATCCTTCTACTACAAGCATTACCAAAGAAAAGCTCTTGTAAAACTGCCACTTGGAATTGGAAAACTCTGTCATGTCAGAGACCACCATTGCAGTAAAAAAATTTCTTCTCATCTTTCCCCCTTTTCTCAaccaataaattcaatttttttcaaaagcaACCATAATTCTCACTATAAACAAACTCACAATCAATAGCATAAAGAAAAAGTTTCCCCTTTTCTCATCAGATTCCACAAATCCAATGTAAAATTTTCAACAAATCTTCAATTTCAACAAAAACCCattaaattttcaatcttattattttgtcaaagaaattgaagaaaatttcTGGGTTAAGTTGAACCGATTGAATCAGGAACTGGGTAATTCTCAATTTACAATGGAAAGTAAAATTGAGAGAGAAAATAGTGAGCAAATGGTCAATTATTATGCTGAAAATACTGTATTTGTTGCTGTGGGAAAGAATTTCAAGGAGAGTGAATCTGTGTTGACATGGGCAGTAAAGAAATTTGGTGGGAAGAAGAGAATTTGCATTCTTCATGTTCATCAACCTCACTTGCTCAGTTTTTTAGATGGGAAGTTATCAATcagcaaattcaaacaaagagcAGTCAAGGCACTCCATGAATCACATATGCAGAAACTCCATAAACTCATCAGTCAATATGTTTCTTTTGTTTCTCAAATGGGGGTGCGTGCAGATAGGATGTGGATAGAAATGGAGACTGTTGAGGATGGAATAGTCAAGATGATTGCTCAGCATGGTATCAAATGGCTAGTGATGGGAGCAGCGGCAGACAAAAATTACACAAAGGAAATGGCTGACCTGAAGTCCAAAAAGGCAAAATATGTCTATGAACAAGCCCTGGTTTCCTGTCACATATGGTTTATTTGTAGGGGAAAGCTTATCTGTACAAGGGAGGGTATTAAAAACTATCCTGGGATGGATATGTCAGAAGCTGCTGAATCACAAGATTCTAATATGGCCACCAAAGAAACTGAAAAAATAAGATTAGGTGGTCCTGGTGCAGAATATCCCCCAATTTCACAACCTCTAGATTTGAGTGGTGTGGCTGGAGAAGTAGAACATCTGAGAGTAGATCGTCTCGTAGGTGGACTATCATTGGATTCAGATGTTTCATCTGAGGGGTCTGTGTCAGAATCTCTAGAATCAGACGTGATGACTGAAGAAGTAGCACGTGTCAGAGTTAACAATCTTCCTGCCAGTACACAAGATTCTAATATGGCCACCAAAGAATCGGAGAAGATAAGATTAGGCTGTCCTGGTGCAGAATACCCCCCAATTTCACAACCACTAGATTTTTGTGGCGTGATTCTTCCGAGAGTAGAAGATCGTCTCGTAGGTGGACTATCATTGGATTCAGATATTTCATCTGAAGAATCCGAGTCAGAATATGTAGAATCGGATGCAATGACTGAAGAAGAAGTAGAACGTGTTGGCGTAAAAGAATCAGGGCCTGTGAGAATGGATTGTATGGCTGATGACCACGGATCACCCCCGTGTCTGACATTTCGGGAACGTGGCTCCATCCTCCGAGCCTTTTCTGATGATTTCAGCTCTGATATGAAGAAGGATACGATGTTAAAATCTCCAAACAATTGTAGGACTACAAATGATTGCATagacaaagagaaagaggaCCGTGGATATGATAGCAAGTTGCAGTTGTTCAAATTTCGTTCTTCATTCAAATCATTGTCGTCTGAAGGCAAAATGGCAGGAAAAGCTAAACTGCAAACACCGAGAGAAACCCATGATAGACTGGAACAAGCCATTTCTGATGCTGAAAACTTGAAACAGTTAGCGTTTGAGGAATCAGTCAAGCGATGGAAAGCTGAGGACGAAGCTGTTGATGCTAAGAGAAAGGTATCTTGCGCTATAAAATACTATcatcttcttttttctctaacTTTTTGATTGTCCTACTATAAAGCAGGAAGATATGAATGCAGTGGAAGGCAACGATCTGATTATTGGGCTGATGCTGCAAAAAGTAAATATATTGAGATGGTGAAACAAAGAAAAGCAATGGAGGAAGCTTTGTTAAAAAGGAACCTAGATTGTGGAAGAATCAAAGAAGAATATGAGAAGTGTAAGAAAGAACTTCCAAAGGTCCAAGATCAATGTTTTGGCCTAAAAAGCCAGATCACAGAATCTGAAACTGCAGCTAAGGAGCTGGAGGAGAAAATAATTTCAGCTGTTGAGCTCttgatatctttcaaaaatCAGAGGGACCAGTTACAGCTGGAGCGTGATAAGGCTGTCCTAGAACTGAAGAATCTGGAGAATTTGAAGCAACAGAGAACTGCAGCATTGTCCGGCCTACAATTTTCAAAATTCTCCTTAGTGGAGATTGGTGAAGCAACTTGCAGTTTTGACCCTTGTAAAAGAATTGGAGATGGGAGATGTGGAAGCATTTATAGAGGTATCCTTCGACATGTAGATGTTGCTATAAGGATGCTGCCAAATGATGGGTTCTTGAGCCAACAGATGTTTGAACATTGGGTTGAAATTCTTAGCAGAATACGGCATCCAAACATAGTGACACTTATGGGGATTTGTCCAGAAGCGCGTACTATAATATATGAGTACCTTAAAAGAGGTAGTTTGGAAGACCAACTAGCATGCAGTGGGAAAACTCCGCCTCTGCAGTGGCAAACTCGAGTTCGCATTGCAATAGAACTGTGCTCTGCCCTGATCTTCCTTCATACAAATAACCCTCCAATTATACATGGGAATTTAAAGCCCACTAAGGTCCTTCTTGATGCCAATTTTAAGAGCAAACTTGGTGACTTGGGCATCTTCTTTTTGATCCCACAAAATGAGATTCCTATCAAAAGCCAACACTGTACCTCTCTGTATATTGACCCAGAGTTTCTTGAGACTGGAGTAGTTACTCGAGAATCAGACATATATTCATTTGGGATGATACTTTTACGACTTTTAACTGGTAGATCTTCTTCAGGAATTGTGAAGGATGTCAAATGTGCCTTGCAGAAAGATAAGCTTGAGTTTGTATTGGATTTTTCAGCTGGAGACTGGCCGATTAATCAAGCAAGAACACTGGCTCAAATGGCACTACAGTGCTGTGATAGAAAACCATCAAAACGACCTGACCTAGCTTCGGATATCTGGAGTGTTCTTGAGCCATTGAAAAAGTCATGTGACACTCGAGCATCATGCTTGCAGAAGAAGGAAAACCGCCGGCCCCCCTCTCACTTCCTGTGTCCAATTTATCAGGATGTTATGATGGATCCGTGTACAGCAGAAGATGGCTACACCTACGAAGGAGAAGCAATAAGAGGATGGTTAGACAGCGGCCATACAACTTCACCCATGACAAACCTGAAACTTTCAACCTGTGATCTGATCCCCAATCACGCTCTTCAGTATGCAATCCAAGAATGGCTGCAGGGCTCATAATTGTACATTCTACACATCTCTTGCCTTAAGGTTGCACATAATATGGCTACAGGGTATACTTCTGTAATTCTTTTATCTGTCATACTTGGTCTAGTTATGCATACATACTGTTGGAACCCAAGAATGACCAAATGCATACTGTTGGAAGATATCTAATGTTAGTAATTATATTATACTGGAGTATCTAAATTTACATAATATAATTACTATCATTAAGATATACTCCAACTTATAGACGATTTTAGCAATAGTTACACTGATAGTTAGATAGCTCTGCAGTACAGTGAAGCTCTACTTAAGTTGGATCAGTGTTATAAGGGATTAGGGGATAACTAACATTTACTCGTGTTCCCTTCATGTGATCAAGAgtttttatcttctttttaaTCTAATAATTTTCTAATAATCCATGATACAATAAGGTTTAttgatatgattta
>novel.31732
GGTCGGTCCAGTTTGAAAATCCTAGCACAACACAAAAAATTTAAAGCTCAATTATTCAAAGCACAAACCGATCTGAATATTTATTGAGTACTCCataatattaaaaatcaaattaaataaaaacgtTTGCTAGCTAATTACACAATATTACTAGGCTTAGCTTCATACATACTCTACTCCGTATTTAATAGTGATACAAACGTATAGTACTCTAATACTACATTTTTAAGGCAATCTACGGAACGTTATCTCATCAATGGGGAATCCTTCATTCTTCTTATCCCTCTCGTCACCGGACTTGGTATCTATATGCTCCTTACGAGTATTGCCTTGGCCTCCCCGACTACGGCCGCCTTCAGCAAGGCTATCTTGACGATCCCTAGTGTCACCAGCAGCTACCACAGTCTCTCCACACCCTAGTAGCCTATCTTCAAGCGCCTTCCTCTCTTGTTCCGTTGACATCTTCACTTAATAACAAAAGTGCTATGTTGGTTGCGTAGTATACGTAGATATTAGGTTGAGTAGATGATGACGTTTAAG
>novel.4237
GAAGAATTTGCTTCCCTCTATTCTCAATTCTCACGTACAGTACCTTTCAATTCCCCCTTTTCTCCATTTTCCCCATTGTCAATTTCTCACCATTTTCACAGTACCATTTTCCCATTTTCTCCATTTTCCCCATCTTCTCAGATCTCATAGCTTCAATTCTCCAAAAATACTTCGAAATTTTGAGACGAAAATCACgaagaaaaatactccaaaattcTAAGAGGAAAATAAGCAAAGAAATCACGAAGGCGGCACTCCGGCGGTGGTGGCTGAAAGCGGCAGTCAGGCGGTGGTGGCTGATAGCGGCACAGGCGGTCTCAATTTCATCTTGCATGTCCCTTCCTTGAGCTGATTGCTCGAAATTTGCTTCAAGATGAAACGGAGTAGACCCAAAGTTGCTGCTTCCAAATATCAGCTTACGGAATATGAGCTGCAACGGCTTCAAAAACTGAAAGTCAATGCAGAAAGAATGGAAGCCCTAGGATCGGCATCTCTTGCTAATAAGATACTTGAAGACAAAACAAAAGCCTTATTTTGTCCAAGTGCAATGCTGAATAGTACACCAGAAAATGAGGATGATGCCTCTATGTCGGAATATGATGGTGAAAATGAGGTTGAAACTGACAATCTCACTTCTGGAAAAAGAAAATCCAGTAAACAGGTTTCAAAGCAAGTAAATAAATCATCACTTCGCCCCAAAACTATGGCTGATGTTGTGGAAGTGAATAGCCGTAAGAAGCATGCAGTTGATGAAGTTCAGAACATTCAATCACTTAAGGTTGCTAGAGTTCAAGATCAATGCATCCAAAAGAAGGAGCAAGTTATCTCAGAAAAGAAGGGATCAAAACGAGCGTTCTGTTCTCCTGGTTCCATGTCAGCGTACTTCGAGTTTCggaaaaagcaaaaagaaaataatgaagcgTTTGTAGCTAGTAATCAGTCATTGAATGATTCTCTTACAAGAAACACAAGGATTTGTGGCGCTGCATTTAATGAGAATGACAATGATGATGCGGATGCACTAAGTAGGTGGCTTGATGAAGCGGATGCACTGAATGAGAATGATGATGGTGTTGGTGATGAATATGAAGGTGTTCAACAAATACAAGATGAAGTTCTATCTAACTATGGAAGGGAAGGAATGCAAGGTATTGTTTTTCTCTTACTTCCTCCCCATCTACTAGGGGGTTTTACAGAcctctttttctgttttaatCCTTTTGAGCTCAGTCATCAAAACTgggatttcatttttttatttttattttctcgtTCACCACCTTATCTCATCAACCCATCAtctctctcttcattttttgattcaaatattaattggTCGTATGTAATATGTGTGTATGTAAGTAAAGTTTAGTAGTTGTATAATATTCATACTAGTATTCATGAGATACAGAAGAAAGTTCTAACGTTAGAAATTTGATAATAAATTGAATGTGTCAGCTTCAGATAAAGGTTTTGggactcatatatatatatatatatatatatatatatatatatattgatattgATTGGGACAGGGACAGGGACAGGGACAGCCAAGGATGCCTCTTCCTTGCATTGCTTTTCTGTGTTTGTCTAAAACTTAATCTGTAGCTGTAAAAGAAAATGCAGATATTATCTGATTCAGAGCCCTTTTCTTGTGGAATGTTATTGCTCGGAATGAGACTTGCGGTTCAATTCTTCGTCATATTTCTATTAATTTCCTGGATAATTAGATGGATGACTATCTGTTTATGAGTGTGATCTTATTGTCATGTTTCTATGTGATTATAGAGATGACTACAAATTTGTCTTATTGGCTTTCCTGGATAAGTAGATTGTTGGCTTTCTAAGTTTGTCTTCTCTTGCCTGAATAGAAATCTATCTTCTTATGATTGTgatttttattgtaatttttgtGAAGTATCTTGAATTCTTTTTCTTGATTTAACTGAACATTCAATGCTCAGTGCGTGTTCATGTTGGTCTTTTCAGCTTTAGTAAAAACCTTTTAAGTAAAAAATGTGCACAGAACCAGAAAAAGAACCTGAAAAAGCTCCTAACAGAAAAAGGCATCGAGGTCCAACAATGCTACCCAAGGTTCATGCACGAACAAGAGACGAGCGTGAAGTTATTATTTTAAACTCACTTGGCCAACCAGTTGGACCTACACGGGAAATTGTTCAGGAGTTCAAGCAATTCTTAGGTACTGTGGCAAGGGATTCTGAACTTGCACCACTAAATTATATTAACTTTCCAAGTCTACCCACACTTGACAAAATGTGGGAGTATGTCCAAGAAAAATATATGGTTCCTGAAGCTGGAAGAGAATGGGTGACGCTGGAAAGCTCATAAATGCTTTACTAAGAGGAACTACTTCTCTGCATATCCCACTGATGCTTTACGATGGTTTCATAAGCCAGACACAATTTCAGAACCTCAATTTAGAGAGCTTTTGCAATACTGGCATTCTAAAGAGGCTGAGGTGAATGGGGAGTCAAATGGAGCGGAAGTATAGTGACTAGCCATCTAACAAATGGTGCATATATGTTGGCGACTCTTATTCAAGTTCCAGCTTTGTGAAGATTTGGATATTTCGGCTTATATATATGTTGACAATTTGTATTTTGGACGATCAAATGAATTatctaacttttatttattattagtacGGTACGTATGTCATACCAAAAATAGGCaagtaatattttgtaatgtacGTATTTtgcattataattattatatataaatgatactttaa
>novel.15271
CGTGGATCCACTAGAAGATGCACATGAACATATGAACGAGAAAGAAATTAGTGCTCTCTGTTGGGCATCTTCAGTTGGCTCAATGCTTGCTGTAGGATATATTGATGGAGACATTTTGCTATGGAACATACCAAGAGGTTCTTTCTTGAAAAGTAAAAGTGCTGGTGTATCATGTGATGATGTTGTGAAGCTTCAGTTATCCTCAGCTGAAAAGAGACTTCCTGTCATTTTTTTGTGCTGGGGTGAAAGCAGTATATCTCAAAGCAGCTGTGGTGGCCAACTTTTTGTGTATGGTGGCTGTGAAATAGGATCTGAAGAAGTTATAACGGTTgGTAGTGAGTCTTCAATGGTCTCTTGGCATGGAGATGCTAAAAAGTGTTCGTCGTGTGGACTTTTCCCTCATTGGGGCCTTTGCGGATATGGTTACATCATCATCTCTAGAGACAACAGTGAAGAGCAACTTTGATGGCCTTTTTGTATTGACTAGGCCGGGCAAGTTGCAGTTTTATTGTATGGAGAATTTGTCTGCTTTACTTTCTCAGTCAGAGAAAAAATCATCTGTATCTGGTACAGAGTCGCCTGTGGTAATACCCATTTCTGATCCTCTAATGACCGTTGCAAAAATGAGCTTGCAACCTTCTGATGGGAATTTGGCAAAGTGGCTTTCAGAGATGGCTACAGTTTCTTCGAATGTAGCTGAAGGGAGTAAGTGGCCATTGACTGGGGGTTTACAAAGGGAAATAACCTCTGATGAAGAAGATGCACAGAAAATTATCTACATAATTGGCTACCAAGATGGATCTGTCCGAATTTGGGATGCCACTACTCCGATATTTCCACTCGTTTCCGTTATAGAAGGTCAGGTGCATGGTGTAGCTAATGCTAGTTCAAATGTTTCTGTTACGAAGATAGATTTTTGCGCATCAATGATGAATTTGGCTGTTGGCACTCACTGTGGTGAGGTCCGTGTATACAGTCTCAATAATGAAGCTGGGGCAACAAAACTTCACTGGATTAATCATTCTGAACGTATTGTCTATGATGTACCATTACAGAAGGGCCCTCAATGCAGAGCTGTTTTCTCTTTGGTGAATTCTTCAGTGCAGGCACTTCATTTTTCTGCTTCTGGAGCCAAACTTGCTGTGGGATTTGAAAGTAGTCATGTAGCAGCTCTTGATATGATCTCGCTGTCAGTTTTGTTTTCAACAGATTCTGTAGCCAACTCTAGTTTTCCagtaatttcatttatttcaaaagaaTTTTCAGATGCTCATGGCTATAGCAGAGGCCCAAAGCATTTAGGGACAAAGAATATGGAACAGCCTGGAGAAGAGTTGTTTACCGTAACCGAGGATGCAAAAATTAGTGTTGTTGATTGTCAGACTGGCAGTCCTATCAGCTCCCGGCCTTTGCATTTGAAGGAGCATACAGCAGTCAGTATGTATGTCTTAGAAGGCAGTTGTTTCATGTCTGCATCATCATCGGAGCACCATGATCAGTCAAATAAGGAAACCAATATCGTGGATGAGTCTAAGCAAGATACTTCTTCAAAAAGAGGTGACTTGAAAGACACTGGAGCTGGACATCTCTCCATGCATGGAGAAAGGTTGCTGGATTCTCTACTATTGCTTTGCTGTGAAAACACATTACGTTTATATTATACCAAATCCATACTGCAGggcgaagacaaacCAATTTCTAAGGTGAAACTTGCAAAACCATGTTCTTGGACTTCTATTTTCAAAAAAGATGACAAGGTTGTTGGTCTAATCTTGGTCTATCAGTCTGGGGACCTTGAAGTCAgGTCGTTTCCTGATTTGGAGCTGCTCACAGAAAGCTCCTTAATTTCAATTCTAAGGTGGAATatgaggccgaatatgaagctGGCAAGTTGTACAGACCATGGACTAATTTGTCTGGCAAATGGAAGTGAGTTGGCATTCCTCTCTTTGTCTACTTCTGAATTTGAGACAAGGTTTTTGGAGTTTTTGCCTTTACTTCATGATAAAGTtgtggctgctgctgctgatgcAGCTATTTCCATCTCGATGAAACAAAAGAAACAGGCTCCTCCTACAGGCATCATTGGTGACATTGTGAAGGGctttaaaaaggaaaaaccaAATAATGCTAAAGACAATCCTCCTGGTAACTTGTATAAGTTACAGGAAGCTTTTTCAAGGCCTGTTGTTCCTGATTCATCTATAAACACTGtagaagaaaaggaagaggaggagCTTGACATAGATGACATTGAAATTGATGAACCAGTTATGGAGTCTTCAACTTCATCCCACCAAGCAAAGGAAAAAACAACGAAGGCAGAGAAAGACAGATTGTTTGAGGGTGCTTCTGTTAACCTTAAACCCAGAACTAGAACACCTGAAGAAATTATGGCCGCATATAAGGGAACTGAGTATGCATCTGCAGCAGCTGAACGTGCAAGAAACAAGCTTTTAGAACGCCAGGAGAAACTTGAGAGAATCAACCAAAGATCTGAAGATCTGCGTTATGAAGCTGAAAATTTTGCATCGATGGCTAATGAGCTTGTGAAGACAATGGAAAGTAGGAAAAAGAAATGGTGGAAGATATAAAGTTGAAACACCAACCCTATttatatgctttattttttcactGCGGTGTGATGTTTAGTCTGTGGACTGCAAGAGGATATTTGGACTGATGAAGCAATCTGTGGATTGCAAGAGGATACTTGGAAGGATGAAACCGCAAATTCAGAACCTTGTAACTTATAATTGCGTGAGGTAGATGTTTGTACAGGTTTCCATTATGTTTGGATTGGTTCCAAACAAGTGTACAATTATTGTATACAGTGTCCATTTTTGCAGATATGTATAATGCCATTTTTTATTTGAAGTTTGGGATGAGGAAGTAGTGAAAGGTCACTCGAGTTTGATGTAAACTTTTTCTCTGTTCATGAGCATTAAGCTCGAATCTTTGATATCTATACGAGCAAAGTAACACAATCC
>novel.8749
tttctttgctcatttgtgaaatgagaaaccatttgtttgctcatttgtcaaataagcaaataattttatttgtttttaaaggaaataagcaaataattagttactcatttgtaaaataagcaaacatttctttgatcatttaGGAAATGAGCAATacattttttgctcatttagcaaatgagcaaatagttagttgctgaaaggaatggtgtccttccaataagtttattattccgatagagggttcagaattattagaaagctaattcttcagtgaggtcaagtgatcagaatgtttaggtggaggccgcttccgatcagtaatattaatgtataattaatgttacggcttaatcttgactgaacccttcgggtcgcaccccaatcgaataaccgattTGACACGACGAATCAAttcgaaggattagatgagtcattagagtattacgaacaaagacgtcggatatcgagcttagagcgtcgaaaccgagtgtCGCATGTCAAGTTGAATTTAGTATTCGACGAGACGtagaatcaagcaagcgacaggtgcgagctaagccgtagcctcgcattggcctagacatgcgagtgctaggctaggcgagggcaccaaccgcatgcatgctagcgtggtgggCATCGCACCCAGCCACACGCATAGCCGCAGCTAGGTTGCACTTAGCATGCAAGCATCGCAAGCATGGTGCTATGCGTATGCATGCTATGgctatgcgtgcttgctagcatgctagggcTAGCGCCTAGCTCCCCGCAGCATCGCACTCGCACAACACACGCATCGCAAGCAGCGtgttgtgtgtgcgtgtgtgtagcTGTGCGTACTTGCTAGcgtagcagcaccaagcagcagcagctaGGCCATGCCTCTCGCACAACAACACGCATTACAACAGCAGCCCGCAACGCATGCGTGGCCTGCTTGCTGCACGCATGTGTGTGCGAGCTGGCTAGGGAGCCCAGCCTTGGTGTTAGGCGCCAGCTTGGCAGCCTTGGCGGCCAAttcaggctgccagccagccatgtgGAGTGGTCAACACCAGTTATATGTGGGGACCGGTCTTGGTGTTTGGCTTGGGGAACAAGGagttttggtccccccctttaGTGGTAATCACCAACCCTTGCTCACTATGTGCCACttgtagcttgttgattgctttgcattttaatttgtttttgattaaaataaattgagggAAAAtgcaactctcccacattgatgggagaaagggagatcaaggctcccttctttataaatacccaagttttgggtttgggaaaaatcacttgagttgaactcaataaggcatctccttgaaagtgagaaaacctttaagttcgtaatactctagtttttctttggtcaagtcccgactaacctttggGATAAAGACCGCTTgagtcgggtcgagggtgcgagccgtcggAGGCCTTCACACTTGCGAggttaagctttcaagtaagagctcgttatCGAGCGAAGCaggcttcgagggtaagatcgtcttttctctttctctctcttttgttgtttaattatgtggttgcatgtttagttgctttaattagtgggcgggtcttgggcgggtttctcttccgcgtagtgttggacactacgaaacccaataaCGGTATATTATTAAAACTGTTATTTTAAAGTAAGGTTCTATTATTAATTTACCAAGTACTGTTATTGATTTATTAAGTATTGCTAtatacccttaaaaaaaaaaaaaaactgacgtCACTTGGTATTGGGCGAGGTGGCCCATACTTAGGTAGCGGTCCTTCATTCCCCATAGTTTGGTATCCAATCCTAACCATGACAATTTTATAAAACTTATCAAGGGGCAAATTGGTAAATGGTTAAATATACATCTTTCTCACTCTAGTTTGGTACCAACTAAGCTTTTGTTTGATAACTTAAGTTTAGTAGTATTAGTACAATACACAACTTTGTTAGAGCAAGTGCAATGGTTGGGAAAAGGAACTAGCTTGCAAATATAACAAATCTTAAACTATTAGCTATACCATTGTTGCACATCTTGTTCATTAGCTTTGTCAAgtaaa
>novel.4230
ATTTAAAAAGGGGACACAATGAAGGTGAAGGagaaaaattaaagataaattaATGTTGCAAGTTTGCAAAACAAGTTCTTTGCGGTTAAAAAAGAATCGAGAAAGCATTTGTGTTAAAATGGATTTGTAGGAAGTATTATTATAGTGCTTTTATCATATCTATCTTAACGTACACTTCCTCCCTTCTTTTTTAGTTGATGATATTTTTTATCACAACAAATAAGTTCAGTAATTATGACTGTATCTCTAATTTATCAAATAGTAAAAGTTGTagaaaataatataattgtATATATTGTATCAATTAGAATATTTTTGATAGGCTGTAAAATaggcaataatttagaataatTATGGATATTGTTCCATAAGACTTTGTATAAATGTACTCTTCCATCTTTTTGAttaatataagaaaaatagaaaacctTAAACCAAATTATTGCTTCCGCAGAATctgacatggtatcagagccataAGGTTCGATTTGGGATTCTGAAAACTTTGATTATCATCATTTACCATAATGGCCGAACCACCAGAAAACCCAAACCAACTGATATCCATGGAACAAGTTAAACAGATGTTTCAAATGTTCCAGAACCTTCAAAGAAACCCAACCAACCCAGACACAGGAACACCACAAACCGTGCGTGTTTCTGAGAAATTGAATTTTACCAACTACACCAAATGGTGTAAATTGATGCACATAGCCATTGGTGGTCGGGGACGACTCAATCATATCACAGCCGATCCCGTTCCACCGGAGGACCCTCAGTACCAGCAATGGGCTCAAAAGGACTCAATGGTTCTCTCATGGATTATCGAGAACGTTGATGGCGATCTTGTTAACCAATTTCTTGATTACAAGACAGCCAGAGAATTATGGAAGGGGATCGAAACTCTCCTCAGCAGTGGGAGAGATGAATTACAGATCTACGATCTGAACACAAAAGCAACAACCATGAAACAGGGAAAAGATACCATAGAAGTATATTTCAGTACAATTAATACTCTATGGAAGGAGACAGACAGAAGAATGCCCAATCCCATGAAATGTGCAGAGGATATAACTCTGTTTAATTCATTCATACAGAGGCCACGACTATATCAATTTTTGGCCGGTGTAAATGACACCCTAGACAAGGAAAAAAGGGACATTTTGAATCAGGAGCCCCTACACACAATAGATGCCGCCTATGCCTCGATACGACGGGAAATTGCTCGTCGCGGCATAATGGCCGGCGTTTCATCATCGGGACAAGGTCCCTTAGAAATCGGTACTGGGTTACTCACAAAAAACCGGTCAGAATCAACTTCACTCCGGCGAGAGGATAGGACTCACCTGAAATGTAGCCATTGTGGTGGTACAAAACATACCAAAGATGGGTGTTTCAAACTCATCGGGTATCCAGATTGGTGGGAGGACCTAAAGCAGAGGAAGGCCGCCACCAAGGTCACGGCTTCCCGAACCGGCGGCAAGGCCAACCTTGCTTTAGCAGAACAAGGCACAGGTGGCGACACTCCCACAACGGCAGCGTACCAGACTGAAAGTACAGGTGGTGAAACCACCGTTTGTGGTGGCTCACTAGGTAAGAAAAGGACggtagaaaaggaaaaagaagatgaAACCAGAAGGCTCAATGAAGGTGGAAAGATCGTTCAAGATCTTTCAATTTCCAGAAATTTCCATGAAAAAGGAAATAAACCCTCAAATAATCCCTCAATTTCCGGAAATTTCCATGAAAATGGAAATAGTacctttttttcttccttttatatagaaagaaaagaagaaccTAGAATCACTTCCTC
>novel.15274
ttttcttcgaATGCTCGGGCAAAGAACTAGTTTATTCTATATATAAGGTGTTCTACGCTCTGAGACTgtccactctctctcctctaatccTCTAATTCTGTTTCACTCTAATTTTTAAACAGAGATGAAATAAAGCTATAACCATTGGAACACTAAGTATTctaaattctccattgaagcgaaTATCAACTTTACAGTCGTGAAGAATGGAGTAGCCAGCAGCGAAACCTAAGGACGGTGGCTGAACAATCAGAAGAATTTGAAGAAATACAGCTTGGCCCTTTTCCGATCGAACAATTAAAGCAGCATCAACAACACCCgcaacaacaccaacaccagCACCAACCACCGCCGCAGCAAGGACCACCATCGCACCATATGCAACACCCACCACCATCACACATGCATCCTCCGCCGTAGTACAAGCAGCACCCGCTGCTTCCTCCGCAGCACCAACAGCATCCTGGAATGGACTTTCACAGGGGCCCACCTCCACCTCCTCCTACTATGATGCGACAGTCTTCTGCTTCTTCTACTAATCTCCCTCCTCCCGATTTTCATCACCCTCAACAACCTCCTGAATTTATACCTTTTGGTCTGAGCCACACAACTCTGATATAGGCTGACTGATTTGCACGAGCTTTGGTGTAAGAAGATCTACAATCATGCTCCTTGGAGCAGTTTGACATCTAAAGTAGTATGCTTTTCTTTACCCTACATGAAGatttgtttgagttttggtTGTTATAAATGAGTTTgcaatagttttttttaattatgtgtcTAATAAATAGTTGATACCGTTTAGTCATTGTTATGGGTATTCATAGGAGTATAAAGTTTATTTTGGCCTCATCATCCCAAGAAAACTGAGGAAAACCAATTGTTGGTTGTTTAATGGTGTGGAATCCTTCGTCCTATGGTTATAGCTCACAATTTGATTGGTATACATTCATTGAATTTTGCTTTTA
>novel.36308
GTCATGTTAGCGCTGGTGTTGGCAGGGAGCGTAGCTTATTTCtgttttttcataaaattttcTGACACAATGGAaccattaattttattgaagatCGACTATCCAATCACCTTGGATTCTCACAGTCAAATCGCGTCGAATTCAACAATCGAAACCCATTTTCTCCAACCTTATTTTATGTACCGTCATTACAAGCATACAATGGGCAATATCACTGACCATGAGAAGTGGGAGACTGATATAAACAGGAGCCTGTTATACTGTTTTATGACATTGATGATTTTGCACATTTTTGTAGTAGAATTTGGTATTCC
>novel.8745
aaaaaaaaataccaaacaccctcaaaaatcaaaattgacaactCTATAAATTGTGTACTTCAAcgattttataaattttttgtgGATAGAGCCCATAGAGGTGAGAAAGTTCCACGGATAGCATGGCTTCTGCTACAGTAAATGGACTGTCCATGAACTGGTTTGCCTCAAAGCTCATTTTTCCAACTTTATGTTTCCTTCCAAAATCTCAATTATTTCCTCAAATTTCTCCTCCTCCCTCTTTCTCCTCTTCTGGGTTGAACAAACTTCAACGTCTTTTGAGAGCTTCTTCTGAAGGGCTTCAAGTTCCAAGTGAGCTAGATGAAGATTCAAAGTTTGTTCCTCTGGAAGCTGAAGAACCAAGCTATGGTCCCCCGGCTCTACTACTTGTGGGTTTTGAAGTGGAAGAGGCAGATAAGGACTCATGGTTCTGAAAAGGTTCAACTTACTGCAGATACAGCAGCTTCTGAAGGAGTTGGAAGGGGAGTTTTTGCAGGTTATCTACTGCACCGAAGACATGATTACTTGCTCACTTTGGGATGCAGTGAATACTAAACAGCAGGACTTGGAGAATTTGAAGATTGCAAAATCAGTACAGCGGATATGCTTTCTTTCTGGACTTACTGGGGAGGAGATGATGATGTTCATAGATGCCTTCGAAGAATCTGGGCTAGAGAATGCTGTATTCGCTGCCCATGTTCCCAATAGTTCCAATAAACCATTAGAGGAGTTGATCGAAGAGATTAAGGGAGATCATGAAATGCTGTCTGCGAGGCAATCAGATTCTGAGTAGGCAAACGATTTACTGATTTGCTCCAAAAGATGTGAAAGATCATAATATTTGAATACGTATCATGCAACAGTTAATCCGCATTCACACTCTCCCCCTTGTCTCCTTTATTGGTTGGTGTATTGTATTTGAATACGTGTCAAGCCATCTTGAGTAATATATGAGCAAATCTTAGAAAGGGGTAAGTGAAACATACATAGTAACAATGATACAATGGATTTGTTTCTTTCATGTGCTTTTCTCATGTACTGTATGCTAGTAGTTGTTGATTTAACCAATTTAAACtattttttgaaacaataaaaCTAACATTTATTTATAAAGACTGAtattttttggata
>novel.8744
CCCGTTTTTAAGTGTATTATATTACATGAGATCCAATTTTCATAAATACCGTGATAAAGTGCTTtagttcttaaaaaaaaataataataaataaataaataaactttttaaccatatttaaaaaaaatatcaatgaaaattaaaaaaaaaaaccaattatcccaaaaaaaaaaaagaacaccAAATAAGAGTGTCCTGCTCGGCTTCTCATGATTTCATTGTAAAAATAAGCCAAAGTCTCAAATTCCACCACGTACAACCGCCACCTCCACCGCGTCGACCACTTCGCCGATGACCCCTCTCCGCCGCCGACTACACTGCCTCCTCCATCTTCTCCCACTCACTTCGCCGCCCAGTACTCCATATTCGCCCACGCTGCCTCTCTCAATTCGCTGCCCACGCTTGTCTCCATTGAAGACCAACGACTTCCACCACCGACCGGCGGTATCTACCTCGTTCACCTTCATAGACTTCCACCTAAGCAAGTCAGCTCCTTCTTTATCTCTTCCATTTTCAACAATTGAGTAAGATTAGggtttcaataatttttttaccaattatTAGTATCTTTAATCTTCTACTATTacttatctctctcctcttttgttATGGCTGGTTTTTCTcttgtttaattaaattggtttgtTATTGGTGTTTTATTCAATTGATTTCGAGGAATTTGGGTTTAGGATTGTGTTTGGggatttttaggtttttggGATTCTTAGTTCTTGTGTTTATGGGTAAGTTATTGATatatattaaatatatatatgcatTATGGGAAAAATTTTAGGTCTAAATTGCTCAGTTTATCTATGTAATGTCGGTTTCTTCTATACTTTATGCTCGTTTTTAGCCTTTAAGTTGTGTTTTTAATGAAATAATGCTTGTTTTGCACATTTACGTGTTAGTTTAGAGGATTGCGTGTTTTTAATGTCTTTGTTATCCTTTTTACGCATTTCTCGACTATTCTCTCGcttttcgtttggtttgacttgttttATAGGTGTGACGGTATTTTCCAAGGCTCAAATGTCGAGGAGGAAGCCCAACACGAGCTATGGAAGTTAACAAAATCGAGTTCGGGAAGTTAAAGCATAAGCAAATAAAGTTAGAAGTCGAGGCAACTTTGCTTGGGTAGGTTGCATGGGCAAGAACGCATGCCCAAGCATTGGAGAAGAAGGATCGAGTCTGTATTGGGCACACATATGATGCTCGCCCGAGCATCCCCTGCTCCACCCAACTGTTAAATGCAACTGATGTGGCGCGGCAGATGTTGCCGTGAAGCGGTGGGAGCAGCCGTGGCACGACGGTTTTTGCCGTGGTTCGGCGGCCTCTGCCGTGGTGCGGCAATCGTTCAAGCAGCTCGCCAAGCCCAGGCATGCTGTTTTGCTCGGCCAGAGCAGCCCTGTTCgtgttttgtttctttatttccttttaCTATAGATAGCTTTTGGTTTCCCCTTTGTATTTTTAACTTTAGAATaccttagattttctctctcatatttTAGCTTAGGTTGAGAGTTTCCCTCTCTAAATTAGGCTAGcataggagtagttttagagagagaaagtgaggaatttcaatgatgatctgagagattgaagatttaaGGGTTATTGATGATTTTCTCAagtatcaatgagcatttcttactctctctcctctttattgcttttttaatttcatgtttgtttgattttttttttttttt
>novel.8747
GGCCAAGAGATGATGTCTACAAAGGACCATAAATATGGTCACACGAAAGCAATTACATCACTTTTGTCTATCTGCAGACAAGTCACATTTCCTTACTGGCTCTCTGGATAAATTAGCAAAGCTCTAGGACACAAGGACTTTAACTCTCCTTAAATCCTACAGTACAGAGCGACTTGTGAATGCTGTTACCATGTCTCCTTTACTGGACCATGGCAAGAAATTTGGTATCTGAATGGTTTTCACTACAGGATGTTTGATGACTTGGAATTAAAGTGCTTCCCTACTCTTCAATATGAGATAGCATCAGCTGCAAATTCAGCACTAATGAGGTTTTgtgaagagagcaaaaagacaACTTTGCGGTTAGTAGAGATAGTATCCTCATATATCACTCCTGATTTCTTTTGAAAGCTCTCTGCAACAAATGTGGTTCCATATACAGAAGCTTACTACCTAAAGATTAGCTCGAATGTGGCCTCTTATGTCAATATGGTGTCAGAAACACTAAAGAACTCAATTCCTAAGGCTGTGGTGTATTGCCAAGTCAGGCAGGCAAAGCTTTCATTACTGAATCAGTTTTGCTTGCAACTCGGTAGGAAAGAGGTAATCTAAGTATCTAACAGTCAAATCTTATTCTGGTATTTGTTAAATTGGTTCAATTGGTTTGATGTCTATGACAAAATGCGCTTCGAATTATTGGTTCAATTTATTTGGTTTTTCCGTATCTGTTTTTCCTCGAACCTAGACATTGAATGATTAACTTCAGTCCTTGGTTACAATGTTGCATCCCTCACTAGGTTGTTTTGAGTTTAAATTACCCTGTGCCTATTCCCTTAAGAATCGTATTCCCGCTTTTAAAATAAAGCCTTACATTTTGGTGTTGCTTGTTTTGGAGGGAGCTTTTCGAGCTAGCTTGCAGGGGACTTCCACAAATGAGCTCCAATTTTGTGTTAAAAGTGCCAGCAATACAAACGAGCAATGGCAGCAGCaaggaacaacaacaacacacaaCCAGCAAGCCATAACCAAAGCAGCAACAACAGTACAGCAGCAGCACCACAAGAGAAAAACAAACAGCAGCTAGCAACCCACCCAGCACCCCACAGCAACTCATCCATCACCATGAAGGCATATATGAACAAATTACAGAGTAATTTCATATACagaattttcttttatttaatttttttggacgaaaattgtaatattacggctttttttaatgaaaatatgtaactttatatatatgtttgtg
>novel.8746
AAAAGTAGTGCCAgaacaaatattaaaaagcTCCAAATTCGACCCCACAGCAGACAAATCCCCCCAAAATCTCGCCATATATAAATCGAAAAACTTCTTGACTTGGTAAACATTGTCCACCACAACTCAACCTCATTTCCCTCAATTCAATTTTTTAGCAAATTTCAATGCTTTTCTTCCATTTTTTCATACCCATTTACCCGTTTTTTCATACCCAATTACCCATTTAGAGGAGTTTATTTATTGCATTTCTGAACTGGGTCTTTTCTACCACTTTGACTGCATTGGTTGATTTGATCTTCAAGAGTGTTATTTGGTAAAACTACTTGCTTATTTTTACTTGATCTTGTCTTTGATATATGACATTTTCTGGGTATTTGTTTAATAAGCACTTAGCAGAGGAGTTTCAGTTTGTAAGGTTTGAGCGTGCTTGACTTAAATTCCTATTTTTGGTggtataaattgaattaaagttttgatctttatAGTTTTTTGTGCTATTTTTGTATATGGGGTTTGAGCCATTGTTTTGTTTAAGCAAATTGAAGCTCCTGTAATTTACATTTAGTTGGGTgtcattattttgttgattttagatCAATTAAGTTTAGTTGTTGATTTGAGTTGGATTTTAAGGGTTTGACTTTGTGGGGTTGATTGAATTTGTGATCTTGAAATTAGATCGTAATTTATGAGATTAGAAGTTTGGTAGCATTGGATCTTGATGTTAAAGATAGAGGGTGTAATAAAAAGAAGTTAATTTGGGGAGAAATAGATGGGTAATACTTGTGTTAGACCTTCTATTTCTAGGGATGGGTTTCTGCAAACAGTTTCAGCTGTAGTGTGGCGAAGCCGGTCACCGGATGATACAGCTTCTGTTTCCAATGGAGGAAGCCAGCATGACCCTACATCCCCATCTCTTGCCCCGAATGCAGGCGAACCGCCTTTGCCAACCCAAAGTGAACCCCCTAGGCAGATCACAATGCCAAAGCCAGAAACCGAGCAAACCCTGGTATCGAAACCAGAAGTTGAACCAATGGTGATACCAAAAGCAGAAGCTGAACCAGTAGAGCAAGCTAAACCTAAGAAACCCCCTCAGTTTAAAAGAGCACCCAGTGCAGGACTCCGAGTGGAGTCTGTATTGCTAAAGAAAACAGGGAATATTAAGGAATTTTACAGTTTGGGCAGGAAATTAGGACAAGGGCAATTTGGAACTACTTTTATGTGTATAGAGAAGGCTAGTGGAGAGGAGTTTGCCTGTAAATCGATAGCAAAAAGGAAGCTGCTGACTGATGAGGATGTGGAGGATGTGAGGAGGGAAATTCAGATAATGCATCATCTTGCTGGGCACCCTAATGTTATTGCAATTAAAGGGGCTTATGAGGATGCTGTTGCAGTTCATCTTGTGATGGAACTCTGCAAAGGAGGTGAACTTTTTGATAGGATCATTCAGCGTGGGCATTATACAGAACGACAGGCAGCTGACCTTACGCGGGTTATAGTTGGTGTTGTGGAAACTTGCCACTCTTTGGGAGTTATGCATCGTGATCTGAAACCAGAAAACTTTCTTTTTGTAAGTCAGGATGAGGATTCACCCCTTAAAACAATTGATTTTGGACTATCAATATTTTTCAAGCCAGGTATATTCTTGTATTTCACTTTTGTATCTTTTGGCATCAAACTTGTTATTATATAGCTGTACCTGTTTAGAAAGGTAACCTTTTATCTTAAACTACTTTTTTCCAGTGAATATTTCAGCTGTCATCTTTCTATTCCATGCTTGATATCATGCTGCATAACTTATTTTGCTTGAAATAAGACAAAATAAGATAATATTGGTCAAACATACCCTTAATCTTTGGTCAAGTCTAAACGCCTctcattttcctttttgttcTTGATAAGTATCTTGCTTGTTGTTTCCTAGCACTCTGAATCTTTTTGACAAGTTTTCACGATTCTCATGAATTTGTCCAGGTGATAAGTTTACTGATGTGGTTGGGAGCCCGTACTATGTTGCACCAGAAGTACTACGGAAACGTTATGGTCAAGAAGCAGATGTTTGGAGTGCTGGAGTCATAATCTACATCCTACTTAGTGGAGTACCTCCTTTCTGGGGAGAAACCGAGCAAGGGATATTTGAACAAGTTCTGCATGGAGATCTTGACTTCACCTCAGATCCTTGGCCTAGTATCTCAGATGAAGCAAAAGATCTGGTCAGAGGAATGCTTGTTCGTGATCCTAAAAAGCGACTGACTGCGCATGAGGTTCTATGCCACCCTTGGGTGCAGGTTGATGGTGTGGCACCTGACAAACCTCTTGATTCTGCTGTTTTGAGTCGTTTGAAGCAGTTCAGGGCCATGAATAAACTCAAGAAAATGGCTCTTAGAGTGATTGCAGATTGCCTATCTGAAGAAGAAATCGCAGGCCTCAAAGAGATGTTCAAAATGATAGACACAGATAATAGTGGCCAAATCACTTACGAAGAACTCAAGGTCGGACTTGAGAAGGCTGGTGCAAACCTTATGGAGTCTGAAATTTATGATCTTATGCAAGCTGCTGATGTTGATAACAGTGGAACAATTGATTATGGAGAATTCATAGCCGCAACATTACATcttaacaaaattgaaaaacatGATAATCTATTTGCAGCGTTTAATTACTTTGATAAGGATGGAAGTGGTTATATCACTGCAGATGAGCTCCAGCAGGCCTGTGAGGAGTTTGGTATGGAAGATGCACGGTTGGAAGAAATGATTAGAGAAGCTGATCAAGACAATGATGGACGTATCGACTACAATGAATTTGTTGCAATGATGCAAAGTGGCAATCCGAAAGGAGCTCCAGGCAAGAAAGGCCAAGAGAGCAACTTTAACTTCGGATTGAGAGAAGCTCTAAAGATATAATTGCATTCTCTGGGGATTCGAGGATAAGTTTTGTTCTAGTTTTGTTCTTATCGACTTTCTCCCCTCTTGGTAAACTCTTTAATCTCTAGTAATTTATGGTTAAATTATGTTAAAAAAGAGGTTGTATAGCGGAGCATGCTCTCAAATCATGGCTTTTAGTGTAATCAGCAGATGCGATTCcaattttttgatgaattttgcaattaaGAAATGGATTTTAACTGGAGTATATACAGGTTGATggaaaaaagtcaaatgtaatGATTGATGTGTGCTTTTTAA
>novel.8741
caatttgtcgtttttggttttcaatttttcagattttcttATCATAGAAAATGTGATAGAAATACAATACCAAAATTAAGATGCAAACTAAGAATACATTGATCAGTGACTTGGACAATTTGGACACTTCTggacaatataaaaataaaaataaaaataataataataataataataataataataataataataaaaagaaaaaaatacctAATACAACGGATAGAATgacctaatacaacggattgGGGAGCAATCTGTTGTATTAGGTTCagttattccaaaaaaaaaaaaaaaggaacctaatccaacggattgCAATCCGTTAGATTAGGTATCGGTCCATTTTACCGTTGTATTATACCTAATCCAACCTTAGCAAATGTGACGGTTGCTAGCCGttgtattaggtctaatacaacggtttttAACACCTAATACAACGAAAAAaatccgttgtattaggtctAAAATGTAGTAGTGATTGTCACTATCTTCTAGATGTTGTGCCCCCACTAATTGTTCCACATGTTCATTACCACTCTCCTCTATTGGAATTGCATTGCTACCACCAAAACCTCCCGGTGATTGATCCATGTTCTGAGTGAAATGTTCAGAATTGGGAAAAATAGACATATTACCAAGAGGCTGTTGAGATGATGAGCTACTTTGAGGAAAAGGGAAAGAAGGTTGAAATTGTGGAATATTATTGACATTTATTGGTCTTGATTGACTACTATACCATTGTAAAGCAGCTTGAAACTGAGGATTACTCAATAAATTTGGATTAAAATGAGGATTATTTTGATCATATTGAAAGTTTGGATTATTTGGAAAATCATATTATTTCCGTAATTTTTGAATTAGTACGATCCATATTGAAGAATATTTGACATTGGAAGTGAAATGATGAAAAATTTTTGTGTTTGAGTGTATCAGATTTTATTCGCAAATAAGAGATTAAt
>novel.4238
CTCCTTTCCATCTTCTCCTTACAACTTCACAGGGGTGCAGATTTGTTTGGAAACCAATTGCAACAAATTTCTATTTAAGATAAATGACAGTTTTTCCGGACATCCAAAATTAGTACTATATGACACTACTGTTTATAGATGACGTAGTTTAGTTACGATTTAACGATAATTCAGGCTAAGAATGGCCAATAACTAAAAATAATCCATCAGTCTCAAATTCAAATAACGAGTAAGCATGGCCAGGTGAAATGGCAACAAGGCAGGGGGGGACACCAAGAGAACTTTATGTCTGGTCACCAAGACAAAAAAAGCTAAGCAAATGATAGGGATGTAGGATACAAATGAAAAAGATACTTGGCTTCCCTAGGGTATTGTTCCAACCCCCTTTATTCATCCTATTTAGATTCTTCCATAACAGCCTTAAATTTGCATATCTCACACTAGTCTAAATTTAGGGTCAATCTAAAACTTCTTCTGCCAGTTTTGGGTCCCTCTGCTTTATGCTTTAAAGCACTCTCTAAATCTTATAACAGATATATTACACTCCTGTTTCTACAGGAATGGTGTCACAACAATAGAAGGATTACATACAATCTCAGACTTTGCTCATTCTCTCATTACTCTCTAGAGAAATACTAGGATTCTTCCCGATCTCAGTTCTTTTCCAGTGTTAGTAGAGCAATATGAACCTAAGTGCTAATAAAACATTCATTCTTCTATTGTGTATTAGTTTATTAGCATTAAAACCAGAGAGAGGCTGTAGTCTAAGGCGGGCAGAAATGATCCTGGCTCCGAACAAAGGAGATTTACAGCATGCGCCAAGCAATCGAGTCCTGCAGGGAGTCTCAAGGCAGGAACTCAATGCTAGCAGAAGATCAACTCCAAAAAACAAGAAATATGATCCAACTCAGTCAAGTGAACGGAGGGTTCGAAGAGGATCTGATCCCATCCACAATAGGGCTTAGAAGGGAGGAGCTGAGCAAGTTCAAAGAGACAGACAAAGCAAGATGAAGCAAACCAGAGATAAGTTAAAGGTCTGTGGTGAGTGATTAACACTTCAAGGGATTCTATGCGGCTTGATTGTTGAATTTTTGGTCTTTTTGGAGGTTCTGTCAGCAAAATATGTACAGTTGTAGCAAGTGAAACACAAACCAGAGAGCAGACGGCGGCAATGCATGAAGTGAGCAAATGATATCTCTTGTTTTGCAGTTGatatcttattaaaaaaaacaaggagTACAGCTATTATGATGTTATCGGCTCTCACAAAGGACAATATATAGTGCTTTTTTATACATCTTGATTCTTTTTTGTTGGAAGTTTAGTTTTGTTTGCATCAGGAAGCTTCTCAAGGTTTAAATTTGATTCTTTCTTTTGGTGTTCCGGCAATCTAATCAATGCCATTTGTTTCTTAAATTCTCTGATCGAAAGACAACTTGTTTGTGATCATCAGTGTCAAAGACATTTGCATAGTCCTGACTGTCAATACGTCAGGTTAAATTTTTTCCTAATTTCTTCTCCAATTCCTAATTCTCAAATCAGATTTCCCACGATCATGTTCTTAATGATCGAGAGAGGGATTGGGGGGGAGTGGAGGtaagaaatattaaaatttccATCCTTTCTATGAAGAATCGGTGCAAGAAATTGGACCAGGAAAAGATGCTAACATGAGAGGACCAGCAGAGCTCTTCAACAAGCTTTGCATCTTTTCTGGACATATGCACAGCCAAATGGTTGAAGCATCTTTGATGGTTCCAGTAAAATTGACACCTATCCTCAAGAGAGCATCTAACTCCTAACTTCTCAATCAGC
>novel.8966
CTTTGTCATTTGTGGTTACTCGTTGGTTGCACTCTCTCTCCGATTTCCTTATCCATTGCTCCTTTCTTCTTCCCACTCAAACTTCTCTGCAACTATATCTATGAAAACCCACCGCCATTAATAGATTTTGAAGAAcaacgaagaagaagaagaagatgacaTGTTTATTGCCGCAATTCAAATGTCAACCTGACACTTTCTCTATTACCTCCATTCTTCATCCTCCTTCTGCTTCTTCTGCATCTTCCCTCTTGAGAAATAGAGATTCGGTCTGTTTTCGCACACAATGTGCGGTGTCTACTCCACCAGcaccaacagcagcagcagaaaCTGCTGTATTTGATGTTGAGAAGCTGCGCTTGTCTTATGTTGAATCTAATTCCAATTCACTTTCTGCATATGCACATGCCAATTTTTCGAGCACTTTGGGCTCTCCAGCTGAGGTCAGAACTCATTAATCTTTGCATTATTGTGTGTTTGAATGATGGGATTTCGAGGGAAGGCGAGGGAAGGGAGATTCCAGGGATGTGAGGATCTATTTTTTCGATTGTTTCGATATACATTGGTGTAGTCTGTAGGGCAGGTAATTTAAGGAATGTAGGATCATATTTAGAAAATGTGAGTAAGATCCTCGCGTCCCCTTTCCTTCCTTTGGTAATTGTTTCGCAAACATAGTGTTGATCATGTTCTAGTTTTTTTCTAGTTATACCTAACTGAAATTCAGTTTTAAGAATATGCAATTTTTGGCTATACTGGTTTACATCAGGTCATTATGTTTCCATTCTTATCTTTGGTTGCATTTACTTGCTATATTGTGTTATTTGGATTGTTgttgtatgttttttttgtaataaataAAAGGGAATTAGAAGGTATGATGAATGTTGAGGGTTGTATGCATATTGATGAGGTTTAGGCATGCTCACTAATGTGCAAACTGTATCATTTCATTCAACTGATGAGTTTTTAGATCCACAAGTAGACTGAAAACCTTTTGATTTTGGGGCAATATGACACTCTGACTCCTTCTGAGGGACAAGTGTCATACATCTTATGATCACATCCGAGTGCCTGAGTATCCGGCATGGAGACTTTGGATTAGAATAACAGCCCAGGTGTAGTGTGCAACAATTCAAGATATGGGTAACGATAACTTAATGTATTGTAAAAAAATTTCTTCCCCCCACATGTGGCTTTAGGAATCACAGTAAATGGAATGTTATTACTgctgtttttattgcttttgtaATGAAGGTGAAGCAACGTGCTCTATCAAAAAGCCGCTCATTTTctggaggttttttttttattttttttattttttttatttttcccctCGTAAAGAAATGAAACCTATACATATGCATCTTTAACTAGTAAACCATTTTCTGTATTCATCGTCAGGCAAAGTATGATACTGCATTGGCAGCTAAGGTactgattgaaaatgaagaagcTGTTATTGCCGCCGCTGCTGCTGAAGCAGTTACCTTGGCAAGGGCAGCAGCCAAATTTGCAAAGGATGCCGCACAAATGGCTGTTAACAGTCAACCAAAGAAACCAGAGTCTAAGCCTGAAGGTCAATCACTTCATTTTAATGGTGCTCAACTTTTAGAAAGTGAACAATTATGTAATGTCAGAAACTTTGAGGGTGCTGGCACTACTCTTAGAGAAAGTGACCTCATGGAGCACCCTGTTTCTGAACCTGCTGACATTGAGCCAACAAGTGAGGAGCTTCAACTCCTAGAAGCAGAACTTGTTGAGAGCATTGCTGTTAGGTCAACACgccaaggagagagaaaggccAGGAGAGATAAGGCTGCAGAGAAGGCTGCATCTAATGTTGTTTCTGTCAAGGTGGGGAATGGCCGCAGAAAGCGCACATCCGTGCAGGAAGTGGACTATTCTGATCCATTGCGTTACATAAGAGGCACTGGCTCCTCTAAGCTTCTTACATCTTCTGAAGAGCTGGAGTTGTCAGCAGGAATTCAGGATTTGCTCAAACTAGAAAGGCTGCATAAAGAACTGATAGAAAAATTTGCGGAGGAGCCATCATTTATGCAGTGGGCTGCTGCAGCAGGTGTTGATCAGAGGACTTTGAGGAAGCGTCTAAACCATGGTAGATTTTGTAAAGATAAAATGATTAAAAGCAACGTAAGGCTTGTGATATCAATTGCCAAAAATTATCAAGGATCTGGAATGAATCTTCAAGATCTTGTTCAGGAAGGATGTAGAGGCCTTGTTAGAGGTGCAGAAAAGTTTGATGCCTCCAAAGGGTTTAAGTTCTCAACGTATGCTCACTGGTGGATAAAACAGGCAGTTCGAAAATCTCTTTCTGATCAGTCAAGGACTATCCGCCTTCCATTTCACATGGTTGAGGCAACTTATAGAGTAAAAGAAGCTCGGAAACAGCTGTATAGTGAAAATGGAAAACAACCTGAAAATGAGGCAGTTGCAGAGGCTGCAGGGCTTTCAATGAAGAGGCTAAATGCAGTGCTAATGACTCCTAAGGCTCCTAGGTCTTTAGACCAGAAAATTGGTTTCAATATGAATCTTAAACCTTCGGAAGTAATTGCAGACCCTGAAGCAGAAACTTCTGAGGATTTGTTGACTAAGCAGTTCATGAGGCAAGATCTCGAGAAGGTCTTGGACACATTGACTCCAAGAGAAAAGCAGGTGGTAAGGTGGAGATTTGGATTGGAAGATGGAAGAATGAAGACACTACAAGAGATTGGTGAGCTGATGAGTGTCAGTAGGGAAAGGATTAGACAAATTGAGTCGTCTGCATTTAGGAAGCTTCAGAATAAGAAGAGAACAAAAAATTTGCAACAATACATGTTCTTATAAGATCCAAGAAGCTGAAGTTTAAATTCAAAATCTCTGCCACTGTATGTTacatcttgtttttattttctcattCACGCTTAATTGAGTTAGAGAGCCCTTATTTCCTTTTTCTCATTTTCTATATTAGGGAGGAAAAAAGGGGGCTAGTGGTAATGATGTATGTGGCAAATTGGGGAACTACAATGTTCATATATGGTACAAAGGTCATTTTCTGCCCCAATTGTGGAAGTGTAGCAGATTTGATACTGAATTTAGGGCTAAACAAAGGAATGATACATGTAACAAGGACTTTATCTGAAACCATCATTCATTGAGGTGTATCAAATTTGTACATTTACTTGTGAAATACTCAAATTGAGGCATTGAGCCAATGCAATATCTCAATGCAGCTCTTTTCCATTGA
>novel.3959
aaaaaacatattttatactacctccagatcatattatatgcaactttggAGCTCTCACGGAACCCAAGACAAAATTTCATTATAGTTATTTAATGGATTAAAGAGTATGTAATTAAGGGCAGGAGAGAGAATGAAGATAACTTGTGGTAGCCTAACCGGCAGCCTCTCGGCACCAACTCCACTCACCCTGAACCACCGCaaaaccaaaccgaaaccaCTCCACTCACCCTGAACCATCGCAAAACCAACCCGAAACCACCTCCACTCACCCTAAACCACCGAAAAACCACCTGACTCACCCGAAACCACCCTTGAACCAACCCGAAACCACCCCCACTCACCCGAAAATCATCTCGAACTCACCTTGATCCACCTTGAACCCACCCACCCGAAAACACCGGAAATCATCTCCCACTCACCTTGATCCACCTTGAACCCACCCTTACTCACCCCAAAACACCCTGAACCCACACCACCACTCACCCAACGAACCATCGTCGAACCCACCCGAAAACTCCCTAAACCAGTCGAAACCTTCCACCACTCGAAATTTCCCAAAACCCACCCCAAAAGCCTCCTAAAACACCCAATACAAGCCAAGCCACCCCTAAACCATTAGATCTAAAGATTTGATTAAGagtaggagagagagagagagggatctgatagagagagagagagagagagcaggGGTAGTTGACAACGGTGTGCGGCGGTTTGGTGGTGGATCGGTGCTAGGTGAGGTGTGAATGGTGGGCGAAGGTATGCGCGTTGGAGCAGGGGATTGCGTTGGGAGGTGGTTGTGGTTATTGTTGGTGTCGATTGTGGTGGTGGATGCGGCTGGTGTTTTGCAGTTGCTGCTGTTGTGGACGGTGGTTGAGGAGGTGGTGCGCAAGGGTTGAGGTACACCGGAGGCGGAAGCGGGAATCTTGAAGGTGATGGTGGCCGGTGACGTTGACGGTGGTTGTTGGAGGAGTTGTGAAAGATGAACATGGATAGAAGTTGAATGAATTTTTTGAGTTTAGGTTGATTGTTAATTGGATTTTGTTTTGGATGAATTGAATTGGgtgagaaaattattttaattaagttaaatTATTATTCTAATGAATTCTGATTTAGTCGTTTAATTGTATTTTATGATATCTTGAGTAAGGGTATTTGagtaatttcattaaaaaaaatttctaaaaaaggaaagaatggAAAAGTTGCATTTAATGTGAAATTTCCGTTTTTGGCAAAAGTTACATATAATATGTTCCGAAGGtagtatattaatgaaagatgtttcgtattattatatttttcattcaattaattaatata
>novel.3958
tatattaattaattgaatgaaaaatataataatacgaaacatctttcattaatatactaCCTTCGGAACATATTATATGTAACTTTTGCCAAAAACGGAAATTTCACATTAAATGCAACTTTTccattctttccttttttagaaattttttttaatgaaattactCAAATACCCTTACTCAAGATATCATAAAATACAATTAAACGACTAAATCAGAATTCATTAGAATAATAatttaacttaattaaaataattttctcacCCAATTCAATTCATCCAAAACAAAATCCAATTAACAATCAACCTAAACTCAAAAAATTCATTCAACTTCTATCCATGTTCATCTTTCACAACTCCTCCAACAACCACCGTCAACGTCACCGGCCACCATCACCTTCAAGATTCCCGCTTCCGCCTCCGGTGTACCTCAACCCTTGCGCACCACCTCCTCAACCACCGTCCACAACAGCAGCAACTGCAAAACACCAGCCGCATCCACCACCACAATCGACACCAACAATAACCACAACCACCTCCCAACGCAATCCCCTGCTCCAACGCGCATACCTTCGCCCACCATTCACACCTCACCTAGCACCGATCCACCACCAAACCGCCGCACACCGTTGTCAACTACCcctgctctctctctctctctctctatcagatccctctctctctctctcctactCTTAATCAAATCTTTAGATCTAATGGTTTAGGGGTGGCTTGGCTTGTATTGGGTGTTTTAGGAGGCTTTTGGGGTGGGTTTTGGGAAATTTCGAGTGGTGGAAGGTTTCGACTGGTTTAGGGAGTTTTCGGGTGGGTTCGACGATGGTTCGTTGGGTGAGTGGTGGTGTGGGTTCAGGGTGTTTTGGGGTGAGTAAGGGTGGGTTCAAGGTGGATCAAGGTGAGTGGGAGATGATTTCCGGTGTTTTCGGGTGGGTGGGTTCAAGGTGGATCAAGGTGAGTTCGAGATGATTTTCGGGTGAGTGGGGGTGGTTTCGGGTTGGTTCAAGGGTGGTTTCGGGTGAGTCAGGTGGTTTTTCGGTGGTTTAGGGTGAGTGGAGGTGGTTTCGGGTTGGTTTTGCGATGGTTCAGGGTGAGTGGAGtggtttcggtttggttttGCGGTGGTTCAGGGTGAGTGGAGTTGGTGCCGAGAGGCTGCCGGTTAGGCTACCACAAGTTATCTTCATTCTCTCTCCTGCCCTTAATTACATACTCTTTAATCCATTAAATAACTATAATGAAATTTTGTCTTGGGTTCCGTGAGAGCTccaaagttgcatataatatgatctggaggtagtataaaatatgtttttt
>novel.43193
CTCGTTTTAGGCGATTAGGgctgggttgggttgggttccACGTCATTTTCCGGCGTATTTTCCGGCGGCTTCAGTGTCTCGGTGGCTGTGCCTTCAGGTCCGGTGGTTTCAGGCGTCTTAGGTGCTTCTTTTTGGGCGAATTCCGGGTGGAATCGGGCTCCTCTAGTGCAGTCCTCGAGGGTGGTTTTCCGTTGGTTTTCCAAGGCAGATTGGCTGCGTTAGTGCTCAGGTTTTCCGGCTCCGATCTCGGGTTATTTTTAGGCTTCATCTGGAGGTGTTTCGGGCGTGTTTCTGATCGAGGTTCTGGTCGTTGTTCATGCAGTTTTTTGCTCGTGGTGTTCTGCTTTGTTTTCAGCGTGATTTTGGTAGGTTTTTCGGTTGTTTGTTCTTGCTGTTTTAAGGGTTGTTTGGGTCCTTTTTCTGTTGCGGTTTCTGGGCAGTTTCTGGGTGCTGTGTTGTTGCATTTTCTGGGGGTTTTCTGATGCATTTTCTGGTTGTTTTTAGTGCAGTTTTG
>novel.38418
CAATCATCCACTGCTTGCGTCTctattcctctttctctctcctctcacatGCGTTCTGGGttttcttttgcttcttttctTGCCCCGTTTAACTGCCCTTTCTTTCCTATAAAAATTTCTAACTTCCCAAATTAACCAAATCAAAACTACTTCCTTTGACACTTCATCAAATGCAGTTTCTCATTTGTAATCGCTTTCATTTCATGGTAtgtcttctctttctctctcctcaaatggGTTGTTCAttgtttagttcagttcattcCATTTTATTTCTACCAACATAGTTTGATCATATTACATGAATGCTATTCAAGTATATAACTTTGTTAATTGatgctttgatttgattaactttgaCCCAGATTGGCTGTATTTTGTTTAATTCCCAGGTCATTAATTTTTCTGGGTGTTTGAATTTTTGCTTGTTTGAGCTTTTCTTCTTTGccattttctttcctttgattttttaatttctgggtaTTGTGAAACTAGCCAACCcattaggtttatttttgaacATTTGTGATATGCTTCTTTTTCCAATTAGTTTTGCAAGTGAGCTGGTTAATTAGTAGGGAACATTGGATAATATTTCATTCGGAGTAATTTTCTATTAAATGTATTAATGATTCATGGGCTGTAATAGATTATCGAGTTTTAATAATGAAGATTGGATTTTGACTTTGTTGCAAGTATTAATTTTGATGCACTTCAAATTAGGCCTTGTTTTTGTCTAATGGTGTTGAAGAGAGATTTCTCATGTGTTTGGGTGTCTGGATTGTGTTAATTGCGATTCACAATCATTTTGGTCCTTTTGTTAACTATaggtttaattaattatagatCTAATTATGAAACAGTCTAACATGGTTCTGCATTGTGTTGGAGTATATGCATTTCATGATGAGGTTGTTGCTAGAAGAAGCATGTTATGTTTTTAAAGAGGCTGAGCTTCCTGTAATTAATTTTCACCAGAAGGTTGAGGCATTATCCGAGTTTTACGGCGGTTATACTATGAATTCTTGCTGGGATTGAAGATTGATGTTTTCTTAATTTGAAGCTGCCATGCCATTGCATGGTCTGAGCTATCCACTTCTGATGCAAATACAAAATCCCTTgctttgctttgttttttcatTGAACGAACGCTGTAAGTTCAGATGAGAACAGCCCCTATGTGCTACTCAATCTTGCGAGTACCCAGATGCAGAGTTTACTCTTTGGTTAATACGTGGTGGGCTGGTTTTGTCCCCATAAGTCCAACAtgtaaaaaatctaattttaggCTGTTAAGTTCTAGTGTTGGTGGGCATGAAAGAAATAGTGGAAGTTGGAGTCGAAGACCCTTAATCACTGCAGATGAAGAAACTAGCAAAAACTCCTTGAGCAGTGCAGTTAATATCAGGCATGACTTGTCAGATAATTTAATTGCGACAACAAGCACAGATTTCCCAATAAACATAACTGATGGTAGCAGTGCAGATGTCCGACAACTAATAGCTGAGAATAAAGAGTTGTCCAGCCTTGCGACTTTTATTGTCTTTGATCTTGAGACAACCGGGTTTAGTAGAACTGTAGAAAGAATCATTGAGATTGCGCTTCAGGACCTTCACGGTGGTGAAAACAGCACGTTCCACACTCTAATTAATCCTGGGCGTGATGTCGGAAATGAATTTATCCATGGTATTTCAACCCAGATGGTCAGTAAACCTGGTGTTCCAAGGATGGAGGAGCTTATTCCAATATTGCTCAAGTATGTCCAGAGCCGTCAGAAGCCAGGGGGATATGTGGTGCTTGTCGCACATAATGCCCGAAATTTTGATGTGCCATTCCTAGTTGCTGAATTTAGACGATGTGGTTTTGAAATCCCTTCGAACTGGTATTTTGTGGATACTCTTCCTTTAAGTAAAGAAGCAATGAAATCTGCAGGAAAAACTGGGTCGAAGACGTTGAAAGCACTTCAAGAGCATTTTGGAATCTCACAAGTAGGTGAAGCTCACAGAGCCATGTCAGATGTGCATTCTTTATCACTAGTACTTCAGAAGTTAACCTTTGTTCTGGAGCTTCCAATCGCCGGGCTAGTGCAGAGAGCTTTTACGGTTGATGAATTAACTAGTAGCAgtacaaagaagaaaaagaaataatcaAGCTAGTTCTTTTCTTCCTTTGTCATTACTGTATCATCATTGTTGTTGATTTATATGTAATTCTTCTAATCATAAGCAAATCACTCATTGTATTACGATCATTTGGACAGTTATAGAAATGAAGCAAAGTTTTAGATCTTTCAGATCATTACATTTgtcta
>novel.42209
AAAAGGATTGCCCTCTCATTTCCTTATCTCCTCGTCTCTCTCATCCTCCCTGCCAAACTGCCACAAATTGTTAGTGTGCAAAAAATACAGGGGAGGAAGAAACCCAGAGGTTTAGGAGAAGCATGTCTGCCACACTCTCTGCTTTGAATCTCCCCTCATTACCTCTCCGAATTCAATCAAAACTCCACACTCCTTCCTCCACTCAAACCCCATCTAAATTAAACCCTAATCCAAACAAATTAACCCTAATCAAACAAGATCAAGATCATTTTTTTCATCCTTTAAAATCTTGTGCTCTTCCTCTTTCTACTCTCGCATTGCCCTTCCTTCTAAATGCCCagGATGCATTGGCGGTTGAGGGTCAATTGGGGATATTGGAGGGAAGAACAGCAGCATTGATACACCCAGCAGTGATGAGTGGGCTATTTGTTTATACATTGTGGGCCGGTTATTTGGGCTGGCAATGGCGTAGAATTAGGACTATCCAAAATGAGATTAATGAGCTTAAGAAGCAGGTTAAGCCTGTTGCTGTTACTCCTGATGGTTCTCCTACTTCTGATAATCCTGCCCCTCCCTCTCCTATTGAATCCAAAATCAAGCAACTTactgagGAGAGAAAAGAATTGTTAAAAGGGAATTTTAGGGACCGACACTTCAACGCTGGCTCAATTTTGCTGGGGTTTGGTGTTTTTGAGGCAGTTGGTGGAGGACTTAACACATATATTAGAGTAGGAAAGCTATTTCCTGGGCCTCATTTATATGCTGGAGCAGCAATTACAGTGCTGTGGGCAGCAGCTGCAGCACTTGTACCTGCAATGCAGAAAGGGAATGAAACCGCTAGAAGTCTTCACATTGCTCTGAATGCTTTAAATGTTATCTTGTTCATATGGCAGATCCCCACTGGAATTGATATAGTCTTCAAAGTTTTTCAATTCACTAACTGGCCTTGAATCGCATCAATTCAGTCCAATCTGTGGACGGTTGATGAGCTCTTCCGTTAATTTCCGAGAAGGGCCACAGCCGCAATAATGCAGTACAATCTGTGGACAGTTGTTGAATATCTTCCACAAAAGTAAGTTTTTGGCCGCTGAGGTTAAGAGACTGTAGATTGTGGAGAATAATATTATTAGCTTATTTTAGTTTCTTTCCTATGTTTCATGTTAAGCTTGACTTAAGAACCTTGTAATATAATAAAGGAAAAAGCAAGACACTTGCGAATGACTCAATTTGATCCCAATCGTGGTTAGTGAGCTTTTGTTAGCTGCTGGTGGGAGTTGAATCTGAtgcctttcccttttctctGATGTTATTTTGTACGGTtgtaattttcagattttgtgtTATGTTTTGCTTTGTACATCTCCTAAgactatatatatatgaacTCGTACCGATCCTTTTTCTCCACCCTCAATCGGCCTATTGTTCTTTAGAAGTCTATTTTAGGTTTCGATAATTTAAACATTTGACTTCCAACATGTCAAACCAGCAGTCTCGCCCATGGTTCCGTTTAGCCACTCTCCGACCCTCTCAGCAGCAGGCTCCTGCTCCTGCTCCTGCTCGAGCTCCAGCACCAGCACCTGCACGAGCACCAGCTCCAGCACCTGCACCACAGCCTCAAGCCCAACCTTCTCCTATGCCTCGACCTGCCCTCATGCGACCAACATTTAGGCCTTCTGCTACTCAGCCTCCTCCAGCTCAAGATGCTGCTCCTCGAGCTCCTGCTCCAACCCCTTCTGCCTCTGCTCCTCCTCAATTAGCTGTCACCTCTGCTGCTCCTGCTCCCTCTCCTGCCCCTGCCCCTGCCCCTGCTCCCACCCCCACCATCACCACCGGTTCAGCACCAAAGGCTCCTGCTTCTGCCCCCCCTGCTGCTGCTACACAGCAGCCTCCTCTCCCTGCTATTCGATCTCCTCCTGCAATCACTAGAACTCCCACATCAATAACTTCTGCATCCCCAGTCCCTCAAAAGTCGCCTCCTTCCAGTTCAATGCCCTCACCTCCTGGAACATCTTCATTGCCGTCACCTCCTAAACCAAAAACCCAACCTTCTCCACCTTCTTTGCCGTCTTCCCAAGCTATCTCTCGCTCCAGTCCACCTTCTCCTCCCAAACCACCTTCTCCTACCTCGCCTCCCAAACCTTCATTTCCCTCTTTGAAACAATTATCACCTCCCACGGCACCAACTGTTTCTCCGCCAAAACCACCCTCACCTCCCAAACCTTCATTTCCCTCTTTGAAACAAGTAACACCTCCCATGTCGCCAGATGTTTCTTCTCCAACTAAGCTCTCTTCGCAAGATGTTTCTCCTCCAAAACCTGCCACTACTACTTTTCGTCCAATGCCAAGATCTTATATGTCACTTCAAGAAACCCCTCCTCCTCAGTCACAAAAAACTCAACCCTCTGTTACTCCTCCTCCATTTACCCTGCCCCCTTCACAACTCCATTCCGAGAGAGACCGAGGGCTTAAAATGCCTCCTGTTGCTGAATACAAAACAGCCCTGCCCCCTTCACAACTCAATTCCGAGGGAGAACGTGGAAATAAAATTCCACCTGAAGCTGTAAACAAACCAGTGGTCGTACAGCATACTGTCGGAAAACCCAAGCCATTTCTCGATTCATATGGCAGTGATTCTCAGAAGCCTCGGATTGGAAAGAATGTTAAACCAAAAGAAAGAGACATTTACAGGAAGTCCTCAGATTCTGAAGATAGTGGCGTGAGAATTATAACTATTACTGGTGAAAACAAAGGCGCTATTATGGAACTTGGACGTGGTTCTGCTTTGAATAACCCTCACAAAGCCAGAAGTGATGGAGTCATATCAGAAGTTAATTACAATGGCAAAGAAGACATGTCTAAGCTGAAAGGTAAGGGTCATAATAATGCAACGACGAAACCTGGTGTGCCGATGCATGCATACATGAACAGCAATGTGCAAGGTATCAACAGCTCCATTGTGTTCAACAGCACCTGCACTCACAATGATCCTGGGGTTCATCTCTCTGTAACCCGAAAGCCGTTGAATGGTCATAGTCATGGGCTCCAGTTCAAGGACAATGCAggagaaaagaagaaaggaCAATGGCTCTCAGAGTAGAATTATATACTAATAATGTTTTAGGGAATAAAGGTGAAGTTAGTCGTCAAAATCAGGTCATAAGAAGATTTAAATTCTGATTCCATTAACTCTACTTCATACAAAATTTGAAGAGGCAGGACATAACCTGATATATGGCTGTCTGAACCATTTCCTGAGCTAAAGACGCCCCCAAATAtcctaaggtttttttttttcttattttaattttttttaataagaaaaaGTACCGAAAGGCGAAAATGTTGTACTAATTATATTGTTATAAGTTGATATATGTACCTTGTTCTGTTATTTAGAGCACGTTGGGAATAAATTACATAAGTTAATGCtttatgtt
>novel.29313
GTTCATTTCATTTCTATCATCGTTTTCTCCGTTTCACTGtttttcctttctcctttctctctcttctctttcccttttcccCAATTCCTTCAATTTCCAGCACTACCACTTCTCCATCAACACTCCTTCCTACCAATTTCCCCTCTTTCGCTCTCCTATTAAggtaattttcattttcattttcccaccattttttgttaattttccttGAAGATCGATCTATTTTCTTCCGTTTTTGTTGTGATCATtgtaattaattgattttttattttttggtttattgGATCTGAATTAGGGTTTCGATTGCAttttagggttttcaatttcTTCGTCGGAAATATGGCGAATAGAGTAGATCACGAATATGATTACCTCTTCAAGATCGTATTGATCGGTGATTCTGGTGTTGGTAAATCTAACATACTCTCGAGGTTTACGAGGAATGAGTTTTGCTTGGAATCTAAATCCACCATTGGTGTTGAGTTCGCCACTCGTACTCTTCAGGTAGAAGGAAAGACTGTGAAGGCGCAGATATGGGATACTGCTGGTCAAGAGCGGTACCGTGCTATCACCAGTGCTTACTACAGAGGAGCTGTTGGTGCACTCCTTGTCTATGATATAACCAAGAAACAAACATTTGATAATGTCCAGAGATGGCTTCGTGAACTAAGAGACCACGCAGATTCTAACATTGTCATCATGATGGCTGGAAACAAGTCAGATTTAAAACATCTGAGAGCCGTCGCAGAAGAGGATGGCCATGCATTGGCTGAAAAAGAGGGCCTATCTTTTCTTGAGACATCGGCATTGGAAGCAGTCAACGTCGAGAAGGCTTTCCAAACAATACTAACAGAGATTTACCATATAATTAGCAAGAAAGCTTTGGCAGCACAGGAAGCTTCCAGCAACCTTCCTGGTCAAGGTACGACCATCAATGTTGCTGATGCAGCTGGGAATCAGAGGAGAATGTGCTGTAATACTTGAAGGGATAGTCAGACGTGCAAGAGGATAGCTAGCAAGCATCAggctttctctttctcctctgtttttcttttaccaaaattttcccttattttttcacctttatttttttttggggatgGGATTCTGTAGAATACTTTCGATCATTGAGTTGTGATGATTGACCAGCTTGTGAAAGTGAAATACACTAGAGTTATTCTTATTAGCCCAGGAGGTTTCCCATTCATTTGTCGATTAGTTCCTTTTCTGTTCACTTGGATTGGAAATATCTGGTAGTGACCTACCCCAAGAGTTGATGTCAATATGTCTCTTAATTGTTGGAGGTTTGACTAGAACCTTTCCATTACAGTGAATAGGAAACACCATATCTTGTTGAATTCTTTGGTTCCTCTATGTAATAGTTCTTAATTACATT
>novel.3228
GGAAAATTGAAACGCGCGCATCATCACTTTCACTTTCATATAAAAAAGAAACCTCTTTCTAATTCAGCAGTAAAGAATTAAGGCTAAACCTCCATCAAACCTCCATAGCAAAACCTTCATCAGCCGCCACTCCACCGCCGCTCCACCGTCGTTCCACGTCCATCTGCAGTACCAAAATCGTCTGCTAAGCCACCTGCAGTAAATTGAGGTTGATGTCAAAAAAGAGAAAGCAAGCAAGTGCTAATGAGGCCTCTGAAACTGGCGAGGCTGAAGAATCTGCTGATTGTGAGAATCGAAGGGGTCGTACAGTAGCTGCAGTAGTTGGAAAAGCATTTCTGAGTGGTGTCAAAATCCCTTTGGAATGGAATCACAATAAAGTGCCATTTGGGGAAAATAGAGATATTTTTTCATCATACATTGGTGTAATTGTTCGTGAAAGAGTGAATATCAATTATCGCGACTTGGAGGAAGTTCCAAAAGAAGTTATTGATGACCTCTTTAAATTCATTACGAGAGGATTTATAGTGCCGGAAGAACGTAGAAATTATGTATTAGGGAGAGCTTCAATCCAGTGGAGAGCTTTCAAGGCCAGATTAAGAAAGGATTGGATGTACGACACCAAGGGAGTAAATCCAAATGTGATTATAAAGAAGCCACCTTCGATATATCCATTTATAACACAACCTGATTGGACCAAGTTCATTGAAACATATACTGATGATGCGTTTAAGGTAATCTTTGAATTATAGCCCATAACTAATCATAGTTATGAAAAAACCTTTGAAAACTGGGAATTATTTGTTTGTTGTACATTATTATATTGAAAGGAACTAAGTGACAAGAATCGAGAGAGGGAGAAAATGAATACTTCAAGATATCGAGGAGGTCGAAAAGGGTACTTCTATTATGAACAAGAGATTGCTGCTGAACTTCAGAAACAAGGAGTGCAAGTTAGAGACGTGTCTCGACATTTAGTTTGGATAAGAGCTCATTCCAGACAAAAAGATGGTGCAATGACCTTTGACAATCCTGCTGATTttgaaataactcaaacaatTAAAGCATTGGAGGCTCAACAAATCCAAGGAGAAATTGAGGCCACTGGCCGGAATGATATCCTAGCGAGAGCATTAAAGAATCCTGAACATGGTGGTTGTGTTGGGGGCGTTGGGTCGGGTGTTACAAATAAGCTGTACTTTGGCTACAATAAACCATTACCACAAAGTCAATTGCAATCAAATCTCAAGTGTCtcaaatcaaaattagaaaatgTGGTTAACACTCAAAATTTATTGTTGTCTTACTTAATGTCAAGTGGTCAGGTTAACGCGGAGCAATTGAAAGAACTTGGTGATTCAAGTGGAAACCAAGTTGCCCATCAGTTAGCGGGTATCCAAGCTGGTGGATCTGGTGGCCAAGGTTTAGATGGCCTTGGCTTGGGTCGTGACAGTTGGCTTCAAGGTCTTAGCTTCCAACTTGCCTCAGAGCAAAACAAAGTTACCCATCAGTTAGCAAGTGTCCAAAAGGGTGGTTCTGGTGGTGAAGAGTTAGATGATCATTTAGATGTCTTTGGCTCCAAAGGTGACCAAGGGGTTCGAGGTTTCAACTTCCAAGAGCAGAATTTTCAAGCATGTGAGGTTCAACCCGAGCCATACCATGTTGCGTGGCCTGAGGACGAATATGTGCTAGAAAATGAGAATTTGGAAACGCATGTACTCAATAATGAACAAGACATTACTGGCCAACCATTTCCAAAGGTAACATTATTTCATAATACTTATATGTTTGATGTAAGTACATATATCCTATATTCTTCTGATGGTGTTAAATTATAGACTACTACATCTTATCAATCTTGAAAAAGTTTATTAATACCATAATCCATATTTATGGAGTTGATAGTCTTTGTTCCTTTGCAATTAAGAGTGACAAAGGGGTCGATATAGTTGCTATTGGATAAGTGTATGTTGGGATGGAAGGAGAAGTTGTCAAGCATCATTTCAAGCCCGTCCCAAGTGGTCATTATCGAGTTTGTGTTAAAGAAGAAATCAACCTAAATGCACCTTTGCCATGTCCTGAAGGGGAGATAAGATTCATTTGTCAaactttaaattattatttaatatggCCTTCTCACTTGGTTTTTCCTATAAAGAAggtaaaattcagttttaaaTTATAATTCTGTCACATTATATacctgttaattttttttggctgattttttccCCTGCGATTATATGACAAGGCTAATAAGCAAGTCACTAAAGAAATCGCTGCACCATCTCCACACTCGCCATCATCACAATCATCATGCACTCGAAAGTACATAATAACTCATGCTGATAAGTTGAAGTTGACTTCTAATTTGGTTCGAGTATTTAAGGATGTGGCTATTGCAATGAAAACGAGTGGTAAAACAAAATCTTTTACAGTTTTGGCTAGAGTACAGTGTTTCAAAATGAGCAATGTGTTACCCTTGATTATGAAGACATGCTTGACTGGTGCTTCCAAAGAGAGATAAAATCGTCACACATGTCAATTTTAATGATGTATATGAGTGAGATTGTTCATACAGAAGGTATCTCAGGGTTGTATGGATTTTGTGATTGCAACTATCTATCCCCGTATGCTCCAACTGTGGAAAATGACGATGATCGATGTGACTATCTAGCTAGGCTATTTTCATGTAATGAtgccaaaaacaaaaatcagCTCTTCTTTGCCCCGTATTATGAGGATGGACATTGGATGTTGGTTGTTATTTGTCCATGGGTTGGTTTGGTGCATTGGCTAGATCCCGCGGGAGTAAAAGATGAACCTCCCAAATTTGCTCAAACAATAATCAACAAGGCAATGATCAATTTTAGCGCGGGACATCGAAAGGATATcacaaaaataaagaagaaaccTTACATTAAATGGATAAGCATAGAGTGTCCTCGTCAAGCTACTGGCTCTAGTGATAGTGGATATTATGTTTGTCGCTACATGATTGAGACAATTGAATCTAGGCAAATGATCATCCCCGACAAGTATTTTAAGCAAGTTCCTCATACATATTCTCAACAAATGATTGACGAGCTTAGGGAAAGGTAGATTTCATATGTTACCGGATAACATCAACCAAATGACGACGACGATGATTTATGTGAATTGTAGATCAATATGGTATTGGTATATTTTGGggcatcaattttttttttaaatttaacatTAACTAGAAAGGTTTTTGATATTTAACTCACGTATTTGtttgtatataacaaattttgtatgaatgattcaatttaattgtggttggatgttttaaattatatatatgaagtatattttGATGGCTTTCGTCGTA
>novel.3951
CAAACATTCTTTATACAATACAGTCTTTAGTTCTTGACCATACACATGGTCCCAGGAAACTTATCAAAAAGAgggatacttgatcatagcaaAAATATTCAAGTTTGGCAGTTAAACATGATACAAAAAATTCCACTACACCTCTCAAAAGAATAATCTTCCTAACTCGATATTTAAGGGCTAAAAAGGATTCAAAAAcctacaataaaaaaattaaaaaaaaaaaaaaaaaaaaaaaaaaaaagaaaaaaaaaaagacccgtaaaaaagaaaacgaaaaaaTAAACATTAGGAAGAAACTAGCGAAAGAGAAAGCCCACCAATTGATTTGTCTGACTCAGGGAGCTGCTCAGAGCCTGACTACCGGAGACACCCAATAACATACAGAAAACGAGTACATAAATTGATTAATCAAAAGGTAGGATACCATCTTAGCATTGTTGCTATAAAATAGACTTAGATGGATCCAGCTGCTGAAGAACAAATAGATTATGGTGATGAGGAATATGGAGGTGCTCAAAAGCTACAATATCAGGGTAGTGGAGCTATTCCAGCTCTAGCAGACGAGGAGATGATAGGAGAAGATGATGATTATGAGGATCTTTATGATGGGGTCAATGTTGGAGAGGGTTTCTTGCAATTTCATCGGTCTGAGGCACAAGGTCCTCCTAATAATAATGTAGGAAATGGTGGTATCCAAACTCAAACCTTTAATACCCCTCAACCTAGACAAGAAGCTGGTGTATCTCATAATCTGGGAAATTCCGGGGTTGCTTCTGATGGAAGACTCCAAAATGCAAGTCTTGGTGTTAAAGAACTAGAAATGGGATCTTCTAATCATATTAGTGGGGCTTTGGGGCCAGAAAAGAGAATTCATGATACTGCTTCTGGGAATATGGAGTTCCAAGGTTCGGCCCCTATTGCTCAAAATACTACAGGTAGTGTTCCAGACATTAGTAAAGCTACTAATCACGTAAGTGGGGGTCCAAGTGCTTCCCAAGGGATTGTATATAATCAGATGTCGGCAAATGCAAACATGAATATGGACCATATGATGGTCAATGACAATATCATCCGGCCACAAATGGATAACGGTCCAACCATGTTGTTTGTGGGTGAGATACATTGGTGGACCACTGATGCGGAGCTTGAAAGTGTATTGTCTCATTATGGAAAGGTCAAGGACATAAAATTTTTTGACGAAAGAGCAAGTGGAAAATCAAAAGGTTACTGCCAAGTTGAGTTTTATGATGCTTCTGCTGCTGCTGCATGCAAAGAGGGAATGAATGGACACAATTTCAATGGACGGGCATGTGTAGTGGCTTTTGCTTCACCCCAAACTTTGAAGCAGATGGGAGCTGCCTATGCAAGCAAGAACCCACAGCAGCCTCAGTCTCAGCCTCAGGGAAGAAGAAATGTAACTGAGGGCGCTGGAAGAGGTGGTGGGATGAACTTATCAGCTGGTGAGGGAGGAAGAGGTTTTGGAAGAGGTGGATGGGGACGAGGAGGACAGGGTGCTGCTGCTAGGGGTCCTGGTGGTTCAGGGCCAAGGGGAAGAGGACCTATGGGCCCCAAGAATGGCCTTGGGAATGTTGGTGGAATGGGTGGTGCTGCTATGGGCAATTTCGGGCAAGGTCTTGGAAACCCTGGATTTGGGGGTCCAGGTGGAGGAATGATGCATCCTCAAGCCATGATGGGTCCTGGATTTGATCCATCATATATGGGCCGAGGAGCTGGGTATGGAGGCTTTTCTGGCCCTGCCTTTCCTGGAATGATGCCTCCCTTTCCATCTGTTAATCCTATGGGTATTTCTGGTGTGGCTCCTCATGTTAACCCTGCCTTTTTTGGCCGTGGTATGACACCAAATGGAATGGGGATGATGGGTAGCACTGGAATGGAAGGACATCCCGGGGGGATGTGGGCTGATCCTGCTATGGGTGGATGGGCTGGGGAAGAACATGGGCAGAAGACAAGAGAGTCAAGTTATGGTGGTGATGATGGTGCTTCTGACTATAGATTTGGGGAGGAAAACCCTGAAAAGAGTTCTAGGACAAATGCTGCCCCTCGAGAAAAGGAAAGAGCTTCTGAGCGTGACTGGTCTGGAAACTCTGAGAGGAGATATCGTGATGAGAGAGAGCAAGATTATGATAGACCTGATAGAGAACGCAGGCATAGAAAAGACAAGGATGGCTATAGAGATCATCGTCGAAAGGAACGTGATTCGGGTTATGAGGATGATTGGGACAGGGGACAGTCTTCGTCAAGATCTAGGAGCAGGTCCCGGGCTATTCCAGAAGATGGTCACAGGTCCAGGTCAAGGGATGTTGATTATGGGAAGAGGAGACGTGCTCCATCAGAGTAATTGGTTATCTTCACATGTATGTACTGTCAAATGTGGCCGTCATCAATCTTCATGTTTGCTATCACATGGTCTCCTTCTTACTGCAGTTTTCTGATTTTGGCCAAGCTTTCTAGGTTCCTGCTTGTTGCAGCTGTTCTGGATTTTCACTACCAAAAGGAGCACTCTTTGCTTCGTGATTGAATCAGCCTATGTTGATTATCCAGAGAAAGATGTTTTATGGCTGCCTGCAGTAAATTCCTCTATAATGGCCTTCCATGTTTTCAGAGGAGCTTTTATGATTGTGCTTGAAGAATGTGTCTTTAAGGGAAAATATTATTAACTGTTTATAACTAAAATGCTACAGATTTGCAATCAAATTTGTGAAGTGTAATCATTTTCTTGTAACTTTTAATGTACTCTTGTATGGCTGCTATTAGTGCACGTCACTTTGTATCTGTAGATATAACTTAGGAGAGTCATAGCTTTTTGTTGTAAATGATTCCTGTAAGGCTTAACAACTTGTTTCTGTAAACAAGGGTGGCTATTTTTCAAGAACCACCCTTCTGATGTATACTGGTGCTTCTAAATTTTGTAAACTTGGGTGACACCAGTACACATTGATGACCAAATTCGAGATAGCAGCATATTCCAGAGGCAGTGTAGCTTGCATGggttaatttttcatttaaccCATGTAAAGAAGTCTGGTTCTTGGCTTTTAGTCTGACCTGCCTTTCTTGCGCTTGGAGCAGGTCTTATGCATATTAATTGtagtttctcatttttctttttaggaTAGAGTGATAGACTAGCTTGTAAATTTACTGATGCAGTTTagtgaggatttttttttattttttttataccctCACTTCAGCTGTTAGCAGTTTACCACACAACAGAAActaggtttttattttattttatttgaaacaaAACTAGGTTATTCTTCATCTTTTGTACATAGGAttcactttatttttgaatagttCTGTAAAATTGTGTACAGGTATATTCTTTGTACCGACATTTTAAACATTGGCGGGCCTGGAGACATGAAATATTTCATCTAATTTGTC
>novel.3225
ctCTCCCCTCTCTTCTCTGTTCTCATCTCCTTCTCATCCCATAtcttcgatctccttctccttctcatcCCCTATCTTTCTTCAAtctttcgatctccttctcgTCTCCTTCTCTTTCATTTCCAAGACCAACACCGCGAAGACATGCACGaggtatgttgatttaatttaaatcgaagaatcaagccgaagaatcaagatgcaagaattttgattttgatgtttaaattttttttttatttatattgtaa
>novel.3224
ccggtccaggtccggtccggttttggaccggtgtacacccctaacTCTAACtataccttaaaaaaaaaatttgaactgcTTGTTTATTGCTTTCGTGAAACCTCCACCACTATCCTTTTGTCGCTGACTGTTCGCCGCACCGCTCCACTGCCGCACCACCGATCGCCGCACAACTTGTAAGCATTGCACCACTCCTCTGAGGTTGATGTCGAAAAAGAGAAAGCAAGCAAGTGCTAATGAGGCCTCTAAAACTGGCGAGGCTGAAGAATCCGTTGAGTGTGAGAATTGAAGGGGTCGTATAGTAGTTGTAGTAGTTCGAAAAGCAATTCTGAGTGGCGTCAAAATCCCCTTGGAATGGAATCACAATAAAGTGCCAATTGGGGAAAATAGATATATCTTTTCATCATACATTGGTGTAGTTGTTCGTGAAAGAGTGAATATCAATTATCGAGACTGGGAGGAAGTTCCGAAAGAAGTTATTGATGACCTCTTTAAATTCATTACGAGAGGATTTATAGTGCTGGAAGAACGTAGAAATTATGTATTAGGGAGAGCTTCAATCCGCTAGAGAGCTTTCAAGGCCAGATTAAGAAAGGATTGGATGTACGACACTAAGGGAGTAAATCCAAATGTGATTATAAAGAAGCCACCTTTGATATATCCATTTATAACACAAGCTGATTAGACCAAATTCATTGAAACATATACTGATGATGCGTTTAAGGAACTAAGTGACAAGAATTGAGAGAGGGCGAAAATGAATACTTCAAGCTATCGAGGAGGTCAAAAGGGTACTTGTATTATGAACAAGAGATTGCTGCTGAACTTCATAAACAAGGAGTGAAAGTTAGAGACGTGCCTCGACATTTGGTTTGGATAAGAGCTCATTCTAGACAAAAAGATGGTGCAATGACCTTTGACAATCCTGCTGATTTTGAAATAGCTCAAACAATTAAGGCATTGGAGGCTCAAAAAAATCCAAGGAGAAATTGAGGCCACTGGCCGGAATGATATCCCAGCGAGAGCATTACAGAATCCTGAACATGGTGGTTGTGTTAGGGGCGTTGGGTCGGGTGTTACAGATAAGTTGTACTTTGGTTACAACAAACCAACACCACAAAGTCAATTGCAATCATATCTTAAGTGTCtcaaatcaaaattagaaaatgTGGTTAACACACAAAATTTCTTGTTGTCTTACTTAATGTCAAGTGGTCTGGTTAACGCGGAGCAATTAAAAGAACTTGGTGATTCAAATGCTAACCAAGTTGGCCACCAGTTAGCAGGTATTCAAGCTGGTGGATCTAGTGGCCAAGGTTTAGATGGCCTTGGTTTGGGTCGTGACAGTTGGCTTCAAGGTCTTTGCTTCCAACTTGCCTCAGAACAAAACAAAGTTACCCATCAGTTAGCAAGTTTCCAAaagggtggttttggtggtgaaCAGTTAGATGATCATTTAGATGTCTTTGGCTCTGAAGGTGACCAAGGGGTTCGAGGTTTCAACTTCCAAGAGAAGAATGTTGAAGCATTTGAGGTTCAACCCGAGCCATACCATGTTGCGTGGCCTAAGGAGGGATATGTGCCAGAATGTACTCAATAATGAACAAGACATTACTGGCCAACCATTTCCATAGGGAGTTGATAGTCTTTGTTCCTTGGCAATTAAGAGTGACAAAGGGGTCGATATAGTTGATATTGGAGAAGTGTATATTGGGATAGAAGGAGAAGTTGTCAAGCATCATTTCAAGCCCGTCCCAAGTGGTCATTGTCGAGTTTGTGTTAAAGAAGAAATCAACCCAAATGCACTTCTGCCATGTCTTTAAGGGGAGATAAGATTCATTTGTCAaactttaaattattatttaatatagCCTTCTCACTTGGTTTTTCTATAAAGAAggtaaaattcagttttaaattataatcatctgTCACATTATATAATAcgatcatcttttttttttttttttcttgtgatTATATGACAAGGCTGATAAGCAAGTCCCTAAAGAAATCGCTGCACCATCTCCACACTCGCCATCATCACAATCATCATGCACTCGAAAGTACACAATAACTCATGCTGATAAGTTGAAGTTGACTTCTAATTTGGTTCGAGTATTTAAGGATGTGGCTATTGCAATTAAAACGAGCGGTAAAACCAAATCTTGTACAGTTTTGGCTAGAGTGTTTCAAAATGAGCAATGTGTTACCCTTGATTATGAAGACATGCTTAACTGGTGCTTCCAAAGAGAGATATAATCGTCACACATGTCAATTTTAATGATGTATATGAGTGAGATTGTTCATACAGAAGGAATCTCAGGGTTGTATGGATTTTGTGATTGCAACTATCTATCCCCGTATGCTCCAACTGTGGAAAAAGACAATGACCGATGTGACTATCTAGCTAGGCTATTTTCATGTAATGATGGCAAAAACAAAAATCAGCTCTTCTTTGCCCCGTATTATGAGGATGGACATTGGATGTTGGCTGTTATTTGTCCATGGGTTGGTTTGGTGCATTTGCTAGATCCCGCGCGAGTAAAAGATGAACCTCCCAAATTTGCTCAAACAATAATCAACAAGGCAATGATCAATTTTAGCACCGAACATCGAAAGGATATcacaaaaataaagaagaaaccTTACATTAAATGGTTAAGCATAGAGatctggttctacgagtactttccctcaactgcgccggcgagaccgtcgccgcgcaggtTTCTAGTGAGTGGTTCCTGGGGAAGCCTCtgtgtggggatgtccactgcttATGTCCGATAtaggatcatctcgGAGCTTGACGTGCTGTACCGACCGTGGATCGACTTGGCTATCCCTGGGCTAGCCGCTtagtattctgctgagcgtcgctatttcttggggacatAATGAGCGATCACGTATCTTGGAGAGAGAGTGGCTATTCAACATTCCTCGAACACTTATgttgttcctgctcctccaccgcgTCACATGTTTAATACCGcaaggttggtgagcatgtcagaaggagctggtaccccttggcgatcttacacgatccttgagcggtgctatgaggaggagttactgccgttgttagcttcAGTCCTTGTACCGGCTTaggaggtggcgGGTGGacctgctgagttcgtgccacctcatatgtccatccactaccaggggacatatggcccgattgaggagatgattcctcttgctcctgagggcgagcgctttgtggagcagtcgattcctcgtcaccagactcgggtggtctcggcgatggcacgatgcatagatgcctttcggagccagctcgtccggatgagaaATGTCGCTACatgtcgtcgagacgacgccgttcaggagggtcagcccattccttctcgtacccgtacgagacctgaggtgcggagggaaccgacgaggtctagctcgagacgtcgtcgcactgGTTCAGGTGGTCGGGGCGGTAGTTCCGAGGCTGCCTCTTCAGGTTGATGGAGGGGCTCATGCTCTTCATCCGAGGGTGCACATGCTTCatcggtaggccagggagaggctacctcggctcttagaggtggtgggatgtacgaggtcggctcgtcatcaCAGCAACCTTAGCCttaggttgatcttgggtggacggaACTTGTGCTGAGTTTTCCATCTCAACCTCAGACCGGAGcaggagctggagctggtggggAGGTTACTCCTCATACGATGCAattttatgagatgatgggtgtaAGTCCCCCGGCGCCGAAGTTTGTTCCTGtgcttattattttattttgactttgtatagaactttgcctttatttatactcattat
>novel.3223
aaggGACTTGATGCTCGATGAACTAAAGAATAATGTGTTACAGGCACAGCACATCATGAAAAGGAATGCGGATTTGAAGCGAAGGGATGAAGAATTTCAAGTCGGGGATTTTGTGTTCCTAAAGTTGCAACCCTATCGCCAGAAATCATTGGCCAGGACACTGTTCGAAAAGCTGGCAGCGCGTTTTTATGGGCCCTATGAGGTGGTGCAACGCCTGGCAGAGTGGCCTATAAACTTAACTTACCTCATCATTGTCGCATCCACCCGGTTTTCCACGTTTCTCAACTGAAACGCGCCATTGGGGATGTTCCCAATTCTCCCACCATACCCCAACAGATCACACCGGAGTTAGAGCTTGTAGTGGAGGCGGCAGAAAAAGGGGGGCAGTGGTGGGCTGGAAGTGTTGATCAAATGGCTAGGGGTTCCGAGTTTTGAATCTACTTGGGAGGATGCCGAGACAATCAAGGAGCGATTTCCTGCcttccaccttgaggacaaggtggCGCTTTTGGGGGGCGGTATTGCAATGAACCCTCACCCTCCACCCGTGACATTGGTGTATCACAGAAGACACACACAGAGGCAACAACCTACCAACAGCAAAAGCACAACAGAAGCACAGCAGGGGAGGGGAGAGAACCGTTGAGGAGCAGCAGAGGAGACAAGCAGCTTTAGGCCTTTTGTTGTATTAGACTAAAATAGTAAAATGCCAAACAAATAGTACTTGCTTTAATTAAGGCTTGATTGCCATTTTTATGTGTGTGGTAGTAATATAAATAGTAGAGCATAGCAAGTAAAGGGTATCCAGAAAATTGTAATAGTTAACTTGGAGAGTAATGGCCAAAAGCCATTGGCGTTTGCAAGCTTTTAGCTTAAGTACTAATACAATCAGCCTTTTGTCCTTTTATTTGTGTGCGAACCACGAGTCCGTTGCAGATAGGCTCCACATAACTTCGCTTGCGAAGGAAAATAGTATTGAG
>novel.3222
AGGTGGCTTATTTGGGCCACATTATATCAAGTGAGGGGGTAGCAGTTGACCAAGAGAAGGTGGGCTCAATGGTTAAGTGGCCCATTCCTAAATCCTTGAGGGATTTAAGAGGTTTCTTGGGACTCACAGGGTACTACAGAAAGTTCATTAGACAATATGCTCATCTTGCACGGCCACTCACGGATTAGCTCAGAAAGGACAGTTTTGGGTGGTCGGAGGAGGCGAGTGTATCATTCCGGGCTCTCAAGGAAGCTATGGTCACGGCCCCAGTTCTCACGATGCCGGATTTCTCTAAAACATTCATCGTGGAGTCCGACGCGTCGGGGTATGGCCTGGGAGCAGTGTTAATGCAAGAAGGGAAACTCGTGGCGTTCTTTAGCAAGGTTTTGGGGCCTAGGGGACAAGGCAAGTCGATCTACGAGAAGGAGCTCATGGCCGTTTGCTTGGCGGTGGAAAAGTGGAAGCATTATTTATTGGGGAGGCATTTTGTGATTAGGAGTGACCAACAAAGCCTCAAGTACATCACTCAACAACGGGAAATCGGCATGGAGTATCAAAAATGGGTTCGAAAATTAATTGGGTTCGATTTCGAATTACAATACAAACCCGAGGTGGCCAATAGGGTGGCGGACGCCTTGTCGCGGCGGGGTAAGGATGAGGAAGATGAGGAATTAGGAGCTTTGATCACCACGCAAGGGGTTGACTGGGATGTGTTAAGGGCTAAGATCGCAGGGGATAAGGAAATACAAGGGCTGAACACAGAGGTAGAAAAAGGAAGCGGAGCCCGAGGTTATACCGTAGAGAATGACCGACTTCTGTACAAGGGCCGTGTGGTGCTGCCGCGGAATTCTAGCCTAAAGCAAGCTCTGTTTCAGATTTATCACGACTCTCCCGAAGGTGGTCACACGGGTGAAACCAAGACTTATTTAAAAATTGGGGCCGATTGGTTTTGGGCCGGATTGAGGAAGGAAGTAGCTGCCTATGTGAGGTGCTGTGCAATCTGCCAGAGAAACAAGCATTCATAGCAAACGCCGGCGGGGTTGCTCCAACCCTTACCGATTCCGGAGAGGATTTGGGAGGATAtaagcatggatttcattgagGGCTTGCCCAAGTCAAAGGGAATTGATACTATCCTAGTGGTAGTGGACAGGCTATCGAAGTATGCTCATTTTATCGGGCTCAAACACCCATTTACAGCATACAAGGTGGCGGAAATTTTTGTAAAGGAAATAGTGAGACTACACGGAGTTCCCGCAAGCATTGTTTCAGACCGGGATCGGATTTTCCTTAGTATATTTTGGCGAAAGTTGTTTCGTATGCAGGGTACTAAGCTGAAGAAGAGCACTTCATACCATCCCCAAACGGATGGGCAGTCCGAGGTGGTGAACAAGAGATTGGAAACCTATCTTCATTGTTTCGCGGGTGATCAACCTAAATCGTGGGCTTCATGGTTGCCTTGGGCCGAATATTCTTACAACACTACTCCCCAATCTTCAACACAATTTACTCCTTTCATGGCGGTTTATGGCAGAACCCCTCCTAAATTGCTCAAGGCAGGAGCAGTAGGGACCGTGGATGAGTTATTGCGGGAAAGGga
>novel.3957
ATAGACACCTCATCATCAAAGCTTATTGCTATTGCTTGCTCCCCTTTCTTTAAGAAACGTACACCAAAGCCCAAAACAAGAGAGAAttgaggaaagagagagaattcCTCTCTCACTTAAAACTATTCCCAAATTtctatctttttatttatttttcattttaaacaAACCCCAACAAatttcctatttcttctcccaaaaaatcaaaatcccttAAATTTTATATGATATATTTTCCCATGGATCATTATCATCATCCAATTACAAGATAAAAAAGTTGACGATTtgaagattttatttttctggATTCCATCCTAATAATAAGGTTCAGGTGCTGCTGACTATCGAATAGTATAAAACTCGAGAAACTTGTTTGGTTGCTGTTAATTGATAAGCTTGGGCACTGCAAAGAATTCAGCAGTGCCCAACATGGATGCCACGACAAGTGGGACTGAAACAATTCAATACTGTAATATCCCTGAACAACCCATTGTCGGATCGCTTGTTACCTCGCCTAGACCGGCATTTCTTCGTCAAGTAAGACATTGCTTTGGGGACTTGGTCCCTGGGGAATTTCCCTTGGCAGCTAACCCTTCCATCGTTCTTCATGTCCTTACAGCGTGTAATTTAGACCCCCAAGACCTCGCGAAATTAGAGGCAAGTCTTCCTATTGCCCTTACTCTTCCAATATGTATCCTACTAGTGAAATGTGAATTGATGATGCTGCTGATttgaattggggtttttttttgtttatcagGTAACTTGTTCATTCTTTAGGCACCCGGCAAACTTTGCCCCTGACTATGATTTATCAATTGCTGAGCTTGCTGCTCATGATATGTGCCAAAAGAGAGCCATATTTAGACCAATGACCCCTGAACAAAAGGAAGATTTGAAGCAAAGATGTGGGGGATCATGGAAACTAGTACTTAGGTATTTGTTAGCTGGTGAAGCTTGCTGTAGGAGAGAGAAGTCGCAAGCAATAGCTGGGCCGGGACACAGCATTGCTGTGACTTCAACTGGAACTGTTTACTCCTTTGGCTCTAATAGTTCAGGACAGCTTGGTCACGGACTTACACCTGAAGGGAACTCTGCTGATGAGTATCGGCCTCGCTTGATAAGGTCCCTGCAGGGCATCCGGATTATCCAAGCTACTGCTGGGGCTGGGAGGACAATGTTGATCAGTGATACTGGAAAAGTTTATGCATTTGGAAAAGACTCGTTTGGGGAAGCTGAATATGGTGCTCAAGGTTCTAGAATAGTAAATACCCCACAACTTGTTGAGTCCTTGAAGGACATCTTTGTAGTTCAAGCTGCTATTGGAAATTTCTTCACTGCTGTATTGTCAAGAGAAGGAAGGGTTTATACTTTTTCATGGGGCAGTGATGGGAAGCTCGGTCACCAAACAGATCCTAATGATGTGCAACCGCGCCCTTTATTAGGTGCACTTGAGAATATACCGGTTGTGCAGATTGCAGCTGGATATTGCTATCTTCTTGCTCTTGCTTGTCTGCCTGGTGGCATGTCTGTGTATTCTGTGGGGTGTGGTTTGGGAGGAAAGCTCGGCCATGGTTCAAGAACAGATGAAAAATATCCTCGATTGATTGAGCAATTCCAGACATTGAATATTCAACCCATGGTTGTGGCTGCCGGTGCTTGGCATGCAGCTGTTGTCGGTAAGGATGGAAGGGTTTGCACATGGGGTTGGGGACGTTATGGATGTCTAGGTCATGGAAATGAAGATTGTGAATCTGCCCCTAAAGTGGTGGAAGGCTTGACTGATGTCAAGGCAATTCATGTTGCCACAGGCGATTACACCACTTTTGTAGTATCCGATAGTGGCGATGTATATTCATTCGGTTGTGGAGAATCTTCAAGCCTTGGACATTATAATGGGACAGATGGAGAGGGGAATCGACATGCTAATGTACTTAAGCCAGAGCTAGTGACATCTTTGAAGCAAGTTAAAGAACGAATAGTGCAAATGAGTTTGACCAATTCTATTTTTTGGAATGCCCACACATTTGCGCTCACTGAATCTGGAAAACTCTATTCATTTGGTGCTGGTGATAAAGGACAATTGGGTGCAAAGCTCGGAGAGAATCAAATCGAAAGGGGGAGTCCAGAGCTAGTTGAAATTGACCTTAGTAGTTAGCCACACACTAATCAGTGCATTTCACCTCTCATTTGCAAAGTTTAAATTTAAACTGCATATGGGTCTTAATGTGTAGAATCCTGTACATAGAAAAAAGTAAGATGGTTTAATTTAAAGTTGAAGGTAGGGTTAGAAGGCGCTATCAAGCAAAATGATTTGCATTATAGACTCCTAAAATACTGAAACTCAGTTGACGCTTATGGTGTCcaagtttatttatttgaatAGTTTCTAGTaacttattatttttaa
>novel.3220
GGTAAACTTACCCATATTTTATCCTCTCTCCTCTTATAATTGCAGATCTATGGAATTCATCCATTCATGAAGTGTGCATGCAATATTTGCTGATTCTATTAGTAGACTGGGAGATTGGTGATGTTCAACGAGCTCAATGGTTTTTTCTCGAGATTTGTAAGGCTCAAGATGCAAGTCTGTCTCTCCCTTTGAAGCTCAAAATGATAAGGGATGCAAAGTCCAAGTCTTCTAGGTTGTGCTCTCAAGTTGCGTGGGCATTAAAAATGGTGTTGAACCCATCATGGAGGCCTTTGGAAATTGCCACCCCCAACATTCATCAAGTGGAGCGCACAGAAGCATTGACATTCGCACGAGAGGAGCTCCCCTGCTCCCAGGCACGGGCGCGTAGAGTAGGGGAGCAGCCACGCATGTGTGAGGTGTGGCCGCGCAATTCTACCTCCCcgttccgtacccatttcttTGCGGCCACACATATTAAGGAGAGGGCGTACCTATTGGTGTTCTTTTTGGATGTCTAACTAACATCTCCTTTGTttgttttactatatatagatttttCTTCCTTTTAGAGAGAGAACATTAAGAATATGATTGGAATTGTATGAGAATTAGactagttttagagagagaagctcaAAATTTTTGGAAACATTGTtattagattttagagagagaaacttggTAATTGATGATTCATTCCTTTTGATCTTCATTCCTTTTGATATTGATCAATGTTTTGTAAGAATTCCTTTCTCTTTAATGCAATTTTAGTGTTTG
>novel.41715
CTTAAACCCCAATCCCCCAATTAGGTTGCAAACCCCTTCACTTCCAAGCAACCCCTAAATTTGCGCCGCCACTCACACGGCCACCCTGTGAACACTCCGGCGCACAAcccatctttctctctcctccccgtGCAATGGCGCAGTCACTGGAGTTGCTACTCATACAGTTCTTGATGCCCGACAATGATGCTCGTCGACAAGCTGAAGATCAAATTAAGCGATTAGCTAAAAACCCAGAAGTTGTTCCTGCTTTAATTCAGCATCTTCGTACTGCTAAAACTCCCAATGTTCGTCAGCTTGCTGCTGTTTTGCTTCGTAAGAAGATTACTGGCCATTGGACTAAGCTTACTCCTCAGCTTCGTCAACTTGTTAAGCAATCTCTCATTGATAGCATTACTATGGAGCACAgTCCACCAGTGCGACGAGCTAGTGCAAATGTTGTCGGTGTTGTAGCAAAGTATGCTGTTCCTGCTGGAGAGTGGCCTGAATTGTTGCCATTTCTTTTTCAATGCAGTCAGAGTGCACAAGAGGATCACAGGGAGGTTTCATTGATCCTTTTCAGCTCATTGACTGAAACAATAGGGGATACGTTTCGACCACATTTTGCAGATCTTCAAAGTCTTTTGCTAAAGTGCTTGCAGGACGAGACTAGCAGCCGAGTTAGAGTCGCAGCACTCAAGGCTGTGGGATCGTTTCTAGAGTTTACACATGATGCATCTGAAGTGGTCAGGTTCAGGGACTTTATACCCGGAATATTGCATGCAGCTAGACAGTGTCTTGCTTCTGGTGAAGAAGATGTGGCTGTTATTGCCTTTGAAATATTTGACGAGCTGATTGAGTCCCCTGCACCACTTCTTGGAGATTCTGTTAAATCCATTGTTCATTTCTCTCTTGAGGTTTGTTCTAATCAGACTTTGGACGAGAGCACCCGTCACCAGGCTATTCAAATTATCTCCTGGCTGGcaaaatacaagtataattcTCTTAAGAAACACAAGTTGGTTATGCCAGTCTTGCATGTTATCTGCCCTTTGCTTGCAGAGTCAAGTAACAGGGAAGACGATGAGGACCTTGCCCCAGATCGGGCTGCTGCAGAAGTTATTGACACCATGGCGTTGAACCTCCCAAAGCAAGTGTTCCCACCAGTATTTGAATTTGCATCCATAAGCTGTCAAAATGTCGACCCAAAGTTTAGGGAAGCTGCTGTCACAGCCTTGGGAGTTGTATCCGAGGGCTGTTTGGAtttgatgaaaagtaatctgAAGCCTGTGCTTCATATAGTTTTGGGGTCTTTAAGTGACCCAGAGCAGATGGTGAGAGGTGCTGCTTCATTTGCATTAGGTCAGTTTGCTGAGCACCTGCAGCCTGAGATTATATCACACTATGAGAGTGTGCTTCCTTGTATATTAAATGCTTTGGAGGATGCATCTAATGAAGTAAAGGTAAAATATGATGTTAATTACTATCAATCATCAATCTTGTTGCAGCTTACTTTTATGATTGATTTGAATTTCCTGATCAGGAAAAGTCATACTATGCATTGGCTGCCTTTTGTGAGAATATGGGTGAAGAAATCCTCCCGTTTATTGATCCTTTGATGGGAAAGCTTCTGGCTGCTCTTCAAAACAGTCCCCGAAATTTGCAAGAGACTTGCATGTCTGCGATTGGTTCTGTCGCATCTGCAGCAGAACAAGCTTTCCTACCATATGCTGAAAGGGTACTTGAGCTGATGAAAAACTTCTTGGTTTTGACAAATGATGAGGATCTACGTTCACGAGCAAGGGCGACCGAGTTAGTAGGAATAGTAGCAATGTCTGTTGGAAGAGAAAGGATGGAGCCTATATTGCCACCTTATGTTGAAGCAGCAATTGCTggttttgggttggaatatAGTGAGCTGCGCGAATATACCCATGGATTCTTTAGCAATGTGGCTGAAATTCTGGATGATGGATTTGTGAAGtACCTTCCACATGTTGTGCCGTTAGCATTTTCCTCCTGCAATCTTGATGATGGTTCTGCAATTGACATTGATGAATCTGATGGTGATGAAAATGTTAATGGATTTGGTGGGGTCTCATCAGATGATGAAGTTCATGATGAACCAAGAGTTAGGAATATCAGTGTAAGAACAGGAGTGTTAGATGAAAAGGCAGCCGCAACTCAGGCTCTAGGACTATTTGCTCTTCATACAAGAATCTTTTATGCACCATACTTGGAGGAGACATTGAAAATCTTGGTACGACATTCTGGTTACTTTCACGAGGATGTAAGGCTTCAGGCTATTATTGCCTTGAAAAATGTACTAATAGCAGCACATGCAGTCTTTCAAGGTCATGCGGACGGTTCAACAAAGGCAAGAGAAGTACTTGATACTGTCCTGAACATTTATATTAAGACTATGACGGAGGATGATGACAAGGAAGTAGTAGGTCAAGCTTGTATGGGAATAGCAGACACCATTAAAGATATTGGATTTGCAGCTATTGAGGCTTATATGCCGCAGCTAGTTGATGCAACACTAGTGCTGCTTAATGAGCAGTCAGTCTGTCAGCAGATTGAGTCTGATAGTGACATTGATGAAGATGACACAGAGCACGATGAGGTCCTAATGGATGCAGTTTCTGACCTTCTTCCTGCATTTGCCAAATCTATGGGTCCTCATTTTGCACCCATATTAGCCAAACTATTCAGTCCCCTGATGAAATTTGCGAAAGCTTCACGTCCACCACAAGATCGGACTATGGTAGTTGCAACCCTTGCAGAAGTTGCGCAGAACATGGGGCCACCTATTGCAGGCTATGTTGATGCGGTGATGCCATTAGTTTTGAAAGAATTAATTTCTTCTGATGCAACAAATCGGAGAAATGCTGCCTTCTGTGTTGGCGAATTCTGTAGAAATGGCGGTGAAGTGGCTTTAAAATATTATGGCGACATCTTGAGAGGACTCCATCCACTTTTTGGTGAATCTGAACCAGATAATGCCGTGAGGGATAATGCAGCAGGTGCTGTGGCAAGGATGATTATGGTACACCCCGAGGCGATCCCATTAAATCAGGTACTACCTGTTTTCCTGAAAACTCTTCCTATTAAAGAAGATCATGAGGAGTCAACCGCTGTTTATAGCTGTGTTTGTAATCTTGTTTTGTCATCCCATCCCGAGATCTTGTCACTGGTTCCGGACTTGGTGAATCTATTTGCTCAAGTGGCATTGTCACCTATTGAGACTAGTGAAGTTAAATCCCTGATAGGAAGGGCCTTTTCACATCTCGTCTCAATGTACGGCAATCAAATGCAGCCCATAGTGAGTTTGCTCTCCCCTGCACATGCTAATGCTCTTGCTTCTCTGGCCCCAAAAGGTTGATTTATACTGCGTCATCAAGCTTGTTTCTATTAGATCCTGAATATATCAAGAGAAAAAGAATCTGTTTAGTCTTATAATTCCTGAAAGTAATGATGTCTGCCTGAACGTGACAATGGACGGATGGAGATCTTTCAACCCCCCTCCCCCCCAGGCTTATATCAATCTTCGCTTCATGCCTGCTTTTTCTTGGTGAGAAAGTTGTGCCTTTACATTTTGATTACGATTTTTTTGTTTACAGGTTTTGGGTTCCTAGGAAGTAAAGTTTTGTATTCTTTtgattctttatttatttttttctttcctcaaGGGATCCTATCCGGATCCTGCTTGTATTGAACAATCATACAACTATTGAACAGTCTCTTAAGAGGTTTGTTCAATAATTTTTGGTTGTGATTTATTTATTACGTGTGATATATGTAAGTTTTTACAATTGACAGAGCGATATATATAGAATGAAGGATTGTGGGATGTTTGTCATA
>novel.33037
AAAAACCCGAACCCAAAATAACTCGACACGAAACCGAACCAAGGGTGGTGAATTGGTGATGTAGCATACTAGCCTAGTAAACCGAGACAAGTGAAACCTACATGCTACACCATTGCTAAAAATTTCCCAGAACTCTCGAAGAACAGAACGAAAGAAAATGTGGAAAGACAAGCCTACTGGAATTAAGATCCTCTGGATATGGACCATCGGAACTGCTGCCaTTCTTCTTACTGGTGTTTCCAGAACCAGGATGCGGGACATGGAGAAGCTTTTGAATGAgccacaacaacagcagcagcagcaaggGATCTCTTCCGTTGATCATGTTTTGGTAGATGGTTCTTCATCCTCTGATGATAATATCATTAGGGAAGATAAATTATAACTTTATAAGGAATCATCCCCTTTATAATGATTCTGGGAATTTTAATGAGGTTGTGCTAGATTGTTGCAGGAAAAtttggtgtgtttttttttgtaatgcaTGCCaagtgtttgataaaatgtctcaatgaaaaaatagaaatagcACTGTTTGTGTTATTTTGATGATCTTTCTGCTCTTGTTTGGGCTTACTCTTTTGCTTGTGctgtttttgattttgactaCT
>novel.44608
GGTTCTTTTTTACAGTACCTTGTTAATAAATATTTTTCCTCCTACCAATATTCCCCTCTCTCCCTACGCTTATTCACAATTTCGCTGTATCGCTCCCCCATCTTTCtccctccattgaagcgtactctgaattctccattgaagcggcttgtgagctttctcttctccattgaagcagcttccgagGGTGAGTTGGTTGTGATTTAAGAGTTCTTGGGAGTTACTTTTTGTTGATATGAGTTTAGAGCCGGCAAGCGGTTCGCATGATGATCGAGAATCAGatgatgatgaagaagaacaTGAAGAGGCTGGTGAAGGTAATCAGCTATTGGGTTTTATGTTCGGGAATGTTGATAATTCGGGCGAACTTGAAGTCGATTACCTTGATGAGGATGCAAAAGAGCATCTTGATGCACTGGCTGCCAAGTTGGGACCATCTCTCGCtgttatgaatTTTTCAGGGAGATCCTCACAGACACCAGCTGCTGCTTCTACAGTTGAAGAAGATTATGACGAGAAGGCTGTGGATGCTGTTGATTATGAAGATATAGATGAGCAATATGAGGGTCCTGAGATTGATACTGGTACCGAGGAGGATCATCTATTGCCAAAAAGCGAATATTTTCCAGCTGATGCTCCTGCAGCTAATTTGGATCACAAATCCTCTGTTTTTGATGATGAAGATTATGATGAAGATGTGGATGATGAAAAGGAATCTGATGCTGTTGCTAGTGAAGCTGAAATTGAAACACGTGCTGTGCAAGACCTAGTTTTGAAGCCACTGGATGATGAGAATATCGAGCCAGTGGATAACAAGTTGGAGATTCAAGCAATTGCGTCACCAGTGGAGAATGCCAATGATGATACAGCAGctaaccaagatatctatcctGAATCACCTATGGATACCAGTCCAGCTCAGACCGAAACTGCTGTTGGTTTTACTGAATTTCATAAGGATGAACCTGTAGTTTCCCATGATGTTACTGATACTAAAAGTTTGGTGCAACTGCCTATTTTGTGtgtagaagatggaatggcAATTTTGAAGTTTTCTGAAATTTTTGGTGTTAGTGAGCCCTTGAAAAAGGCTGGAAGAAGGGGGCACAGGTATTCCATCCCTAAAGACAAGTATATTTCTCTTGATTCATCACACATGGTtgaggaggatgaggaggaATTTCTTAGGGGATCCTGCCAAGTGTTTTCTGACAGAAGAAAACACATGCAGGAAGCGCAAGATCATTCTGAAGTATTAGTGGATGATGACTCAAAGTTAGATTCGATTGAAGGAATGTGTACCGTTCATGATGTGAAGAAAGACTCTTGTCTTAGTTCTGAGCCTATGAGAACAGATTCGACCTTTGATTTTTGTGCTGAACGAAAGTCATGTATGTCTACGGAATTTTACTCACTAGATCAGCAGGACTGGGAAGATAAAATTATCTGGGGCAACTCCCCTACAGTGAGTCCAATATCCGTGGAAAGTTGTGAACTCTCTGGACCTGATTCTGAGTCTCTGACTCATGAAGAGAAAGAAATCATGTTGAGGTCCCACGAGCAGTTGTCTGACTCCAAAAGTATGCCTTGCGAGAAGGATAATTTATGTCACAATAGTTTGATTAACTTCTCTGTGGAACCATTTGGGTTTGGAGATTCTGCTACTCCTGCCTTCTCAGAGAGCTTTTTCCATCCTCAACTCTTGAGGTTAGAGTCTAGATTGGAAAATGAGTCTTCAAATCTTTCCGATACAAGGAAGGGAAATGAATCAGAAGAACCTGAACAACTTGACTTTATGAAGCGATTTAAACAACTAGCGTTAcaaaacaaagaattaaatGAAGGGTCTTGGATCGATAATATAGTATGGGAATTTGGGAAGCCAATTGCTAAACCGAAGCTAATATATGATCTTCAAGATGAGCAGATGGTCTTTGAACTCTTAGACAGCAAAGACTATGAGCATCTACAGGTGCATGCTGGGGCAATGATTACTACACGAAATGGAACAACTGGTGCTGAAGTTTTCGAAGTTCCTGGTCATCTGACATTATCTGGTGGACGATTTAATATTGCTAATGACAAGTATTACTCCAACAGAAAAACTTCACCGCAGCTAAAGTCGCTTTCAAAGAAACGAACTGCTCACAGTGTGAAAGTTTTGCATTCAATTCCTGCATTGAAGCTGCAAACAATAAAACCTAGACTGAGCAACAAGGATATTGCTAACTTTCATCGTCCAAAGGCAACATGGTATCCACATGTAAGTGAGTTAGCTGTTAAAGAGCTGGAAAGGCTTCCTCTGCAAGGGCCTATGAAGGTTTTACTGAAAAGCCTGGGTGGCAAAGGGTGCAAAATCAATGTGGATGCAGAAGAAAATATTAGCtcattaaaatcaaaagctTCAAAAAAACTGGATTTTAAACTGACTGAAGCTGTTAAAATATTCTATATGGGAAAAGAGCTCGATGACCATATGACTCTTGCTGCGCAGAATGTGCGGCCTAATTCATTGCTTCATCTTGTCCGTACAAAGATACATTTGTTGCCAATTGCACAGAAGCTTCCTAATGGGAGCAAGTCCTTGCGTCCACCAGGGGCTTTTAAGAAGAAATCTGATCTTTCACTCAAAGATGGTCATGTTTTCCTAATGGAGTATTGTGAGGAAAGACCTCTTTTGATTAGTAATGTTGGAATGGGTGCTAGACTATGCTCTTATTATCAGAAATCATCTTCAGATGATCAAAATGGTGATATGTTACGTAATCTGAATAGTGGATTAGGGACAGTTCTGGCTCTTGATCCAGCTGATAAATCCCCCTTTCTCGGAGATATAAAACCGGGTTGTAGTCAATCATGTATTGAGACAAACATGTATAGAGCACCTATATTTCCTCATAAAGTTGCTTCAACTGACTACATATTGGTTCGATCAGCCAAGGGGAAGTTGTCTATTAGGCGAATCAACAAGATGCATGCTGTTGGTCAGCAGGAACCGCACATGGAAGTTATGTCTCCTGGTGCTAAGGGTCTCCAATCTTTTATGATTAATAGACTTCTAGTGTATATGTATCGTGAGTTTCGTGCAGCTGAAAAACGTGGCATGCTTCCCTGGATTCGTGTTGATGAGTTGTCTGCACATTTTTCTAACATCGCTGAACATTTTCTTCGTAAAAAGGTGAAGCATTGTGCGGATGTGCAGAGAGGGCCAAATGGACAATCTTATTATGTTATGAGACGTAATTTCCACATTCCACCAGAGGAAGAGCTTAGACGGATGGTGACACCAGAAACAGTCTGCACTTATGAAAGCCTATTGGCAGGTCTTCATCGGCTCAAACGTCTTGGAATAACAAGGTTGGCACATCTAACGGGCTCAGCACAGCTAGCTGCTCTTTCGTCTGCAATGAATCAGCTTCCTGATGAAGCAATTGCTCTGGCTGCAGCGTCACACATTGAGAGAGAATTGCAGATAACTCCATGGAATCTAACTGCCAATTTTGTTGCTTGTACCAGTCAGgatagagaaaatatagagCGGTTGGAAATTTCAGGTGTCGGTGATCCATCTGGTCGAGGCTTAGGCTTCAGTTATGTTCGTGTTGCTGCAAAGCCTCCGTTGTCGAATGCCCTGGTGAAGAAAAAGCCTGCTGTTCCTCGTGGTACTACTGTCACTGGGACAGATGCTGACCTTCGACGATTGAGCATGGAGGCTGCAAGAGAGGTTCTTTTGAAATTCAACATACCTGAGGAACAGATCGAAAAATTATCTCGGTGGCATCGCATTGCATTAATACGCAAACTTTCAAGTGAACAAGCTGCCTCAGGAGTCAAGGTTGACCCAACAACTATTAGTAAATATGCACGAGGCCAGCGGATGTCATTCCTTCAGCTTCAACAGCAGACCCGAGAAAAATGTCAGGAAATTTGGGAccggcagattcaatctctttcagCTGCTGATGCTGACGAAAATGAAAGCGACTCTGAAGCAAATAGTGATCTGGATTCATTTGCTGGAGATTTAGAAAATTTACTTGATGCAGAAGAAGGTGAGGAAGGTGAAGAGGGTTtggagattaaaaaaaaacaagtctgATGGAGTCAAGGGGCTAAAAATGAGACGTCATACTTCGCAAGCTCGGTTGGAAGAGGAAATGGAAGATGAAGCTGCTGAAGCTGCTGAACTATGCAGGATTGTCATGGACGATGATGAAGCTGAttggaagaaaaagaagaaaccAAGGCCTAGAGGAGAATCACTTAGACCAATGCAAGGGTCCCAATTGAGTTTGGGCTTTGAAAATGCAGAGCGCTTCAAGAAGCCTATTACTATGTTGAAGCATATGGATGGACCTGTTGTACCTGATGGTATATGGATGGGAAAGCAAAATGCTGATCCAGAGGAGGTTGAAAAGTTGCATTCTAAAAAACCTATGTCAACCAAGCCAAAAACATCGAAAAAGAACGAAGCATTGCCTTTGGATCTACtgaataaaaaagtcaaaataatgaCTGAAGGGATTAAGGTATATAAGGAAAAGAAATCAGCTCGGGATAGTTTTGTTTGTGGTGCCTGTGGACAGctTGGCCATATGCGAACGAACAAGAACTGTCCCAAGTATGGGGAAGATCCAGAAGCTCAGGTTAACAATCTAGATCAAGAAAAGGACTCGTATAAACTTTTATCTCAGGACCCCCCTTCTCAGGCCCATGTGAAGACTTCAAACAAGAAACTCGTGACTAAAAGTTTGACATTAGCTCCTAAAGTTGAATGTCTTGAGGAGGAAAGGTCTAGTTCGAAGACCAAATTTTTGAAAGTCAGATATGCTGCTGCTGAGAAGGTTCCAGATAAAGTTACATCTGTTCCAATGCCAAGTTTAGAACAGCCAAGCACATCTGAAGTTGAAGCTGTAAATAAATCTGCACCTAaagttattaaaataataagcaataaaacaaagccTGATGATGTTCAGGCTGAATCTGCAAAGCTCAATGTTATTATTCGGCCACCCAGTGAAACAGTCAAAGaacatcatcataaaaaaattacCATCAAGCAACCCAAGGAAGTCATAAATCTAGACCACTCCAGCCAGGAAGGTGCTGATATAGAGTACAGAAAGACCAGGAAGATGATTGAATTAACAGGATTTGGAGTAAACAGACAGCAAGAAAGAAAGCATATTAGTGAAGATGcattaagaaagaaaaataaagaagctAAACGTATGTGGGAAGaggaagagaaaaggagaaatGCAGAAAGAGTTAGAGAAGAACAAGCAAGAAGGATTTATGAGGAAGAAATGAGAATGCAAGAAGAGCGAGATAGATTGGCTGAACTTAGAAAATATGAAGAAGACATAcgtagagaaagagaagaagaagaacggCGAAAAGccaacaagaagaaaaagaaaaagaagaggacaATTGACTTGAAAGATCATTTGGAGGATTTTCCAGCAAAAAGGAATAACCGATTGCCAGAGAGGGAAAGAATTGCTAAGAGGAAGACCGTTGTAGACTTGGGGGGGTATGGCGCGGAGTTTGTCCCACCAACCAAACGGCGTAAGGGCGGAGAGGTTGGCCTAGCTAATATTTTGGAGAGCATTCTTGACACTCTCAAAGAGAGATTTGATGTGTCGTACCTTTTCTTAAAACCTGTCTCCAGGAAAGAGGCTCCTGATTATTTGAACATAATTGAACGCCCAATGGATCTCTCCACTATTAGAGAGAAGGTTAGACGGCTCGAGTACAAAGACAGACAAGATTTTCGTCATGATGTATGGCAAATTGCTTATAATGCCCACATGTACAATGATGGGAGAAATCCAGGTATCCCACCCCTCGCAGATCAGCTATTGGAGATTTGCGATTATATGTTAGAGGTAAAGGCTGATAGCTTAGATGAGGCTGAGTCTGGTATTCAAGATTTGCCTGTTTGGCCTTAGTGCTGGTGAATTATCAATGATGTGCTAAAAAAATGTGACCTTGTACATATTTTGTTTGGTAAATTGTAGTTTTAGGTGTTGTAGTTACAACTTACATGCATCTTTGCTGTATATATATTGTGGATTGTATTCAATTCAACACAATCATTCTGCCCAAACTGTAAATTATATCTTTCTTTTTTCCA
>novel.26847
TAATGAAAGAGCAAGTTGTATCCATTCCAGActgtcaaaactcaaaagaGAGAGTCACACACAACTACACACATTCACTCTTTCTCTATATCACTCGCTTCTCCCCCGTCCATTCACTGTTGTCATCAAATTCAAGATTACAACAGCTATAACTGAGCAACACcggatttcttttctttctttcaagATCCAAAATATTCCAGAATTCAAGATCCAATCTTCTTGTTTTAGGAAATGAAGTAGGCATTAAATTGAATTaccatttaattcaattggaTATCCGATGAAGTTGAAGATGGGGTTCAGGAAACCCGTTTTATGTTTGCTTTTTATTACAGTAGTTTCCCCCATTCTTCTTTACACCGACAAGCTTGGCatccttttcccttctttttgtAAGAacccttttcccttttttttaatttacttctCAAAATTCatctaaatttaatttatttttgggtgatttttgttgggaatttgtgtttttgggtttattttggTGCAGCTAGTGAAGAGCTTGATGGAAGTGAAGAAATTTCCACCTTTGCTTTCACTGGTCGCACAGGGCAACTTAATGTGCTTCCTCAGGAAAACGAAATGTTTGTTAAGGAACCTGTTGGAATAGTTTATTCCCACAAATCTTCCAAACTAAAACCCTCCATGCAAGATGGCAAGGTGCTGGAAGTGCAGCCAGTGGAGGTGGAGCACAAAAACCGCATATTATCTACTACTACAACTAGCAGTGGGAGTAATAGTACTGAATTAGAAAACCCCATCAGACAGGTAACAGATGTGAATGAGGTGAAAGGAGTTGATGGCTTGCAGATGGTGGAAAATGCGGATGTCAATGTCAATGCCAAGGACAACGATCCCTCACACCTTGCTTCCAACAATCTGGAGACAAAACCTAAGATGCAATCTGTCGAAAAAGGTGGCAATGTTGGCACAAGAGAAACTGCCAATCGAGGTCATAAAAATGAGAAGAATGGTAACCAAGTGGACAGCGTGTCTAATACTCAAGTTCGGTATCTGAAAGATCAACTGATCAGGGCAAAGGTCTATCTTTCACTCACAGCAACAAGAAGCAATGCTCATTTCATCAGGGAACTTCGACAAAGGATAAAAGAAGTTCAAAGGGCAGTTGGTGATGCAACAAAGGATTCAGATCTTCCAAGGAATGCCCATGAGAAACTGAGAGCGATGGATCAGACATTGGCCATGGGCAAACAAATTCAAGATGATTGTGCAGCTTTGGTGAAGAAGCTCCGTGCTATTCTTCACTCAACAGAAGAGCAGCTCCGTGTTCACAGAAAGCAGACCATGTTCTTGACTCAGTTAACAGCAAAAACACTCCCCAAGGGTCTTCACTGTCTTCCTTTGCGCCTCTCAACTGAATTCTATGCCCTGAATTATTCTCAGCAGCAATTCCCTTACCAAGAGAAATTGGATGACCCTCAGCTGTATCATTATGCCTTATTTTCGGACAATGTGTTGGCGGCTGCAGTGGTTGTTAATTCTACTGTATCACATGCTAAGGACCCATCAAGGCATGTTTTCCACATTGTTACCGATAGACTCAATTATGCAGCAATGAGGATGTGGTTCTTAGTTAATCCTCCGAGTAATGCTGCCATTCATGTTCAGAATGTTGAAGAATTTACATGGTTGAATTCAAGTTACAGCCCGGTACTCAAGCAGTTGGGATCTCCATCTATGATAGACTACTACTTCAAGACACACCGTGCTGCTTCAGATTCAAATTTAAAATTCCGGAACCCAAAATATCTGTCTATTCTCAACCATCTTCGATTTTATCTGCCAGAGATATTCCCAAAGCTGAATAAAGTTCTGTTCTTGGATGATGATATAGTTGTCCAGAAGGACCTTACCAGGCTTTGGTCCATTGATCTGAGGGGGAATGTGAATGGTGCTGTTGAGACCTGCGGTGAAACTTTTCATCGTTTTGACCGATATCTTAATTTCTCTAACCCTCTTATCTCAAAGAATTTTGACCCCCATGCTTGTGGATGGGCATATGGAATGAACATTTTTGATTTGGAAGAGTGGAAGAGACAAAACATCACTGAGGTGTACCACAATTGGCAAAAGCTGAATCATGATAGACAATTGTGGAAGCTCGGAACTTTGCCTCCGGGCCTCATTACATTTTGGAAACGTACCTACCCTCTACATCGATCATGGCATGTGCTTGGTCTAGGCTATAATCCTAGTGTCAACACAAGGGACATTGAGAAGGCCGCGGTTGTTCATTACAATGGCAACATGAAACCGTGGCTTGAGATTGGGATGCCTAAGTACCGAGGTTATTGGTCAAAATACATTGATTATGACCAAGTATATATGCGGGAGTGCAACATCAATCCCTAACTGGCTCTTGCATCTGTCTTGCGAGCACACATCTTTAGTTCCTAAGCTACTGTTTTGCTGCTAGTTACCAGAGTTTATTTTGGAGTATCATGTTCTTACACGATACGTGTGTCAGTGTAGAATTACTACGTAATATATCTTAAACGCACAACTCCTATGGTAAATACATTCTTTTGTATATTTTTGTGACCGGGACTGCCCATGTATTTGTAAATGATCaagtaatttttgtttttttttgtttttttttttttttgggcaatTCTCTTGGTGTTTTTGTACAATGTAAGAACGATTTTGTTTGGAAGTAATTTATGAATGTAGTTTCCATTTCTACGTTGATA
>novel.38954
ctcatcttcaACCGCAATTTGCACAGTTTGATTGATTTGCCACTCCTGGGTTTGGATTTTTTCTCTCCTTTAAATTCTTCAAAGTCTTGTGACGTTGACACATAGtaccacaattttttttactgatCTTCACTTTCCCTGTTTCCAATTGTATGGGGTTATCTGCTGAAGCTGGCACCTGAATTCTAATAATCTTGATAACATTTAACAAGTGTTGTcacataaaatatattaaagaaTGGTGGTTGCTTCTTCTTTGCAATTTTCCCATGAATTCAGAATGTATAGTTCATATGGACTACCATACCTGTCTAAGCCCATAATGCAAAATGGTCGACTTCCTTTCTCCAGCGCTACTGTTTCAGCAAATAATGCAGTAAAGGATGCttggaattttcattttctAAGCAGAGCAATCAATAAGAAAGCCACTGCCTCCTCCAAACATAGGACCTTTCTCTGCAGATCCGTTCTTTTACCAAATGGAGGAAATTGTTCTTCTCTAATGCAAAATGCTCCTGTTGTTTTAAAGAGGGTGTGTGACAGTTTATCTTCGAAATCAGTTGTGTGTCAGTTGGTCCCAGCTGTTGGTGTCATTGCTTTAGCATGGGGACTTCTGCCACTTCTGCGTTTTGGTTGGAGTGTTTTCATTCATAAAAACGGTGGCAATTGGAAAAGGAGTAGCACATATTTATTCGCGTCTTCGTATGTTCAACCATTGCTACTATGGACTGGAGCTTTGCTTATTTGCAGGGCGTTGGATCCTATGATTTTACCTTCAGAAGCAAGCCAGGTTGTTAAGCAGCGGCTTTTGCATTTTATGCGATCATTTTCCACGATGGTAGCCTTTGCCTATTGTTTATCTTGATGGGCTTTCAGTTTGCTGGGAAGGCTATCTATACAGCTGTATGGGTGGCATCAGTTTCATTGTTCATGGAACTGTTGGGTTTCTCTACCCAGAGGTGGCTAACTGCTGGAGGTCTTGGAACAGTATTGCTCACTCTTGCTGGGCGTGAGATATTCACTAACTTCCTGTCAAGTGTGATGATTCATGCAACAAGACCATTTATTCTGAATGAATggattcaaacaaagattgAAGGTTATGAAGTGTCTGGTACTGTTGAGCATGTTGGTTGGTGGTCACCTACTATCATCAGAGGAGATGACCGTGAAGCAGTTTACATTCCAAACCACAAGTTCACAGTGAGTATTGTGAGAAATCTAACCCAAAAGACTCATTGGCGCATTAAAACCCATCTTGCTATTAGTCACCTGGATGTCAACAAGATGAATATTATTGTAGCTGATATGCGCAAGGTTTTAGCTAAACATCCCCAAATAGAGCAACAGAAGTTGCACAGGAGAGTTTTCCTGGATAACATCAATCATGAGAATCAGGCACTTCTGATTATGATATCCTGTTTTGTGAAGACTTCTCGCTTTGAAGAGTACCTTTGTGTTAAGGAAGCAATACTCTTGGATCTTCTAAGAGTAATAAGCCATCATCGAGCTCGACTTGCCACACCCATTCGAACCATACGAAAAGTTTACGCTGAAACAGACGTCGACAATGTTCCATTTTCTGAAACTGTCTACAGTGGTTCTGGAGCTACTAATAACCATCCTTTCCTACTAATAGAACCTTCTTACAAAATAAATAGTGACAATAAAACCAAATCTTCAAACCGTAAAGATGAAAAGTCTTATGTAACCTCAAAATCTGATTCCAAGGTAGATGCCAAAATTGACGATCAGGAGAAGGTAGACGTCAATGATAAAGGGGCTTTAGAAAAGAATCTCAATGTTTTGAAAAAGGATGATGAAAGTCAAGCTACCTCACCAGCAGCAAGGACTGCATTAGATGAGAATATTGTTCTTGGTGTTGCTTTAGAGGGCTCAAAGCGAACCCTTCctattgaagaagaagaaatttcaCCATTGTCATCTTCAACTGGGGATTCAAAGGAATTGGCTGCATCTCGAAATGGTGTTGGATCTTCATCAGGTGCCGAGGACAAGAAAGACGATCAGGTATCATCAATTGGTAGTGCGAACCCAGTTGATAATCGTGAGAAGACGAGTGGGTAAAACATTACTGTCAATTGTCAAGTATTGTTCAAATGACTCAGCAAAGAAATGCCGTATAGCTGTCTATTTTTCTTAAGGCTGGCATATTGCAGTTTGCAGGGTAGCTATCTTCCAGTGTTGTATATTACAATAGTTAgtatttgtatattcaatagaGAAAAGTAAAGGAACATGGCTATTTTGGACAAGTTATAATCAGCACTTATCGTCTCATCTCCAATCATCTATCGAGAAGCTAATAGGGTTGCAAATTTTCTTGCAGCTCTAGCCCATCTCGAGCCTGACCATAGGTTGATAAGCTTAGgtaaatatttgtaattatggTAATCTTACACTAGATAAAGTGGAATTTTGTCTTCCAACCTAAACTTCTTGCTTCCTTATATATGTACATGTATCTAAACTGTCATGCTGAAGAAACATGCCCCAGGTTATACAGAATATTAAGAAATAATAGGAACATCAAGAATAGAGTAAATTT
>novel.43938
TCTACTGCTACACCATCGTTTGTTTTCTGAGTCCTAACCTCAAAACAAAAGCGCCGAGCGAAAAAGCGCCAATGGAGGAGAAAGTAAAGCGTCAATTCTTCCCATCCATGGATTCCCGAATGCAGCGCTACAAATCTGTTTGGAGAGTTTTAATGGTTGTCAACTTAGGTTTTGGAGTTGTAAGTGTCATCAAATGAATTCTGCTTCACGTAGCTTATAGGAGCTGTTGTGTCACCAATTGTTTCAACAGCATCTGCTAAGTATAGATGTTGAGAAGAGTGTCTTACTTGTCCAGTCAAGATGTTTCTTCTTTGATCCAATGCCTTTGCCCATTTCAAAGATCAAATCCAGTAGTTCAAATTGATATGATTTGGTCATTCTTTTGTCTGTGGACCAAAGTACTCGTACCTGGCTTATGGATACTGAGATAAATGGCATTCAAAACAAGCAGTTTAGACTGCCACTATTGCTTAGTCCTTGTACAAAAAACAGTTTGCACTGAAATAAGTTTAACATCAAAGATCAGACAATTCCTATCTGATTCCAATTcctgaaaatattatttttacctATTTCTAGCCCTCATTGCCCTTGCTCCCCTTCTTTTTTTGGTGCATGTTATGTTGGGTGCAATTAGGAAAGAATTGGTTTGTGAAGTGAATTCATCAAGTTATGCTTTGAACTATGGGTTTGATCAATTGTAATTTATAAGACAAACCCAACAATGCAGCTTATAATTTTGGAATGTCAAAAAATGTGAATTCATCAGTTATGCTTTGAACTATGAGTTTGATCAGTTGTCACTTATAAGACAAACCCAACAATGCAGCTTATAATTTTGGAATGTCAAAAAATGTGAATTCATCAGTTATGCTTTGAACTGTGAGTTTGATCAGTTGTCACTTATAAGACGAACCCAACAATGCAGCTTATATTTTTGGAATGTCAAAAAAGAAAGATGGGAGTTCGAAAAATGAAAAGCATAAAGATGCTCCGCCCCCTGCTACTAGTGCAAATGCACCAATAGTCAATTCTGTGGAGAAGCCAGAATATGCACCAGCAACCCCAACTGCAGAGCTTGCACTTCCTGCTCAAACAAGTGAACCGGCAGTTAATTTTTATGGGCAGCCAATCGCACCAGCAACCCCAGCAGAGGATGTACTTTCTTCTGATGCAAGTGTGGAGCCAGAATATCCACCTGTTACCCCGATTGCAGAGCTTGTGAAGGTGCATGAGCCAATTACTGAGGATCAGCAACGAGAGCTCTTCAAGTGGATACTGGATGAGAAAAGAAAGGTCAAACCCAGGAATAGAGATGAAAAGAAGCAAATAGATGAAGAAAAGGCCATTCTCAAGCAGTTTATACGAGCGAAATCAAACCCTTCCCTTTAGCCTCCTCCATAAGAGACGTCACATTCATCCTTTGAACCTGATTTTTTGGATCCTGCAACTTGTCTAACTTCAAGAGATAGTATCTCAGAGATGTGAGCCAGTTTTTTTGGGTGCTCCATTTAGTGTTTCGAGGGCTGTCTTAGGGGTAAATATACATGCAATTATGCCTACGCTTTTGAAAAAGGAATTAACTGCGCTTTAGATTTAGCGTTTTCTTACACTGAAAATCTGGTCATTTGTAAGATGGAAAAATGCCTCAACTGATGAAGCTCATGGAAAGAACGTTCTCTATTATGAAAGTTGTGTACAGCTCGGCTATAGGGCTTG
>novel.26846
GTATCCCTCTTACTCCCTTCTTCATTCTCTAGTCCCGCTCCTGAAAGCTCCGGTCGGCAACCAGGCTGTTCTCTTGCGGCGTTCTGTTGACATTTGGACTTTGGTGCTGGCAACAATGGATCCAGTCAACAACAATAGCCTCAGTAACAATACTAGTATGTCTTCGAAGCAACGACTCCGATGGACCAATGAACTTCATGAGCGTTTTGTTGATGCTGTTGCACAACTGGGTGGGCCAGATCGTGCTACTCCCAAAGGTGTCCTTAGGGTCATGGGAGTACAAGGCTTGACAATATATCATGTCAAAAGCCATTTACAGAAATATCGTCTTGCTAAGTACCTCCCTGATTCCTTATCTGAGGGTTAGTATTCTTTCATGATTTGGTGAAGGTTATTGTTTGATGTCCGTTGTTTGGCTTGTTAACTATGACCTGTTTATTAAATTGTGGAGCATAGAGCTGGTTTTTAAGTTCTGGATTTGATAGATTTCCTTTCATTATCTCTTTTAAGGTGATTCATTATGTTACTATTACCttcttttctttcaattttgaCATTGGTAATGCTAGGGAAAAAAGCAGACAAGAAGGAATCTGCGGATATGCTTTATGGTTTGGAAAGTTCATCTGGTATGCAAATCACCGAGGCACTAAAGCTGCAAATGGAGGTGCAGAAGCGATTGCATGAGCAATTGGAGGCATGTGTTTCTTTGTGCAGTCTCTAAGAAACTGTTAGATCCTTTTTCTCTTTAAACAAATTGATTCCAATGGTTGCTTGCTCCCTTTAAAACATGTGCTAAGTGACAATTGTTTAGGAGTTGGACTGTGGATGCCACACTGATGTCATGTCTTCATCTTCCTGCCCCCAATTTCTACCCACACCCCTTGGAAGAAAAGGGGgaagggtgggggggggggtggggggtgtGGCTGAGGGGGTTATTATGCTGTTATGCTCcacaaagaaagaattataaaGCCAAAATTCTGACATCATCTTCTTGCACTTTTTTAACTTAAGATTGCAAATACcaagtaatttaaaataaatatagcCATGAAGGAGGGAAGCAATACCCAGGTTTTTGAGATATTAACCCTTTGGCTATAAATTGTTAATTGATTGTATGAGCTAGTTTGACTACCTGTTTTTATGGTCAAAATAATTCACTTCTAGCaattatcaatcaatcaaagccttaatcccataagtggggtagGCTACATGAACAATaagtgattattccgtgtagtcatcgacataaatcttcctcctccatcccttacgattTAATGCCTCATcttcatgcaaatccatatacttcatatccttctTTACTCCTTCTaaccaagtcattttcagtctccctctccctcgtttaacccctccatggtcccactcttccactcttcgTAGCGGTGCACCCTCGGGCCTCcgtcttacatgcccaaaccaaTGCAGGCGATTTTCCCTTAGGTTGTTTGCAATGCCTGCCACACTTTCTTGCGAATATCCTCACTTCTAGCAATCAGGGTACGTTTAATCTACTATGTAGTATTATAAACCTATTTATatttgaattattaaaaaaaaaaaaaaagtggcatTTACTCTTTTAACagtcctattttttttttttctttttatttaaagttgGATTTGGACATTAACACTATGTTTGGATAGAGAGAAATTGagggaaagaaagagaagagaaaagggaGGATGGATCATCCTTTGTTTAGATACCTAATGCAAGGAGAGGAGGGGAGAGAATTGGGAGGATTcattttccttccccttttaataaaccaaatccctccattgttggagagatttggaaggaaaatggaAGTTCACCTTCTTCCTTCCCTCACCTCTTTTTtccttcccctccctttcccttcactattgttatccaaacatagtgtaAGAGGAAGCTTATTATTATGAGTGGGTAAAGTAACTAACTTAAATCCCTGAGTTAAATTGTTTCTAACTTagataaaagagaaaaaaagggcGGGCTACTGACATAAATTAGGCCTCTATTTTATGTTTGAATGATACCAGCACACCAGAACATGGAATACCTATTTTCCAGATTGGCTCTTCGGATATGTAACATTTTCGAAGCCGATATGCCCTATGTAACAAAACCCTAAATCCACTTCACCTCGTGATGCCAGCTACGAGTCATCAATCCATCGCCTTTTTTATGCCGTTTTTcaattgtattattttttttaattggtagGCAGTAGGCCAGTTAGAATTTACCATTTTATTAtcattccaaaaaaataaaaaaataaaaaaaatggtttgaaGAGCTTTGACTTTAATGATTCAATGAAGAAGTTCAAACCTTTTTAGTTGAAGCCTAATAAGAGTTTTTTCAATTAGTGATCTGAAACCAGTTCTCTTGGAGACTTTCTGGTATGGGATAATGGGAGATATTGGGACTTATTATCTTTCCCCTGTGCTCGatcctccaattttttttttttttttaaaaaaaatatttaaaaaaaaaattggttgaaGGGTTGACAGACTTGACTACCCTTAGAACTGATTTATGGAATAAAGATTTACAATTGAgagaatttttttaatgattgcTGGCTTGAAGGAAGTCTTAAAGAGGCAGATCACCATTGTTTGAAAAATGTCTTcctcttattattttttttttatttatttatttttttgtattgagAGAAGTTGAATAGAAGGACTGAagcagggtttttttttttttttttttttttttttaattttttttttatatttgtaaaTCAAAAGATTGTGTGTTTTAATACCCCCCCAGCTCCCACTTGTTTTCATATGGGAGGATATATCTCTGTTTCACTTAAGTGTCAAgtttatcatcaatcatcatgaTTGTGGCTCTAGCCCTAACTTAATGCCTGTGAAAATACTAAATTGTTAACGTTAGTCGATTGTCATTtcttaataattattatgattctGAACTGCTTCTTCGTATAGTTTTGCATGTTATATGGCGAGAGACGATGATGGAAATACATGATTGTCCCAATTTCCTTTTTTGGCCGTCCCTAACCATCCCTCTCTAGTTTATATACTGCCCCACATGCTAATATACAATTCTACTTACTCTTAATAAAGAGAAAATCTGGGATGAGATAATTTTTAAGGGACGGATATAATTTGTGCCACCCAGTTTAGTTAAACGTCTTAAAGGTGGTGAAACAAATAACTGTGGCAGATTTCTATTCCTCTTAATTTATTGTTACAGGTCTTGCTCTGCATAGCTCCCTAgagaccccccccccctctctaaAACTAGAACAAATCATAGTTTCAGGATCAGTTGATGTATTTGACATGCAATAGGTGCAAAGACAGCTACAGTTACGAATAGAAGCTCAGGGTAAATACTTGAAGAAAATAATAGAGGAGCAGCAGCGCCTTAGTGGAACTCTTGCTGAAGTGCCCGGCTCTGAAGATTCAGAATCTATAAAGAGTGACCCTACAACTCCTGCTCCTACATCAGAATCACCCTTGGGCAAATACAGCAAAGATTGTGCAGTTGCTAAGACCACATCTTTAGATGAGTCTTTCTCATCTCAACAGGAACCATTGACTCCAGACTCTATTTGCCAGGATGCTATCATGTGTGAAAATCTTGATGAAGAGAGATCAGTAAAGCAGCCATGTTTGACCAATAATGATGAAGCATTTTCAAACCAAGAGATGTTCTTTACCCAGCAGATACTGGAGTCGAGCATGAATCCATCTCTTCAACAAAGGAACCTCATTTATGCTGGAGAACCATGTGAACCTTCTGCTTTATCAATTGGCAAAGAGGACCGATCAGAAGAACTATGAATTGCCACTTGCCAGTCTTGCCTTTGAAAACTTGAGCTCTGTGAACCCTTTGCAATATTGATGCTGTTGAAGTTTGAGAGATTCACCACTGGGCCTTAACCCTTGGGATGCTTCATTTTGAGCTTGGTTACTCTGGTTGATGTCAAAAAGCAGCACATGCCCACGTCCAAACCAATTTTTGCCCATACCTTTGGAAATTTTGAGCATATTCCATGCATTTATACTGCTTATCATGTTGACCATGTTTCTTGCTCATAAACATTTAGAAAATTGTTATCAAAAGTACATGTTTCTTGCTCATAGATTGTATTTTGGCACACAGGAGCGTCTTTTCTTCTTTCCGATAAATATTAGTGTAGGATATGTAACAAAACCTTGGAAATGGATCTATGAATGCCATTGAATTTCACTGATACTAAATAAGCATCTAGTACAaagttg
>novel.22825
CGGCGAGGGAAAAGGAGGCAAAGGAGGAGatgaaggaagagagagagaatgaggtAGAGAGAGATTGAGGTGAAGAGGAATGACCATGTTGACCCCCATGATTGCGAGGGGCTCCATCGGAAGTTGACGACTGATGGATGTTCGGAAAGgTAGTATGTTAGGTATTGGATCGGTTTCCGTATCGGGATGGTTATCGCCGCCATTGCAGGACGGATCAAGGATATGATATTCGTTGTTTTACAGGTGATCCTTTGgacaaataataaaatcaaggaTCAATATATGAGTGAGATCATTTAAAATAGGAAGGGATCATTCATCCCATATTTTTGTTTGTCACAAATGATTTGGTTTTGGAAAGAGAGTGCGATTGTgcgaggaggagagagaaaagaggaggGGAAGACGAGGAGGAGAGATGTAAGATTAGAATataTAGAAAGGGGTACACGTGGAGGGATGTAATAGGTAGGAAAAAGGTCAAATAAGGTGGATTTTAGAGGAAAAGTGTAGATGGGAAAGTAAGGGAGAGTTAACGTTTGGAGGGTTGGAAGGTAGTGAGAATATTTGGGGGTTAGAGTAGAGAAGAGAAAGTTGAGTTGTGGGTTCAAACTTGTAGGAAAAACACGAGTATAACGACGAGTTGTGCAGATTTATAAGGACGAGTGTGGTGTTAGGAACCGGACGAGTACAAGGTCGGTTGCCAGCTTGACTCTAGATGGGGTTCAAAGGCGTGTAAGCGTGTTTAGGACTGTTAATTAGGGATTTGGGGAGTACTTTGCATTATAGTAGAATATCGATACCTACTAAATGTAAATATTGATAATGCATATTCGtataattattagttattagcTGTTTTAGATAATTATTGAGATAATTGTCTGTTGAATTCGTGTTCACAATTTCACATATATTAGTTGTTGAAATTATAGTTATATTTCTAATATGGTAAGTTTGATATCTTTT
>novel.24227
CTCGACGCTAGGTAAGGGGTGTCAGCAGGTAGATTTAGTATCCGCGTTTTTTGGACGTTTTAGGTGACGAAAGCAATTTTCGTCGCTAGAAAGCATCGAGAAGACAAGCATATGTCACGCACGTGAATTGTTAGTACCTCACAACTCAGCCCACGTTTCAATTTTAAGgggaaaataaaccaaaaaaataaaaagactaCTCAGTTCTCAACCCTAACTATTCCTCCCTCCTTCATGAGATTCATGTATTCTAAATCCAGATCTTAACTCTCCCTGCAATTCCCCAAATTATGCTTGGTGAAATTTATCTACTCACTTTGAACTATTATCGATTTTGTCACTCTCTATGCCGCCGTTAATTCTAAGGATGTACTAGGGACTGTGATTAAGAGGTTTTGAAGATCCACTTGCTCTCCCTGATGCTCTTGTCTTGCTGACATAGCAGCCATGTTGGCAGCCTCATGGCTGGTGGCTAGGCAACAGGTTGGGTGTTGCAGTTTGTCCCTTGTGTATGGACAGCGAGGTTTGTACTTTATCTTCTCCGAGCTGTGTAATTTAATGATAACATGTATTGACTATGATATCTTTATAGATTTCCCCAATGGATTTTCAatatgtttgtttggtttgctGAAAGGTTATACATCATGAACTTCCAAACAATTCTGACTACTTTGTTCACCAATCCCTTATAGTAAAACAAATCATTGCTACTATTGATTGGTTTTAGAATTTTTATATTCATTAATGTCACAAAACTATGGTTAGATATTGGATTAATTCATGAACAATACATATTTTAGGGTTTCATTATGTATACTgtatatttcaattttttgtgcTACCGTTTTAGTTTAGAAAAATTAACCATTATTCACACATTAAAACTTATACGAATGAAGAGCGTTGTTTGCTTAAtggtttaaaaaaataaaaaaaaaggggaacatTCTTTTGATATTACAGTTTGTTTAAGTgttccttttttaatttttattttttatatgagTCAGGTTATTGATGTTTATGTCTATTTTGGTTGTTCCTAACAGATTTCacgtttttttttcttggatgaTGGCTATTGTAGACTTATTGGGTTTGAAGTGAGAATAGAAGCCTCTTGGTTATATTTGTGTGAATTGTTTGaaattctagttttttttttatttttgcgcATTTCAAAACAAAATCATTTGCcattgttctaaattttttataaaagataagatTCATTGTCACTATCctattatttttgataaaattatcaGGAAAAAAAGAGGGGGTTAAAGATAATGGATCCTACAGTAGCAAGCTTCAATGGGGTGctcaataaatttaaataaagagGAAGTTGCaaatatcaaatctaattgcatCCTCTTTTTGGTTGACAAATAACCCTTCTACTACTCTCTGTTGCTTTAATGTTGATATTGGATTTTAGTAATGGCTACACTTTTGAGAGCTTATGCAGGAAATAGGCCAACTTGGAGGACCCCTTAGCACCCTTGGAGGGTCAAGGATTTAGCCCAAGGGTGTTCCAACCCTTATTCGCTGGGAGAATTATGTATGTTTCTGCTACGCATTTGGAAGACCAGAGGCTCACATTGAATCAAATATTAGTGCCGAGTTTGTAAAGCTAATGCACCCACCCCCTAGACTGAAATAATAAACTTGCTTAGGTAATCGTTGTAgtctagaaaaaaaataaaaaaccaaaacataACTTATGTCTGGTTATTAGGGGCTATTCTGCCGAGTACGGTTGTTACCAGTTAATAAATGTTTAGAAATTCTGTTTTATCCTACCTTTATACTGTACATATTAATCATAAAACACTTGttatttttgaaaatcaaaCTATGTCTTTTGGGTAGCAACATTTTTTTCAAAAGTGAGAAGAGAAACCTCCTAGTTATGTTGGATTACTTTTTGTGGGAGGTCATATTTGTTTGTATCTGGTTGTGTTGGTGTTTTATATTTTTCTGCTGGTAGAGTACCATAGCTTGGAGTTTTTTTAAGATTTGTCGCGGCTCTGTATTGTTGCTGTTGTTATTTTATCGCCCTATAGCTGCAGTTCTGTTGGTCCCAAAAATTTTAGACCTGCAGTCGTTTTTAGCCTCTAGTCCCTTCATAAAAAGTTATCCAAACTAGgctcaagaatttctcaattTGGAATTTTGTGCTAGGAGTTATGCCTTCTGGAAGTTTCTGTGGTCTGCTGACTTGATTCTATTGCAGTGGGCTGTTATTTTTACTTGACGATAGTGTGGGTTGTTGTGTTGAGTTGGGTGGGCTTGCTGAAATTAATACTCTGgcttttcttatttgttttagtatatttttcctctagttaattatATGTTACTGTAGCTTAAAGCAGATCTATGGTTGTGTTCTTGCATTGAAATGCTTGATTTTGGTGCTTTACAGAATATGAAGTGACTTAACAGGGGAAGGATTCGTTACATACACTAAGGCAATTTATCAGCAAGAGGTGTAAAGAGTAAGAGGAAATTTTATAGCAAGAGGTCAGAACAGCAAGAGGTGGCTGCTTACTTGGGTTGTTCACAGGTTATCAATCCCCagcaattattattgttttatgtaAATTCCTACTATTAGAAAAAGTTGCAGGTTGATTACTATTTTCTGATTATCGTATATACACACTCATATATATAAACTCGCTGTACTTTCCACAACTTTACAAGTAAACTAGTTCACTATTGAACATACACCGACAAGGTAAAGGTAGTAAGGTACTAGATTTGCCATTTCTATTAAATTATCCATTGAACTGAAAATTGAACTATATGATTTGGTTGATGCAATCCCATGTCcattatatgtatatatgacATGTTTAAgtaagaaataaataatatgcCTTGAATTGATTTTCCATGTAAGAGGGGTTTAAGTGCAACATCCCCCCTATGATTGCTCTGAAGCTAGtgatatttattatattttaactaCCGTTGTCTATTGAGATGTGCGGTTTTCTGTCTTCTTTATATAGGtttatcaaaaactttgttAACTCAAACTTGGATATGAGTGTCTTGCCCTACTGAAGTTTCAGGTGTAAAACTACAACTTTCCCTCTCTTATCCCTCTAGCTTCCCTCTCTCCATTAAAAAGAAATGTATCTTTTGCATTTGCTCATTGCAGTTTTCATGCGGTTGTGATTCTGATTTCTTCAAACTGTTTATATGCTTTTGTCATCCCAGGCCACACTAAACCACTAGTTCCTGCCAATGATCCAGAAACATCAAAGGGTGTGTTGTGACTTCAAGGCCAACAATGATTGGTCACAATGTGAGCTTTGCTTTATGCCCCCTTGCAACCAGATTAAGGAGCAGCTAAATTAGAGATTGATAGAAGGTTTTTGTGATGAATTTAGCAGATTTGTTCCACTACAACTAGTCACGAATGAGATATAAGTTGGAATCATATAAAGTATACGATGAATTGAAGTACTTCGTATATTGTATTGATGGTGAGATAATATATGATTCGACAAGGAAA
>novel.39648
TAGAGGTCCAAAATCCTACAAGTAATTTAGTAATCCAAGTTCCTACCCGCACTGTCCCGAACCGTTTACCATCAACTCCTCGAGCTCCTTCAGTCCCCAAAAATGGCGGCGATAAACATCATCACATCAAAAATCACTCCATCTCTTCGATTACCACCTTCAACCTCTCGTCAACCTCAcccaactctctctcctcccaaccCTCCCTCCTTCACAACccaccactttctctctctaaaacccagCAACATCACTAGTATTACTCCCATCACAAACGTTAAACCTCGTTCTCTCTCCATTGTTTCTGCTCTCAAGAAAATCTCAGAGGCTAATTCTATCTCTCTGTCGCCGGAAAATGACGGAAGTGTGACGTCAGAGTGTGGCGTTTACGCTGTGTATGATTCCAACGGCGAAATTCAGTTCATCGGATTGTCGAAGAATGTTGGTGCTAGTGTTGATTTACACCGCAAGAAGGTGCCGGAGCTTTGTTCCTCTGTTAAGGTTGGAATTGTTGATGAACCTAGCAAAGAATCCTTGACACAAGCTTGGAAATCATGGATGGAAGAACACATAGCTGCCACAGGAAAGGTTCCACCGGGGAATGAAACAGGAAACACCACATGGTTTCGACCACCACCTCAGAAGAAGCCTGATCTCCGTCTAACGCCTGGACGTCATGTGCAGTTAACAGTTCCGTTAGAACAGCTCATTGATAGGCTGGTTAAAGAAAACAAAGTAGTCGCTTTTATCAAGGGATCTCGAAGTGCTCCTGCATGTGGGTTCTCACAAAGGGTGGTTGGGATCCTTGAAAGCCAAGGGGTGGATTATGAGAGTGTGGATGTGCTTGATGAGGAGTATAACAGTGGATTAAGGGAAAAACTTAAAAGCTACAGCAACTGGCCGACATTCCCTCAGGTTTTTGTCAACGGAGAACTGGTTGGAGGATGTGACATCTTGACTTCCATGTATGAACAGGGTGAACTTGCCAATTTGCTCAAGTAATTATTCATAAATTTTTCGTGTAAACACTGTTATGCtaaatttttcataaaattttcATGTAAACTGATATGCTAAACAATttagagctttttttttttcttttcttttttgacagcTGATTAATTGTTGAATGAGTATGTAGCTGTACAATTTTAAGAATGAGGGTGAGCTTGCCATGCTGTATAGGCTGTAATCCCGTGCTTTGTTTTTTAGCACTGGCTAGTTGAATAATGCTGAAGATTACGCAAAATAAtggaagagaaagaaattggaGTCGAAGAGGAATCTCCCACTTCTTCTGCAACTCCCAATTTCCGACTAATTAATGAAATGGAGCTTCTGGAATTCAAAGACAAGTATGTGATCAGAGCCGTTAATTCTCCAAATCAAGGGTTTTCTGCTAGTCGACTTGATGGTGATATTCAACCACTTTCCAGTAATGATGTTTTGGGAAGTCCGGGCAAAGCCACTAAAATATGTGGTGTAGTTGGGACTATTCAACTGGTTTCAGGAATGTACATACTAGTAATAACATCCTCCAAGGAAGTGGGGAAGTATCATGGTTTCCCTATTTTGCGAGTAGAATCTATGAAATATTTGCCCTGTAATCAAGCCTTAGAGAAATTAGGTGTTCAGGAAAAAAAAGATGAAGCATACTTCAGGAATTTGTTGAGAGTTGTGGAATCTACTCCTGGATTATATTATTCCTATGAAACAGATATAACTGTGAACTTGCAGAGAAGGCTACAGCTGTCAGAAGGGTGGATGAGCAGTCCAATTTGGAAGCAGGCTGACCCGCGATTTGTTTGGAACAGAGCTCTTTTGGATGAGCTTATTGAGTGTAAGCTTGATGAGTTCATTATGCCACTGGTGCAAGGAAGCTTTCAGACTGCAGAGGTTACATTAAAAAATGCACCTGTTACCATTACGTTGATATCAAGAAGATGCACAAGACGGCTAGGAACCAGAATGTGGAGAAGGGGAGCTAACCTGCAGGGAGATGCTGCTAACTTTATTGAAACCGAGCAGTTGCTGGAATCAAAGAATTTCAAGTCCTCTTTTTTGCAGGTTCGGGGTTCGATTCCACTTCTATGGGAACAAATTGTTGATTTGAGCTATAAACCTCGATTGAACATCATCAACCATCAAGATACGTCACACGTAGTGGAGCGTCATTTCCATGATCTATCACAAAGATATGGGGAGATATTGGCGCTTGACCTAACTGATGAATATGGTGATGAAGGAAAACTCAGCAATGCATATGCTGCTGAGATGGAAAAGCTACCTAGTGTGAGATACATTCCCTTTCGCTTCCACAGCATTTGTGGCAAATCAAATTTTGATAACCTGCACTTGCTGTATGATGAAATTTCCGACGACATTGGAAAGCAAGGATACTTCCTCGTAGACTCTGAAGGGCATATGCTGGAAGAACAGAAGGGAGTTATCAGATCTAACTGCATTGATTGCCTCGATCGAACAAATGTTACCCAGAGTTACCTAGCTCGGAAATCATTGGATTTACAGTTGCAGAGGGTTGGCATATTTACTCTTGAAGATACCATTTCAATCTGTCATGAAGAATATGACAAGTTTAAAATCTTGTGGGTTGAGCAAGGGGATGAGTTAAGCTTAGAATATACTGGTACCCATGCTCTCAAGAGAGACCTTGTAAGATACGGAAAGCAGACTTTTGGAGGACTTATTACAGATGGTATGAGTGCACTTTCAAGATATTATTTGAATAATTTTCAAGATGGTGTTAGACAGGATGCAATCGATCTTATCAGTGGCCGCTACTCAGTTGACCGGAATAATCCATCACCCTTTCAACTTAATGCTTTCGAATCACTTTCATATCTTCCAGTGGCTTCAGCGTTGTTGATTGGGGGCTTGACAATGACGTCATTTTCGCTAAACCAAGTTGGCCGGAATGCTCAGCAGTTTATGTCCTCTGTTCTCTGGGCTGGTGTGACTGCTGGCGTCATGGCATTGGTCAAAGCTAATGGAAGGCAATTCTGCTCTAGGCCTCGCCTCTGTGGCCTTATATGAAAACCTTCCAACAAAGTTCAAAGTGGATTTATTGCCAAATAAGTTTTGTACATCAGTGTATATTCTATTTAATGAAACTTCATAAATAGATTAATACAGCAATCTCCTGGTTTATGTTGTAACTTGCTTTTgccttttgattcttcttcgcTAACTCAGGAGTCAGGGAGTTGACAGTGTTCTACATGACCTTTCAGAGTAATGGAGCTTGAAGAGACCTTTTTGAGCTTTCTCTCAAATTTTAGAGCTTAGGGCAAAAAGTGTTAGTATTTAGTCAATTGTTGTAATAACTCTACAGTTTCTAGTGTTTATTGTTTATCCTGGAATTGACATAATTATGTGACAGTTCTTTGGAGCTGTTTGTCTAAATAACCTCCAATTAAATTTATCAAATTATAAGTTATCCGAAGTAATTAGTTTTGAGACCCGAGTGTTGAATATATTGTTAGTAATATTtcaaattaagaaaatggcatCAATGTTT
>novel.40106
AGATTAATAACCTGAACATGTGTGCAGTTTGAAGCAGGTCAAACAAACAACAAGACTGCTTCTGACTCCAGTGAGAGATCCAAAGAAAAAGCTCTCGATCAAAAGTCACTGCGACGGCTAGCTCAAAATCGTGAAGCAGCTAGAAAAAGCCGCTTGCGGAAAAAGgCGTACGTACAGCAGCTGGAAAATAGTCGACTGAAGTTGACCCAGCTTGAGCAAGAGCTCCAACGAGCCCGTCAGCAGGGAATTTTCATCTCAAGTGCTAGTGATCAATCACATACAATAGGAGGAAATGGTGCCTTGGCTTTCGATGCGGAGTACTCTCGATGGCTGGaagaacaaaacaaattgaTAAATGAACTGAGGACTGCAGTCAATTCACATGCTAGTGATACTGAACTGCATACAGTTGTTGACAATGTAGCTACACACTTCAATGATATTTTCAGGCTTAAAGGTGTTGCTGCAAAGGCTGATGTCTTTCACATCTTGTCTGGAATGTGGAAAACTCCTGCAGAGCGTTGCTTCATGTGGATTGGTGGCTTTCGCCCATCAGAACTCTTGAAGCTTCTGGTGAATCAATTGGAGCCCTTGACAGAGCAGCAGCTAGTGGGCATCTACAACTTGCAGCAGTCATCTCAACAAGCCGAAGAAGCCTTGTCACAAGGAATGGAGGCGCTGCAGCAGTCTCTATCTGAGACATTAGCAAATGGTACACCAGGCTCTTCTGGTTCATCTGGCAATGTGGCAAACTATATGGGTCAGATGGCCATGGCCATGGGGAAATTAGGAACTCTTGAAGGATTCCTGCGCCAGGTATTTTCTTGACAAATCTGTTTGAGATGTTTCTTAGTTAATGTATGTGGGATATTAATTCACAGTTTTCTAAAACTTTGGGATTTATCATAGCATTGTTCTGCTTGCAGTTTGTTTGCTAGAGAATTGACAGTATCATGTTTTTAGACAGATCTAGTTTGTAACTACAGGAAGTTTGGTCCTATGTAGGAATTATTGGAAAAAGTTTTGTAATGGAAAAGATCTTCGAGGGgataaaataatcatatattGGTTGTTTTGGAAACATGAGATTatttttttgtgtgatttttggGGGGTGAACTCATGGATAGGAGTTTCCACTGTTTTCATCTAATTTTAAGTGCTCAAATTCAATGTCATGTCCTATTGTTTGAAGGTTAAGACATTTTGGGCTGAATGAGGAGCTTGCTAAATTTACATTTCAATTCTGGCTTTCTCACTTGCTGGTGTAGCTGCAGTCATAGTTTAATtgtaaaactttgttttttcaTATCATGACACTTCTTCAGAGTTTATAACACTTGCTGATCCGTCTCAATTATTGTCTCATAATGTCTTGATCTGTTCATGGTCAATGATGCTTCATGCAGGCTGATAATCTCCGTCAACAAACACTGCAACAGATGCACCACATATTAACAACTCGACAATCTGCACGTGCCCTTCTATCTATACATGACTATTTCTCAAGGCTTAGGGCGCTCAGTTCGTTGTGGCTTGCTAGACCGCGTGATTGAGCAGCTTTATGTATCACATTAATTGAAGTAATTGGGTCTTTTGACTTACCTTGTTCCCTTGGCAGTTTTTAAGGCAGCGGCGTAGTTTGATCCTGGCCCCTGACAATGAAAACATATTTTCATGTTTTCTTTCTGTGCTTTGTATGGTTACTGTTGTTCTGTTTGATGTAATTTAAGGGTATTGTTAGGTTGATGTTATAGTATTTAGAGAAGTTTCTTTTGTAGTATATAGACAGTGGTGCCATTGTTAGTAACCACATTACAGTGTAGAATTTCTCTTAGTATTACTAGTATTTACTATTTAGGATgtcattttttttcccttctatTACTATAAAATCCGTATGTAAGAAATTAActtcttaataaaaaaaaaatggctagTCTTCTTGGTGTTATGGTTA
>novel.40107
TTTCTCTCACATAAATTTTGTTTTCCCAACAGAGCTTTCCAAATTTTACTCTGCGACACCCTCTccattctccattgaagcagcttctgagctttctctctcctccattgaagcagcttctcaGAGAGAAAGGCGTCGTATGGAACGCGAAGCTTCCATGGAAAGAGGCTCTATGTCGGCTTAATTTCAGCTTCAACATTAAGCTACTTCTTATTGTGGAAGAATTGTCTTAGAGGACCATGTGTCAGGGGGGATCTGCTGCATTTTACAGTACAAATGCAATATATCTGCTCAAACAAAGGAGCATGTAACAAAGTTTTCCCTTCTTCATAACAGCTTACGttcaaaaaaattattgctTGTTGCCTTTCTGGTGAGTACCAAACTGCCCTTATAATCCCAGATTCCTAAACTTGAGTCCTTAATTTCCTACAGTCTGTCTTTCAAATGACCTTGGCTTTCTTATTACTCTTGTAAATACTTTTGATGATTGTATAGATTAATTTTTCTTGATCCTCATGCTTGAAGCAATccactttttt
>novel.40104
CTTCAATTCCCTTCATTTCTTTCGTCTAGTTGTCCTATATATCGTTTCTTATCTTTCCTCATCCAATCCAAAAAGCCTTGTTATTATTACAACCCCACCGACACCAAATCAATATCATCTTTTTTTGTATAATAATCTCATCATTCTTCAAAactcccaaaaacaaaaaaatgtctGATGTTAGCCAAAACCCTAGTTTTCACTTCTCCAAACCACCCCACAAACTTAGCAACAAACATGTTGTGCTAAAAAATAAACCCAccaaaaaatcatcaacaagatctagaaacaagaacaacatcaacaacaaccaccTTATGATgttgaacaacaacaacaacaacaacaacaacaacaacaataggcCACTCAAAGTGGTTCACATCTCTAACCCTATGAAGTTCCAAGTTGCCGCGGCCGGGTTTCAAGCCCTTGTACAAGGGCTCACCGGCCGCGACGCTGTAGTGGAGTGGCCTATAGACCATGATGAAAGCCAAGTGGTGGCTACTAATGATGATTCAACTGATGGTGGTAATAATAGTACGGATGATCAAAGTAATGAGGTCAATGGTAGTCAACTAGATGATCATCAAGAAGATGAggttattaataataatttctcGGCTTGTTTCGGACCGTCCGATCATCATCTTATGAGCTTTGATTACTTTGGGAATCACTTCAATGTTGATGATGCTGAACTATATGGTTGTTATGAAGGATCTTCGAGCTTTTATGGGTGATGATGGTCAATAATCTATTATGGCTTCATCATTAGTGCTTGGATATTGGAGAATTGTGGACTTGTTAGATTCGTTCTCGATGCTATGGATTGGATGCATGGTTTTCAGAGTTGTAAATTTGGTAAGTGCCCGCGCCGATGGGTGAAAGCTTTTTTCGAAGCAATAATTTATGTTAGTTTCTAAGAAATTTGTAGATTTGTAGTATAGTAATTAGTAAGTAATGTATTGGAAAAATCTTTTACCCAAAATCttatttatataaatgaaaaaaaaccaTGGTTCAATTATTGTATTTGATTTGTCTAAttaactagctaactaagcctTTTAGTTTAGGTTATCTTAATTTGTTATCTAtcatttgtttaattattaaaatattatcatcaatttgtgaaattatttattttatgtggATTATTGCAACTTAATTAGAAATTGCGTTGGAGAACAATTGTCATCTTGATTTTCCAAAATTATAATATCACTT
>novel.38289
TAACCCTAccgtattaaaaaaataaaaaatcttaaaCTTAATATATGTCGTCCTAAAAGCTATATATATCATTTTCCATTAAACATCCTTGGCGATTTCTGGACTTTGGAGATGCCATTGAAGTTGGACGCTTCCACCTTCCAAATCGCAAAGAAATGATGCAGGAAGAACCCAACAAAGACGACGAAGAAGGACCCAGTTCTTCTACCTCCAACCCGAGCCCGAGCCCGAACCCATGTCCCATCTGCCTCGGACTCATTACTCAAGACTCCTATTTGGATCGCTGCTTCCATAAATTTTGTTACAATTGCATAATTCGTTGGACTCAAGTAGTTTCAAGCAGGTCTTCTTCATTGCGCCAACCATCCTCCGTTAAGTGCCCTTTATGCAAGaCCGAAAATATTTCAGTCATCTATGGATATGATGGAAGTACATTTCAACGGCATTATATTGACCAAAATAATGTGCCTTCTTTTCAAAGGATCACAAGTATAGACTACAGTGTTACTACACCAAATCAGAATCAGGTCTTttaagtgatgcatttaaagtGGAACGCTATTGGAAGTCACACAAGTATCTTCAGCCCAACAGCTGGCTTGAGAAATGGTTGAAAAGGGAGTTACAAGCTCTCATACAGGAAGAGGATGTTGAAATCATAATGCATCACATACTCGGGGTGATTGAGTCATTTTCAAGAAGCTATCATCCCAAAGGAAAAGCACATTCCCTGCATCAAAAGCAAGAAGAATTTAAGATATTAGTTGTTGATGCCGCATTGCCTTTCCTTACGGCTAGGACTAAGCGGTTTGCTGATGAACTGGAGTTATTTCTCGCCTCAGGTCTAACTGTCGAGGCCTATGATAGAGCTTATAGAAAGTGTTTAGGCTGGAAGAAGCCTGAGGAAACCACGGAGGATGATGAACAAACTAGCACAGAGCGTGAACCAATAGCTCCATACCTATatttttttgatgatgactcagATGATGCTGATTGGACAGAAGATAAACATTAATAGCACTTGGCTATTTCATCATGTAACTCAACCAGTTTTCTCTGCTATTTTGTGATGCAGAAATACATATCTTCTTTTACaactagttttatttatttttctttttgttatgCTATTGTGCAGTTTAATTGGTTAGTTGTATCATTGTACTATTTGAAGATGAACTATTGGATTTTCGCTTTTATTGTTCAATATAAAAACTCGGTAATATTCTTTGAGGTTT
>novel.38286
CTAAAATCATCCTCTTCATCTTGATCTTGATCTTGATCTTGATCTTGTCGTAGTAACGGTAAAATCTTCCACAAAATTCGCCTAGGAGAAGCTTGTACAATTGCAACTTTAGTAACAATTCCATCTAATTGATAATCATTTTCCTCACAAAATTCCTTCCAACATTTTTCATCATGTGCCCTATGTCCATAATATTGCTTCCACGTTTGCTTAGCCACTTGAACAGCCGGCACCCACCCCTTCTCGTGGTAATTCCCCTTGATGTCGAAACCCTTTAAGGCCATCTCCGAGCAAAGACTTTCCCTTATATCCTTTACTTCTCCTATGTAGTCAAGAACAGAAAGAAACATGTAATTGTCATCCCCTTGATCAAACGTACTAGCCGTCTCCAAGTCAAGGGATACCGGGAGGACTAGTCCATGTACACGTGATGAGATTTCGTCGTTGAAAAAATTGGTGACTAAGGTGCATAGATTGCGGGCTAGGTCATGGTCTTGGGTGGCTACTAGGGTTTGATGTGGTGAATAGGGTGATGCATGGACGTGAATGGATTTCGGGTTCGGTCATGGTTAGGAATTTTTGGGGTGTAGGATGGTTAGGGTTGTAGTAATTATACATGTTAGAGACTAAATTTTGACGAGCTTTTAGAAGATTGGAATCTAGATCATCGTCAAAGTAGAGCTCTACTGCATATGTAACGTTTGAACTTGAACGTCGGGCGAATTGCATCAGTATTTTGTAATTAATCAATAGAATGtacttctaattaattaattaattaagaaggaGTAATAtttatgagaggagagaaatTAAGGAAGAGAG
>novel.44257
AGAAAATTAGAAACCGACGAACGTAGCTCTTTCCCGcgcgctctctctctctctctctctctcagtTTCCTGTAGAAGCGCACTccacgttctccattgaagcaactTCTGATATttctttcctccattgaagGCTTGAACTAGCTTCTCAGTTTGGGCAGGCAAACAGATTGGTTTGTTGTGGCATAGTTTGATGGAAACCATCAAGCCTTTGCCAGAGTCTGTTCAAAGTATAGTGCGTTCTGGGTTCATCATCAGCTGCTTTTCAACCGTTGTTGAAGAGCTCATATATAACAGCTTAGATGCTGGTGCAACAAAGGTATCTGTATCTGTAGCTGTTAACAATGGCTACGTTAAAGTAGAAGATGATGGATCTGGCATTAGCCGGGATGGACTTGTGCTGCTGGGAGAACGCTATGTGACATCAAAACTTCGGCATATTCATGAAAAAGATAATTTAGAAGAAAGCTTTGGGTTTCGTGGAGAGGTTCTGTGCTCAATTGCTGACATTTCTTTAGTAGAAGTTGTAACAAGAGTACAAGGGAGGCCCAATGGCTATCGTAAAGTCATGAAGGGTCGCAAATGCCTTTGTCTCAGTATTGATAATGATAGACAAGATGCTGGAACAACTGTCATTGTTCGTGATTTATTTTACAATCAACCTGTTCGGAGAAGACAAATGCAGTGCAGTGTCAAGAAAGTTTTGCATTCAGTTAAAAAATGTGCAGTACAGATTGCTCTTGTGCAGCCTAATATTTCTTTCAAAGTCATTGACATGGAGAGTGAAGATGAATTGCTTCGCACACGCAGTTGCCCTTCTCCTTTGACACTTTTGTGCAGCAATTTTGGTATTGAATCTTCTAGCTTACATGAGCTGAGTTTTTCTGAAGGCCCATTGAAAATCACGGGATATGTGTCTTCTCTGTCTAGTTCATTCTTGTCAAAGGATGTTCAATATATATATGTCAACTCTAGGTTTGTGGATAAAGGCCCAATGCATAAACTCCTGAATCATCTGGCGTTTATGTGCCATGACCAGTTGGGAAGTGACAGTTGTGGAAAGAGAAGTCAGCCTCAAGGTCCAGCGTACTGTTTAAACCTAAGCTGCCCACGCTATTCCTATGATCTGAATCTTGAATTTTCAAGAGCTTCTGTAGAATTCAAGGATTGGGCTCCTGTACTTGCATTCATTGAAAAATCAGTTATGTCTACGTGGAGTGAGGAAATAAAGAGGGGGATTTCTCATAAACATGAAGCTGACCTGATCAGGAAAGATGATAGAAAGAAAGTAGTTGAAACGATTTCTTCTGAAGAAAAAGATTGGTGGTTGAAGACCTGTGAAATGTCTACAAAGAGACGTAGGATCCAGAACAGTGAGAATCAGCTTGCATGCCCTGAAGATTCATTGGGAATGCAAATAGAAGACTGCGACAACTCGTCTGTTTGGAAGAACAGCTGTAGACAGCACTTGAATCCGGAGAAAATCAATGTGAAATTTAGGGAATCAGACAGAAAGAGAGAGTCTCCTCGTCAAATGAATTTTACTGGAGTAAGTGAATTTGCTCACTCTGACCATATATGTGATGTAACAGACAGTATCGGCAGTGATCTTTTGGGGCCTGATAAGGAACTGGTGGATAGAGATTTTTTGAGGAATGATGTTACTTCTATGGAAAAAGAAGCCAGTTATGCAAACATTAATCTCTTTAATTCAAGATGGAAGGATGAAGTCAGTGTAGATAGTTCAGTTGCTTGGAACCTTGAAAAAGGAAGCGCTTGGAGTTTTGAGTTCATGCCGGAGCATGACGAGAATAGAGCTAATGATGATCAGAGGGAGTTGCTTTTGCAAAGTTACCCATGGGAAAATCCAACTCAAGCCCCTCTGAACTGTGATAAGGAGTCCCAGTTTCAGACTGATAATTTCAAGGCTAGCAGAAGCTGTAACAATTCTCATGGCAATGAAGATGCTGATAGTCTTAGTCATAACTTCGATATTCATCAAAGAGCTCAGTGTCATATTGGGGTAGCAAATACTCGGCCACTCCCTAAATCCGATATAGGAAGTCTTACAAGGAAGGATCTTGACCTTGATCATATGGAATATGACAATTTATTATCATCTTGTGGAGGATCTTTTATCAGAGAATACCCTTTAGAGTCTCCAAGTAAACCAGGCGCAGTGCTCTTCCCCTGCTCGTCAAAAAACTTGGGTCTGCAATCTGCAAGTACACATCCTTTCATTAAAGTAAAAGATTGGGATTTTGACAATATTACTCAGTATGAAGATTTTGAGAGGAAACCTGGAGTAACAAAAAGTGTTGATTTTGAGCAGTCAAATTATGAAAAAGAGGAATTTTGTGAATCTGGCCTTGGTGATAGGTTTTGCAACACGAATTTCACTTCTATGCATCATTTGACTTCAACATCTCTGTTTACAAATGAATATGCAGGAGTTGAAAATGGCATGTGTGAATATTTTTCACTTGGGCATAGTGTTGATGATTCCTTGTTTAAATACATGTATTCACCATCTCCGGACAGAAAGTATAGAGACTCGTCAATCTGCTGGAGTCCATTTATATCCTCCATCAAAGGAAACCAAATGGACCTGCAAAAATGTCAAGAGTTTGGGCAGGACTATCCTAGAGAAAGATCAGGGAGGGGCTATGACAGTTCTGATGGCCTTAAATGTAACTCTATGGTAACAGATGAGACATTTTCTCCATGTCTGGATTTTCAAAACAAATTAAGTTCATATAAACCATCAGTGTGTTTTTCATCCTTATCTGATGGTAAAGGTCACAAAAGTTATCATCCAAGACGTGAAAATTTAGAACAAAATCATAGCTCATTGGCATCAGGAAGCTCTGTGAGATTTAGAAGAAGCAGATTTAGAAGAAGCCATTCCGCTCCTCCATTTTTTAGGGGCAAGAAGAGATTTCTCTCAGTAAAGAATTCTATGATTTCTACAACTAAAAATTCTGGTTCGCAGAGAGCTCCTGAAGTTTGCACTGTCCCAGAAAAAGCCAAGTTGAAGCACCCTCTTCTACCAGCACCATCTTCTAGGTTAAATTTCCAGTATGATGGGATGAAATTTAGGGAAGATTCCCAGTCCTTTGTCGAaCAAGAGGTGAAGGAAACCTCAAATATCACACAAGCCAGTGCTTGGTCACTAGATGGAAACACAGAGGATGCCTGTTTCAGCAGTGGCTGCTTTAAGGACTTTCGGGATTCTGAAACGTCAAATTTCAAGTGGCGAGAAGGCTGTCCAGATCCTAGATTAAAGGAGGTTGCTAATAATCTAAGAGCTGGAAATAGGTTAATTGACCTTAAAGCTGAAAGTGATATACTGGATGTTCAGTCTTGTATGCTTGATCTTGCTGGTGATTTATTAGTTCCAAAATCTATCAATAGAATTGGCTTGCAGAATGCCAAGGTGCTTGTGCAGATTGATAGTAAATTCATTCCAGTTGTGGCAAATGGAACTTTAGCAGTAATTGACCAGCATGCTGCAGATGAAAGAATTCGACTTGAAGAAATGCGTCGCAAGGTGCTTTCCGGTGAATTGAAGTCAATAAACTATCTGGAAAAAGAGAAAGACTTGGTTTTGCCTGAAATGGCCTACCAGTTACTGTGCAATTACGCGGAGCACATAAAGCATTGGGGATGGATATGTAACATTTTCTCTCAGGATTCTGGATCATTCACTAAGAATCTGAGCCTTCTAAATGAGCGGGCATCTAATCTCACACTTATTGCGgtaccaTGTATTTTGGGTGTAAACTTGTCTGATAAAGATTTAGTGGAATTTCTTGAACAACTTGCTGATACTGATGGATCATCAATCATTCCACCATCTGTAGTTCGAATCTTAAACTACAAAGCATGCAGGGGTGCTATTATGTTTGGGGACAAACTCATGCCATCCGAATGTTCCCTCATCGTTGAAGAGCTTAAGCAAAAATCATTATGTTTTCAATGTGCTCATGGAAGGCCAACAACAGTGCCTCTGGTGAATCTGAAGGCATTACACAAGGGGATTCTACAGCTTGGATCCTGGCATGACCATTCTAAGAATACATGGCATGGACTCTGCAGGGAAGCGATTAATCTTGATCGTGCCAAACGTAGACTTGATATGGTAAGAGGCTGTGACTGAAAAATTGAGCTTGCTGATGTACAAATTGTACAATGGTGGTGGTATAAGGGTTTTCTTTATCGTCTTCACACATTTTTGTTCTCTAATagttttttttgcattttcttttgtaatttttttttaaaaaaaaatgttctttggCGAGTAGAGCAATAATAGCTGAGTACTTCCTTTGTATATATGGAGAGAGTATATCGTTCATTCGTTATTTCAAACCTGTATATGATGTAATAATGTGGCCATTCATTGATGGTACAACAATTAAAGAATAAAGGATGAGG
>novel.40108
CCTTCAAATTATTAaccaatcaattaattatttattttatttaattaatcaataattaatccCCTTAATTTAATCCTTCTTATTAAATCCCCGCCTAAATCCTTTATATacctttcaaaatcaaacccaaaaaaaaaatcaaaaaaattccaGCCAAAAAGGCAAAAAGCACATTCcataaaatcataaattaatttttaaaagatcATTCCCCATATTCACTCTTCCCTccccttcattttctctctcttcacattactttctctctcctctttttttgaaattcattcaatcaatatttttttgagctacttgttattattattgctagTACAAAGTACTTAGTAATTTTGaagaaagatttgatttttattttagggttttatttatttttgtttgttgaatttGGGAGTAAAAATCGGAATCTGAGCAGATCTCGCCGGAAAAATCGGTCAGAAAAATGGCGAACGGTGAAGCGACGGCGGCGCCGGCGAAGTTAACGACGTCGGCGTCGTTTAAGTACCGGAAAAAGAGCGGCGGACATTCGAGAGTAAATTCGGGTGTTGAAGATGTTGTTCATTTGTTGCACGGTTCTGATCCTGTTCGCGTTGAGCTCACTCGCCTTGAGAATGAAGttcgagAGAAGGATAGAGAATTAGGAGAAGCTCATGCAGAAATCAAGGGATTAAAACATTCAGAACGCCTCAAAGAAAAGGCAGTCGAAGAGCTTAGTGAAGAGCTTCAGAAGGTGGATGGGAAATTAAAAACTACTGAGGCTAATCTGGAAAGCAAGAATCTtgaaataaaaaagataaatgAAGAGAAGAAAGCAGCTCTTGCTGCACAATTTGCTGCAGAAGCCACACTTAGACGCGTACATGCTGCTCAAAAGGATGATGACATGCCACCAATAGAGGCCATTATTGCTCCGCTAGAGGCGGAGCTAAAGCTGTCAAAACAGGAGATTGCGAAATTGCAGGATGACAACAGGGCATTGGATCGTCTTACAAAATCCAAGGAAGCTGCATTATTGGAGGCAGAGAAAACTGTTCAGATGGCTATGGCAAAAGCATCCATGGTTGATGATTTGCAGAACAAGAACCAGGAGTTGATGAAGCAGATTGAAATATGTCAGGAGGAGAACAAAATTTTGGACAAAATGCATCGTCAAAAGGTAGCAGAAGTTGAAAAGTTAACACAAACAGTTCGGGAGCTTGAGGAAGCAGTGTTGGCTGGTGGAGCAGCTGCCAATGCTGTGCGTGATTACCAACGTAAAGTGCAGGAGATGAATgAGGAGAAGAAAACCCTAGACAGGGAGCTTGCTCGTGCAAAAGTAAACGCTAATAGAGTTGCTACTGTTGTGGCAAATGAGTGGAAAGATGGCAATGACAAAGTAATGCCTGTAAAGCAATGGCttgaagagagaaaatattatCAGGCATAAATGCAACAACTTAAGGAAAAGCTTGCTGTTGCCGAGCGTACAGCTAAAGCAGAAGCACAGTTAAAAGAGAAATACCAATTAAGGTTTAAGGTTTTAGAAGAAAGACTGAGAGGATCTCCAAGTGTCAACTCTTCCCGTGTCACCCCGGAAAGAAGAAGCATAAGCAGTGGTCGAACACGACGCCAATCTCTTGGAGGAGTAGAGAATTTCTCAAGGGTGGCTTCTAATGGATATTTGTCAAAAAGAACAACAAATTCACCATCCGGGACTCTACGATCTAATAGTGTAGTTGCATTGCTAACGAATGCCAAGAATCCATCACAGTCATTTGATGGCAGTGATAAATCTCAAGAAGGAGGTAAGCCATGTCCAATGATGCCAAGCATAACTTCTAATGGTGTTGACAAGACTCACAATGGCTCCCAAAAAGAGGATGATCACAATAATCTAGTTGGAAAGACAAAAACAGATTGTGATGACTATGTATCTGGGGCATTGTATGATATGTTACAAAAGGAAGTTGTTACTCTCAGGAAATCTTGTAATGAGAAAGCTCAGAGCCTCAAGGACAAGGATGACGCTATTGAGATGTTATCAAAGAAGGTTGAGACCTTGAACAAGGCGATGGAAGTTGAAGCGAAGAAAATGAGGAGAGAAGTAGCAGCGATGGAAAAGGAAGTTGCTTCCATGCGTACTAACAAGGAAAATGATCAAAGGAACCGGAGAATGAGTATGGCTAGAGGGGTTGTCAATGGTTCTCAGCCACATTCTGCAAGGAACATTCGGAATATGTAGGGAATGATCCTTGGAAGGTAAAATTACACTCGTAAGGATTCAGTCCTTGAACTCTAGGATGATAGGGCTTTATTTTACAGATTTCTCCCTCCACAACTCGCTTTCTTCTGACATTCCCGCTTCCTATTCAAGAGGCTTCCCCAGTCTGCTATTCATTTGTAAAGAGCTGACTTCTAAATTGGTCCACGGAGAATTACATCAATCGTGTATATTTTTGTATTAACATGAGTGTGAATCTATGTGAAAGTAGTGGTGTGTATTAGGTTTTTGTGGTCATCTTTCAATTATATTTGATTTTGAAGGATTGCTGATATTCTGTAAAGGGCATGGTTGCATGCCCCAGTTGCTACTCTTGAACTTGAAGTACGGGTGAAAGCTACTTTGACTTCATAACTAGTTATGGATTATAGATCTTTTCTGAAATACCTCCAATTTCC
>novel.26844
CTTATGTACTACCCTCTGTCAACCTTGCCTCCtttcttcaaaaataaaaaaaataaaaaccttgcCTTCATTTTTCTGTAATCTCATCTCCATCATTTCTACTCTCTCTATTCTATGGTCTACAAAGCAAGATTAGTCAACCTTCTACTCAAAAAGGAAATTCTACGCAAGGTGGTAGTAGTAGCAATACTACTAGATTACTGTCAAGATGGTCAATAGGATCGTGCACTTATTGAGGCCAACTTTGGGATATTGGTGGTTGGAAAGCGGATAATGGTCAATTTTAAGAGTGGCGCTTATGCTAAGTTAGAAGCTATAATGCTACAAAAATTGCCTGGATGTGGAAAAAAGCCAAGCCTCATATTGAATCAAGAGTGAAGCATCTAAAGAAACAATTTGATGCTATCACGGAGATGCTTAGCCCAAGTGCAAGTGGTTTTGGGTGGAATGATGAAGAAAAGTTTGTTACATGCCCACAAGCTGTTTGTTATAAATGGATTAaggtaatattaattatttttaacttGGTTTGTCTTTTGATCCTTGTAAAATTGTATTAGCTGTATAACTATGTTTACTGGTTCTTACAAAAAGTATGTATACTTTATTTGACTAATTATAGTTGAATACTATACATAAAATCATAACAAGAGGATGATCTCCTGACTATGATTCTCACTTTGATATAAGAAGTATGATTTATCAAAATGACTTGTTTAGTATTg
>novel.39851
AACTCTCAAACAACATTGCTCTATACAAAATACTAGTAATAGTCTAGTAGAGTACTACGTAGAAAAATCCTAACTCGGTTAAGATTGGTGAGAGATTGTTAGAAATATCTACTAATGTCCCTCTTACTATAACTAGTTATAGCAAGAGGGACATTAGCACAATTTTTAACAATCTATTTTCCAATCTTGACTAAATTAGAATGTTAGCACGCTCACTCCTAGTAATTTGGAACTCACTTGCTACAATAATAGGCTGTAAAAGTCTCTTAAAGGTTGATATTGTTAAAGAGTTAAGCTTCTAATTTGGAGGTATTCTCCCAAATCTGACCCTGGATATTGTTGTAAGGCTGTGGAAGTGTGAGCAACCTCAAATAATCATGTAAGAAAACAAATAGCCAATATAAGCTTTCTAAGGCAGAGGCCACACCTCAAAGATGAAGTCAATAAGAGCATTAAGGCCTAGTCTAGTTTGAAACTCTGCTCCCAGTCCTGCCTGTCTTTCCAAGAGTGTCAGCTATTTGTGTTACGCTGGCAGTGAGTCTTTCCCAGAAGCCGGGAAGACATGCTCACACAAGCTCGACTTCAGCTGCAGCTCAGTGTCTGATCAGTAGCTGCATGGGTTGAGGATCTCAATAGTTCGAGAGCAAAAGGAGATGCAAGAAACAAGTGTTTTCTTGTATCTAAGCCTCCATTGAACTGCCAATGCCCATCTATCCATAGACTTCTTGACGTTTGAGGACATACCAGGCACGACTTCAGTTCCTC
>novel.38283
TTTGAAAGAAACAATACCGGAGCAAGCAAGCATGAAAGCAGGAATACTAGGGAAAGCAAAACGGATAGAAACCTCCTCCCTCCACATGTCAGGCCTCCAGCTGCTTGCTCCCCTGTTagagtaggagagagaaattggggTGATTGTGAAAATCGTGATGAGTAACCGATTAATTCAAAAACTCCCAATTAAGCTTGGTTAGCAAGGTTGCTAAGAAAGTACCAGCAGTGAAGCCTCTTGTAAGAAGCAGGACTTTAAATTCCTTGTTTATACCTTCTGGTCAAGCTTTGAGACCCTTAGATATACAGGACCTAAATGATGGTGATTTGCCCAGAGGAGAACGGGAAACGGgtaaaaataaattggattCTGAAGGAGATTCACCAACAAAGGTTCCAGCTATCTGCATACCTTCCAAACCTCAATTTCGATGGAAATCCCTTTTTAAAACATGgagaaaaaaatcaatcaaacactTATCAAGTAAAGCTTCTGTAAAAAAGATACGCAATATAGTGGGAAAAGGTGGAGACGATGAGCCAGTCCCAAATGTAAACGCTGATATGTACAAGATGAAGGCTTCTTGGATGGTCTTCTCATTCTCTGAACTTCAAAAGGCAACTGACAACTTCAGTCAAGATAATTTGATTGGAAGAGGTGGCTTTGCAGAAGTTTACAAGGGATGTTTAAAAGGAGGACAGCTGGTTGCCGTCAAACGCTTGACCACATTAACTCATGAAGAAAGGATTACTAGCTTTCTTTCCGAGCTTGGTATCATAGCCCATGTGGATCATCCTAATACAGCCAAGTTAATTGGCTATGGAGTAGAACGAGGACTTTACATTGTTTTACAATTGTCTTCGCTCGGGAGTCTAGGGTCTCTTCTTCATGGTTCAAGAGAAATCTTAGAATGGAGATTAAGGTATAAAATTGCTTTGGGAACAGCTGATGGTCTTTTGTATCTTCATGAGGGCTGTCAAAGGCGAATTATTCACAGAGACATCAAAGCTGATAATATATTGCTTACAGAGAACTATGAGGCTCAGATATGTGATTTTGGACTTGCTAAATGGTTGCCAAGACAATGGACTCATCATAACATATCCAAATTTGAAGGCACTTTTGGTTATTTTGCTCCTGAATACTTCATGCATGGGATAGTGGATGAGAAAACTGATGTCTATTCATTTGGGGTGCTGCTTTTGGAGCTTATCACGGGCCGGAAAGCTTTCAatagtgaaagtcaaagcattaTGCTATGGGCGAAACCTTTGCTCGATGAGCATGACCTGAAGAAGCTTGTTGATCCTATGCTTGGTAAAGATTATGATGAAGAGGAGTTGGATTGTATGATCTTGACTGCTGCCTTATGTACACAACAATCTCCAGTGTTACGGCCCCGAATGAATCAGGTTGCTATTCTGCTCAGAGGGGACAATTATTATCCCAAGAAACCGATAGGTACCCAAACACAGACTCTTCGTAGAACATATTCTGAAGAGCTCTTGGATGCTAAAGAGTACAACTCAACGAGGAAACTAAACACCCTGCGACGCCATAGGCAGGTTGCCTTTGCTTCCATAGAATGACAAAAAACCGGAGTGATGATCAGGTACTATAACTTGTAAGTTGTAATAATTGAACTAAAAAGTTTGGTTGGAGGTTCAGAACCAGGAAGCATGTACTCATTACTCAGCCATCAAATTTTAGTTAAATCGGGAAATGATGGCTCGATATTATAGGAAATCTTGATGAttctatcttcttttttttttcattttttatttctttgattgtTGTTTTGTTATTGTTCATGTTCACCTCAGTTACTGAACTGAAAGTGTATATATCAGAGAATTGTGGAATGTGGAGAGAGCATGAAtacaaatttttattaaaaatttaatttctgCTCCCAAATAAAAACTACTTTAATTTCTGCTCCC
>novel.41716
GATAGGGTCATAAAAGTATGATATTACATTTATTAAGCTCttgatattataattaaaatttcattgtTTAAGGGTGTTTTATTTAATATTCTTCCATAGACACGAGTTACTACTAttttatttagttgtttataGGAAAGAGAATTTTGACATCAAAATGGATTCAATTGCTGCTCGGGATTCAAGGAAACGAAACCCCACAAATTGGGATTACTCATATTTGTATCAAGCCCAAAGTTAATGATGTAAGTGAAGCCCATCAAGAGAGACTTGATGTCCAGCAGCCCTAAAAGAAGCAGAGAAACCCCAAAAGAGGAAAACACGTTCATCTTCTCTAGGAAGCTGCTATAGGAAATCTTGACCGATTCTCGCGGGTAACAGATCATCAAACAATAGATGATAGGGATGAAATCAGTTAATTATGGGGGCGAAAAATTTGGATAGGtggttttttttggggggtctaagttt
>novel.38281
aaatttttaacaGAACATCAGTTTCAGActctggaaaaaaaaatgaaggaagaAATAAGTAAACAGCTCTTACAGCATGATAATAAGATAGATGATGAAGCTGATGATGCGGAGCCAGTAGAAGCAGCAATGGATTCGTTGTTGTCGTTGATCACTCCAATGCTGCTTCTCTCCGCTTTCATTGCAGTTTTGGGTTCATTTTCATGTGGTTTTATTTGGCTAACAGGTGGGATATACATCACCGGTGCAAGCTGAGATCATGATGAAACTTGATCTTTCAACTGCCCAGTATTCTCTCTTTGGATCAATGGTTCCTATAGGAGGGGCATTAGGTTCTGTAGTATGTGGCAAGTTAACGGATTATCTAGGTCGTAAACATGTACTGCAACTAACTTCTGTAGTTTACATCTTTGGCTGGTCTGCCATATCAGTAAGCCAGGGTGCAAGGCTGCTCGACTTGGGTAGATTGATGTTGGGTGTTACTTCAGGCATTTCAGGATATGCTATTCCGGTGTATATAGCAGAATTTACTCCCACAGAACTTCGAGGAGGGTTTGTGATTCTCCATGTGTTAATGATAACAGTCGGAGTATCAACAGCATTTCTCATAGGACAAGTCACCTCTTGGCGTACCTTATCTTTGTTTGGTATTATCCCGGGTTTTGTACAGATAGTTGGTTTATTCTTCATTCCAGAATCTCCTAGATGGCTGATGATGATGAGCAAAAACAAGGAGTTCGAAGCATGCTTACAGTGTCTTAGGGGAGATTCTGTCGATATCTCTCAGGAAGCAGCTGATATAAGGAAATCTGCTAGAGCCCTTCATCAAATGAAAAAAGTTGGCATCACACAACTATTTCAAAGGAAATATGCTTATGCACTCACAGTGGGAATCGGTCTTTCAGCACTTCCTGCCCTTGTTGGTTTAAACGGGATCATATTCTATGCCAGTTCTATCTTCGATTCAGCTGGATTTTCAGTAAAACTGGGAACATTGGCACTGGCCTTATTCCAGCTCCCAAGTGTGGCTTTCGGTATAATTTTGATGGATAAATGTGGGAGGCGGCCTCTTATTATGGTTAGTATAGTGAACTATATATCAAATTGTATTGCTTGATCATTAAGATCGTGTGCTCATGACTTGCAGGTTTCAGCAGCCGGTCTTTGCTTAGGCTGTTCACTGACAGGGCTCGCATTTCTGTTTGAGGACCGTCACTTTCTGAGTGATTTCAGTCCTTACATTGCGCTTATTGGCATACTGATCTATGTTGCTTTATATCCAATAGGTATAGGTGGAGGATCTGCTATAATTATTTCCGAGATATTTCCCCTGAACATAAAATGGTCAGCAGGCAGTATTGCTGCTGTAGTAACAAACCTATCATCATGGATCGTTTCATATGCTTTTAACTTTTCTATGGAATGGAGTTCATCAGGTAAAATGTTCCATcttcttttcatttttactcACAAATCATTTTTTACCTtacaatgttcacttaataaaATCATCTGCATTGTCTTAGGGACATTTTTCGTGTTAGCGGGTGTTTGTGTGTTTACACTGATATTTGTGGCGAAGCTGGTGCCAGAGACAAAGGGAAGGACTCTTGAAGAAGTTCATATGTCAATGAGTGATGTTTGGCAATGATGTAACATGTACTTTTATTAAGCTAAAGTTCAATTACTTTCATCACCAAGTATAGTTCAaatttatttgtaaaaaaagaaagaaaagaaaagaattgaacTTAGAAAGATTGATGATGAATTATGCTCTACCTATGTTCGTTTTAAGTTTGTTATGAAGGAAAAAAACTCATCATCCCGACATCTG
>novel.30269
GTGAAAGACAAAAGGTAAAGTTGATCCActctcaaaaatcaaaatcagtccatcaaatttctctctcttctttctctctcctctttatctGCACAACTCAGTTTTCTTCAGAACACAATTACTCTTACAGGGGTAGCTGCCACGTTTTTTTCCTccaatttcattatttttctcttttttaataCTCAATTATTTTCATGGCTGCTGCTCTTTTTCCCTCCTTCTTTCTTTGTTCTTGATTttcaatttctgggtttttctgCTAAATTTCCAATTACCCTAATCATAATCAGTAGCAATTCAAAATACCCAGAAAAAATTTCATGGTAGAAACCCCAATAACACCTAAAACTCCCAGCTTTTTCAGTTTTTAGAGAGAAGAAGAagcgaagagagagaaaaggaggcGGAGATGGGCAATTCATTTGGTTGCTCCGCCTCCGGTGAGCGGCTTGTGTCGGCTGCAAGAGATGGTGATTTAGTTGAAGCTAAGATGCTTCTAGAATGCAACCCTTGTCTTGCTAAATACTCTACTTTTGGTGGTCTCAATTCTCCTCTTCATTTTGCTGCTGCTAAGGGTCATAATGAGATTGTGACATTGTTGCTTGAGAATGGGGCTGATGTCAATTCCAGAAATTATTGTGGACAGACGGCGTTGATGCAAGCGTGTAGATATGGGCACTGGGAGGTTGTGCAAACTCTTCTGCTGTTCAGATGCAATGTTACTAGAGCAGATTACCTCAGTGGTAGAACTGCTCTTCATTTTGCAGCTGTTAATGGCCACGTGAGATGCATAAGGCTGTTGTTTGCTGATTTTGTCCCAAGTGCACCGTTAGATTCTTTGAGTGATTTAAGtgctgagggtggtgaaggttccAATGGGAAAAACAGTGCTCTGGCGAAGTTTGTTAATAAGCCAGCTGATGGTGGTATTACAGCCCTTCACATGGCTGCATTGAATGGGTATTTTGACTGCATGCAGCTTCTCCTTGATCTTCAAGCAAATGTGTCAGTTGTGACGTTTCATTATGGCACTTCCATGGACTTAATAGGAGCTGGAAGTACACCTTTGCATTATGCTGCTTGTGGGGGAAATCTGAAATGCTGTCAGATTCTTCTTGCAAGAGGTGCCAGTCGCTTGACTTTGAACTGCAATGGATGGCTTCCAGTTGATGTTGCAAAAATGTGGGGACGTCTTTGGCTCGAACCTTTACTTGCACCAAGTTCTGATTCTATAATTCCAGTATTTCCTCCTTCAAACTACCTATCTTTGCCTCTAATGAGTGTACTCAACATAGCAAGGTAACCTCCAATATTTTATGCCGCTACTTTGGCTGTAGTTCATATGAGTGGGCTTGATAAGAAAGCCTATTGCTATTGTTGTGAGTTTGTGACTTGCTAATGTCAGCTGAAAGACACGAAGTATTAGTGGAGGTAATGGAACAGTATTTGATTTATCAACTCAATGGAAGATGTAAGCTGAAGGCTGACATGATGTGACCCACCCCTATTGCTCCGCCATATGGAAATAAGTTGTgcaaaattatctttttatatagTAGTTACATTATGATTTATTAAGATTACCCTTTTAAATAGTAATGGGGAAGGTTAGAGGGGCTCTGTAATTATATTGATAAAGGGTTTTGAATCCCaaaattttgatgtttttaGGACTTTGTGACTTTTTATTCTAGACCGGAATTATATCCTTCGTGTTTTTTTGATCTTCACTGGAAAGATGTGGACTTTATAGTTGGGAAAATcatgttgaattatatttgCTCTTTGACATCTCTTTCTTATAGCCCGTTTCTGTGGGATGGTAACAAATCTCCTTATGAAACTCCTTTGTCTCATCTCATGTACAAACTATCATGTTGGAAATGTTTTTAGCAGCTACTATAAATAGGCATGCTGTTAGTTTCTGAAATGCCGTTTCTATTCAAGTGCTCTTCTAAATGTTAAACAAGGAAATATATTCCCTTGTATGCTTGGTCACAGTAAAGATTAATTTCGAGGATAGTTGCTTAAGAATTTTCTTAAAGTCAATTTGATGGTTTGTTTTTCCCCTTTGGTACAGTGGAAATGCTTACATGAATTGAGCTagccaatatttttttttcttacgaATTGGTTACAGTCTGGACTGAGACTAACTGGAGTTATTTTTGTGATGATTCTCAGAGAAAATGGGTTGCAGGCTTCAGTATCCTCCTTTGATGAGTCAGATACCTGTGCTGTATGCTTGGAGAGAGCATGTAGTGTAGCCGCGGAAGGTTGTGGACACCAACTTTGTGTCAAATGTGCACTCTATCTTTGCTCCACATGTAACATTTCTTCCGAGGTGGTTGGACCACCAGGGTCCATTCCCTGCCCACTTTGCAGACATGGGATTGTCTCCTTTGTTAAACTTCCGGGTTCtctagaaaaagaaattaaacttCCTCTCTCTCTTGGCTTCTGCACACCGTGTATGCTTCATCCTCGTGATTCTGATCGATCAACAGCCACTTCTTCACCAGACATTCGGAAGAATCGGGTGGCTTCAGTTTCTTCAGATATGTTTTGCCCTGTCTCTTGCAGTCCATTCCCCTCAGCTGCGATCCCCCTGTGCCATTGCAACGAGGGTCCATGTCCATCTTTTCAACCCCGAGATATGGAGAGAGCAGTTGAGTCTCCCCGTCATTCACAAGGAGCAGTCGACTCAGATAAAATGGAAGGTCCTAGATTGGAAAGAACAAGCTGTTCGAGCATGTTCTGGGGGAGGAGGAGTTGCAGCAGAGAACATCAGTGCAATTCTGAGATTAATGCTTAGTACAAAATTAGACATTCATTGTGTGCTTCTGAGTCTTTGACCTTTTATTCAGTCAGCTGCCTGCTGATATATTTAGAAACCATGTCGGGGGGTGTTTATTCGATAGAattagggtaaaaaaaaaaatggtgtcgCAAAGCGCAAGGTTTCAGATTTCTGCTGTAGTGTTTAGGGGTTTCGAAATTAGGGGTCTGTAAATTTTGATGTCTAAAGAATTGTTTTTGTTGGGTTTGCTCCCTTCTTCCTTTTTAGCCCACTTGTACACAGGTTCACACGTTGATTGTTTAAACATGAAGATTGATCTGTAAGATAGAACTTGTGCCGAAAA
>novel.44615
GACAACCACCATTTCCAAAGAGTGGAACACAATCGAGATTAGAAACAAGTGAGAGAAATTAGCCATGGCTTCTTTGGTCAACAACGCTTACGCTGCGCTTAGCACTTCCAAATTGGAGCTTCGTGAAGTTAACAGCCTCACCAATTTCCGAGTTGGCCTTCCATCATCGCTCAGTTGCAAGAATTTCAGGAAGGTTTCTTCTTCTCCAATCACCTGTAAAGCTGTTTCTGTTGCGcctcaatccaccattgaaggcCTTAACATTGCTGAAGATGTTTCTCAGCTAATTGGAAAAACTCCAATGGTGTATCTCAACAATGTATCAAATGGATCAGTTGCAAACATTGCTGCTAAGCTTGAGAGCATGGAACCCTGCTGCAGTGTGAAGGACAGGTTTTTTCCCCCAAATAAAATTTGTACATTACTTTGCTAAAGGATTGGTTACAGTATGATTGATGATGCTGAGCAGAAAGGAGTTATCACAGCTGGAAAGACTACTCTGGTGGAGCCTACGAGTGGGAATACAGGAATAGGACTTGCATTTATAGCTGCTGCAAGAGGATACAAGATTATCTTGACAATGCCATCATCCATGAGTATGGAAAGGAGAGTTATCTTGAAAGCCTTCGGAGCTGAGTTGGTCTTGACTGATCCAGCTAAGGGTATGAAGGGTGCAGTTGAGAAGGCTGAAGAGATTTTGAAGAATACTCCTGATTCCTACATGCTTCAGCAGTTTGACAATCCTGCAAATCCCAAGATACATTATGAGACAACAGGTCCGGAGATCTGGGAAGACACTAAAGGTAAAGTGGACATTTTTGTTGCGGGCATTGGAACTGGAGGTACAATTTCTGGAGTTGGGCGGTACCTCAAAGAACGCAAGCCTGGTGTCCAGgtCATTGGTATAGAACCTACAGAAAGCAACATACTTTCGGGTGGCAAGCCAGGTCCGCACAAGATTCAAGGACTTGGAGCTGGTTTTGTTCCCAGCAATTTAGATTTGGGTGTGATGGATGAAGTTATAGAGGTATCCAGTGAAGAAGCTATTGAAACTGCAAAGCAATTAGCAATGAAAGAAGGCTTGCTGGTTGGCATTTCCTCTGGAGCGGCAGCAGCTGCTGCAGTCAAGGTTGGTAAAAGACCTGAAAATGCAGGAAAACTTATAGCTGTTGTGTTTCCAAGTTTTGGTGAGCGATACCTGTCATCCATTTTGTTCCAGTCTATTCGTGAAGAGTGTGAAAACATGAAGCCAGAGTAATGAGGAGTCATTTCTTAATTGAAATTGCAGCCTATTGTTAGAATGTTCGCTTAATTTCCAGGTTCTAGCCTCGTGCTTGCTTGTTGCATTCTTTTGATCCAATTGGATATTTGGAACCCAGAATGGTCTgtgttttctctttttattaGTTGACATACAATGAGTAATAAAAGTATGTAAATCAGAACAGCAGATGATGGTTTAATTTCAAAAGCCAACAATTTTTTTCTAATACCCTATGTATGCTCTTTTTACCCCTCTTATTTTGCCTCGTACTGGTTGCCCTTAA
>novel.22503
ATTATTTACTTACCTAAGTTAAATGTAACTTATTTTAGCTTTTTTATAGTGTCGTGTTTTACATATTTcttctaaaaaaaaacacagcCCATGACCCAACACGGACAATAACGTATCAATATATCGTATCGTATTGTGCTTTTGTTCCTGTTAACTTGTGTTATGTTGTGTCATAAACTAATCCAATCCAATGACATCTATAGTCATAATCCTCTCCAAAGCACGACAAGTGTAATAGTGTATCAAAGCCCCTAATCCCACGGCTAAGTATCAACCCTTAATTTATggccgtcaaaaaaaaaaaaatataatatgaagCCTTAAAATGATATTACCCTGAATCTTCTAAAATGTTGACCAGTAAAAATCATCAAAGACTCCTCCTAGTCAAATACAATCTCCATTACCAACCACTCTTTCTGTAAACAACTCTAAGTCCTCTGCTTCCCAAACCCCCTACTCTATACAACCGCTCTCTTTTCCCCTcaccaccatgaaccaccacaacaaccaccaccattaccgccaccaccaccaacaacagcaccaccaccaccctcaacTCATCGACTCATCCTCCTCCCCTCGCTACCTCCCCcaccttcctcctcctcctcctccgccGTCTTTCCCCGACGACCATCCTCATCTCTTTCCTCCTCCGCCGCAGCGCcaccttcctcctcctcctccaccccaccaccatcatcatcatcatcctctctCTCCTCGCCTCCTTCACCATCCTCCTCCACCCCCACCACCTTCTCACCATTCCCCATTGAAACCCCCTTCAATTTCATCAACTCCCCTCCTCACCAACACCACCATAACCCCCATCAACAGCCTCATCCTCATCATCGTCGTATTCTGGAAGACGACCCTCGAGATGGGTTTCGATCTCCGACTCGGGTAATCCCTCCTagtcattatcatcatcataatcataatcatcatagtattcatgatgttgatgttgatgttgatcATCAGCTTCGATTTCGGTTATCTCAactccctccgccgccgccgccttCTAGGGTTTCGCCGATGTCTCCTGTTGCGCGTCGTTCTCCTACTCAATTTGCTCAGTTTGATAGGGTTAGGCGTGAGATTGAAAGTCCTCCTAGGTTTAGGGAGGAATTGGGTTTAGATTCTCGTGTTAGGGTTCATCATTCTGATGGGGTTGAGTATCAATTGAGGCGGGATCGGGGTGATGAGCGTAgggttttgggggtttttgataGATTGGAAGGGGATTTTGGTCGTGATCGTGAGTTTGAGCATCATGAAAAGTATTATCCTGAGATGATGCCGGTGAGGAAGGAGATTGAGTTGAATTCGGGGAGTAGTGATTGTCGTCGAGGGTCGTTGAATGATGAGGGATTGATGAGGGGTGGTAGGGATGATGTTGTGTTGGAGGAGAATGTGAATATGAGGCGGGGTAGTGGCGGTGGCGGTGGTGGTTCGAGGGAAGTGTCTCGGTCTCCCATCAAGTTTCGGATTGGAGGGGTTGAGGTTGATGATGAGGGAAGTAATAGAGGGAGGAAGGAAGAGGTTCAAGAGTATAGTAATCGCGGTACTCCTAAGAAGAATGTGCAGAAGAAGAGTGCATTTCTTAGGATACAACCAGGGAAACCACAGCAGCAACATAGTAGTAGTTTTAGGAATAGGTttgataataatactaataGAACTCCTAGTCCACACAAAGGAAAAGAGTCGAATTCGGAGTCTTTAGATTCAAGGGTAAGTGAAGAGAGAGTGAGAAACCCTGTCGAACTTGATgtgtcttttaaatcaaatgctTTAGTGGCCAAGCCGATCATGGCTGCCCCTTCTTGTTCTGGGGTAGATTGTAATGTGAATAACTCATTGAATGATTTAGGTGTTAGAACAGATGGTGATAGTCTGCCAAAAGTAGAGAGTCTTACTGACAATTCTTCTGTATCTAAAAGGGAAGAGAAACATATTAAGAATAGGGTTAGAGTGTCTCCTATCATGAAGAGACTTGGCAATCCAAATAATGTAGAGGTACGCAGTAATCGTTCAGAATCGTCTTCTGGAGGGTCTAGTAGCATGTCTGGAGGTATTACTTGTAAGGCAGATTCGAAAGGTGAGGTTTTGGGTAAGGTTAATAAGAAAGCTGGATTAGATAATGTATCTTTGCCTGTTAGGAAGAAGAGGAAAGCCAATAGCCCTCTTTCCCGCCTATCTAGATCAGTGTCCACAAAGACAGATAGTGGGCTTGTAAATGTGAACTGTTCAGCCAATCATCCATCTGATGGCTCTATGCCTTCTGATGTCTCTGTAAAGAATTTAGAGATGAAGTCTTCTTGTGGCGCCGATGTTATTGATTCAACTCAGAACATATTAGTGGATATGGGCAAATTTGATGTCAGTAAATCCTCTACTGCTTTAGATCAAGGGGAAGTTCTAGGTCATCCTGTTTCTGAAGTGTCTGATTCTTCTAAGAGAATGAGGGAGATTGGAATGTCTGAATATCTTCCTGATTCACCAGGATCACTGAGGACTGGATTTTCTGATGGTCATGGAAACATGGAGGGTATGTTACAAGATGAGCAGAAAATCTCTAATCCCTATGAGGATGTGACAAAACCTGTGGAGAAATTTAGTTCGGACGTATATATTGAAAAGGATAGTGTCAAGGATCAGGATATGGCTCCTGTATTGGTCGGCAATCATGGTTCTGAGGAAGGTTCCTCTGAGCTAGCGTTACGTGTTGGAGACAATGTGGATAGTAATGACAATTGTCATGGAAATGTGGATACATTGGATTTTGTAGAAAACATGAGTTCTATCTCAATTCCAGCTGATGtctcaaacaaagaaaatatagtGGATTTATCATGCCCATTGACTGATGCTGTTAAGTCTTGTGAAAAACAGGTCTTTTCTTCACCTGAAAATGCTACTATTGGACTATCATTAGGGAGTTTGTATTCTGATAGAAATTATGAGCCAGAATCAAGGTATTCTGAGGATTATGAAAAGTTGGAAAGTATCTCAATTGATGTCTGTAATGACAAAAGAACCTCCCTCAGTTACGATGATTATGTTACCATTAGTTTAGAACATGTAAAAAACAGTGCTCCTGATGTCAGGGATACAAATGACATTCAGGAGCAACAATGTCAAGGTTCGGAGACCATGTTAGTCAATGATGATACCACATTAGAAAAAGAAGACAATTCAAAGACTTGTGTTGATGCAGGTGGTGTATTGGCTGTTCCTGTTAAAAAGGATAGCTCTCAATTCAACAGAAAGAGAAAATCCAAAACTGAGCCAGACTCTTTAGATTCGAGAAAATCTGAATCGTGTCAACTGGTTGTGAGCTTAAGCCTTCCTATTGAAAATGCAACCCTTCCTGTAGAGAAACATAGCTCTGCAGTTTCAGGGTCATCATGTGTCGAATCAGATGTTTCACATGGAAATGAAATTGCTGGAAGTTGTGTAAAGGGTATGAATTCCATGAATCACCCTCCTGATTTAGTTCTAATTGAGCATTCTTCTAGTTTTGGTAAGAAAAGGAAAGTATATCCATTGGAATCAGTTCTCTCTGATGCACCAGAGTCTGAGAGTTCTGATTTACCTGTGTCTGGAAAATCGTTGACACCTGTAGCTGATGAGCCCTCCGCCAATAATTCACCACAATTTTCAGAGAGATCTGAACTACAAAAGTCTGTAATTACTGGGAAAGATGCAGTTGACAGAGCAGCCAGCAATTTGTGTGCAGAAACATTGTGTGCAGAAACATGTAGCTTAGCTGACAACTCAATCTCCGACTTCCTGTGCACAGATTCATGTTTATCTATCACAGGTAGTACCCCACTAGTAGAGCAGTCTAATTTGCCTGAATCCGGGTGTCATCAGAAGGTAGATGAGAATTTGATGACGGCTGGATCCAATGATGGAAATGGGCTCATTGCGTTAGCAACAaatgagagagagagtaatTTGCAGTGCTTGCCTGTTGATCATACCAGGGATGCAGATCAAGGATCTCTGGCAATGAATTTGGATTGTGATGCTGATATTGCTCTAAATTCTAATCCATCCTCTTTGTCTGGTTGTTTGCAGTCACGTGCTGAATCTACTCATGGTGGAGTTACTTCTAACTTTGATGTGTTGGATACACCATCCTATTCGGGCCTAACTGAGGCTTGCTCTCTTCTTCCTTCATCCTCGGATACATCAATTGCCAGTCCAGTGATTCATGTGACCTCAGGTGAGAAGCTGTGTAAGGATGACAATAAATCAAGTAAACCTTTTACAAAGCAGAGCTCGATTACCTCCCAGGCCAATCTACTTCCTGAAAGTCTTAAGAAAAGCTCGAAGCTAGGTATATCAGCAACATCAGGTGTTCAGCCATATGCTCAGAAGGGTGTATCGATGTCATCAAAGCAGGGAAAGACTACAATATCCAGCTCAAATTTCATGATCAGACAGAGGAAGAATGTGCTAAATCGTTCCGAAGCAAGTCCTTCCACCAGCCATCTTTCAGCCGTGATTAATCCCTCCAAATCACAGACTTTTCCTGTAAAACCTCGTACATGGCATCGAACAAGTAACTTAACATCTAACATACCTGTGAAAAAGCCATCCATGGGAATTCCTCCACCACCCAGGGCACTGTCTGGTAAAGCCGTGAAGGTTCAGGACACTTCTTACATACGAAAAGGAAACAGTCTTGTAAGAAATCCTGTTTCTGGTGCAGCCACTTCAGGTTCTCTTGCTGTTGGTGCACCCATTGATCGGCCAAGGCCAAATAAGACAGACAAGATCAGGAAGACTGTGGGCTCTGTGATGATTGAGTCTACTGGGTTACCTGATGGCCTTGTGAAAGGAGGGCGAAATGCCCCCATTGATATGCCAAAGACGCCTCCATTACCCTGCAGTAGTAAGACATCAGATAATGATGCTGTATACTCCGGACAATGCACATCCTCCTTACATGTGGATCACTCTGAAGGAACTGACAATGAAGAGGCACTTAAATCTCCTGATGTTCCATTGAATTCCTTTATGGATCCTGAAACTGCTGTGAACATAAATTTGGAGGATCCTGTTATTTTGAGTGATGGAGATTTGCTTGGATCGAATTCAGAGAAGATGATATACATTAAGCACAAATCAAATCAATTGATTGCTGCTTTAAAGTCCTCACAATCATCTTTGCTGAACATTGACAAGGGCACAGCTACATCTTCCGATATCAATTACTTCAAGAGAAGAAAAAACCAACTCCTTAGAGCTTCCTCTGATGGTAATATTCAGCAAATGGCTGTGGTAAATACAGATAATTCCAAGTCACTTTCTCAAAGGGCTTTTCATGCTTCCTCTGGCAGAAGTTTTACTAAAAGACTATCAAATAAAGTTAAATCTACAAAATTTTCGCTGGTTTGGAAGTTGGATGAGTCCAAGTCCTGTGGTAAAGGTGTTGATTCAATGAGATCGAGGAGACTGCTGTCCCACTTGTTACCTTGGAAAAGAGCTACTTATTGGAGTCGAAAACTGCTTTCTTCAAAAAAGAGGGGTGCTGTGTATGTAAGGTCGAGTCGTGGTTTTTCTTTAAGAAGATCAAAGGTCATAAGTCTTTCTGGAACTAGTTTAAAATGGTCAAAGTCCATGGAAAAGCGTTCAAAGAAGGTTGGAGAGGAAGCTgctaaggcagttgctgcaatGAATTCTGTACAAAAATTTGGATCCTCAAGAACTAGTTCTAAAGCAGGCGAACGAATATTTCGTATTGGCGTTTTTCGATACCGTATGGATCCTTCAAGGAGGACACTTCAAAGGATTTCAGATGAGGAAGCATCTGACTTTACTGCTTCAAAGACAGAAAAGGATGTCAGAAAAACTTATGTGCCAAAGAGGCTAATGATTGGAAGTGATGAGTATGTTCGGATTGGCAATGGCAACCAGCTTGTTAGAGACCCAAAGAGGCGCACTCGCATTTTGGCTAGTGAAAAAGTTCGATGGAGTTTGCACACTGCTAGGATGCGATTAGCCAAAAAACGTAAATTCTGCCAGTTTTTCACTAGATTTGGTAAATGCAACAAGGGTGAAggaaaatgttcatttatacaCGATCCATCCAAAATTGCAGTCTGCACCAAATTTTTGAAGGGTTTATGTGCCGAATCGGATTGCAAATTGACTCATAAGGTTATTCCAGAAAGAATGCCCGATTGTTCATTTTTCCTGCAAGGTTTATGCTCCAATGAAAAGTGTCCTTATCGTCATGTCAATGTGAATCCAAAAGCCTCTATATGTGAGAGCTTCCTCAGGGGCTATTGTGCTGAAGGGAATGAGTGCCGGAAGAAGCATAGTTACATCTGCCCCAAATTTGAAGCCTCCGGTAGCTGCCCTCAAGGATCAAAATGCAAACTTTACCATCCAAAGATAGGAAAGACTAAAAAACGGAAAGGTCAGAGGGATCAGAAGAATGCTAAGGGACGTTATTTTGGTTCTGATCTCTCAGTGGTTGTAGATCCTGAGACGAAACCCATTATGCTGAAAAATCATGCTGAACCCAACAAAGTCAGTAGTGTTTCCTTTCAAGGAGACTTGGGTGATTTTGTCAGCCTTGATGTTAGTGATGATGAAGCGCAAGAGGATGAACTGACGAGTGAGCATACCTTCTTATCTGAGGACGGCCCTCAGAATTCTCAGTTGGATGATTTTGATGAACTGATAAAGCCTCTTCGCTTACTGGGTAGGCTTTAGGCAAATCCTAGATTTTATTAGGCAAATCCTTAAACACGCCCCACTGCAGTCATGGGAAGGACAAGGAATATCATGGAGATGCAGTCATCTGtaaatgtcttgtttatttgcatttcctccttcttttccttttttcttggGGTGTTCATTGGGACAGGAGGGATTATGTAGtatactttcttttttttcttttttatttggcaATATACCGCCTTGTAAAGTTGTAGAGATTATACTATAACATTTGTACTTTATGTAATGATCAATGAATTAGTGAGTTTTACAAAAGGGAAAAGTTTTCCAACAATTTGAGAACTTCCtgttgggtttggttttgaattTGTGTTGCTACAAGGCTGGAGGATCATT
>novel.15868
AAACGGTCATCTAAAATTTTGAACGCCTTTCTCTATCCTATCCAACTCCCCCACACAGCTCCAATCGTCCATCTTCCAAGAACaaccaaaatccccaaatttCTTATCTCAATTTCAATTTTCCTTCACTTTCTTCCATTACCCACATTCAATTCAATAGAACTACAACGAATCGCGACAAAAGTACCAAACCCTAAttcaattttagggtttttttccaTCTCAATTTCCCCCAAATTCAAATCTTTTATTAGGGTTTCAGTAGAAACTTCAGTCATGTTTTCACAATAATGGAGAATGCGATTCTATTAGACGAATTATGGAAAGCGAGAGTCAAGACCCGAATAGTGGAAGTGCTGGAAATTTCAATGTCATTCATACTGTTCAAGCGCATAGAGACCTTGAATCTAATTGGGCCGTCGATCTTGCAAAAAACCTTGAAGATTATCTTTTGAAGATTTGTTCTGGTGAAATATCTGGAGGAGATGATGCCCATTTCTCCGTTAATTTTGCTGAAGCTGCTTTGTTGCTTCAAGGTTCGATACAAGTGTATAGTCGTAAAGTTGAGTACCTTTACAACTTGGTATTGCATGCTTTGGAGTTTGTTTCTCAAACAAGCGTGATTGGAATGATGGTTGGTGTGGCTGCTGCTTGCGGCTTGATGGGGGAGCACGGAATGATGGCTCCTTGTGATATTGATGTGGCTGCTATTTGTTGGTGTGTTGGTGGCTGGGTATTGAGGTGAGGCAAGAGATATGGGCAGCGAGGTATGATGAGGAAGGGTGTGCGCTGGTGTTATTGTTAGTGGCGCCAGGAGGTAGAGACGGAGTGTGGTGGTGCGGTGATGGTGTGTGAAAGTGCGACAAGGAAACGTGAAGGAGGgcttgtgttagttttagggaTACGTGAGCGTGGATTTGGGGGTGTTTTGAGGTGGGTTGGGGTGTTGTGGTGGTGGGTCAAAATGGTGCGGTGGTGATGAAGGTGGCATTGCTGGTGGGgcatggaaaataaaaaggaaaataagctTTCAACAGGTCACATGACCGGCTCGTGGGTGGTCGGTGAAATTAGTCAATTGTGGAAGTCCGGTGAACAATAgtcttttacaacatttt
>novel.44612
AGGTTACAGAGTGTAACTTTCAAAAGAAAGGAGCACAACTTGGAAAAGTCAATACTAAAGGGTTATAGTGTAGAATTTCAGAAATAATATAAGTATAGCATGTTCCCTCTTATATTTTCAGCATTCTGAAGATTATTATCAAACACAAAATATTAGAGATTTTTCAGGTGTATATCTTCAATTAGTTCCAAACTTGTCGAATTTCCATGCATAGTCAATTAATATCTGTGTCATTTTGCATGTTGGTCAAATGTAACTGTACAAATTTCTTGCCAAGTGTTTGATTAAATACATCATGCATTGCTTCATTtaatcaaaaaacaaataaaattgttttATGGGTTTTTGATATAAGGGATTTCATGCATGTTTTTGAAGTCCAATCTTTAGTTTGGTGTACATGTTCGTCATACAATAATGCTAAAGAAGATTGGTTTTGCCACCACCTCACACTCATGTCATGGCGTTGTTGTGTCTACCTCGACTACCGTCTAAGATGACAAGTGCAACACATGCGTCCCGCGACTAGGCTTCAAATTAAATAAACGACGAACCAAAGAACTACTGAAGAACACGTAAAGCATGCAAACAACAATGGCTCTAAGTTTGTACACTCTCCCACAAGTGAGCACTCTCAATGTCAAAGCTTCGAAATTCTGCATGACCTTTACTCTCGACCACTCCTCTCCTAAGGGAGTCGAAAGTCTAAAGAAGCCTTATAGCCCAGGACGCGAGATGGTTATTAATCAAGTAGCACATTCTATGGCACCCGAAAAgattgagatcttcaaatcgtTGGAAAATTGGGCAGAAGAGAGTCTTTTGATGTATTTAAAACCTGTTGAAAAATGTTGGCAGCCTCAGGATTTTCTACCTGATGCAACTTCACAGGGTTTTTACGATCAAACCAAAGAGCTGCAGGAGAGAGCCAATGAGATTCCAGATGATTTCTTTGTTGTTTTGGCAGGACATATGATTACAGAAGATGCTCTTCCAACTTACCAGACAATGCTTAATACATCGGATGGAGTCAGAGATGAAACCGGTTCTAGTCCGACTTCATGGGCAACTTGGACTAGAGCTTGGACTGCTGAAGAAAACAGACATGGTGATCTTCTTAACAAATATCTGTATCTCTCTGGTCGTGTTGATATGAGAGCCATCGAGAAAACGATCCAGTATTTGATTGGGTCAGGAATGGATCCGAAAACAGAGAACAATCCATATTTGGGATTCATATACACGTCGTTTCAAGAAAGGGAAACATTCATTTCACATGGCAATGCAGCAAGGCTTGCCAAACAGCATGGTGATCTGAAACTAGCACAAATTTGTGGCATAATTGCTGCAGATGAGAAACGCCACGAAAATGCTTACAGCAAAATAGTGCAGAAACTGTTTGAAATCGATCCTGACACAACCATCCTTGCTTTTGCTGATATGATGAGGAAGAAGATCTCTATGCCGGCCCATTTCATGTATGATGGCAGCGACTGCAATTTGTTTGATCActttgctgctgttgctgctcGGCTTGGAGTTTACAGTGCCAAGGACTATGCTGATGTTATGCAGTATTTTGTGGGCTATTGGCAAGTTGAGAAGCTTATTGGTCTTTCGTCTGAAGGGCGTAAGGCTCAGGAATATGTATGTAGTTTACCTCAAAGAATTAGAGTTATAGACCATAGGGCTCGAGAGAGGGCAAAACAAGcatcttattttccttttagtTGGGTCCATGGAAGAGAAGTTGAGCTTTGAGTTCTGGATTCTAAGgtctaaaaaaaaactaacaaaaatactCGTTGGTCGTTTGGTTGCACTTGGGAAGTTACAGTCTTCCCTTGTATTTGCAATCCTGATGTATTTGCAAGTTCTATGTATTTTCACTTTCTTTGAATTGACTAATATTGTTAG
>novel.26849
TATTCCAAAACtgaatacaaaataaaaaaccttTCTAACTACCTCCTTCCTTCGTTCCCAAAACCTTTCTAACCACCTCCTTCCTTCGTTCCCAGCAGCAGCATAAGGCACGAATTCGAGCAAAAATTCGAAGGTAATTAAGCTACCTCCTTCATTCATTCCCAGCAGCAGCATAAGAAGAATTTTCGAGCAACGATTCGAAGGTAAGCTGCCTCCTTCATTCGTTCCCAGCAGCAGCATAAGCGTGAGGTCTACATTCGTTCCCAGCATAAGAAGAATTTTCGAGCAAATTCAAAGGTGTAAAACCTCTTTCTAGCTACCTCCTTCATTCGTTCCCAGCAGAAAATTCGAGCAAATTTTCGAGCATAAACGCACAGGGATTTTTTCTTCTCAGCTTGATGTTGATGATTTAAGAGATAGCTATTTTCTCTGCCCAAGTTCTATCGTATTGCTGGGAGCACCGATCAGCCTGCTGTTTCTGGAAGTTTGCACTGTTTTACATGCCAGTTGATCTTACAGAAGCACTTAAGAGAATTTATCATGGTTCTCACCCATAGTATATATGTCTCATCGTTGTCACAAATATGATTGAACAATTCATCAATTTTGTGGTTCGACCTCCCAGGGCCGTGTATGATCCAGATCAGTACTTATGGGAGAAGGATTTTACACTTGCTGGCAGAGCGTACAAAAGGGAAGATTTAGAGCTTCAAAATGGAAGAGGCCAGACCTTGAAGTGTAGTCATTATGTCCCATCTCTTCTCCCAGAAGATTCTCCTCTTCCGTGTGTTGTATACTGTCATGGAAACAGTGGATGTCGGGCAGATGCAAATGAGGCTGCTGTAATACTTCTTCCAGCAAATATCACAGTCTTCACCCTGGACTTCTCTGGATCAGGCTTATCTGATGGTAATTATGTTAGCCTGGGATGGCATGAGAAAGACGATCTCAGAGTTGTCGTCTCTTATTTAAGAAGTACCAAGCGCGTGTCGCAAATAGGTCTTTGGGGACGATCTATGGGTGCCATTACAAGCCTTCTTTATGGATCAGAGGACCCTTCAATCTCTGGGATGGTTTTAGATAGCGTTTTCTCTAATTTATTTGATCTTATGAAGGAACTTGTTGATGTATACAAGATTCGGCTCCCAAAATTCACTGTGAAGATGGCTGTGCAGTACATGCGGCGGGTGATTAAGAGGAGGGCAAAGTTTGATATCAAGGACCTCAATTCCTTGCAGGTTGCAAGCCAAACATTCATTCCTGTCTTATTTGGACATGCTAATGGGGATAAATTTATTCAACCACACCACTCTGATGTTATCTTTAAATTGGTGATAAAAACATCATAAAATTTGATGGTGATCATAACTCTTCTCGGCCACAGTTCTACTATGACTCAGTTTCCATATTCTTCTATAATGCCCTACATCCTCCACAAGTTTCATCTGTTTGGTCCAATAAGATTCAGGAATATCATAGTCTGAAGGATCTGAGAGTTGATGCTGGTATGGATGAGAAGCTGCTGTATGAGATAATATCTAATCTTCATATTGCGGGTACTGATGCTGCAAGCTCATCTTCTGCTCCGCCCAGCTTTTCAACTGCTAAATCTGTCGGAGATTTTCTCTCTGAAATCGTACCAGTTTTGGGCACAAGTGACATGATATCTAATGAAGACATATGTGCTGCTGATGGGTATTTCCAGGATAAAATAAGTGGATCATTTGAAGAATGCTGCTCGCATGCTAGCTCTAACAAGGAGAGTTTAGGAAGATGTTCATCTTTAGAAGGCTATGATTACATAGAGTATGCTGATCCAAGTAACAGCCATCAGATGAGCCCCAATGTGTCGAGTACCTGCACAGCACAAGACGTAGGCAGATCGCCCAAAGACAATGAGAGAAAGGTCCCTCTAGGGAAGTCGGAAAAATTTGGGACCTTGAGTCAACTTTTGCGCTTTTGCATCCTAAAGAGAGCTAATCATCGTAACTCCTTTTCATGAGTGTACATGCTAACACGAATTGAAATTTGTTCTATTGTACTACAAATGATCTTTCTAACTGCAGAATTATTTATGTACTATGACGAGTCTAACAACAAAAAAGTTAACACGATAGTTAGAAGTTTTATGTTTAGAAAAGATTATTTATGTATTATTCACTAATCATTCTTGTGGATTGGATTAGCAAAACTATCCAATTTCGTTGATCTGATCCAATGGTGGTGCATTGATTCGAACTAGAAGTCATGAACCTGGTCTAGATGTCTAGTTAGTTTCAGATaattcaaattattatttttgggaataaatgTCTTGCCAAATTAAGTACA
>novel.22508
aaaagggggtaccttcaacccttcttaaagtgtgttactccagaaaagagacgagagatactagacgatcttcactctggttactgtgcttctcatataggcggtaggacgcttgctcaacgggcaaggcggcagggctacttttggcctactttagaagcagatgcaatggagatggtgaaaaaatgtgacaagtgccaaaggtttggcaagctaattcaccgtccagctactgacctcactaccattcatagcccactaccgtttgctaagtggggcatggatattctgggtccatatacgcctgctacaggcggaaggaggtacatacttgttgccgtcgactacttcactaaatgggtagaggcggaggctgtaaagggaatcaagacgaaggatgtaatttcattcatttggaaaaatgtcatcactcggttcggggttcccatgtctatggtttttgataatggtccccaatttgagacgcctgttctcaaaagctggttgggtgaccaaggaattgcacactactttgcatctgtcggccgtccacaagcaaacggccaggtagaagcctttaa
>novel.22509
ATTCTCTGCCCTCCTTTCCTACTTTTTCTAGCTTTCCTCTGCAATTACTCTCTTTACCCTCCATTTTCAGAGAGAAATGCTTAACAAGAAGAAGGATGCAAAGACATGAAAGAGCTTCAATGTTGTATCCGTAAGACcgtaacaataaaaaaataagatcTTCAAGACTAAGTGCGTGCGCTCAATGTTTAGAAAAAaccagaagagagagaaagtttagagagagaaattaatgGTGACTTTTAGCGAAGCATCTGCTGGTAACAAGGATACCGGAGCTAAGATCTTCAAGACTAATGGCGCTCAATGTCACACTGTTGAGCAAGGCGCTGGTCACAAACAAgGTAATGAAGGTAGTTGTGCTCAGCCAGCTGAAGAGTCATCAGAAGCCAAGTCAGAGCAGCAGCATCGAAGTTCCCAGAAGCAGCAGAGAAGTTTCCAGAAGAATGTCATAACAAACTCTTGCTGAGTTGGCATAAGTTTGTTAGAGTCAAGCTGAGGTGGACTTAGTTTGTTAGAAGATATTTTGTAATAACAGAAAATAAATACTTGTAATAGCTTTATTTTTCATATCAATTCTCAGAAAATAGAAACACAAGTTTGGCATGTTTTCCTTCccttagttttctctctctaaaatcctTCTGTAAAATCTATCCAAAGATTGTATGATGAATTTTCTGATTCAATGAAATTTCTTTCGATTTCTTTACAATCAATTTACTGTTGCTTCACTGTTTGATTGATGATGATCATCAATTTTATCAAAAGGCTGTATAGATCTTTGAATTGTGATTTAGAGCTGTTTTGAATTTGATTATTGTTAGTTTTGAGGTTCTgcaattgtttgattttggatgaaattgatTTAGGTTTAATTTTCTATGGATTTTCGAGGTCGATCATTTAGAGTTATTGATAATTTGGTAttatatttgattgattgacttaaaGCTTAGATTAAGCCTGTGAATTGCTTTGAGTTGTCCACCTTTTCATTTGGtatttttcatttctctttctctcatttTGAATTATCAATCTTGAAGAAGCAGAAGAATGGCGATGTGTCAGCGAATCAAATCAAGCCTTCCTCTGGTTCAGAACGAAGTTTGTAGCATCTGAATCTCTTTCTTCTGGAAGATCCAGTCTTCAGAAGACTCTTCTTAACCCTAATGTCGTCAACGATCAGAAACTATTCTACATCAGCTCACGCTAAGAAGGAAGAAATAAGGTTGCAAATTGCTCCTGCAGTTACAGTTGAAGGACTTTTCAGATTGCCAGTTTCGAAGTTTTgatcaaattcaaattgaagaaCTCTGTGTAGCCCCAACGAGTGTAGCTAGGTTGAAGGAATCAACAATCGGCTACAAACTTTTTTTCCACCTTTTTTCTATCAATTATCTTGATATGCTTTACTTCCTTTATGAATGCCTTTTAGTGTCGATTTATGTTAGCCGGACCCAAAATTTTACTCTATACTCCCGTCCCAAAATACTTGGGACGTTGGGGTGGACATGTAGTTTAAGAAAACTACAAGTGGGTccatttaaaatatttgtttattatataaaGGATTCTCTTTTGTGTTTTTATATTGTAAGAAAACAAAAAGTGGGGGtagtgatgagagagaaaatgtagaaTTTGATTGGTTTTTAGAGTTTGTGGTCCCAAAGAGATTataggaaaatatttttttattaatggtCTCATTCCATATTTAGTAAAGTGTCAA
>novel.44689
agaggcgcaaaattaatttaattataaaaataaaaccccccttttttttcaatattttatttacttttttttattatcgaAAGAATAAAGGAAAGATTACccattttagtttgtttttctgggttttttttctaAGCCAacctctcattctctctcctcttctttgcCAAGCAAATTTCCAGGGTGATGCTGGATCTTTGAGAATTTGCTGTACAATCAGATAATTGAAGAGATGATGCTCTAGGGTTTTGCTTATATGGTACTGTTCAGTTGAGATCCTCTGGTGCAATTTGATTTTGGGTTTGCTCAATTTTTCATTTGGTTTGatggatttttattgtttttacgGTGTGATGTTGCTACTGTCCAAGTTTTTTCTGATTATCTGAAGTAAAGGGTGTTTGAGGATTTGCatcttttttcatttgattgcgTTAATCTTAGTGATCTTCAATAGGGATGTCATAGTTCTGAGTATTCGTTTTTCGATTCCGGTTTCTATTTCAGTTGGTTGTAACTCGGAGTATTCGTTTTCGACTTCAATTGGTTCAAGTGAAGGGAAAGTAGAAGCTGATAAATTAGATTGCTTTAACAAAGTGTTGGGAATTTGGGATTCAGGAAGATAATTTCCGGGTGTTTTTGTGATTGCTGAATGTTTTGTTATAGTTTTGATATGGTGGCTCTGTTTCATTGTTAACAACAGACTGTAGTTGATCAGTCTTTTGGGTGGTCTCAAAGGTTAGTTTTTTCCCGTATAAGATGGAAAGTGACATGGGAAGGGAAGAGTTGAGATTGAAGGTTGAAATTAAAGAGGAGGAGCAGATGCCTTCTGAGATGGAAATTGATTACGGTGGAACTGAGAGTCCCAAGTTTGAAATTGAAAGCAAAATTTCTGAGCTAGGTGAGGGAAGTAATGTTGTGTTTGCGAGGGAAGGGCCGCTATATATGGAGGACACTGGAATGTCCAAGGTTGGATGCTATGGTTCTAAGAAGCAGAAATCGAAGGCGGTGACGACAAGTTCTCAGGTGGGAAAGAAAGGTAATGTAGGAAATGAGAAGAAGCTCAGTAGACAAGATAGGATTGAGCTGGGAAAACTTTTTCAAAGTGCTGTGAGTTCTCATGATTGGGACTTGGCAGAAagtttgattctgtttgctgaTCCACTAACTCTTAATGATTTCCTTTGCATCTCATTGGATTCGATATGGTTTCTTACTACACATGAGGAGTTACATGGTATAACGGGACTAGTGAAGAAGATAATAGCTAATGGAGCTTATGACTTCACAAGAGCAGCTCTTCGAACTTCGTTTCTCGCATCTTGTGTCTCTGCATGTCAGAGCCGAACAATGGACCTAGCAGATACAGTGACTGTGATGGCCCAAAGGTTGCATGAGCGACTTCAGGAATGCAATGGTGATGATGTTTTGAAGGCAGAGGCTGGTGCTAAGGTCCAAAAGTTCACTGAATGGGCTTTGAAATGCATTGGTTTTCATTCTCGGTGTCATGAGAACAAAGAGAAAATGCATCGTGATTCTGCTGCTGAGATACAGCTTCAATTATCTGCCTTTAAGATATTTCTTGATCTTGCTGGAAGCAATCTCACTGGAAAGGACTTCACTGAGGCCTTTGATGCTGCTTGCTTCCCTCTTACTTTGTTTAGTAGTTCATTTGATCCTGGATGGTCTTGTGGAGCATCAGCTACTGCTATACAAGGGCTCCTTGGTATGCTGGTCGAGGGTGGTGCTGATAATGTAAACCAGTGTTTTCTTGAAGCCTCACGTTTTGGCAGCACTGAGTTAGTGCGCATTTTGTTGCAGATTGCCCAGCGTAACAGCTTGGATGTGGACGTTGATCTGGCCTTGGGTTTTGCTTCTCATTATGGCAAGATCAACACAATGGAGTGTTTGGTAGAAGAAGGTAATGCCATGGCGTTTTTGGGACCTCTAATGCGAGCAGCCGAGAGGGGGTGTTTGCCAGTTGTCCAGTGGTTTGTTGGTAGAGGTTGCCAAGACATGGAACTATGTCTTGCACTGACCGCTGCCACCTCAAGCAGCCAAGTCGAGGTTGCTTCTTACCTTCTACCCCAAGTACCACAGCATGTTCTTACCGCACTCAGCATTGAAATCCTCAAAGCAGCTGGAGAGAGAAGTGGTGGGTCCCTTGAGGGAGTCGCTTTTCTTCTCCGCTCAGACTTTTTAGGAGATCCAACAGGCACGTACGCTGTTGCAGATAGCATTGCTCGGTCAGAGGACGATTCAGTTGCTCCTGAGCTTCGTACATTTCTCCGGGAGCAGTGGTCGGAGGATGCCTTCACGGATGGCTTGTTACAAGGCCAAGAACATTTTGTTAACATGGTTAGGATTTTAAACCGAGGAGAATCTCCTCTTTGCCTTGGAGATCTTCCTCCACCGTTGAGGGTGGCAATCGCCTACTTGCCAGTGTATAGAGAGAGTGTGAAGGCAGGTGGGTGTTTGTTATCTCAAAAGCTGAGAGGTCAACTTGTGGAAGCCGTCAGGAGGCTTGGAGGTGGGGTACTTGGAGATGCAAGCCAATGTCATGAGCTTTTAGCCGTCTTAGAGCACCATCTTCGACCATTTTTGCCCAGCATGTATTCAACAACCTAAGCATAAAATGCCATCAGCAACCGCAACTTGCAGGTTCGCAGATGCtgcctttcttttctcctttttaacTTCATACCATAGGAAAAATAATTAAGATCACATTGTTAGCAAGGGTTTTGAGGCTGCTGCCGCTGACATATAGCTAGCTTCCAAGAGTCTCTCTCCCTCACTCATTCGCACTTCCTCTCGGTATGTCAACTTATCATAATGTTGGTCCATGTGCATTCTAAGATGTACAATGTAAAATAGAAGAAAATCACATGTACTGTAGAAAGAGACAGAACGGGTCGGTCTCGACATCTGGGGGTGGTGGTATCCATGTATATTTTAGCTGCTATGCTTTTGTGAGGGATTGAGGGTCCATTTAATGGCTGTACTAGTCTGTTTCACTTCAACTTGGTTATAAGTCAGGTGCCTGGAATTGTCACCTTGCTTTTTCAATGAGCTTCAATTTTTAGTCTGAAATTATTATTCTTGTTGCACATGCTTATGCCTGgacttatttgttttttatttagaaATTGGAATAATTATTGGTAAATAATTTGATGATTA
>novel.15622
ACCTGTGGCcctgtttttattaaaaaaaaatccctccTTTGCTTTGCtactatctttctctctctacagtTGGGGTTGTTCTTTCTACTTCTCTCTTTAAAACAATCCCTTCTTCCAAAGGGTACATACCCAAAAAAGATGGgatttttacaaatttttttagTATAGTGGGTGGTGTTTAACTTATTTAAGATTTgataatcaaacaaacaaaactttgcaaaattaaaaaaatttcatattttgttttgttttattttgcttgGAGGTTTGTAGAAGAAAGACAATGTTCCAAGGAGCTATGTCCAATTCAACTTTGTCTGAAGAAGCTAATAGTCTTTCTAGCTTTAACCCTTTGTTACTACAAAACACTACTAATATCATCACTtcccaccaacaacaacaacaacctccTCCTCCCAAAAAGGTCAAGAAAAAGAGAAGTCTTCCCGGAAATCCAGACCCAGATGCTGAGGTGATTGCACTGTCACCAAAAACATTACTAGCAAcaaataggtttatttgtgAGATCTGTAACAAAGGGTTTCAAAGAGATCAGAATCTTCAGCTTCATAGAAGAGGGCATAATTTACCATGGAAGCTTAAACAAAGGAGTAAAACAGAAGTTATAAGAAAGAAAGCTTATGTTTGTCCAGAACCTAGTTGTGTTCATCATCACCCTTCAAGGGCACTTGGAGATCTTACTGGAATTAAGAAACATTTTTGCAGAAAACATGGTGAAAAGAAATATAAGTgtgaaaaatgctccaaaattTATGCTGTTCAATCTGATTGGAAAGCTCACTCTAAAACTTGTGGCACTAGAGAGTATAGATGTGATTGTGGCACCCTTTTCTCCAGGTAAAATCATTATACTTATTTGCGGAATGAAACCTGTTAGATCGTCTTTTACAagaatttattatattttccgatataatttgcatttttttattgattggtTTTATGTGGgattgattttgtttgattatgtttttgaattaaatgagcaTAATATTGATTAGCAAAGGTGTGTAGTATAATATGtactggtttttttttcttggattcTGATATATGCCTTTTGTTTTCTGGTGAAAATATTGTTACATAAGAATGGTAAGTTTTGCATGAAATAATATATGAtgagaataataataaataaaatgcaATTGGTAAGAGAATTTTATCTGTTGAAATCTGTACCTTTTTTCCAAGTTCTATGTAGCACACACACAAACACTGTATATTATACAAACAAAGAACAATCAGAAACAGGCtgtcttttgttttatttaatgttCTGTCCAGTGATTCAATTGCTGTCTATTTTTGTCCTCGATTTCTCACTACTGATTAATGCATCAGCATTATATAACATCCCtataattttccaaaatatgcAAATCATTTTTCACAGTTTACAATCTTTACAGTCTATCAAATTTAGATAAAACACATTTAATGAGCAAAGCAATGCAAGTTATCTAGAGCAATACAGATAAGTATCAAACATATTTTCCGTCTCCAATTAGTCAATACCCATCTTAAAATCATGTTTAGACACGGGTTTAAAATGTATATAAATCGTAGTCCCTAAGTGGCTTGATAAGATATTATCTATATATAAGAGTATAGGTGTTGTAATTGATTATTTATCCTTCTAAAGAAGATCTTTGAATAGAAAAAAGGCAGGcttttggtttttctttttgtaatgCTAGATGTTAGTCCCAAAAATAACAATGATAGGTCACTGCTATGCTCGTGTATTTGAGGAAAAAGTAATGCTAAACAAGTGATAAATTACAAAGTAATAATCTTTTTCAAGATTTTCTCTTTTTTGTAGTAGTAGCAGAACACTTCTGAGTAGCTCAGAATTTCTTCATAATAGAGGAAAAACTGATATAACCTGCAAAAAATCTGATTTGGTctgcctttttccttttttatttggACCCCCTATATGCTGAATTTTGCATGCTAGGTTGCTCTATGTTTGGATTAGGAGTACACTTTGTTTAAGCTCTAATTTCAATGTGTTAAACTTTTTTGTGACTATTATTTGGTACAAGAATCACATGTTTAGTCAAGTACTAATAGAAATATAAGCACATGTTCTTGGTACAAATCATACAGTCAAAATATGTTCATAAATAGGTCAATGGGAATATGGGATCCTAGAAGATTAAAAATGTTTAAGATTCTTAATTCCTTTTTTGTTTTACTAGTATCTACAATGTTCTTGGGTAAGGAAGAGAAACCACATTTTCCCCTTAAACTATTCCTTACCTTCCTCTTCTCCTCTCCCTTtcatttccattttctttttcattctaaCTTCTTGCAAAGACAAGGTCTAATATGGAAAGTAACTTACAGAAGTTGGTTTCATCAATGTAAACTATTTTTTACAGAAATATGAATTTCTAATGAAATGATTTCTGTCAAAACTAACAGAGCCTAAGTTGAAAGAATGAATTCAAATATTACTATATTTAGTATTTCATGTAAGATAGATGGTAGTCAAGATGGGAGAAATTATTGTGTGGTTCGGTACCAATAAGGCGGGAGCATTGAATCCATCAAGACTTTACATACAATAATCTTCACTAAAATGGAGGGATAGGATTATAGGAAGAGATGGCTGTAAAACAATGAGAGTATTTAAATATGCTTTTATTTCCTTCTCTTTTTGCTGAATGTGTTGAGTTTTAtctctattattattttaggaCTTCTTATTgttctttcatcttcttcaactgttaattatccttttttgaacATACACCAAGCTGCTAATCTCTACAGTCAAACTCAACTGGCATAAAAATCACCAATATATTTTGTGCACAAACAACCTTCATTATAAGAATAGTGAGATTTTTCAAGAAATGAAATGAGTTCTATTATCACCTTTTAATGATAAGTTTCAAATATTTGCATAATTGCATTCACATTGTTTTTACAGTATCACACTATTAGTTCAAATTGCGCTATCATTAAGCTAATAATTTCAAACAAGCTAAGTAGATCACATGCATGTTGTTATACTGAAGCTTTCGTTCACGTTTTATTCTCATATAGTGTTTTTTCTATAAAGTCGGAGTAAAATTTTAGATGTCTTATTTTTCTATTTGATAAAGTTGTTATAGTCACTACATTGTACATACTTGTCTTTATCTAACATTCTAACCATTAGGCATTTGTATGCAACAATATTGTAATGCAGGAAAGATAGCTTCATCACCCATAGAGCATTTTGTGATGCACTAGCTGAAGAAAGTGCAAGACTTTCAACCAACCCTTTTGCTAACCCCATcctcccaccaccacaaccaccgcCTTTCTCCACCCAAAACCCTAATTCGTCTCTCTTCCCTTTCATCACCTCGTCGTCTATGTCCCACTCCTCATCCCCATGGGACCCGAACCctcaaaaccctaaccctaaccctctCATCCACATCAAAACCGAAAACCCCCACTTCTCAACACCACCACCTTTCTTCCAACCACCCTCAATCTTCACCAACCAATCCAAGAGTCTACTAACCTCCCTTCCCTTCACATCCTCGGACACATCCGCCATGTCATCGGCTCACTTCCTCTCCGCCACGGCCCTCCTCCAGAAGGCCACCACGGTAGGGGCAGTAGGAAACAACACCATGTCAGCAATGATGAACGGTTTTGATGAGCTAGGAGCAATGTCCCGCCACATGGGACCCCCAACCACCGATGAGATGTCATCCGTATTGCCACCACATTCATCCTCGTCGACAAACACGAATTCGACTAATGCAGCAACCACAACCCCTACTGATCACCCAAACAATGCTGATCACTTCACAGCCATGCTTAACACGTGGCGGAAGAACAACGATGGTATGACGAGGGACTTCCTAGGACTAACCGCGGGGGATTACAACACCAATGCTGGTGGAGGAGGAGGATTCAATGGCGACGAGGTGGTGGGGAATATGCTAAAGTTCACAGGTGGTTTACAGTACGGAATGACAGCTCCATATGATCGTGACAACTCATCATCATCAGTATTGTTAAAGCATGATCAGCAGCCTCTTGATATTCAccaacaacatcatcatcatcagcaagTTGACGGGTTCGGTTTCGTATCGGGGGCTGAGCCTCCTACAACCGCTGCTGCTGCCGCTGCGCCGGGATCAAGGTGGGGGTGAATTTAGCTAGCTAGGCAATGGCATCATGAAATTTTTTTGTCACTCGTTATGAAATTACTTCTTTACCCCTCACAACATGCAAAGTTAGTACGGGTAagtgttattttaatttttgaatttaagTTACTTTTAGAGGTTCCTTTTCAAGGGAGTAATTAGAGGTGAGGAGCTGAGGATCATGCAATTGTACGTTgtagtaattttatttaagttaaatAGCATGCTATATCATCAAAATGTTGTAATATTTTTGAACAAGTGTTATTATATAGCTAGTTTCACAAGAACCGTCGAGATCTTGTGTATCTTGTAATTAAACATCTCCAATCACTTAGGACCAATA
>novel.44346
cgaaaataaggtgaagtaaaTCGGTTTATTAAATAGTGAAAACCATGAAATAGTGAAATAGCGCATACAAATGTCGGTTTCTTCGGTCGACAACCATCGCATTCGCGTATAAATAAGTACAAAGATCAATTTTAGTAGTTTGGTCATCTTCCAAATTCTCAACAACAAATTGGTGAATATGCAGGCCAGTGATAGATTTAACATCAATTCCCAGCTCGAGCACCTTCAAGCTAAATATGTTGGGACTGGGCATGCAGATTTGAACAGATTTGAATGGGCTGTTAACATCCAACGTGATAGCTATGCTTCCTATGTTGGGCATTACCCAATGCTTGCATATTTTGCTGTTGCAGAAAATGAGTCTATTGGAAGAGAACGTTACAACTTCATGCAGAAAATGCTGCTACCTTGTGGCCTTCCTCCTGAAAGAGAAGATGATTGAGAGATGATGCTATACTTTTCTACCATAAGTTCTGATGTTTGGTTCAACGAGCATTGTGTGTGTTTCCATTGGGAGTTTTGGTGGATAGAATTGTTAAAAGGAATTCCTTCTCACATCTAAATCCCGtgtttaaaaaattatgatgCAATAGCAACTTGGTGGATGTGTATGTTTATTCGTCTGTCTCTATAAACAATAATGATTGTTTAGATTAGTGAAAAATGACTTTGAAGCAAAGAAGTTCTTCAGTGTGAAATACCCCTTCCCTTACTGAATATTGCAGATTTGCAGATGTCCATTTGCGCTTTTTAATTTGGA
>novel.29342
GCCAAATTTCTCAACCGTTGagtagggctgagcaaaactatctgataatccgaaaatccgaatatccgaaaaaaaaacactttttttaacattttaaaAACATCCGGGTAAGTGCCTAAGTGGTAACCCTAAAGGGCCTAAACTCCCTAAGCCATCCGCCTCTTTCATACTTTCTCTTCCTCCTCTACTTTCTCCCTCCTCCATCCTCTCTCATCTCAGCCTCCCTCCTCCCTCCTTCATCCTCTCTCTTCATCTTTTGCAATTCACCTTATACTCACAAACAGGACCAACACTTCTACTCTTCCACCGCATCGAGGAGTTGTTTGCTATGAGGTTCAATTCAAATCTAAAGCGTCGGAGTTCATCTCCATCTCGTGTCCCGCAACTTACCTACAAATGAGCGTCGCAAGCTTGCTTCAGAAATGTTTAAGATGATCGTGATTTTACAAGCCCACTTTGCTTTCATCATTCATGTTCAGATGTGGAAGAAGAAGGTTACAAGTTTGCCATATAAATGGAGTATATTTGTTAGTTAGGCATCAAGTATGTTTACCCAATTTAATTGGGTTTTAGCATTCTACAATTTAATTagtaagttatttttttttttttgggttaagcatATTCGGTCATTAATTTGATATCAATTATATTGAAGTACAATCCTTTGAGGTATTGGTTGATGTTGAGTTTAGTTTTTGATATCATTTTGGTCATTAATTTGATATCAATTACATTTGGTTTAGTTTTGGAGTTGTTTTAGATATTATTTTGGTCATTAAcattatatcaattatattTGGTTTAGTTTTTGAGTTGGTTGATATAGATGTTGCATACTACTAGTACTGTAGTATCATTTTACTCATTTTGTGTAAAATCTACCTTGAAACTTGTATGTCTTAAGCCTAAAAAtacattcaattttaatataattCGTGTGTTGAGTTAAAGTATGGtactaataatttcagacatAGGATATCCGACTTATCCGATACGAAAATTTCGGATATCTGaattttcggatatccgatattttcggatcggatacggATATCAAATATCCGGATTTTCGGatacggatatccgatccgtgcTCAGGCCTACCATTGAGTACCGGAATTTTAAatttcgaagaacatggctgatgaaatagaccAGGAGCTGGTTGTCGTCTCTCTTACAAGGAGAACGAGATTAAGAGCATGATTtaagacggctaggtacatgtaaagCATTTCCTTGGGCAAAGGGCTTACAAGCCTTGGTAAGGAGGTGTAagtgttctttcaatttttgaaatgCCGCCTAAGCATCatctccccattcaaacatagtatTTTTactgattgcttgaaagaaataaaggcacttgtcatctgaccggctgaggaatctcttTTGGACTTCTCTGACAGTGCGAGGTGACTTCATgacaatgaccgcctgtatcttctctggGTTTTCCTCTATCcccatttgatcaataaaaaattcgagaaacttcccagactcaacactaAAGACACACTTTTAGGATTAAGCATGGCCTTGTGCCGCTTGAGTTTGGTGAATGTTTCTTGAAGGTCAGCAAGACACTACTACAAATCCCTTAGTTTCTGGACGCTATGTGCTCGACGCCATGTATCAAGCATTagccaaaaaaattatttccgTGTTTTTCGACGCTTTTAAGCGTCACCATTAGATCTCGACACATAAAAGCGTCGAAAAAAATACATGTGATATGCACGTGACTGTCTATATCCCGGGActgcaaaggaaaaaaaaagcgggctaattaaattaaaccaaaaaaaaaaataaaaataaataaaccgcCATTCATACGCAGTTAGCAGtcagaagaaataaaaaaaaaaccctttagCTCCCAACAACGAACCCTAACTTGATCTTCTTTGCTTGCTCACGCACAATCACTCTCATCTAATCTCTAAAACCACTCGAAATTGTTGAATTTTCGTTGCTCTCTTCAATATTATCTTCAATTTTCAGTAATCCTCTCGCTCTTGTCATCAATTTTCCGTAGGATTTGGTTGATATATCAATTTCGTAGGTTTTCGTTATCAATTTCGTTGCTTATGctgaatttttgtttattcGTTGCATGTATGGGAATTCTTTTTGCTAATGGGATTTCGAAACCACCCACGCAGAGAAGTGAAGAATTTATATCACAGGTGACAGAGGAGGAGCTTATCTAAAAATTGTTCTAATTGTGATAGTTGCTGCACTTAGTGAGTTGGCCGAGGTAACTACCCAAATTCCTAAATTATCTTATGTCATATAATTGTATATTATATTTTCGTGTCATATGTATGGTAGATAGCCCTCCCAAAATAGTTTTAGCTCAATTTATGGTATTGATCATATATGAAAAATGTAAGTAATTAAGTTGTAGATTTGTAGTGAGGtagtatattatatataattcaTTATGTCTTATCTATGtgcttattaattatattaaattaatacgtatatgtatctttttttttgtgaatgcttccatgtattattatgtttgatCACTTTGTTTGCATTTTGTCTCCAACCACAAtgataacaacatataaaagcTATAGAAGGGGAAACCTTGGTAAAGTATTGCTAAAATTAACCTAAGTGATGGAATATGTTGTTACACACTTCTTAATTAtaacatttataatatttattaccAAATTATTGTCAACTTATTATTGatacttattaataattattaaatattaaattttattatgaaTTCATTGTAGATATGGATACTAGTTGGATTGATTTACCAAAAGGAAAATCTGCCTATTATGAGGGTTGCATGAAATTCTTAGAGATTGCTAAGGAGACTCTTATTGATGGAAAAACCAAATGCTCGTGTAATAAGTGCAAGTTAAATAAATGGCATCTTTTAGAAGAAGTAGGAGGCCATATTTTATTTAACGGTTTTTataagaattatagaaaatggATTTTTCATTGTGAGGGTGAAGGGAGTAAAACCATAAAGCCCCCTAGTGATCATGGGAAGGAAGTAGATCGAGATGATATGGATGGGCTACTAAGAGCGGCTTTCGGGGTTCACATTCCACAATCCACTAATGAATTCCAAGGCCCATCATCCAATGAAACGAATTTTGACGAGGAAGGTTCATATGACATGCATGAagagtttgattttcattgtgAGGTAGATGATGAAATGCCTTACTAACACTAATGAAGAAATGGAAAAGTATAAACGTCTCATGGAAGCTTCTAACGAGGGTCTATATGAGGGTTGTACTACTTTCTCAAAGTTATCATTTCTCTTACATCTGTTTCACCTTAAGTGTATGTTTCATTGGTCTGCTGAGTCATTTAATAAATTGATTGAACTTCTAAATGACGCATTCCCTCATATTCAAGAGTTTCCATCATCTTACTATGAAGGGATGAAAATAATCAAAGACTTGGGATTAGGATATGAAAAAATCCATGCATGTCcaaatgattgcatgttatatTGGGGGGAATTTGCTGATGAAATTGAGTGTCATATTTGTCATACATCAAGGTGGAAAACTATGAAAGGGAAGGAGGGtgacaaaattgaaaaagagaatGAATCAGTTAAGAAAGGTGAGCCAGCTAAAGTTATGCGATATTTTCCTCTCATACCTAGACTAAAGAGGCTTTACATGTCTTCTAAAACAGCAGAGGATATGAGATGGCATTTTAGCTGTGAGGATGATAAGATCCTACGGCACCCTGCAGATGGTGTTGCTTGGaaaaaatttgatgaaaaatataaGGAATTTTCTGCTGACCCTCGCAGTGTTAGATTGGGATTAGCTAGTGATGGTTTTAATCCATATCGTCTAATGAATACCAATTACAGTACATGGCCAGTGGTTTTAATTCCTTACAATCTTCCACCATGGATCTGCATGAAGTCATCATCTTTcattttgtccttgattattcccgGTAAATATGGTCCTGGTATTGATATTGATGTATACTTGCAACCATTAATACATGACTTGAAATTGTTGTGGAAAGTTGTAAATGTTTTTGATGCTTACAGTGGAAAATCTTTTAAGATGCGAGCGGCCTTACACTCCACAATAAATGACTTCCCAGCATATGCTCTGTTGTCGGGATGGAGTACCAAAGGTTATAAAGCTTGCCCTTCTTGTGCTGATTCTACTTATTCATATAGATTTGGTGGTAAAATTGTCTTCCCTGGACATCGAAAATGGTTGCCAATCGATCATCCTTATCGCTCTGAAGCTCAATTATTTGATGGGAAAGAAGAGTACGGTCTTGCTCCAATCCCTTTAAGTGGGACCGATGTTTTGAAGCAGCAAGAAAAGGTTAAGTATGTTTACGGAACCTCGAAAAAAAGCTTctaacaaaagaaaaaatagaggaacaacagatattgatgatgattatcaAGCTGATGCCGATGATGTTATATGGCGTAAGCAAAGTGCATTTTTTGAATTGGAATATTGGGAACATAATCTTCTTAGACATAGTTTAGATGTAATGCACAttgagaagaatgtgtgtgataaTCTATTAGGAACTCTATTAGATATGGATAAAAGTAGAGATGATCTAGAAGCTAGAAAGGCTCTTGAGAAGAAAAACATTAAACCTCATCTTTGGCTTCAATCTCATCCTAATCGGGCTCAAAAATATATGACTCCAACTTTGAATACATCAACAACATCAAACGCACCTGGCAATCTTAAGACTCCAACTTTGAATACATCAACAACATCAAACGCACCAATCTTAAGACTCCAACTTTAAGTTCTCAGAAGGTGGCTGAAGAACCATCATGTTTTGGTAAAGAAAACCCACCCACACTTTCATCCATGAGCTTACCTAACATCCCACCTTCTATTACATCAAAGTCACTAAAATATCCTTCTACATCTTCTTTCAATTCTGATCAGTCCTCCTCCTTAAACTTACTCAATTCAAATGAGAAAAGCAGAAAAGAAGATGTTAATATTGAAACGGAGGAAAAGAATTGTGaggaaacaaaaaaaagctCAAAACAAGTAAAGTCTCTACGATCAAAGTCACATCCTGATTGGCCTATGACTGTAAATGATTTTGATGACAAAGAAGAGGTTTTGACAGTGGATAGAGACGTATTGTCCACTTGGAGAAGAGGATTGGCATGCTATTGATGAGCATTTTAAAAAGAAGATAATTAATGAGATGAGAGATCGCTTTGTGATTCCCATAGGTGAACTATATAACAAAGCAGCCCTCAAGCGTGTTAATAAAAGTTGGAGGCAATATAAGTTTAATCTTAAGAAGGATTACTACAAACCAACAGAGAAAACTTTAGAAGAGATGTGTAGCGCTACACCACCGCATGGGATTAGTAGTCAAAATTGGATAAAGCTACTTAAGTATTGGGATTCGGAGAAAGGGAAATCACTATCAACATGTGGTAAAGCAGCACGGGCCTCCCTAAATCAATTACATAGATGCGGTTCTAACAGTTTTGCGAACAAACAAGCTGACCATgAACATGAGCATGGAGAAAAGATGAGCTTATTAGCTCTCTGGATAAAAGCTCATACAGGCAAGGATGGAAGTGTTCTTCCGGGCACAATGACAGAAGATTTTGTGGATGATGCGAAAGCTAAAGTTGAACAGTTGAGGTTGATAAACCCTTCTAAGTCCCAACAAGAACTTGAAGATGAAGCCTTTGAGCTGACCATGCATGGTGGAGAGATCCCTGATCGTCCTACAGGTTACGGACTTGGGGTTCGAAAGAGCGACATTTACGGGGTGCATGCTTTGCTAAGGAAGGACGGGCCTAGAAGAATTAAACAAAGGACCGTGGTAATGGATAGTAATGTGAAAGAGGAAATGTCTGCTTTGcacaaaaaaaatgaagtacTTGAGAAGGAAAATGAAAAGTTAAAAGACCAAGTACAAGAGAATAATATTCTTCTTAAAACCCTTATCGGACAGTTTTCTCAAATTGTTGGTGGAGTTAATGATGGAAAGGGTTCAACAGAAATTCTTAATTGTGCCAAATCAGTCTTGGGAGTGACAAACCAACATGTAATTTTCTATCTATTCTGATAAAATTTTGGCAGATATTAGGGAGCCTCCACCTTCGGCCCTGTTCACAAGTGTTCTCAATTTCCCACTCTCAACAATTTACACTAGATTAATACGAGAATTTCTC
>novel.24989
ATATGCGAGTCATTAATCGATTAATCGTCCTCtcatgctttgattattttaccCCTTTGAAGCTGTTCGCTTAAACGCTGCACCTCCCTCCCTCCTCCATTGCAGCCTACAttgagttctccattgaagcagcttcttaGCTTTCCTTCCTCCATTGAAAAAGCTCCTAAGATAGAAGGAGAAAATGAAGCCAGTTGTGGGGGTGGTGGTCTCAAACAAGATGCAGAAATCGGTAGTGGTGGCAGTTGACCGTCTTTTCCATCATAAGCTCTTCAATCGGTATGTTAAAAGAACTAGCAAATTCATGGCACACGATGAGCAAAACGAGTGCAACATTGGTGACCGGGTTCGACTGGATCCCTCAAGGCCACTCAGTAAACGAAAAAATTGGACTGTAGCTGAGATTCTGAAGAAAGCACGGATATATACACCACCACCATCAGCAGGCAAATTTCCTCGATCAAACAGCAATACTGAAGCTTCCTCAACTCCTTCAGTATAACTTTTTTCAACCGTGTTTGTTTGCTACAGTGGTCTTGAGAGCATTTCTAGGCAATACGGCTGTACTTGGAAGTCTCAAAGAAGCAGATTGCgctctctttatttttattccttagaGAAGTGCCTTGAATTCTCTCAGCAGCAGACTGGATTTTTCAGTCTTTGTTCCGATTTTAGTAGTTCAACCTTGCGTATATTGTATTAGTAGGAGCTATATCTTTTGTGCTTTTAATGAATGTGTTTTGAGCTCACAAGTGCAATTTTCCGATTCTCTCTAGATATGAACAGAGCAACAAGTATGTTGTATTAGAATAAATAATTATCCTTAGATATGGATTAGATTGTTTGTTTAGCTGGTAAGACAAAGCCAACTGCATATCAATCCAAAACAAGACCTTCCTCTAAACAGAGTAAAAGACTGAATGAG
>novel.37001
CTTTTTAAAACCTATTTCATAATACTATATCAAACCAAGAACGTGATGATGAAGAAAGCAAATACATCAGATTATGAATATCTTCCAATTGAGCTTATGATCGATATACTCTCACGGCTACCCGTTAAATCTGTTGGTCGTTTTAAGTGTGTTTCCAAGTCATGGTGTGGCGTAATAATGATCCGTATCTCATCAAGCTCCATCTTGCTCGATCCCTCGAATCAAACTCTAATAGCACCCTCGTCATGATGAACCCTCATATATATGGAAGACAAAGCAAGTTCTACTCTTTAAATGTTAACCACCAACACCCCAACAATTACTAATTCACACAACTTTGTTATCCTAAACAAAGTGAACGTCCTGATTGTACGATATATAGCACGTGTAATGGCTTACTTTGCTTAGCATTGGCAAATAAACATGATGAGGGTTTATTCTCTTTATATGACATTAACCATTGTCTTTATAATCCTACCACTCGAGCTTATAAATTACTACCCGTATACAAATTCACCCTAGAAGAAAAGTTTGTTGAACTCATTAAAACATTGTCACTTGGCTATGATTGTGTTTCTGATGATTATAAGGTTTTAAAGCGTGTGCACTTGTTGCGGGGTTCTAGAAGGAAGGATGTACTAGATAAGAAATCGTTGGTCTATAATTCGTGGGAGATGATTGAAGAACCCCCTTGGGATTCGCATGTCTTGCAGAGCCATAACTCTATCTTTGCTAACAACTCGTTCCACTGGTTGAGTCCCGAGTGTAAGGAGATAAAGTGTTTCGATCTTTCCACACATAAGTTTTATGAGATGCCACAACTTCCAGATAATATTTTAAGGGATGCACCTAAATTAGGGGTGTTACAAGGAAAAGTGTGTCTAGTGACGATTTGTATGGATATATGGATATTAGAAGAGTACAACAATAAGGCATCTTGGACTCAATTATTTCGTAACATAATGAGGCCATCGGCGGGCTGTCCTTGTGACGCGTATCAACTTTGGAAACTCAACATGAATATTGGTTGCCTTAAAGATGGAAGCAATATATTTATAGCGTTCACTAAACGGCATACTCGTGATCCGAAACTCCCGTGCTTACGAGTAGTAAAAGGATTGAAATGTTGCGAAATGGAGTCTGGAGCtactaataagataattcatACGCCAGACTTACCGGATGATTTGTTGTTGGCGTCTAAACAACCTTGGGTGGAATCCCTTGTAGATCCCCTTGCATTATCACTAACTAAACCTTGAATTGAATAATGTACGCTAGAGTTATTCATACTTTTTATTATGTACTTCGTATTACTATACACTAGATTatcttattttgatttcttgCAGATATTCATTCTTTTATACATACTAGTATTagttttattaatatgtattaCTCTACGCTTTTTATTGGATTATCTTAATTTGATTTCTTAATGataaaaattatactatttgAATATGCTTAACAGAAGTGTTTACTTATTGATAAAACGGATAGAGCACCC
>novel.21576
CTTTTATCCTTCATCCACTGGTATCTTCTTAATGGTTTCCTAATGTCAATCAACACCCTTACCCTTCTGTATCTATCAAGCATCTTCAATTTCCATAAGTTCTCCCAAATTTGCAGTCAAAGCTTTAATATATGCATTCGATCGACAATTAAATGGTAAATTCATAACTATTACCCAGAACGGAGAAAAAATTCAGTTGAACTTGATCCGGTTGTTCGTTTCCTTCGACCTCCTTCAACAAAAGCAGATGGTTTTCCCAGCACCACGGTCGACCATTCAACACCTTCTCCTTATCCCTCCAATGAAACCTTCAACATCGTTCTCTTGAAAGCTTCAGTATTATACGGTCTTTCGGTACATAATCGTCCTATAAGTAACAGGTCAATATTATCGAGAGGATCCTCACCTTCAACATTCCCTACATCAATCAGATCCCCATCCTCCTCTTCTAGTCTAAGAGAAGAACATTTCAACGCCAATTCATCAGCCATGATGCCGGAGGAAAGCGTTCAAACAAAACGGAGAACCGGCGTTCGAGACGGAGGAAACTTCTATCTTTCGAGAGAGcgaaccctttctttcgaggagttatttctattatatatataatttttgtctctttttctatttttcttgaAAGAAACTTCAGCATTTTCCTTCATGGTGCACATTTGGAGACACGTGGACAAATATGGGTCTAGAAACTTCTTGCTATATACAaagtacaaattgtaacaaTGATGTGTATTGttacttatttttaatttataattctgAGAATTAAATTTAACGATTGTCTTTTTTATTCGTTATCCATGCATGCTCATGGGCACAATCT
>novel.24279
CTCCCTTTCCTAACACAATGCACTCTCCCTTTAGGGGGTGCTAATCAAGCGAGTTGATCACGAGCAAAGGGTTGCTCGACTTGTGCTCGTTAAATTTTGAGGCGAGCCAAATCGATCATGAGCTGCTCGTTTACAGTTTCGAGCTGATTCGAATAAGCACGAGTCATCTCGAGTCGAGGTTGACCAAGTTGAGTTCGGGTGGCTCGTAAGCAGTTATTATAGGCTTATAGCCGGAGGAAGACACCGTAATAAGTGAGCTGATCGCATAGTTAGAAGCAGAAATTCGAACCTCATCGCCCGCGAAACTCCCGATCACTCAGGCAAGTCTTGCCGCTTTCGTTGGTTTGATCAACTTTATCATTCTATCAAACGTAAACCTTTTTCCGcTTGAAACAATTCGATTCAATGGTTCGGAAGCGCTTCCCAGATGCACCAACAGGTATTCAATGGGCTAAAGTCTTGAAAAAAGTGGGTTTAGGGAGGGAAGATTGGTACTTTTGGAAGCAAGTGGGTAAGGCATTGTTATGCACCTATGCATTGTTTGGGGCAGCTTGGGTTTACAATGAAACATCCCCACTTGGGTGGTGGACGTTGAAGCCTCGTCCTAAGGAGGAGAAAGAACTGGCTCATCTCTACGAAAGGCGACAATTTCCGTACCCGGGTGACAAAGAAGCCATGGAAGAGTTTGTTGCTAAGGGAGGGATGATTGGCACTACCATTGGTCCGAAAGGGACGGTTGATACTGATAAGGATTCGTTCAACTATCAGAAGGAATTGCAGAACAAGAAGTTTGAGCAGGAGGCTCACAAGCTGTGGTTTAGGATGAGGAATGAAGTAATTGCTGAACTTCAAGAAAAGGGCTTCGATGTCGAGTGATGTGACTTGAATGACGATGCAAGAAGTAAGCATAAAACTTTTATGTAAGGTCCTGGATTTGAGCTTTAAAAGATTTTAGGTACGAACATAACTATTGCTTGAGTAGAACTTCAAGGATGAAATAATATGAAAACTGGGCTAAATTATTCCTATACGGATCAGTTTGGCTTGTGGCTAGTATTAGAAATGACTGAACAAATGAGGTTTGTTGAGTTCATGTTGTTATAAAGCACTAATAGTGGTTGATGGTAAAACGTTGTATTTTAGTGGTGGCCAGTTGGCGTAGAGAAACATAAGAAGTTGATAGTTTAAATTGTTAGGTTCAGAAAAACATAAGCAGTACTATCTGTTGGGCAATCTTCGTTTATTTGTTATGTATATGCACCTGAAGAATAATAGTGAAACGCTATTATTGTGTGGAA
>novel.24623
ACAGCGCGGAGTTTTCTGGCTATATTGTTGGTTCGTCAACGTAGAATTTTTCCTTTTCCCCTATCCAAGGTTCAGGTGGTTCGGATCTGGCTTTTAGTTCTTCAACACAAAGTTCTGTCCCGACTGATGGTGCGGAGTTTTCCGGTTATATTGTTGATTCATCATTAGaggctttttctttttccccctGTTCCAGGTTCGGGTGGTTTGGATTTGAATCTTAATCCTCCGCCGCCAGCTGCGCCAGAGCAAGATGAAGCTGTTCCTATGTAATGCTCTCCGCCGGCGACCCCTCCTTCTTTAGACATTATGGTGGAAGATCAGCCAGAAGTCAGTGTTGATTCTCAAAGGACCAAATCAGATTTGGTAACTAACCCAAAGTCGGTGCGGATTTTTGACAGAGGCCGAGGTATGTTGCGATGGGTAGTGAATAAATGTCCGGCTAAGAGAACCAATGATGTTGCGGTTCCGTCTGCTCCTCTAATGCTTAAGATTCGTGGTCAGAATGGATGTTCTTCTTGCTGCCTCCCCTGTTTGATGCAGTTTAAAAAGCGACGGGGTGGTGATGTTTTGGGGTCTGATACGTCAGTTGCTTCCTTGGAGGGATCGGTGGCTTCCCCTAAAGGGCCATCTGAGCCGGAATGAAGATTGGTGCATGGAATTGTAAGGGTCTTGGGCAGGCGGACACCCCTAAAATTCCTTTTTTGGTTTCGTTGGTCCGCTCTATAGGATTAGACATAGTGTTTCTCATGGAGACCATGCTTTTTGTAGATAGTGTTGCTCGAAAGCTTGCatccttttcttttttgggtTCTTGTGGAATGGATGCCTTAGGACTTAGTGGTGGGCTGTTTGTTTTTTGGTTTGCTCTTGTAGTTTTGGAGCCTGTTTATATTTCTCAACATGTTATCCTGTGTAAATTGGTAATGggtaatgaaataaaatatataatgttTGTGTATGGTGCTCTGCATTTAAGTGATA
>novel.44686
TGCAGTCCTATCTTCTACAGTAGTTCCACTCTCTCCAGTAGTCCAGTTCTCCTCTATCCTGTTCGCGGGTGAAACTGAAATTCTGTTGCCCAAATTTCAAATATCTTTCAGACTGACAAATTTGAAAATATTGTGTAAGTCCCCATTTCTTATTCTTATCTATCTCTTTTATCTTTCTTCTATAATCAAGAACCAGTTTTATTCAAATTTTGATATATTCCATTATAGAACTgttcaattataatcataagAGTGACTTTTTCTGCCAAAAGTTCCAATTTTGTAATATAGATAAGGTAGAAATGGATGTATTATCAAGTGGAAATTGGGTGTTTTGGTAGAAATTATGAGGGTTTTAGGAAAATTGGTGTTTTTGCTGTTAAGGCTATAGATGAGAAGCAACAAGAGCCTGAAGTAGATGATTGGAAACTTGAATTTTTAGGGAAACGCCGCCCTTTAGGTTCCAAACCCCTCGAAAAGAAGAAACCGGGGAAATCGAGGTTGTTGGGGGATTCAGATAGTATGGATTGGTGTGTGAGGGCAAGGAAAGTTGCATTGAAATCGATTGAGGATAGAGGGATGGCGCGAGTAATGGAGAATATGGTTAGTCGAAaggtgaaaaagaagaaaaagaataagaaaaataagaagatAATAGACAAGAAAGTTAAGGTAGATGAGGAGGACTTTGATTTTGATtctgatgatgaggatgatgtGAGCCCTGTAGATAATGTGGATCACCTACGCAGTGCGGTTGGTATGCTTGGGGATGGGATGTTTGAGGAGAAAAAGAAGGAAACAATGGAGACATTTATTCAGAGGTTGTCACAGTTTAGTGGTCAGCCGTCTGACCGGAAAAAAGAGGTTAATTTAAATAGAATGGTTGTAGATGCCCAAACAGCACAAGAGGTGTTGGAGGTGGTTTCTGAGATGATTGTTTCTGTTGGAAAAGGCTTGAGTCCTTCCCCGCTCTCTCCGTTGAATTTAGCTACTGCTATTCATAGGATTGCTAAGAACATGGAGAAAGTGTCGATGATGGAAACTCGAAGGTTGGCCTTTGCCCGTCAAAGGGAGATGTCTATGCTTATTGGTATTGCGATGACTGCATTGCCAGAGTGCTCAGCACAAGGTATTTCGAATATTGCATGGGCGTTGTCCAAGATTGGAGGTGACCTTCTGTATATGACGGAAATGGATAGAGTTGCAGAGATTTCCATGGCCAAAGTTGGCGAGTTTAATTCCCAAAATGTGGCTAATGTTGCTGGTGCATTTGCCTCAATGAGACACTCTGCACCAGATCTCTTTGTAGAGTTGTCTAAGAGAGCTTCTGAGATAATTCATACTTTTCATCCGCAAGAGCTTGCTCAATTGCTGTGGGCTTTCGCTTTCTTAAATGAACCAGCTGATCATTTGCTTGAAGCTTTAGACAATATGTATAAGGATCAAGATCAGTTTCAATGCAGATCAATTAGGGGTTCATTAAGTCATGATGAAGCTGAAATTGCTAATTCTGTAGGTTCGAATCCTCTTATCCTTAGATTTAATAGGGACCAGCTTGGAAATATAGCTTGGTCTTATGCTGTTCTTGGTGAGATGAACCGCAATTTCTTTTTTAATGTGTGGAAAACTCTGCAAAATTTTGAGGAAGAAAGAATTACAGATCAGTACAGGGAGGATGTTATGTTTGCATCTCAAGTCTATTTGGCAAATCAGTGCTTGAAAGTTGAGTACTCTCATCTTCAGCTCTCTTTAAGGAGTGATGTCGAGGAGAAGATTGCTCGTGCTGGGAGAACTAGGAGATTTAATCAAAAGGTTACGTCATCATTCCAAAAAGAGGTTGCTCGTTTACTTTTCAGCACTGGGCTTGAATGGGTGAGAGAATATGAATTGGATGTGTACACATTAGATGCAGCCTTAATTGACAAGAAAGTGGCTCTTGAAATTGATGGACCTACTCATTTCTCCAGAAATTCAGGAGTCCCTCTTGGAAATACTGTGTTGAAACGGCGATATGTTGCTGCTTCTGGTTGGAATCCTGTGTCAGTTCCTCATCAAGAATGGGAAGAACTCGAAGGAAGTGTTGAGCAAGAAGAATACTTGAGACAAATTTTGAAGGATTATGTTGGTTGAGATTGTACTTGATCCTGGGGTCAAAGCAGCAATTGTCAAGTACCAAGCAATCTGGGATAACATTACATGATTTACTCGTTTGAAAATTAGTCAATTTTAATCAAGTCAATTTTTGTATATTAATGCTCATAACATTTGTAATTATGGTTTACTACTTGTaaaattgattatattttatagGATCTTTATCTACTCATTAGCTTTGAATTCCACCAATGTTTACACTTGATTAGACATATCAACCTTGATTAGTCCTAAA
>novel.23276
AATTCTAATTCTGCTATTTCTTCTTTCTCCACCTTCAATTCTTGCTCATTATTCTCAGAATTATTTAATTCTTGCTCATTATTCTCAGAATTAACAAGTAAATTTCGCTCATTTTCCTCTAAATTAACTACCAAATCCTGCTCATTTTCAACATCTTCAAACTCTTCAACTAAAATCGTCTCAATTAAACCCCCATTTGCAGtaatttcatcttcaatcaACTGGGTATCTTCCGAATCCTCAAATTCCTCCTCATCTACCATTCCTCTGTTTTCCACACTCTGTT
>novel.23274
CACCATTCACGCCGTTTTttgtctttctctttctctttcttcttcaatCCTCTTATCTCCTTTCCCAGAGCAAAAACGCCGCTACCACCACCTCCTTAACGTCGATGTCGCTTATCTCTTCCTTAACGTCGATGTCGCTTATTTCTTCCGTCCTCAACATTAGCGTTGCTTCCTCCTTAACGCCAAAGTCACTTTGCCGGGGATGCGACGGTGTCGAGTTGATGCTTAAATTGGTGTTGTTTGAAGATTTTCGCTACATCTTTGAGTTCATTTTCTGTCTTCAATCTTcacaagaaaaaggaaagaaaggagGTCGGTGCATATACCCAGGTCAAAGTTCATTATTGAATTCTATTGTAATTAGAGATTAGAGAATTACAATGAGACTaatgtaacattttttttattattctttacACTATTGCTCAAGTAGTACATTGCTGTGTTGTAACTCtattttgcttaatttcaatatcattttattttttgttattttgtttttatgcttatttatt
>novel.42551
tctctctcttcaaattctctttctctcctcaAATTCACAAAATCTCCAGTTAGTGATTGCAGTTGTTGTGACAATTTCAAGTGGATTTGCGATTTCAATTTCATGAAAGCACCAAAATTTGCAGgtttggagagatataaattgaaattttggctGAGAAAGCACCCAATTTTAAAAGTTGTAGTCAAATGAATGCCGGGGAAACAAACTACATTCTTCTTCCAAATGATTTGTTAGGGGGTATCTTTTCAAGGCTGCCTGTAAAAGACTTGTTGCGATTAAGATGCGTCTGCAGGTCATGGTGTGCCCTCATTGACGATTTTAGCTTCATTTTGACACACCACCGTGCTCAGTATGCAATCCACAAAGCAGATGGCGATGTGCCACTCCTCATTTGGTATCATGATTTAGCATGTGGAGATCGGTGCTATCTTTTATCTAAACACCAAGGGGGTGACGTTCTTTTGAATTTGATATCAGATGTTGAACGTGATAGAAATTATGTTCTTACTGTTGATCCAAATGTAATAGTGAAAGCTCTTTGTAAAGGCACTGCAAATGGCATTATTTGCTTCGAAATTATATTGTTTCATAAAGAACGGAGTGGCTATGATCTCTATGAATACCGTCTTGGCTTATGGAATCCAGCCACAAGAGATTTTAAGATTGTTGCATATCCAAAAGCCCCAGATCAACGGTTCCCCCAAGGCGGTCATGTTGTTCGTGGCTTCATGTACGATGCTATGTCTAACGATTTCAAGATTTTGGCAACATCTTGTATTGTGTGTGACCCTGACTCATACATAAGTTTGGCTTATGATATTTACTCACTGAGCACCAACTCATGGAAGAGGCTTAGTAATCAGCCAATTTACTTGGGTGCTCGTGGCCCTGGCCTTGCTATTGTCTCACCTTCGACCATGGATACGTTTGTAAATGGTGTTTATTATTGGATTGCCTCCTTGTCTACTGGAGACGGAACCAAGGACTGGAtcctttcatttcatttaagtaCCGAGACATTTAAGTTATCTGATGCACCACAAGGGGTTGTTCAGCCCAGTTTGCATTTATATAATGGGTCCAAATGGGAAATTGGTCTTTACAAAGAATTCCTTGCGCTATATGTTACCCAGAATCTCGAGCAAGTGGGTAGCATTGAAATCTGGGTGGTTACTGAATTTGACAATTTGGGAGCTCCAATAGCATGGCAGTGCTTGTTTGTAACTTCACCTATCCATGTACAATATGGTCCATATGCCGTTGGATCACGGCTGGATGGTGATCTCCTGGTCAAAATTGCTGATACGCTGTGGGTTTATGATCCCAGAACAAGCCAGTGTCGAGATTTGAGTGTAAAAGTTGGTTACTGCTTCAGTTATGTAGAGAGTCTATTCCCTCTGTGAAGGAGAGTGATCAGGAGTTAATAATGTATCATCTCATCATGTTCTGGATTATGTATGGATTTGCTTCAAATTGTGGTTTGGATGGTCTCGCATATTGTAAGTATTTCCTATTGTCTTTATTATCAGACATcctatttatttagttttatagCTAAAACTTTTGCCTGATTAGTTCAAGTATGTGGCAATGTCAGTTAAAAAGACATCCTATTTGCTTTATAAGTGTCAAGTATGTATCAGTTTAAGACGAAACTAATTTGCTTTATAAGTTATTTTTGAAGAAAGTGTTTTAATGTTTTCATACTTAATTAATAATGTTATAGTGTTGTATTATTTTAAACTAGTCTTGtggcccgtgcaatgcacgggttATTCATATAAAATTGTATTGAGAGATAAGTGAGGAAATATCGGGTTATTCATATAAAATTGTATTGAGAGATAAGTGAGGAAATATCAGTAAGTCATTATAGGGTATAATATGTAATCGgaaacatgattaaagaaattaaaattttagaactTTAATCGGGCTTAAAAAGAAGGTGGAAgggctaaaattaaagagaataGGAAAAGGTTGAATTAAAGGGGAGAGATGAAAATGAAGATGAAGTgtatatgaaaaataaagtactataagtttaatgaaagaaaaaaaaaatggtgtaataaaaaattaatagtgtAAGATGATATGTGGCACTATGGTTAGAGAAGTGTAATAAAATGGATGGGACATGTGTCTTTCTTAGTTTCTTGGttatagtttttaaatactaagtatagatatagattatGTGGAATAGAATTGGTCTTGAGCAACTGATGCATGAAATCTCATTTGCCACTGTCTATTAGGTCTAAGTGATCCATCTATTATGGCAGAGGCTAGAGTTCCTGTGGCAAGAGGGGATGATCATCAATTTATGAGGTAGTCTTTTTGTTTGTTGTGTTGGAAGcttattagctcaattggtcgaGCACTGTGATTTCACAAGATGTAGATTCTGAAAAGCATGCATTAGAGTACAAATCCTTGAGAAATCTACTTCAGGATTCTGAAAGTACTGTTGCAAGTTTGAGATCAGAAATAGAGGCCTTGAAGCACTCTAAGGAAATGATTGAGGAACAATTTGAAATTTACAAGATGGGAAATGAAGATCTGAATTTGAAGCTTTTGGCAGTCAATTCTAGAATGGATGAATCCCACCAAAAGATTGCATCCTTACTGGAAGAGATGAAGAATAAGGAGAATCATTGTGAAGAGTTGGAGGCAAAATGCCACAATTATTTGCAGGTCCAACTAAAGAGGGTGCAAAAGGCGGATACCATGAAACATCTCGATCAAGGCAAAAAGCAACTTAGAAATGAATGTGAAATATCAGGAGCTTCAGAGAAGCTAGCAGAGTGCCAAGAAGGAAGCAATGGCCTCATCACAAGATGCTGTGATTTCTGACAAATTCATCTCCACTCCAACTAGGAGTGCTCCTGGTGTTACCTCAACCCCGGAATCTGAGAAAAAGCTAGCTAGCCAAAGGTCCTCTCTGCTGGACCAAATGCAATATACTGATGAACCTGATCAACTTGAATCACCAAAAACCAAGGAAATTATATGTACCAACCATCATTCTGGTTCACAAAATACTGGTAACGTTGCTGCAAAGATAAACGATGACATTGCTTTGGGTCCTTTGGCTATTGTACCATACCAAAAACCACAGGTGGACCTTTTAAGAAGCTCTTgaggaggaaaaagaaaggCCTTAGTAAAAAGATGCAACTTCCATTTGAGGCCTGAGACACATGAAAGCAATAACTGATGCATGGAAATCTCATTTGGGCTGATTTCGGAGTTGAATCTAGTTGAGTTGAGTGATTCTTTGTTCTAGTCCCACaatgtttattttataaaaaaatctttttaatgttttcatactttaattaatgcttatatgtatcCCTAAGagctatgtataacattttccttaATGGGTAATGTTGTAGTATTGTATTA
>novel.23271
TTTCAATTAAAGATCTTCAACATATTACAAaataaaaccctaaccctaaccctaacccagaaATCAAGCCCTCTCACCACGAATCCTTCGGGCAAGCTGGATATCCTTGGGCATAATAGTAACCCTCTTAGCGTGAATTGCGCAGAGGTTAGTATCCTCAAAGAGACCAACCAAGTACGCCTCGGCAGCCTCCTGAAGAGCGGCAACAGCAGAGCTCTGGAAACGGAGATCAATCCCGCCTTCTTCACTCTcattcattctttctctctctaataaaATCTCACTCAACTTTCCCTCTCTAAATACCTTCATCTTCTCTATCACCCACAACAATGGCACGAACAAAGCAAACCGCCAGAAAATCCACCGGAGGAAAGGCCCCAAGGAAGCAACTCGCCACCAAGGCAGCCCGGAAGTCAGCCCCAGCCACCGGCGGAGTGAAGAAGCCCCACCGTTTCAGACCCGGAACCGTTGCGCTTCGTGAGATCAGGAAGTACCAGAAGAGTACTGAGCTTCTCATCAGGAAGCTTCCATTCCAGAGACTTGTCAGAGAAATCGCTCAGGATTTCAAGACTGATCTCCGTTTCCAGAGCTCTGCTGTTGCCGCTCTTCAGGAGGCTGCCGAGGCGTACTTGGTTAGTATCTTCAAACAGACCAACCAAGTACGCCTCGGCAGCCTCCTGAAGAGCGGCAACAGCAGAGCTCTGGAAACGGAGATCAGTCTTGAAATCCTGAGCAATTTCTCTGACAAGTCTCTGGAATGGAAGCTTCCTGATGAGAAGCT
>novel.23270
CGATTTTCAAAAACTCCTCCTTATAAATAACCGCTCTCTTTCTCCCTCCTAAATCATTCACAATCTCAATTCATTCTCTGCAACTCCAAATTTTCTCTATCTAAaacctttattttctctctcatcatcaACAATGGCGCGAACCAAGCAAACTGCCAGAAAATCCACCGGAGGAAAGGCCCCAAGGAAGCAACTCGCCACCAAGGCAGCCCGGAAGTCAGCCCCAGCCACCGGCGGAGTGAAGAAGCCTCACCGTTTCAGACCCGGAACCGTTGCGCTTCGTGAGATCAGGAAGTACCAGAAGAGCACTGAGCTTCTCATCAGGAAGCTTCCATTCCAGAGACTTGTCAGAGAAATTGCTCAGGATTTCAAGACTGATCTCCGTTTCCAGAGCTCTGCTGTTGCCGCTCTTCAGGAGGCTGCCGAGGCGTACTTGGTTGGTCTGTTTGAAGATACTAACCTCTGCGCAATTCACGCTAAGAGGGTTACTATTATGCCTAAGGATATCCAGCTTGCTCGCAGGATTCGTGGTGAGAGGGcttgatttttgggttttggtttCAATTGGAATttctaggGTTAGTATCCTCAAAGAGACCAACCAAGTACGCCTCGGCAGCCTCCTGAAGAGCGGCAACAGCAGAGCTCTGGAAACGGAGATCAGTCTTGAAATCCTGAGCGATTTCTCTGACAAGTCTCTGGAATGGAAGCTTCCTGATGAGAAGCTCAGTACTCTTCTGGTACTTCCTGATCTCACGAAGCGCAACGGTTCCGGAGACTTGTCAGAGAAATTGCTCAGGATTTCAAGACTGATCTCCGTTTCCAGAGCTCTGCTGTTGCCGCTCTTCAGGAGGCTGCCGAGGCGTACTTGGTTGGTCTCTTTGAGGATACTAACCTCTGCGCAATTCACGCTAAGAGGGTTACTATTATGCCCAAGGATATCCAGCTTGCCCGAAGGATTCGTGGTGAGAGGGCTTGATttctgggttagggttagggttagggttttattTTGTAATATGTTGAAGATCTTTAATTGAAAGTAGTTTATTATCTATATTATGTAGTTATCGGTGTAATGTGATGGTTAGTCAATAAATTTATTGACTGTCTTAATTTTCTATATGAATATATATGGTTGT
>novel.30044
aaaacattattataaacctaaaaaaacaataaaaaaacaagGATTGGGGTTTTCTACTGATTAAAATCGATGAAAaccccttcaaaattcaacaatggaggctagaaTTTTGgtgagagaaaggaggagagagaaaagaattatcTGAGTATCTGAAGTTCTCTTTTGATCTCTTTAAATCTTTTGTTGCAAAACACAGAGTATATTTTAGGAATTTCTCACAATTGGACCCTaaagctcaaaaaaaaaaaaaaaaaaaaaaagtctatcTCCTGTCCTCTATATTGGGTTAACATCTTGTTGTTCCTCAACAAtcagaaaactactcacaataaAGCAAATCGAAGAAGCCTTATGAACACTCACATACAAACAACTACAACAACACAACCCTTTTACTCGTCTTCTTTCTTTTCCATTTCTATCTAAAATACCTCAACTTTCCCccaattttaaaatttcagGATCAAACTTTTTTCCCAGAAATCGAATTCAAAGACTCACACGCTCTCTCTTAGATGGACCTTTATGCTTTCAATCCTGGACCACTAGATGATTCTGTGCTATATGATCAAGAGAAGCATGTCTCTTCTGCTGTTTGGGAAGGGCAGGTAAAACATTGGCAATGCTTTTGCAAATACATTTTCAGGAGCGTGGTGCACTTAGATGTCATGAACACACATCAAAGCTCAATCAGTGGGTACTAACACCAAAGCAGATTGAGTTAATTGATAAGGCGGGATTCGGGTATTTGAAATTCATTCCTGCAATTAGCATAGACAATCCACTAATATCTGCCTTAGTTGAAAGATGGCGTAGGGAAACAAATACATTTCACCTGACAGTTGGGGAAATGACTGTAACCCTTGAAGATGTTGCCTATTTACTTGGACTTGCAATTGATGGAGAACCTGTTATTGGGGTCACATATACTTCATGTGATGCTGTATGTGAAAGATATTTGGGAAAGGCACCAGATTCTGGATACACTAGTGGTGGCATGGTGAAGCTCAGTTGGCTGAAAGAATGCTTCTCTCGTCCTGAAAATGCATCAACTGAAGATATAAAACGCCATACCCGGGCTTATCTTCTTTACCTTGTTGGAAGTACAATTTTTTCCACTACTACTGGTAATAAGGTCCCAGTGATGTACCTTCCTCTGTTTGAGGATTTTGACCACAGTGCAAGATATGCATGGGGTGCTGCTGCATTGGCTTTTTTATATAGAGCACTAGGTAATGCATCACTGAGATCTCAGAGCACTGTTAGTGGCGGCTTAACACTATTACAGtGTTGGAGTTACTTCCACCTGAATATTGGCAGACCCAAACTTCCCCAAGATTCATATTATGATACCTTTCCTCTAGTTCTTCGGTGGAAAGGAAAACAAAATGGTCCTACTACAAATCGAGACATAACCTTCTATCGTAAGGCGTTGGACTCGTTAAAGCCGGCTGATGTAGACTGGTTTCCCTATCAGAATGTTGACCCCATGGTAATACCTGATAATATAGCTAGCAGCTTAATTTTGGGGAGGTCTAAAACGATGCTGATATGCTTCGATAAGGCAGAGAGGCACCTACCAGATCGTTGTATGAGGCAGTATGGCATGCCTAATCAACCTATCCCAGAATCAGTAGACCGATGGGAAAGGAAGAGCCGTGGAGTAGATGGTGGGGTGGACTTGTCTGGAAAAATGGAGTTGGAGCTCAAAGAATGGTCAGAGCGGCATATCCATATCATGCATAGTGGAGAAGATGCTGATGATAGCAAATATATGCACTGGTATTTGAGAATTACTTGTAGATTTGTGGGAAGACCAATTCCTCTTGCGTCCGAGTTTCAAAGAATGAATGCAACCCTACGTGAAGTCGCACACATTTCTGATACAATGTCCCTACAAGGATTGGATAATGAGCAAATACACTCAATAACCAGGATCAGATATATCATTCATGAGTGTTTACGTGACCAAGCAGGAAGTGTTGTCACAGTAGCATCACCATCGCCAGAAAATGAGAATTGCAACAAGAGAGGTAGGGGTAAGGAGAAGATCAGAAGAAAAGGAATGGGAAAACGAAGGCGGAAAGATGAGTTGGAGCAATGTGAAGAGGATAACACATGTAGAGACGACCAATTAATACCAAATTATGCTTTAACTGATATTGAATATGTACAACAGATGCATCACCCAGTTCGTTTGGTCAATCATCATCACCCCCCCTGTCATCCAGACATTGCAAGCGTAAATGAAGAAGATATGGATGAATCTCAGCTTTGTATTTCTGTGAATGAAGTAGGTGATGCACAGATCTGCTTGCATGAGAGTGGGGTAGTAACtgccatgccttcttgtgacgATGTTGATGGATCACAACCGTCAgacttcattgatcatcaagacGGGCATTGCCCTCCATCTGATGAGGACACCAAACTTGATCATGAAAATGGAATGGTTCCAGATTTCGCTAATGAAGAGGAGCCCAGCGACTTATCTGATGAAGACACTAAGGTTGATGAACATGGAGCTAATTTGATTCAGAGAGAGGACCATATTTCCTCTCCTCTTGATGATAGCACACAGTCTCCTGAGATGCCTATGAAGGTACATCCTCATTCATCTCATGAAAGTGAAGAAGATATTTCTCGGCAATCTAATAATGGTATCAAATCAACATGAACAGTCCAATTTATTCACACATTGTTTCTACGAAAATTGCATTTTCTCTGTAGCCTACTAACAAATTTGGATTACTGATCTTTGTTTTTACATCAGTAGAATCCAAACCCTCATCACCAGATAACTTTGTTGAACAACTGTTTCCAAAGTTGAGATGAAACGACGAAGTCATCATGTCACGTCATTGATTCTGTATAGAGAGCTTCTATGTTTATCAACTAGATATGGAATTAGactatgttctcaattttgactgtaaatatttattaaaacttattaattgatttattgttatgctcaaggataaaatgtactccctccgtccctaaattacattcatcctttctatttttggtattccaaaattacattccttctttctatttttggtaattttttttagtaaatcaactctctttttctgttttatatttaatgcttTCTCACTCATCCTTACCTAATCTCACTCATAATCCTTGTGCCA
>novel.2792
AACAAATCTACTGCCTTTTTGCGGTGGTGCATCCGTCTTTGCCGTCTTCTATTTATTCACTGCCTTTTATATTTCTCTTGGAATTtcttgcccttttttttttcgtcGAATTTCGaattttagggttagggtttgaccGTTTGATGATCGAATTCTGAGAAAACTTCGATTTTTCTTGAAGATCATCAAaccttttattaattattgattcaattcaatcaataatgtatgcattgaaGGAGAAAGTGAGTGAGAAATTATCTCGTCTTTTGGCTGATTCTCCGTCTCCACCATCTCCTCAATTGCAAGAATCTCCAAAGGTCAATTCATACTCCATGGGAGCAAAAACTTTGTCATCATTCTTTACCTACATTCATCCTTCAGCTGCCAAACAAAAGACTCAGGGTGATTTGAAGTCTTTGCAATCATCTCCCACAAGATGGAAAAGTAGTAGTTTTTCTCGGCGAATTCAAAACATGGAAAATCAGGCAGAACTCATTCCACAAGATGAATGTAGAGAATCAACTATCTCTCATAATGAGCATGAGAGCCCTGTTTCTACTAGAAGTAGTTGTGTGCCAGAATTCTTTGAGGATGCAATTGAGCCTCCGAGCCCTTGGAAGcttatgcctaatttgacagaCGATTCTTCATATGTTGATGTGGGATTATATGAGTTTCTTGAGGCATCCCTTCCTAACATCGTGAAGGGTTGTCAATGGGTATTGCTATACAGGGCAGTACTTTAAAACATGGTACATCTCTACGTACTCTTATACGGAAAAGTGCTGATCTTCCAGGTCCTGGCTTATTGATTGTTGGAGATAGAAAGGGGGCTGTATTTGGTGGGCTCCTTGATTGTCCTCTTAAGCCATGCCCTAAGAGGAAATATCAAGGAACAAACCACTCATTTGTTTTTACCACTAAATTCGGTGAACCAAGGCTGTTTAGAGCAACAGgTGCCAACCGATACTACTATTTGTGCTTGAATGACTTCTTAGCATTTGGTGGGGGAGGCAACTTTGCTTTGTCATTGGATGAAGATTtATTGGCTGGAAGTAGTGGGCCATGCCAGACTTTTGGGAACACATGCTTAGCTCATGATCCAGAATTCGAATTGAAAAATGTTGAGCTTTGGGGTTTCATCCATTCATCTCGATACCTTACTTGGTATGAAACTGATGGAGAATTGGTGTAGTGGATATCTGCGttaattcaattatttgttATCGAGGATCATCATCACATTTTATTGGTTATTtatacacactaatctatgttTTTTTAAGGGTGTATATATTGTACAACAGTGTATGCTTCTATTACTTTCTATTTATACCCAGGTTATTTTGGGGGGCGATAAGCCGATG
>novel.41609
ACCACACATTTCTCGCTCCCCATGAATTACTgcactttctctcttctttctctcttttgcGCGGAAGTTCCCTGGTGATTTCCGAGGCGGCGAATGGCTTGCGATTCTTGGTTTTGTGCTTTTGTTAGCTTCAATTGATAGGTAATTACTTCAATTATTTGCTTTCGTAGTTCAATTTAGCGAATATCAAGTAAAATTCCCAAAACTAGGTCTAGGTTTTCACTTCGAATTGTTGAAAAAAGGGGGTCGATTGTTTAGAAAGAAAAATGGTGACCAAATAGAAGTTGTAAATGACTCCTGTTCTAAAGGATGAATTGGTGAAGATGATTGGGTTTCCTGAGAGTGTTTTTGCTTACATTTCATGAAAGGGTAAAAAGGTAAAACATTACCCCAAGGGTTTCGTCATATTTCGGTCTTGGTTCTTGGAGACAGTGGCTATGTTTCCATTCAAACCTCTGACTAGATCTTTCTTTGAATTGTTGGGGATAAGTCCCGGGCAGCTTATGCCGTCTGGGTGGAGGATTATTTTGTTAGTTTTGGAGGAGGTTACCAAAGATAGTGAGGATCCATTTACTTTGAAGGATTTGATAGAAGCTTATGATATAAAGATGATGAAGGATTGTTTTGTAAGTTTATTTAAGAAGAGGGAACCTTTGGTGTTGAATACTAATTGTAATGACAGGGGTTGGGCTTATTAGTTTGTCTATATAAAAAAGATTTTGCTGGGTGTTGACGAAACATAGATGACGGAAGGATAGCCGGAGGATGAGCTCAGTCTTGATTTTTTAGAATCGTCGGACAAATCTGCTGCCAAGGTTTAGCGATTTCTCAAAGTCGAAAGTGCAAAAAGGACCTTTGAGAGGACGAAGCGCCCTCTAGGTGAATCGTCAGGTCAAAAGCACATAGGTTCACCAAGCGCATCTCAGAAAGTCCAAGATTCAAGAAACAATGTCTACTCCGCAGGGTCTTCATTGGGGGCGAAACATGTCTCAGGCAGAACAGGATGCTCGGATGAGGAGGAAACGAGGACTACTTGCAAAGGATTCGTCCCCGCTAGGACAGAGAAGCTTTATGCTTTGTCGCCGCAGGGAATAGGGTAATGTACCTAAGATGATATTGGTGTCGTCGTCCCCTCTGTCAAAGTAACAGAAGGTTGATGATGCTCCGGCGGTTCCCAATGTGGAAATGCGCTTTCCTACCAATATTCTTCACCTTGGCTAGACGAATCGTCAACCTATGTTTCCCCCAATTTAACCAGCTGCTCTTTCCTGGTTCCCGTGAACATTTGGCTGGGACATCTACTCTTGATATTGCGTCGGAGGCTGCCTCTATTCATCTGAATGTAAGCTTTtcatctcttttcttttttatcgtTGTCACATGAGTTAATGTATGATCtatgttggtatttttgttcTGGGCAGTGTTTGCAAAACTCATTGGTTTTGAGGGATAGGGTGATAGGAATAGCTAAGCAGATGAAAAGGTTGGACGATGTTTCAAAAAACTATGAGGCTAAGACCAAGACTGCGACGAGGCAATTTGTCACTCTgaaggagttagatgagatgaTATTAAAGGTGAAAGGTTTAGAGTGCAAACTGGAGGAGCAAGAGAATAATGTAGGAGAgatgtagacacctaattgtgtctcctcaaaagccaaatccagtgatgaatacctttcacgtcattgattatcaaacgaagtgaaagtgtgaaaagtcttgtgatgcggtcatttttaataaaatactttctttctgttttcgaaaatgtactctatttatgaaaatagccaattcAATTTAGTTTTGTCCATGATgtaggtccaataatagtgtagtaaGATGgagcttgaaaagacctttccaacgatatattataaatcCAATTCCGAAGAATAATAAGggagttatggccaaaatactaaactgggcttaAATCGGATTTTACTTCAACTCAATTATCATGTAGAGGGtccaaagccttaatcccattcctaaactaattgagattaattagaagc
>novel.2794
cagttacccgaaggcgaaggtttcagacgaggctgaataaaaaaccttTAAGGAGTAGATAGAaccaagaaaactttgaaagaataaaaagttgcaaatatttatataaatggtggctccaaggcctttcattaattcaaaatgtacttacaaagattgttccgccccgaagggtttacacatgatattttttcagtacatcagcg
>novel.43869
ATTAGAAGCTCATTAAACTGTTCACTCATGCTAAGTTCCTCACTTTGAGGTTAGAAAGCTAAAACCCCCAAACACATCCTTCTCTTCCCCCCATTTGCCTCTCATCAACCTTCCacagtaggagagagaaagcttcatcaacatcaacaatgGCGATCAAATCAGAAACCCTAACTCACCAATCCACAAACCCTAATTCACCCTCAGATCCAATCGATTCACTCGATCCAATCCTCCACATCCTCCGAATCATCcccttctctttcctccatcTCCCTCGCCTTCGCCTCAAACTACCATCATTCTCCCTTCCTTCAGCCATGAccgttttctctctcatcctcctCACTTACTTCATGGTCGTCTCCGGCATCGTCTATGACGTCATCGTCGAACCACCTGGTATTGGGTCAACCCAAGATCAATTCACTGGGGCCGTTAAACCCGTTGTTTTTCTTCCGGGTCGGGTTAACGGGCAGTACATTATCGAAGGGTTATCTTCTGGGTTCATGTTTGTTCTTGGTGGAATTGGGATTATTCTCATGGACCTTGCTGTTGACAAGAATCGGGCTCGCAGTGTTAGGGTTTCGTATGCTTCTGCTGGGATTACTTCCGTTGTTATTGCGTATATTATGAGTCTGCAGCTTCTACCTCCATCTGCCATCACAACTGAAAGCTTGTGGCTTCCATAACCGCTAATAGCCAGAATCAATTAACCTTTTACAATTTCATAAGGACTACAGTGATGATGAGAATGAAGTACACTTCATTTTTACGCTAACAGCTAAGGTTTTATGGGCACAGTTGCACAACTGGTAAATT
>novel.23278
AGCCGGGAAAAAAACAGAAATGCCCAAAATCATACATCTTCTTCCTCCAAACTCAGCGATAGTAAGCTCCCAAAAACACCATTGAAGTTGCACAAATGTTGCAATCCATACATCTTCTTCCTCCAAATTCTCTCACTCCTTCTCATCACCTTCTCCTTaaaccttttctctctcctccactcACTTTCCTCCACAAACCCACTTCAacccactctctctcctccaatctCCGCCCCAATTCTCAACCATGGCCGCTCTTCGCCGCCGTGGAAGAAGGACCCATCGAACTTTCGCCGGATACTCCGTCAATATTTGCCACAAATGACGACCCTACCCCTCTTCAAGTCTCCACCAGTGTTCTTCTTACTGGGGCTATTACTGTCTTTCTCTTTCGCTCAATTCGTCGCAGAGCTAAACGAGCTAAGGAATTGAGAATGAGAGCCTCTGGTGCAAAGAGTTTGAAAGAGGAAGCATTGGATAGCTTAAAAGCAATTGGATCGGTCTCGATTGAACCTAAATCTTCACCATCCCCTGTTCAGGCCTTCTTAGGAGCGATCACTGCAGCTGTTATTGCAGCCATTCTGTATAAATTTACAACTACTATCGAGGCATCTCTTAATCGGCAAACAATTCCTGATAATTACTCGGTAGCGATGAGAATATTACTGACGTAAAAGATTCCAGTTCCCCCAATCTGTCATCTGAAAGTGCTAGTAATCAGGAAAATAATGATTCTGATCAAACTTCTTAATACATCCTGTCATAGATTAGTACAATTTTAGTCTACAAGAGTATAACATACTTTTATGTCGATCACGCTATATATATACAGAATAGCAGCTTTATCAGGTGCAGATTTTGTA
>novel.36730
TTTCCTCTACGGAGTAACACAGTCAAAGAGTCAAAATGCGTTTTCCAATTTATAACAAGTTCCAAAATTCTGTTACTCCAAATTTTTCTACAAGCtccaaaatttaataaaatcccCTCAACATTTTACAAGTACTCCTCCGTATTTCTTGTTCATCATATTGTTTGTTGGTTCTCTCTCCTCCTACTCGCTCTCCCAAAATACTACCACTTCTTCGCCGCCACTCACCACCCCTTTTCAGAGtggctgaaaaaaaaaaccagaagtCCATGTCTTCAAATGGCAGGTCAAATGACCCAGAAGAATCATTCATGGCGGAAGTTAATAACTTTTTTGACACTGCGCCTCCTCTCAAAGATCGTTTGGTCATAAGCCAAAAGTTAAAGGAATTTATTGAGCACAACTCTCATGCATCCGGAAATGAAGCCTCCAAGAGAAAGATTGTATGTATAACTTCTGGTGGCACGACTGTTCCCCTTGAGCAAAGATGCGTTCGCTATATTGATAACTTCAGTTCAGGCTTTCGAGGAGCTGCATCTACAGAGTAATGGCTTGTGCCATACTGTAATTAGTGCTTTTGAAAGGTTTTCTATTTGTTAGTGGTGAGTGGTGACAATATGTTTAGCTTTCAGGTACTTTCTCAAGGCTGGATATGCTGTTATCTTTCTCAACCGGAGAGGAACCTGCCAGCCATACTGTAGATCTCTTCCTGATGACCCGATGCTTGAATGTTTTGAATCAACTAATGAATCAGTACAAGTGCGATCACATGCTGAGGCAATAAGGAAGGCAATCTCCAATCACCATGCAGCGGTGGAATCTGGGGTCTTGTTAAAGCTTCAGTTCACTACCATTTTTGAATATCTCCAGTTGCTGCAGATGATTGCGGGTGCACTAAGGGATCTTGGGCCACGTGTTATGTTCTATCTTGCTGCTGCTGTCTCAGATTTCTATGTCCCTTGGGAGAGCATGGCAGAACATAAGATTCAGTCTGCGGCAGGACCCCTGGATATGCGTCTTGCTCAAGTACCAAAGATGCTCTCTGTGCTTAGAAAGGACTGGGCTCCTCTGGCATATTTCATATCCTTTAAGTTAGAAACAGATTCTCTGATTCTTTTGGACAAAGCCTCTTCAGCACTTAATAAGTACAATATGCATGCTGTGGTAGCAAATGAACTTGCTAATCGCAAAGAAGAGGTCACAGTTGTCACTCCTCATGGGAAAACTTGTATTCGACGTGAGGCCTGGACTGATGTAGAGATTCCACTCATTGAGCTTCTTGCAGAGATGCATTCTGCCCATATTGAGGGTACCTTGCAAAGTTAAGCAGCATATCATATCAATGATCATTGATAAATATGCTAATCCCCTCAAATTTCAGCTTCAATAATGTAACAATTTTTCCATCTGGTCATAAGCTATGACCTTTGAATATTGTTGTTGTACCCAGATAGTCTTGTAATGAAAGTGTTTATCTATGAACA
>novel.23883
tataaactCAACTTGGAAGTGTCTGATACGGTCTTCGAACTCAAAACCTATTATAACCTTAAAACACAACCTATCAAACTAACCAGGGTCCAGGAATCCAAATTGGAAATCCTCCCATCCaaacaaaacagaaaaaaggaaagaaaatctAATCCACAAATCCCAACTTCCATTCATTCCACCATTGAAATGATGCTAACTTTACACACCCAAAATCTCAAATCCTTAACTTTCAACAAAAAACTATACCATCATTATTCCCATTCTCACTCCTCACCTTCAGTATGGAAGATCATCAATGTAAATGGGAATGCAAATGTATGGAACTCTCAGGCCATCAGTGGGATTGGCATGCTAGCAGCTGCGGTGGTGCTTTCGACGCCTCCGCCTTCCGAAGAGACGTTGTCCAATATACCACAAGAGCTTTCAGGGAAGTCTTGTGATCCTATGGACAAGGAGTGTGATCAGAGTAATATGAAGAAGAACAGAATCCAACGTCCGAAGTCTAGGAATGCTGAGTCTTGTACTACTAAGTGTGTTGGCACTTGTATTCGTGGTGGCGATGGCTCCCCCGGTGAAGGTCCTCTAAATATTCGAAGACCTATAATTGTATTTAAGCAGGGATTTCGAAGTCGACAATATTGgtaagatgttttttttttctactcatATAAGATCATTATAGCTGAGCTCTGCATAATTCCTCTGTAATGAGGCTTTCATGGATTTATCTGTTGTGTAGCTTGGTGGAATGTTCAGATATATGCAACTTGCTCGACGATGCAGATAAGAGACGTTGATATAATCTCGGTCATCATATTTCATTCCTGTGATATAGTCGATAGTTAtgtgatttttgatgaaaatcatGAATTTTGTGGAATTTTAACCAGAAATGGTGTGTACATAGTAATTATACACTGACTACTGTTGTACTCACTTAAGTAATGTAATGATTCAATATCATTCAAATTGGAAAAACTAAA
>novel.36044
TGAAGAGTTGAAGTCTCTTGGAAAATCACATGCTGAATCATATCGTGTTGCTCGGAGAGATTACAAGCTTGCTAGATGTGAGCATGGAGAACAGGAAAGTGCCTTAAATTGTATAATAGAAGTTATTGGAGAAAATAATCCTGAACACTTCTTTGTTGCTACACAAGACATTGAGTTACGAAAGAAGTCCCGAAAGGTACCTGGAGTCCCAGTGATGTTTGGTTTGCGAAATGCTGTATTTCTTGAGCAACTTTCATCATATCAGCGTGACTTTGTGaaggctgctgaagaagaaagGCTACATATGACTGATTCAGAATATATGTTGTTACAAAAGAGAGTAAAGGGCATATTGAATACCAAGGAATTAAAGGACCCAGCAGAGGAAGGAACTGACGATGAGGATTTGCCGGGTCAGCCTGTAGTAAGTCGAGTGCCTAGTAAGACAGATGCAATTCATGCAAAAGACAAGGCtcaatttaaaaagaaaagagcaAAGGGTCCAAACCCGCTGTCGtgtaaaaagaagaaaactatCAGCAGTTCGGGTCCTAGTGCTGGGAAGGCTGACAAGACCGATAGTGATACGAAGAGAAGCAGGCCTCGAAAGAGGAAGAGATCTCGCAGGGCCAACACATCCTCAGATACCGTATAATTTTTGTTCGTTGTAAGAGTTTCTTTTAGGTCGGTCCTGGGGTCAGAGATTTTGATGTATGAGTTAATTTTATATAGGGACTTAGGGAATGGGAGATGACTCTTAACTTTGTCATTTATAGTATGATTGTCATGCCTAGTTGATTTTGTTTGTGGATTATTCAACTTATGCCTGAAGCATGTCATTCTTTAGTAAATTTATTAAACTTG
>novel.36733
CAAGAATTGAACGAAGTTGGATTAGTatggaagaaaaaaaaggtcTAATTGATAGGTTTGAAGAGCTTCATGATCGTGGCATCGTAATTCCTTGTAGCCATGGCACTAATGATACTATTAATCCTAACTCGAGTTCTTCCTCTATGAAACTCGAAGTTAGATTAAACTTTGATCACTACGAAACCTTAATTTATTACCATACTAATGGTCGAAGAATGTTAAGCATGCGAAAACTACCTACAAAGGAAGTTCTATTGATTAACCCGTTTTGCATATTGTGTAGGGTTGATATTGCTCAAGATCTTTTAGCCACTAAGAATAGAAACGATGTTCTTGTTGGTAATTGGGTGATGAAAAAGTTGAATCATTTAAGTGATGATATTTGGAAAAGAGTTGAGTCTCTTAAGAAACAAGGACAACAAGGTTTGGAACATGAAAGTGGTTTACTAAAGAGCGTTGAAGTTTCTGATTTGAGGCTATTTCGTATTGGTCCTGATCGAGTTTGTAATGAAGACGAGTTCGAGGAGTGTGTTGCTACCTCCGATGATTTCGTTGAGGAGGAAGTACCGGTTATCAAGGGGTTAGAAAGGCTTAGTATTGACGTTGGTGATGGTAATGGTAATGATAGCGAGTTTTTGAAAAGAGAGGGTATGTGTGGTATAtgtctacaaaaattgaaaaccaTAGACGAAAAAGGGGACAAAGATCTTAAGGCTGCTATTAATGACGATGATGTTAGTATTATTGTAACAAAGTGGTCAAAATCTCTTACGAAGTTGCCTTGTGAGCATGTGTTTCATGAGCCTTGTGTACTTAGATGTCTCTATGAAAATTGTGTTTGTCCTTTGTGCCATAATTCGGTTCATGAATGACTTATATTTAagttagatttacaaaaatttgtAGTGTGATTTGTGTTttatattagaaaaataaaaaccagtTAATTAATACATGCTATTTATAGTGTGATTCTATT
>novel.30510
TTAGAtctatatttttcttttccccctttcgATCTTTTTCACGTTTGCGCTGCACCCCTTccccctcttctctctcctccattgaagcgtactctgaattctccattgaagcggcttcgAAGCTTTTTCTCTACaattgaagcagcttctaagATTGTTTGCTAAATTCTGGTCTGAGTTATGGGCTTATTGGACTGTGGGTTGTGTCCTTGACTTGGTACTTGAGGAATCATGGGTCGTTGATGGGCTGATACTTTAGCTAGTTAAGTTGTTCTGGGGTAGAAATTTATAAGTTTTACTGGACATGAGTTAGTATTTGGACTTGAGCTAATGGCTGGAAATGCGAAGTTTGAATTGAGTTCTGCCAGTCCGGATAATTCAGGCTTTTCAGGGAGCTATTCAAATGGACAGCGAAGTAGTTATGCGGGTCCTACTTTGGATAGGTCCGGAAGCTTTCGTGAGGGAAGTGATGGTAGGAATTATAGCTCTGGATCTGGCACATCGAAAATGAATGCTTCACCGATGGCCGATTTGCCACCATTATCCCAGTGTTTGGTTCTGGAGCCCATTACAATGGGAGATCTGAAAAATATACGGGCAGGTGAATTGAAGAGGGCATTAGGTTATTCCTTTGGTAATGCCTCTGAAGATAATTCTCTTGGAGCAGGTCATGCTAAGCCTCCACCGAATTCGGCTACTGAAGAATTGAAACGCTTGAAAGCAGGTGTTTATGAAGGATCTCTGAAGGCTAGGACTAGGGTCAAAAGATTGGATGATTCGTTAAATAAATTGAACAAGTATTTTGAAGCTTCAAACTCAAAGAAGCAATTGCCAAACGAAAGATCAGGTGGTTCAAACTTGCTGAAGATGGGAGCCCAGTCACACCGAAACTCACCAGATCTCGCAACCCAAAAGTTAGAGGACAGAAGTAAGAACATGGGTCACAATAAGCGTGCCCGTACACCAATGGGGGAAATGCGGTCAGAAGGACGGAGCAATGGAGTCCCAAGGCAACATTTAGTGATGGGAAAGGATAAAGATGGACCTAAGGAGGGTAGCTCTGAACTTGGTGAAGAAAAAATTCGCAGATTACCTGCTGGTGGAGAAGGATGggacaaaaaaatgaaaagaaaacgTTCAGTAAGTAGTGTATTCCCTAGGTCGGTTGATGGTGATGGAGAGCTTAAGAGGACCATGCACGGTAGGCTTGGCAATGATTCTGGAATTCACTCTTCAGATGCTCTTGGCTTCAGATCCGGATCTTCCAATGGTACTAATGGAAGCAACAAGTTAGAAAGAGCTCCATCACCTGTGAGCTTGAGCGGTCGTATGACACCTAAGAATGAATTGGACAAGACTTCACTTTCTAGGGAACTTACTGGAATGAACAAGGAACGATTACTACCAAAAGGAAATTCTAAGTTAAATATGCGTGAGGATCCCCATGTGTTCAGCCCTGGTTCCATTACGAAGGGCAAGGCTTCAAGAGCTCACCGATCTGGTCCTGCCTCTGTAGGAAATTCATCTCCGAGCTTCTCGCGAATGTCTGGGGCAGCAGAAGACTGGGAACAACCCCTTAATGTAAATAAGGTCCATTCTTTGGCTGGAGTGAATAATCGTAAACGTCCCCTACCCTCTACCGATTCATCATCTGGAATGGCTCAATGGGTGGGTCAAAGACCACAAAAAATTTCCCGTAATCGGAGAACAAATATTGTGTCTCCTACTTCCAATCATGATGAAGCACAGATTTCATCTGAAGGATGCACTCCCAATGATTTTAGCACCAGAATATCTGGCTCTGTGAACGGGTCATTTCCTGTCAGAAATATAATGAGTAGCTCACAGCAGCTAAAGGCTAAACTTGACAATGCATCTTCTCCGGCAAGATTATCTGAAGGTGAGGAAACCAGTGCTGTTGACAACAGACTCAAGGATAAAGAGCTTGGTGGTTCTGAGTTGGATGATAAAAGTTCCAACTCTCATCAGCATGCTAGTCCTTCTGGCTTGTTCACAAAGAAGAGCAAATTGCTTGTGAAGGATGAAATTGGTGATGGTGTACGTAGACAAGGTCGAAGTGGGAGGGGCTCTTCTGTGCCAAAGGGTAGCATGTCTCCTTTAAGGGAGAAGCTGGATAATCCAACAATGGGAAAACCTGTTAGGAGTGCAAGGCCTGGTTCTGAGAAGAATGGAAGTAAGTCAGGCCGTCCTCCTCTTAAAAAGCAATCAGATCGTAAGGGATTTACCCGTCTTGGACCTCTGCCAAATAGTAGCTCTCCAGATTTCACAGGTGAATCTGATGATGACCGTGATGAACTTTTAGCAGCGGCGCAGTTTGCTTGCAATGCCAGTTATAATGGCTGTTCTTCTTCATTTTGGAAAAGAATGGAACCCCTTTTTAATTTTACACCAGAGGATAAATCCTTTTTGGAAGAACAGCTAAAAATTGCAGAGGATCGTTCAAATGAAAGTGAGTCGACAAGCTTTGGCGATAATACTCTGGTATGTGCTTCTAGCATAGATTAATCTTTGATAGTTAAGTAAGTTGTTGAGCACCTTTCTAGTGCCTGTTTCACATGCCTTGAGAAATTTGTCAAAGTGAAttccaaatgaaagtaatataATTGCTTTTCTTAGCTGTAAAATATGTCGCTATAGGTGGTGTGTGCTACTGTAAAGTATGTCATTGCTGGACAATGTTCAACTTCAGCTTTCAGAAATATAAAGGGCCCTTATCCCGAAATTTCTGGATGATTAATATAGTCTCATTCATAGAAGGCAGAGGGAGATTTTTGTGGCACTAAGATTCCTTGCATATCTATATTACTTAGTTTTTTATTGGTCTCTTTGATTGTAAACTTGAGTACTAGGTTTTAGGTTGTTATAGTTGTTATTTTACTTACCTTTTTGTGgcacttgtttttttttttttttttttttccttttttgcgtgtgtgtgtgtgtgttgtggATTGCTTGCTACATTATATGCTGTTACTCTGTTATTTTAAGGTAGCACTGTATTATAGTTTTTTAATGttgactatatatatatatactcttaAAATGCATGTGGTTACTGTTCATCCTCATCTTGCAGAGAAATGTTACTGAAATAGAACATTTTCGGACACAAAGTTTTGTTTCCGGAGAAACCAAGATATGCACCCTGGACAATGGGATGACAGAATCAGCCAAGACAGGAGACTTCATTAATCACTTTCAGGATTATGATTCTTCATGTAGAGGATCAGACTCTCAAAAAGGGCCTAACAGCCTCACCCCATTATACCACAGAGTCCTCTCTGCTCTCATTGTTGAAGATGATTTTGAAGACTTTGAAGAAAACCATTTTCTTAGCAATGCTGCTTCTGTAGCTAATAGAGATGATCCATGTATGGCTGATAGAATATCTTGCAATGGCAATGCCAATCATAGGTTCTCAAATATCCACGTTCCTATGCATGATGAAATTGAGGAAGATGATTACGGTTTTACATACTCTGTTGGTCAGGCCGGTCCTGTGCTTCACAGAAATGATACAAATGGGTCACTAGCTATTCACATGAATGCATCTGGTAATTCTTCATTTGAATGTGAATATGATCAGATGTGCATGGATGATAAACTACTGCTTGAGTTGCAAAGCATTGGCTTATATCCAGAGACTGTGCCTGATCTAGCAGAGGGAGAGGAAGAGTTGATTAATCAAGACATCGTCCAACTTAAAAAGCAACTTTCCTCACAGGCCATGGAAAGGAAAGCATACTTGgacaaattaaataaagctgTAGAAGACAAGGAGGTTGAAGGACGGGACCTTGAGCGGCTTGCAATGAACAGGTTAATTGAGTTGGCTTACAGAAAGCTTCTGGCAACACGTGGAAGCAGTGCTGCTAGAATTGGGATCACTAAGGTCTCAAGACACGTGGCCTTGGCCTTTATTAGAAGAACCTTGGCTAGGTGTCGGAAATTTGAAGACGCAGGGAAGAGTTGTTTCAGTGAGCCTTCTCTTCGTGATGTTCTTCTTGCTGTACCTAGCAATAACACGGGTGGCATTCAAGCAGAACAGAACATGCGATTGGACTCCAGATCATCAGGAGCATATGTTGCTGGTCCTGAACAGCTTGATTTTCAAAATGATAAATCTGGTCGGGGTCCATTTGATGCATATGAAGCTCTTTCTCATCAGTCTGACCATGCTTTTGCAAAGAATGGACCTATATTGAACAGAGGCAAGAAGAAGGAAGTGTTGCTTGATGATGTTGGTGGAAATACTGCCCTAAGATCGACAGCAACTCTTGGATCATCTCTTTTGGGTGGAGCAAAGGGAAAGAGAACTGAAAGAGATTCCGGTGCCAAAGCTGGCCGCCCTTCAATATCTAATTTAAGGGGTGAACGGAAAACAAAATCGAAACCTAAGCAAAAGGCTGCACAGTTGTCTACACATCCAGTCCAACCTTCAGCTAATGTTTCCAGTGACATGGTTGCTAACAATAGTAATAGGAAACGTGAAGGGTTAATCTCTCCTGGAAACATTCTTGATTCATCGAAAGAGTGCAAAGATGTTATGGACCTTAGTAGCTTGCCCTTAAGTGAAATAGACTCGATTGAAGACCTTAGTGTAGCTAATGAATTTGAAGGACATCAAGATCTGAGtacttggttaaattttgaCGAGGATGGTTTGCAAGATCACGACTCCATGGGTCTTGAAATACCCATGGATGATCTATCTGAGTTAAATATGCTTATGTGAGGACAAGACACTGTACATTTCTAGCTTAAGTTGATGATAATAGTTTAATTGCTGGGAAGGAAGCCAGCTGTGTAATTTATGCCTCAGGAAATCAGCACTTGTAAATTATGCCCATTCTTTTTGTATACTTAGGTTTAGATATCACGAAAATTTGTTTATGTGATTTAAATAGTTCCACCCTTGTAACAAATCACAGATTTTACTAATAGCAATCATTTCATAATCTTTTTCCCCCCTTTTGTTTTTGTACTAGCTTGCTTCCATTTGTACATAATTTGATATTtcatagaaataaaataataaagttgaattaa
>novel.36040
GTTCCATTTACCGAGTTTATAACAAACGCCATGAGGGTACTTGCAGACTTGCTCTTGGAGACTTTGACAAAGAATGCCAAAAAATGAGTTTCGGACTTACTAGTCAATAATTAGTAATTCGCTCTCTTTCCCACACTCCCTCGCTGTCATTCGACTTCTCCTCACTCGGTCACTCCGATACTCCCTCAATCCCTCTCGCCGGAGCTCCGTCCTCCGGCCACCGGATCCCCGCCTCCAAGTCCAGGTAATTTGTATTTGCAAGGAAGCTGTTTATGGTGGAGTGTGTTGGGACTTCATTATTATTAAGTATATGATCTATCTAAATCGTCGTTTTAAGTAACCCTATAATTGTGCAATCAATAGAATTGACTATCCATGGTGAAAAAGTGTGGATTTGGCACAGCAGAAATAGAAACATTATGGGAGGAAGTTAGGGAGTTAAGCCTCGGTACCTCTACCGAGGTAGAACGACTTAACTCTCCTCCTTCCCCTGTTGAATTTCTTAGGAATTATGTGGCTCCCAACAAGCCTTGCATCATATCCAATGCCCTTGATCACTGGCCTGCCCTTTCGTTATGGTCTTCTGACGACTACCTTTGTCAAGCCCTTGAGTCAGCAGAGGTGTCTGTCCATCTAACTCCTAATGGTCGAGCTGATTCTTTAGTCCCTCATCCTGCAGACTCTTCCTCCCTTTGTTTTGCATCTGCACATGTAGAACGCATGTCCTTTCCTGATGCTTTCCGcctcatctctgattctgaaaAGAGTGAGAATGTTGTGGCATATGCTCAGCAACAGAATGATTGCTTTCGGACTGAGTACTCGGTTTTAGGTTCAGATTGTGATACGCACATTGATTGGGCCTCTGAAGCTCTAGGCTGTCTTCCAGAGGCTGTCAACCTTTGGATTGGTAACAATCGGTCTGAGACTTCCTTCCACAAAGACCATTATGAAAATCTATATGCTGTTGTTTCTGGTGAGAAACATTTTCTTCTGTTGCCACCCACAGATGTTCATCGTATGTACATTCGTCCATACCCAGCTGCAAACTACTCCTATTCTCAGGATACAGGAGAGTTCAATTTGGAGCTCGATGATCCAATTAGACATGTCCCTTGGTGTAGTGTGAATCCTTATCCACCTAAAGGAAGAGAGGAGAAGGAACACAATGAATTTCCTTTATATTTTAATGGGCCAAAGCCATTTCAATGTACAGTCAAGGCTGGGGAGATGCTATACCTGCCTAGTATGTGGTTTCATTATGTGAAGCAAAGCCCACGCACCATTGCAGTCAACTATTctcatttcttctttttcttcctcttccAAGCTCGCCGATTCAGAGATAAACGACAAGAGCTTTACGAGAGATGTTTTCCTCGAATTACTCTAAACACAGACACACACCAACTCGTTCTCTTTGTAGCATTCAACGTCATCAGATCGGAAGAACCCATCAACAGATCTCCAATTATTCATCCTTCCGTactttcaatcaatcaatcgtCGGAAAACCCTAGCTTTTTCCGACGCCGGCGAATTCTCATCGCCGGCGACACAATGGCTCCTCCTCCTGCTTATCAATCTCAGCgatcttcttcttccccttctcAACCTTCAGGGAAAAGTGAAGTTTCAGATTTAAGGCTACAGCTACGGCAACTGGCGGGTAGTCGTGCACCTGGAGTCGATGATTCTAAGCGCGAGCTCTACAAGAAAGTGATCTCTTACATGACAATTGGCATTGATGTTTCGTCAGTTTTTAGTGAAATGGTCATGTGCTCTGCCACCTCTGATATAGTTCTGAAGAAAATGTGTTATCTGTATGTTGGAAATTATGCCAAGTCCAACCCTGATCTTGCGCTGCTCACTATTAACTTTCTTCAAAGAGATTGCAAGGATCAGGATCCAATGATTCGTGGGCTTGCCTTGAGAAGTCTTTGTTCATTGCGTGTTCCAAATttggttgagtatttaatcggGCCTTTGGGCTCTGGGTTGAAAGATGGTAGCAGTTATGTGAGAATGGTAGCTGTCATGGGCATCTTGAAACTGTATCACATTTCTCCTTCAACCTGCATTGATTCTGATTTCCCTGCTATGCTCAAGCAACTGATGCTCAATGATCCGGAAACCCAGGTTGTTGCTAATTGTTTATTAGCGCTGCAAGAAATATGGAGTGCTGAAGCAAGTTCTTCTGAAGAAGCATCTAGGGAGAGAGATGCTTTGCTTAGCAAGCCACTTATATATTACTTTTTGAATAGGATCAGAGAATTCAGTGAATGGGCTCAATGTCTTTTGCTTGAATTGGTTGCCAAATATGTGCCATCTGATAACAGTGAAGTATTTGACATCATGAATCTTCTCGAGGATAGACTTCAGCATGCTAATGGTGCAGTTGTTTTAGCCACTATCAAGGTGTTTATGCAGTTAACCATGTCCATGACTGATGTTCATCAACAGGTGTATGAACGTATTAAAGCACCACTTATCACCCTGGCCAACACAGGAAGTTCTGAGCAGTCTTATGCAGTGTTAAGCCATCTTCATTTGTTGGTGATGCGTGCACCAATGCTATTTTCTTCAGATTACAAACATTTCTATTGCCACTATAATGAGCCATCTTATGTCAAAAAGTTGAAGCTTGAAATGTTGACTGCAGTTGCAAATGAGGATAATACTTACGAGATTGTAACGGAGCTTTGTGAGTATGTTGCCAATGTTGACATCCCAATTGCACGCGAATCTATCCGAGCTGTTGGAAAGATAGCCCTGCAGCAGTATGATGTGAATGCAATTGTTGACAGGCTACTTCAGTTTCTAGAGATGGAAAAGGACTATGTGACAGCTGAGACTCTTGTTCTTATCAAAGATTTGCTGCGCAAATATCCCCAATGGAGTCATGATTGCATTGCAGTTGTTGGAAGCATCAGTAGCAAGAATGTTCAAGAACCAAAGGCTAAGGCAGCTCTTATTTGGATGCTTGGGGAGTATGCACAGGACGTGGCAGATGCTCCCTACATTTTGGAAAATATGATTGAAAACTGGGAAGAAGAAGATTCTGCTGAGGTTCGTTTGCACCTTTTAACAGCATCAATGAAGTGTTTCTTTAGAAGGCCACCTGAAACTCAAAAGTCATTGGGAGCAGCATTGGCAGCTGGAATTGCTGATTTTCACCAGGATGTCCATGACAGAGCCTTATTGTACTATAGGCTTCTTCAACACAGCACATCTATAGCTGAGAAAGTGGTGAATCCTCCAAAGCAAGCTGTGTCAGTGTTTGCTGATACTCAGAGCAGTGAAATCAAAGATCGTatatttgatgaattcaacagTCTATCCGTTGTATATCAGAAGCCATCTTTCATGTTCACTGACAAGGAACACCGAGGGCCATTTGAATTTTCTGATGAACTTGGGAATTTATCCATTGGAGCAGAATCTGTCAACAGTGTGGTTCCTGCTCAGATAGTTGATGCTAatgacaaggatcttcttcttAGTACAACAGAGAAGGAAGATAGTAGAGCTATCAGTACTAACGGAGCTGGTTATAGCGCCCCTCTTATTGATGCATCTTCAGGACCTTTGGTTGCTTTGGATACACAGCCAGCGGTACAAGATGCACAGGCTAGCATGGCTATTGATGATTTACTTGGCTTAGGCTTCGCTGCCCCTGCACCTGCACCTTCCTCTGCTCCTGTTCCACCTCCTCTGAAACTTAATGCAAAGGCTGTTATAGATCCAGGGACTTTTCAGCAAAAATGGCGTCAATTACCCTTGTCCTTATCACAGGAAACACAAGTGACTCCCCAAAGTGTTGCAGCATTAACCACACCTCAGTCCCTTCTCCAGCACATGCTAGTGAACTCCATACACTGCATTGCCTCTGGTGGCCAATCACCTAATTTTAAATACTTCTTCTTTGCTCAGAAAGCGGAGGATACATCCACATTTTTGGTAGAGTGTGTTATCAACACGTCATCAAGTAAAGCtcaaataaagatcaaagccgATGACCAAAGTTCATCTAATGCCTTCTCAGAAATATTTCAGTCAGCGTTGTCCAAATTCGGCATGTCCTGAATATCGcccattatttatttttttatgttgctCATGGGCCAAtataagaaaatcatgttcaattttCTCTGTATTCTTCTTCATACCCTCGTtgctcttttcttcttttctagTGACTGTAGATGTAGATTGCTGTACAATGTGTAACATAAAAGGAAACCTTTCATCAATTTTAGCCTTCAGTCCAGCTTCAATACACGGTACTCACAAGTAGATTGAGATTTACAGGATGATTTTTGCTCATTATGTTGGATAATTTGTACAATTGAGTAA
>novel.36737
GAACTCCAAATTCAGACAATATTACCATACTTTTCAGTCTTTTCACATACCAAAATATCAACCCACCAACCTACCCAATGGCCTAAAAaacctccctttctctctcctcccctcctCGTTTACATCACTCCACATTTCTTCGACAACAACAACATTCAACAATGGCTTCTTCACTCTCAAATCTCTATTCATCAACATCTCTCAAACCCAAGATTTCCCACCTCCCAAACATCACTAAAAGCCCGATTTCTGGCCCGAAATCAATCTCCTTCAAACCCATTTCATCTGTGGCCCGAGACATACCCGCTGATCTTTctacttcatcttcttcctcaacCAATAATCTCCCATCTTtgcagaagaagaaggaagatgGGCTTTTGGAGAAAGACCCTCGGGCCTTGTGGGCCCGATATGTGGAGTGGTTGTATCAACACAAAGATTTGGGCTTGTATTTGGATGTGAGTAGAGTTGGGTTTACTGAGGAATTTGTGAAGGAAATGGAGCCCAGATTTCAGAAAGCTTTTAAGGATATGGAGGAGCTTGAAAATGGCGCCATTGCTAACCCAGATGAAGGAAGAATGGTGGGTCATTATTGGTTGAGAAATTCGAATCTTGCTCCTACCTCGTTTTTGAAGACTCAGATTGATGATACTCTTGATCGTGTTTGGCAGTTTGCTAATGATGTTGTTTCTGGCAAGATTATAGCTCCGAATGGACAACGatttacccaaatactttctgTCGGAATTGGTGGTTCAGCACTTGGGCCTCAGTTTGTTGCGGAAGCACTAGCTCCTGACAATCCACCCCTCAAGATAAGATTTATTGACAATACTGACCCTGCTGGAATCGATCATCAAATTGCCCAACTTGGTCCTGACCTGGCTACAACACTTGTGATTGTTATTTCAAAGAGTGGTGGTACACCGGAAACAAGAAATGGTTTATTGGAAGTACAAAAGGCCTTCCGTGAAGCTGGATTGGTGTTCGCAAAACAGGGTGTTGCTATTACACAAGAAAACTCATTGTTAGATAATACTGCACGAATTGTTAGATAATTGTGATGGTTTTTATCTTGTTAGaatatcttttcttttcttacacTCAGATTACAGATTTAGTTTTGCTATCAAAATTACTCTTGGCAGGGTGTTGCTATTACACAAGAAAACTCATTGTTAGATAATACTGCACGAATCGAAGGCTGGATAGACAGATTTCCTATGTTTGATTGGGTGGGTGGTAGAACTTCCGAAATGTCTGCTGTAGGTTTACTTCCAGCTGCTCTTCAGGGAATTGATATAAAAGAAATGCTTGCTGGTGCAGCTTTGATGGATGAGGCAACTAGGAATCCTGTGCTAAGAAGTAATCCTGCGGCATTACTAGCTCTCTCCTGGTACTGGGCATCAGATGGTGTTGGTTCAAAGGATATGGTTGTTCTTCCGTACAAGGACAGTCTATTACTCTTTAGCCGGTACCTGCAACAGCTGGTCATGGAATCACTTGGGAAGGAGTTTGACCTTGATGGTAACAGGGTGAACCAGGGGATCAGTGTCTATGGAAATAAAGGAAGCACAGATCAGCATGCTTACATTCAACAACTTAGGGATGGGGTTCACAACTTCTTTGTCACATTTATCGAAGTACTACGTGATAGACCCCCAGGTCATGATTGGGAGCTTGAACCAGGTGTCACATGTGGCGATTATCTCTTTGGAATGTTACAGGGTACAAGGTCAGCTCTTTATGCAAATAACCGTGAGTCAATTTCTGTCACTGTGCAAGAAGTGACTCCTAGGTCAGTTGGTGCTATGGTAGCACTATATGAACGAGCTGTCGGATTATACGCCTCACTTGTCAACATAAACGCGTATCATCAACCAGGTGTGGAGGCTGGTAAAAAAGCTGCAGCAGAGGTATTAGGTCTTCAGAAGCGGGTTCTAGCTGTACTCAATGAGGCCAGTTGCAAGGATCCCGTTGAGCCATTGACGATTGAAGAAGTGGCTGATCGTTGCCATTGCCCTGAAGATATTGAAATGATTTACAAAATAATTGCTCACATGGCAGCCAATGATAGAGTGCTTCTCGCAGAAGGCAACTGTGGCTCCCCTCGAAGCATTAAGGCCTTCCTTGGAGAATGTAATGTCGACGAACTATATGCATAGGTTATATTAAAAGAGAAGCAATAAAGAGCAAAAGCGTAAAAGAGACGAAAAACATAGTTCCGAGTGTTAGAGCTGTGATTGTTAGGGATTTGCTGCCGGGGTTGGATCAATGGGAAATTGTCCCCGGAAATTCTTACCTGTTGGATACTGGTATTCTTTCTAATATAGCTTCTTTCCCAAATAATGAAAtaagtaactttttttttataaa
>novel.36738
aaaacaacaaaacaaaaccataccaaaaaaaaaaaaacataaaattggCACTCTTCCTTGCTAAGGAACACCGCTCCTCGCACACTCTCTTTCTTAATCTGGGAATACTAATCTTGTACTTGAGTGTTGATTATGTCATTTTAAAAAtttcaactttctctctctaaaattctcttcatcttcttcttctttaaaTTCCCAGTTTcaggtttctctctctacaaaatcAGAGGAAGCTTCTCTGTTTTTGTGGCCCAACTCAAGCTTTCTATGTTCTCAATAAGTTGAAACTTCCGCCCTAAAAATGTTCACTGAAGGCCTTGATAACAGTGCCCTTCAATGGGTTCGAGAGggttctaaGAATGGTAAGAAGGAAGAACCACTGTCAGTGTTAGACAACAGAACAAGGATTGACCCAATTATAAGAAGCAGCAGCCGAGGTTTTGGGTTGCCACCACCTGGCAAGTTCCGAAGTGGGCATTTGCCACCCACTGCAATTCCAGTATCTAGAGGTATTCCTGGGGATGACTCTGCTTCTGTCTCTGGCAATGACATCACCTCAGAATCCGAGGAGGAGGATGTTTACGGCGGTAGGTATTCTATGGATTCGTCCCCGCAGGATGATCGTGCTACTCCCTCGATTACAAGTAGTTACAGATACTCCAACACAAGATCATTGCCTCCAACTCGGATGAGTTATGGAAGTGATTATCTGTCTTCTGATGTGTATTCGTCGGTAGAGTTGAGTGGGACGAGGGGTGAGCGATTAGTTAAAAAGAATGGAAGATACCCAGTCGCGCAGAATGGTTATGCAGAAGATGAGTCTGAAGATTCTGCTGGTAGCTCCGAGTTTTCTTCTTCTCAAGTTGGTAGCAACATTCGCACTGCTTCTCGCTCACAAGCTTATGTTTCAGAAGGCTATGCATCTAGCATAACTTCAAAGGTGAATATTGGGAAGGATGATGGTGATACCCCAAGTGCACCTCCAGTTTGCAACTCTGGTCAGGATGCCAATCAAGCTGTGCCTGTACCCAATAACAAAGTATCTGCTGATTCTCATGATGCTTCTGACAAAGTTGAGCCAATCGTTCCTAGTGTTAAGCTATCTGGGTCACATCAAGTGGATAGTATAGAAAAAACAAATCCTGGTCCACATGCAAGAACTATGGGCGGTGCAGAATCTGCAGGGTCTTCAGGTTCACATGCTGCTCGTCTGCCTACATTTCATGCAAGCACTCAAGGACCATGGCATTCAGTGGTTGCATATGATGCTTGTGTTCGTCTTTGTCTCAATGCCTGGGCAAGAAGTTGCATGGAAGCTCCTGTATTTCTCGAAAATGAGTGTGCTTTATTGCGGAGTGCATTTGGTTTGCAGCAAATACTATTGCAGTCAGAAGAGGAAATTCTGGCTAAGCGTGGCTCAGAAGTTGCAGTTGAAGGAGCACCGCAGAAACCAAAGAAAATAATTGGGAAGATGAAGGTCCAAGGTATGATTTACCATTGCTGTTAGACTTCATTACTGTAATAAATTAACTTTCCATGAGTGGTCCTGTGATTCCTTTAATTGCAGTTCGAAAAGTGAGAATGGGACTGGACCCACCTACTGGTTGTAGTTTTGGTTCTGTAAAGGCTCCAGTTATAAATATGGAGTCTGCCCGCTCACAGTTATCCAAGGTGCAGAGGTCAGTTTGTTCAGGATGGCATGCCCTTCGAAGAGTGCGTTTTGTTCTCCATAAGCCTACAGATGGTTCTTTATCAAAGAAGAGTTTGGCTTATGTTCAAGCCAGTAGTCAGTACTTAAAGCAGGTTTCTGGTCTTTTAAAAGTTGGTGTAGTGACCACATTGCGTAACAGTGCATCATCATATGAACCTGTGCAAGAGAGTCATTTCTGTCTGCTGAGATTAAAAAGTTCACCAGAAGATGATGTTGTTCGGATGCAACCCGGTTCGGGCGAAACTCATGTATTCTTTCCAGATGGTCTGGGAGATGATTTGATTCTTGAAGTTCAGGattcaaaaggaaaaacatGTGGGCGTGTTGTTGCCCAAGTGGCTACTGTTGCTGATGATCCAAATGATAAACTACGTTGGTGGTCAATATTTCATGAACCAGAGCATGAACTTGTTGGTAAAATACAACTTTATATCAATTTCTCTACGAGTACCGAGGAGAACAGTAATAATAAGTGCGGCTCTGTGGCAGAGACTGTAGCCTATGACCTGGTTTTAGAAGTTGCGATGAAAGTTCAACATTTTCAACAAAGACATTTACTGCTGCATGGCGAGTGGAAATGGTTATTGGAAGAATTTGCAACCTATTACGGGGTTTCTGATGCATACACTAAACTTAGATACCTTACTTATGTCATGGATGTTGCCACACCGACAGCTGATTGTCTGACTCTTGTGTATGATTTGCTTTATCCTGTGGTTATGAAGGGCCACACTAAGAGCACATTAAGTCATCAGGAGAATCGTATCTTAGGTGAAGTGGAAGATCAAATTGAGCAGATACTTGCTCTGGCGTTTGAGAATTACAAATCCTTGGATGAATCACTGCCTTCTGGAATGACAGAAGTCTTCAGGCCTGCAAGTGGGGTTGCAGCTCCTGCTTTGCAACCTGCTGTCAAACTTTACACTCTTCTTCACGATATATTGTCTCCTGAGGCACAGAATAAACTTTGTAGACACTTCCAGGCTGCTGCAAAGAAAAGGTCGAAGAGACATGTGTCTGAGACAGATGAGTATGTTAGTAATACTGGTGAAGGAATCATGCTAGATCAAGTTACAATGACCACCGCATACCAGAATATGAGAAATCTTTGCTTGAACATCAGTAATGAAGTTTCCACGGATATTGAAATCCACAACCAGCACATACTTCCCAGTTTTGTCGATCTGCCAAATCTTTGTTCATCAATATATAGTGTAGAACTTTGCAACCGGATACGTGAATTCCTCATTGCGTGCCCTCCGTCTGGTCCTTCACAACCTGTGGCAGAACTTGTGATAGCTACAGCAGATTTCCAAAGAGATCTCGTCAACTGGAATATCAATCCCATCAAAGGCGGAGTTGATGCAAAAGATTTGTTCCACTTGTATATAGTTGTCTGGATTCAGGATAAGCGGTTGGCTTTGCTTGAAACCTGCAAACTTGACAAGgtcaaATGGTCTGGTGTCCGAACACAACATTCGACTACCCCTTTTGTTGATGAAATGTATGATAGACTAAAAGATACACTGAATGATTATGAAGTCATTGTTAGCCGCTGGCCAGAATATAGCTTTTTCTTGGAAAAtGCTGTGGCTGATGTAGAGAAGTCCATAGTGGAGGCTCTAGACCGACAATATTCCGATGTCTTGGCCCCTCTAAAAGAAAATCTTGCGCCAAAGAAATTTGGTTTCAAGTATATGCAGAAACTGACCAAGCGAAATGTGGCTCCATACACAGTTCCAGATGAGGTTGGGATCCTTTTAAATTCAATGAAGAGGATGCTTGACATTCTTCGGCCCAAGATAGAAACTCAGTTTAAGTCATGGGGTTCCTGTATCCCTAATGCTGGCAATCAGACACCAGGAGAGCGCTTAAGTGAGGTTACTGTCATGCTAAGAGCAAAGTTCAGAAACTATCTGCAAGCCATTGTTGAAAAGCTGGTTGAAAATACGAGGTTACAAAACGCTAcaaaaattaagaagattctGCAAGATTCCAAAGAAAGTGTTGGGGAATCTGATGTTAGAAACAGAATGCAGCCTCTGAAAGAACAGCTAATGAGCACATTGAATCATTTGCACACCATATTTGAAACTCATGTCTTTATTGCTCTATGCCGGGGTTACTGGGACCGAATCGGTCAGGATGTTCTTAGTTTCTTGGAGAATCGGAAAGAAAATAAAGCGTGGTACAAGGGCTCAACAATTGCTGTTTCTGTTCTTGATGACACATTTGCGTCACAGATGCAGCAGCTTTTGGGGCATGCCTTACAAGACAAGGACATTGAGCCTCCTCGTTCGATGATGGAAGTAAGATCGATGTTGTGTAAAGACGCTCAAGTTCACAAGAGTAACACGTTTTATTACTGAAACAATGTAGAATAATGTAGATAAGTTTACTTATTGTAGTCATGACACAATTTTGTGAAATGAGAATATGTACTAGTGCTCTATTAACAAATTTAAATAGCACATTCTAAAGAAAACCAATATATAGAAATTCTTTttgttaataaaataatatcctaGGTCCAATTTTTGGTTTTATGTAAGTTCTGTACACAATAAAATTTGTTGGGCATTTAGAAATGTATATCCGAATTATTATTTGAACATGTGTTGTTACTTTCA
>novel.24272
TTTGTTGTTACACTGTATATGACTAACTAAAGTTGGTActtgttttataaaaaaaaacatcctcGTAACCACGAGATTctaccatccttcttctttgtAAAACTACACTCTTTACTCCActtctcatttctctctctcctcagtTTCGGAATGGCATCACTTCAAGCTACTTTGACTACAATCTGGTGCAAGAATGATAACCACTCTGCCCCGTCCATGCTGCCCAAGACTTCTTTCTTGCCTAGATTCGATACGCTGGGAAATGCTGCAGCTGCTAACGCCAAGGAATTTCATTTTTGTGCCTTTAGTTCAGGTACTCAGGCCACTTTGACCTTTGATCCACCAAccacaaatgaaaaaaaatccaaacaaaataaacatacaGTTGACCCTTCAGCCCCTGACTTTCTTCCACTCCCATCCTTTGAGCAATGTTTTCCAAAGAGCACAAAAGAATGCAGGGAAGTTACTCACAAGGAATCAGGTCATGTGCTCAAGGTTCCCTTTCGGCGCATCCATCTTTCTGGGGACGAACCCCATTTTGACACCTATGACACTAGTGGTCCTCAGGATATTAATCCAAGGATTGGACTCCCTAAGTTGCGCAAGGATTGGGTTGACAGGAGGGAGAAGTTAGGTCTGCCTCGATACACTCAGATGTTTTATGCTAAGCAAGGAATGATAACTGAAGAGATGTTGTTCTGTGCTGCTCGTGAGAACCTTGATCCTGAATTTGTGAGGTCAGAGGTTGCTCGTGGACGTGCAATTATCCCTTCCAACAAGAAGCACTTAGAGTTGGAGCCTATGATAGTTGGAAGAAATTTTTTGGTTAAAGTTAATGCAAACATTGGAAATTCTGCTGTTGTTAGCTCAATTGAAGAGGAAGTCCATAAGCTTCAGTGGGCAACAATGTGGGGTGCAGACACAATTATGGATCTGTCAACAGGTCGGCATATTCATGAGACACGTGAGTGGATCCTACGCAACTCTGCTGTACCAGTTGGTACGGTCCCTATCTACCAAGCACTTGAGAAGGTGAATGGCATTGCTGAGAATCTCACCTGGGAGGTTTTCAGGGAAACCCTGATCGAACAAGCAGAGCAAggtgttgattacttcaccatcCATGCAGGTGTTCTGCTAAGGTATATTCCTCTAACAGCCAAGCGCATGACTGGGATTGTATCCCGGGGAGGATCCATTCATGCAAAGTGGTGTTTAGCGTACCACAAAGAGAACTTTGCTTATGAACACTGGGATGATATTCTCGATATCTGCAACCAATATGACATAGCATTATCAATTGGGGATGGCCTCAGGCCTGGGTCAATATATGATGCCAATGACTCTGCGCAGTTTGCGGAGCTCTTGACCCAAGGAGAACTTACGCGACGAGCCTGGGAAAAAGATGTGCAGGTGATGAATGAGGGGCCTGGACACATACCAATGCACAAGATACCTGAAAACATGCAAAAACAGCTGGAATGGTGTAATGAAGCTCCTTTCTACACTCTTGGTCCACTGACAACTGATATTGCTCCTGGTTACGATCATATAACCTCGGCCATTGGTGCTGCCAATATTGGAGCCCTTGGTACTGCACTTTTATGCTATGTGACACCAAAAGAACATCTTGGATTGCCAAATAGGGATGATGTGAAAGCTGGGGTAATAGCATACAAAATTGCTGCTCATGCTGCTGATCTGGCTAAAAGCCACCCGCATGCTCAAGCATGGGATGATGCATTGAGCAAAGCTAGATTTGAGTTCCGATGGATGGATCAGTTTGCCCTTTCACTCGACCCTATGACTGCCATGTCCTTCCATGATGAAACCTTGCCATCAGAGGGTGCCAAGGTTGCGCATTTTTGCTCTATGTGTGGGCCTAAATTCTGCTCTATGAAGATAACTGAGGACGTCCGCAAGTATGCTGAGGAACATGGTTATGGTGATGCTGAGGAAGCTGTACGAGAAGGGATGGAAGCTATGAGCGCTCAGTTCCTGGCTGCTAAGAAAACTATCAGCGGAGAACAACATGGTGAAGCCGGGGGAGAGATCTACTTGCCTCAGAGTTATGTAGATTCTTTGAAGAGGTAGAAATCTACTTTTGAAGTCGAGGCAGTGGCGTAGCTGAGCTTAGCCCTCCTTGAAGCCTCAGTGGATGCAGATTAATATAAGCATGGACTTTTTTTGCCCTGAGGTGGGGTGTTTGTCTCTGCTACAGCATCTCATCTGTTTAAACAGAAGATGCTGGCGAGACAGGCTGAGAAAGTCCCTTTGAACCTGAACAGGATAATGCCTGCGTAGGGAGTGTGCAttttctttttcgtttttttccTTTGCGTGCTAACAGGGACAGAGCTTCCTGTATATGGGGCAGCTTGATCTGGTTAGCTGGTTCGGTGTCTTGACCATGCCCATCTCTGATATCCGGTGGGTAGCAACTTAAATGTTAGCTAAAATAAATGTTGCTTCCCTCACTCTCTTTTGACTAAATGATACTTCATACTGCGTAATTAAACAAATTGGCTTTATATATGCAATATTGATCTGTATTAACACTAGAACATTAGAAGTTCTCTAAGTTAAATAAGTACGCATCATGTAAAAGTTGTTTGTGAAAGCTTCCTATTTGTTAGAGATGCTACCTGCAGTCCTGCAGCTGTATACCCATTCTATACCTAGGATAATAAAGTTATTGCGGACAAGTTGATTTTCTATTTCTGGAATATATTAAGTGTAAAGAAATTAGTACTGAAGAAATACTGACCAGTGATCA
>novel.30047
CTTACCacttactctctctctttttttcctgCTTTTTTCCTGATTAGCTATGTCTTCCTTCCTTTCCTCTGTTTTTATAAAGTTTAAGTATTTCCTTTtcgtttttcctttttctttcttagtagattaattgttgttttctgATTGTGTATGGGTGTTGCAGCGGCTGAGTCGATGGCGCAATTTCAAGGAGCTGATGGTGATGTAGTTGCGCGATTTCGAGGAGCTGATGGTGGTGTAGTTGCGCAATTTGAAGGAGCAAGTGGTGGTGTAGTTTTGGATCTGGTTGTTTCTTGTTGTAAGgaaaaaaagaataatTGTAGGTCTATGCACTTGGAGCTGGCTGTACTGGTAAAATTACTTGCAGCTACTGTTGTTAATGACATAAACTGGAATCATTAGTGACTTGTGCAAATTGTTGAAATGTGCAAATTGTTGAGATGACTTGGTCTGCAGCAAAGTAATATGGATGAAGTATTGTCCTGCAATCTCAGCAAGTGCGACTGAAAGCAGTCAAGCAATGGAAAATGCTGAAGTAGAGACAGAGAATCTGGGAATCTTGGATGTGGATCTTTCCTTGGAACCCTACATAGATCATTTTGAATACAGACTGAAGAGATACGTGGATCAAAATCAGCTCAATGAAAATTACGAAGCTGGTCTCGAGCAATTTTCTCAAGGATACTTGAAATTTGGTTTCAATCATGAAGAAGGGAACATTGTGTATCGTGAATGGGCTGTTGCTGCTCGGGTCTTCAATGCGTGGGATGGTTCCAACTACAAGAAACCCTATCACCTAATAATGCATATTTCTGACAAGTGGATTGACTATCTGAAAAATAAGAAGGATAAAGAATGGTCCATGAATGAAATTATGTTAAGCTTGACTAATAGAAGATACACTGAGAAGTGTGTAGCTTATGCTGAAAGTCGTGATCAGGAGAATGGTGGAATGCAGGCACTGAGGCAGTCATTAACCAAGCAATAAAAACAAGAGGCGGTCCAAATGTATCAGATGCCTACACCATCAATGGCCTTCCTAGGACTATTATACATTGGCTCAGCTAAAGGTATATGCAAGGAAAATTTAACATTGTCTTAAATAACTCAACTGAATATATAAACTGTGAATAATCACAAAAGTTTATCTGCAGAAACCTTCAAATTGGCTGTAAAACCTGGCAAAACTTATCTCCTAAGGCTGATTAATGCTGCACTTAATGATGATCTCTTCTTTAGCCTCATTACCCTGGTGCTACCTTCCTTATGATGGCTCGGCCTTATGTTACAAGAAGCGGCACCGACCTTTGACAATTCTACTGTTGCGGAGTCCTTGAATACCACAACCCCAAACCATCAacctcaataaaaaaaaacttcctctCTTTAAGCCCACCCTTCCAGCCCTTAATGACACTTCTTTTGTAAACCAACTTCACCAACAAACTTAGAAGCCTAGCAAATGTCAAATATTCAGCCTCACAGTGCTCAATCTCATGACAGATTAAGAATTTCAGAGTAATGGGTAAGAGGAGTTCAGTTAACTCATCTGATGAGCTAATTAAGCCTTTGACTGAAAATGTTTTTAGATTAATACTTAGCTTTATTTACTATGCAAGAAACTTGTGTTAAGGGAAAAATAGAATTGAATATTTGTCATTCTTTGCCATAAATTAGGATTGCTATAAAATGCACATTTAAAAGCCCAAATTTTTTTGTTCTTGTGGGTTTTAAAAGCCTATAAGCTTACATGGCAGCCCATTAAGGTCAAATGTACACAATCTGTTTTCAAGCAAAATAAAGATTTCgaatttctatatatatatattacatagACTAATGCTATCAGTTTTAGGTCTGATATGATTTTGACAGATTGTAGAAGCCATTCCCTTAAAAAAGGAAGATTGTACTACAATATTTTACTAAAGTGTGGCTGTCATGAATTCAGATCTTTTACAAAAAGAAAGTTACTATTATTCTattttaaataaagaaaataaacttttCCAAGGTTTAAAAATGAATATAAAAGTACAGTGGGCAGCTAGAATTCTTTACCAGAGGTATGGTTGAACAATAGAAACAGTAAGAAGGTTGAAAAAATTACCATTGGTAATTCTGACTACTGTTACCAAACCCTTTCCCAATTTCTAACTTCTATTTTCTATTCTTAAATTCTGTCTTAACTTATATAAAAACATTTGCTCCTTAGAATTTCGATTTTTTCACAGAAGAATCAAACCATGGAGCACTAACTTAGTTAACCATGGCAGGTATGGTTTCTGTTTTTACAGATTAC
>novel.31129
AAAGTGAAAACTGACACAACTGAgtgttttttttagaaaaacaagaagaagaagaaaaaaaattggaaaaaagagagagaaaatgttctCCATTTGAGAATTGGAAATCTGAAGGTTTGAGTTCATACACTACCGAAGTTTCTTTGGTCCAGGTACATATTGATAGAGTTCAATTAAGGAGTCAAATAAAATAGTGTCCAAATGGATCCTCGGTGTGTGAAGTGTGGTCGTGGGATTGAAAAGCTCTACATCCAATATTCACCGGGAAATATCCGGCTCTTAAAATGTGGCAACTGCAAGTCAGTTGCCGATGAGTACATAGAGTGTGAGCTCTTGATTCTCATCATTGACTTGATCCTTCACAAGCCTCAAGCTTATAGGCACTTGCTCTTCAACGTGCTTCGCTGCAAACTTTTAGATTTTGACACCTTATTGTTCAAATCAtcattctttttcttcttaCTTGATGCTTACAAGTTGTGGATTTTGAATGGAACCTCAGAAGAACTGTCAGTTTTGAGCTTGGGATGGAAGACTTTAGGTTGTTCTCTGTTAGAGAATTTGGCCTTCTTTTGTGTTCATGCTGTATTTTCGAGGAGATATTTGACTTTTGTAGAGGGCTTTTCTGGGTACAAAGATGTGTTACTCACCATGGTTGTTTCAAGCTACTTGAAGATTTATATGTTGTCCATGTTGGTCTGGGAATTTCCTGCTTCAGTGGTTTATATCGTTGATTTGTTTGTTATGTCATCAAATCTGGTAGCTTTGCGGGTGATCTCTAAATCATCTTTTACTAGATGTGTCGTGTTATGCCTCAGTGCTCATGCCCTGAAGTTCTTTGTGCACTGGATGCTGAAATAGTTATTATGTTCCTGTTGTGATTTTGGGTCATTCCTTATACTTCCCATCTATTACTCAATTGTTGAAGATATTGTGAACTGGGTGCTTAAAGATTAACTATTTGTGTGGTTATTGAAATTTGCCGGAGAGATCACTCATTTTAATGCTAATTGAAAGACATACTCAGGTCTAGAAGAATATcttttttattatgttgctcTTTGAGCACAGTTTTTTCAGCAGGAGGTTGGTAACATGAATTCGCAGAAGAATCAAACTGAAACCAAATCATCTATAACTGCACCAACTCCAGCAATTACTTCATgtaggaggaagaagaaagatgatGCGACTTTCCTCGAGGATCTAAAGGACCATATTAATGAGTTCATCGATGCTTCCATGGATGAACACAAGTCATGCTTtacaaaaaccattcaaaagATGTTTGGAATGTCAAAGGTAGTGGCACAACGGAATTCTGAGCAGCAGGAAGTAGAGAGTGTTCTACCACTTCAGACAACAGTCTCAAAGTAGACAATCTGAAAATAACTTTTTTGACCCCTGTTGAGTAGAAGCGAAGAAGCTATGCTTTTGTAATTTTAGTAGTTTATGAGCATCTTATTAAGCTAATAACAAATACTTATGACTTTATACTGTTCTGCTGTATGTACTGTAGAATCAAATACTCTTATTCGCGTACAAGAAATATTCTCTTCTTTGCAAATACGCTTCTTCTGTAACCTGTATCTGAAAAATTGTCTAATTCTGGATATTCTAAGCTGTTGGTTGCTTTGCATTTATGCTCTGAA
>novel.13155
CTCGTTTCTGACTACTCCACTCCACCTGGTTGAAATCGCCCACCAGCAAGTGTAGTCCCTCATAAGTGTTTAGGAAATCATCTAAGGTTTTCCACACATCCATCCTCCAATCCAAATAAGGCGAACCGTAAACAAACGACATATATATAACATTGTTTAAATCATCCTGCTCTTTACAGCAAATAGTGCTAGGAGAAGAAGAAATTACTACTAGCTTACATGACCAACATAAAAAAAAGCCCCCCGAAGCCTCCACCGAGGCATCAACTCCAAAATGTTCCTTGTACCCAATCCTAGCAAACACTGGAACAAGACTACTAGTACTACACTTAGTTTCTGAAAGAAAGCAAATATCTAACTTAAATTTATTACACATACTACTAATAAAAGGAATTGCAGAGTCTTCTTTAATTTGTTCCCTAAACCTCTGCAATTCCAACTCCAAAGCCTCATTTATCCCCTTGTGGATCTTTTGGGCTAGCCACCAAGCCCCTAACACATCCGCAGAAGCAACGACTTCCTCTTGGAAACTGGAACTTCCATCCTTTCCCTTCGGTCACAGTTTTTCCTTTGAAGACCTTTTTCGCTTTATTGACTCCTTCTAGCAGATCATCTGACGAGTCGAAGCTATCTCCATCAGATAAGCCCAGTTTAACTCCTTTCCCATTTCTACTAGCATTGCTAttccttctcttcttcccatTTTCCTTGAAATGTGAGGCAACCTCCTCTTCATCCAAGCTTGGAACCTCATTTAAGACGAAAGTTCCCACAATGCCCTCCGATTCAGAGCTGATTTCGATGATTTTTGGGCTGAAGCTCCCCGAAAAGCAGGCCTGGTCCGGATTGGGCTCCCCGGGCTTATCATAATCCCCTTTCCTTTATCCAG
>novel.13154
gaaaaacccaaaacaaaataaaattcttgGATGTAGCATGTAGACTGTAGAGCAACAACTCCAGGACAAATGACAGAAGCAGAGCATTTTACGACTCAAAACTTCTACTCCTATTAAATTCCCCCTTCCCTAATTCAGCTGCTCTTCAAAGCCCTTATATCTTCTGAATACAGAAAATATCAAACCATTTCAACTTTTAATCATTGTAATTGTATTGAAGCTGAAGAACAGCATCCCCAATTATAACAAAGTTAAaaaaattgtgattataaatttccCAACAATCAAACTTCATTATGTTGAGCCAATCTTGTTGCTACAAGGTTCAACAAACCCTTGAACCTTCGTGTTCTCAACCGGCGGTTCCGTGCCTTCCTCTTCAATTCAAGAATTCGAACTTATTTGGATCCCAGTGTAAAGGTTTTAATCGTGCAAGACGAGGTTTTGCTCATTCAAGTTGTATCCATTCGCTCTCTTCGACTAGAGCTCGAGTGGTTAAAGCTGTTACCACTCCTAATTCAGCTCTGGAGCTTCCCCTAACTGAAGAAAATGTTGAAAGTGTACTAGATGAAGTGCGGCCATATCTAATGGCTGATGGTGGTAATGTTGCTGTGCATGAAATTGACGGAAATGTAGTTCGATTGAAATTGCAAGGAGCATGTGGATCCTGCCCCAGCTCTGTAACAACCATGAAATTGGGTATTGAGCGCCGCCTTATGGAAAAAATTCCTGAGATAGTTGCAGTGGAAGCAATTCCTGATGAAGAAACTGGCCTTGAGCTAAATGAAGACAACATAGAAAAGTACATGACACAACAATCTTACAAATCAGACACTTAGACAGTATACAACAGTCCATCCAACGTGGGGCACTTACAGTTGAGTGGCTTTGCctggttttaattaaaatagctattTCACTTTTAGTTTGTGCAATAGATGACTATTTTCTACATATAATTCACACTGGTGGGGGTGTTTAAGAGGATTAGTGGTTTGGGAATATGAACAAGAAGCTGATTCCCACATATCTCTTGTTTTTTATTATATAGGATTGAGATCACTTGAAAAGGTTTGGGTTGGGAACTGTGGTTTTTTTTAGGGAGGGCTAGCACTTTGTAATAAAGGAAGGGAATAGAGCTAAGTAGTGGAATGAGCATGTGGCCAAATTTTTAAATGAAAATGGAGGTTAGTTGGGAAGGAAGTTTCGGAAATTTATGTACTCGTTCTTATTTCAAACTATTCATGTCATAAATTATTATGGAGTGAATCTCTGATTACTGATTTCTACTTTCATAATTTACTTGTTTATCTTCAAATATCCATTCTCATTCCCATTTACATAATGTACCGTGGATGATAAAAATCAAGATTGTGAGGTGGTGAACTAATGCGTTAAGTTCTTGAAGAAAATCATCTGAATTATAATTTCTAATTAGTAGGTTTGACAGTGCTGGCTACACTTGATATATGCATTGGTGAAATTCACACAAATTATTGCAGGTTCTTGAAGAAATAAGGCCGTTCCTTATAGGAGCTGCTGGTGGAACTTTGGAGCTTGTTGGGATTGAAGAGCCAAtcgtgaaagtcaaaatcacaGGTCCAGCTGCCGGAGTGATGACTGTTCGAGTGGCTGTGACACAGAAATTACGCGAAAAGATCCCTTCCATTGCAGCCGTTCAACTTTTATCTTAATTTTTGATATGCATAATAATATTACAGGCTTTACAGCTATACCAAAATAGTTTTTGGTGCAAAGCTACACGCTAGATAGTGTTTGTAAGTTGTATTAGTCTTGAAGGATATGTAT
>novel.13157
CGTCAATCAATCACCAGCCCGCTGCCTCACAATCAATCACCAGCCCACCGCCCCGCAATTAATCACCACCAACGTCCAGTTCAGCCCCGCAATCTATCACCAATTCACCACCGCCCTGCTCGCAAACCCGCAGTAGCAGAATTTTCCGTCACCTGCCCGCAACCACCACCACATGTCCACCTTCAGCCTCCCACCATCAATTCGCTACCCAATGACAACAATCCCAGCCTCCAATAGCAGCAATATCCACCGCCTTCAATCTTCGCTTCATCCACAACACCAAAACGTGACAACTAGAACTTCCAATCCACCATCAATTACAACAATTCGCTACCCAATTACAACAATTCGCTATCCAATCGCAACAACAATTTCGATTTGTGCTCCAATTGAAGACCACGAAGGATATAATACAGAGTGGTGTTGTGCCAAAATGCTACATACAACACGAGGATGACTACCAAGCTGCTAGTAGCAATGGCCCTCCACCTTTGATGGATGCTCCGACGAtcgatttctctctcctctcttcatCGTCTTACCCTCACGACGAGCTTGCAAACCTTCGCTCTGCTCTTAGTTCTTGGGGTTGTGTTCAGCTAGTGAATCATGGTATGCCACCTTCATTGCTAGACGAGGTACGAGAAATGAGCAAGCAATTCTTCAAACTGCCTCttgaagaaaaggaaaagtaCTCTTCCAAAGGAGATGACTTATTGGAAGGTTATGGAAACACGAATGCTGTTCAACGTGGAAGTCTCAATTGGAATGATAAGCTTCATCTCCAAGTCTATCCCGAGGACAAGCGCCAACTTCAATTTTGGCCTGAAAACCCCCAACAATTTAGGACAATCTTGCATGAATATTCAAAAAGGAACCGGATGATACTAGAGATGCTCTTAAAAGCCATGGCACGTTCCTTGAATTTGGAAGAAAACAGTTTTCTTCAATTCCGGAGAGATGAAAATGAAGATATGGCATTTGCGAGATTCAACTTCTACCCTAAATGCCCGTTGTCGGATCAAGTTGTTGGACTTAAACCTCATGGAGATGGAACATACATTACCATGCTCTTGCTAGACAATGAGGTTGAAGGCCTTCAAGTCAACAAAGACAATACTTGGTTTCGTGTTCCTATAATTCCTCAAGCCCTCACCATTCTTGTTGGTGATCAAATGGAGATAACAAGTAATGGTATTTTCAAAAGTCCGACCCACAAGGCAGTGGTAAACCCACAATATGATCGGATCTCCTTAGCCATGCTCTTCAAGCCAAGTAGGGACAAAGAAATTGGGCCACTAGATAAACTAATTGATGAAGAGAGGCTTCAATTATATAAGAGGCTTAAGGATTATAGCCAATTTTACAGTCAATGCATTCCTCCATTAGGTGAAAGGCCTATCAGTAAAGTCAAGATTAATAATCACTAAAATTTTCTAGATGAGTTGTGTGCTTGTATTTTGGGCTTTTACCAAAAGTAGACAGTAGATttttagtggatccaaatacattGTAATGGGGCAATGGGCCTAATGAATActagtcaatttatcaatttcACCCACCATCACGGCCCACCCCCTTATATGTCTTgggtattttttctttttcttttttttttttttttttttttttttttttttttttgtgaagtgTAATTTTGAAGTGATGTAGTGTGGAGAAGGGAAAAGTTAAAATTCTCTATTTGATATGCTTTTCCAAAGAATTGCAACATACATA
>novel.13156
GTCAGACCACAACCATAATGTGAGTTCACActaatgaatgtaaaaacagAGAACAACCATTAATATACATATTCCTTTatttaaaaaacagagaaaaaaaaCAGATTTGATAAAATTTGCTAATCTagtaattcaaaaacaaaatcagAAACTTGAACAAAGATAGAGATTATTAGATTATTACAGAAAAACTAGGAGAATAATTTAGGTAAAATAAACTATAAAAACTATGTGAGTGTCGCGCTGCCGCTAATGAAGAGTGTTGTGCTACCTCCGGTGACGCGGTGAAGAGTATGGAAACTCGTAGGTGACGAGTGTTGCCAGAGGACCGGTGAGAAAGTGAGAGCGAGAGGTTGAGAGAGTTAGATTTAGAGGAGAGAGACTGAGAGCAGGAGGCTAAGAGAGTGAAGGTGGA
>novel.23550
aaTCAAACCATAAtattattcaaattcaattaattaaaattattcaaactctctctctccttcttctttcttcctctCTTACTGTATTATTCATCCTTCCACAACACAGCACGTAGTAAccagaagagagagaaactgacTCACATGCACTTCCTTTTACCTCCATTGATGAACCTCCACTTCAATGAAGAGGAGGAATTCTTCTCCCAACGAAGAAGAAGATAACGATGACGACAGCAAAGAAGCTTAGGTTTAGCCATTTTCGACAGAATTTGAAGGTCGTGATTTTAATATCGATTTTACTTTGCATCTTTGGATTCTGGAAATTTCAATCTCAATTAATATCTCCTGCGAGAACTGCGCAATTATCACGGCGCGTGGATCCCACGCTCTTCGTCGGTCCTCCTAAATTCGCGTTCTTGTTCCTCACTCGCCGGCATCTTCCTCTGGATTTTCTCTGGGGTAGCTTCTTCGAgGAAGCTGATGCAACAAGTTATTCGATATACATTCACTCAGAGCCAGGTTTTGTGTTTGACGAATCAACCACCCGATCGCCTATGTTTTATGGTCGGCAGTTAAGCAATAGCATTCAGCATGGGGCGAATCGAGTATGATTGAAGCAGAGAGGTTATTGCTTAATGCAGCACTTGAGGACCCTGCTAATCAGAGATTTGTACTTCTTTCAGATAGCTGCGTTCCTCTGTATAATTTTAGCTACATATACCATTATGTTATGAAATCTCCTAAAAGTTTTGTAGACAGCTTTTTGGATAAAAAGGAAGGTAAAGAGGGAGGACGCTTTAACCCGAAGATGGCACCTGTTATAAAGTTGGATAAATGGCGGAAAGGGTCACAGTGGTTCACTCTGATCCGGAAACATGCTGAAGTTGTAGTTGATGATGAGCTTATCTTTCCTGTCTTCAGAAAATACTGTAAGCGACGCCCACCAGTTGATGATTCAAAGGGAAAGCTGAATCTGAAACTTCAGAAGCAGCACAATTGCATTCCAGATGAGCATTATCTGCAGACATTGCTTACTATGACGGGGCTTGATAAAGAACTTGAACGTCGGACATTGACCTATACTCTATGGAATGAATTTGCCTCGAAAATGGAAGGGAAAGGTTGGCATCCTGTCACCTTCAGTCATTCAGCTGCAACTGCCCAACGTATTCAAGAAATTAAGGATATCAACCATGTATATTATGAGACTGAGTTCAGAACAGAGTGGTGCAGAACTAATTCTACAGCTGCTCCTTGCTTTCTATTTGCAAGGAAATTCTCGCAGGGGGCTGCTATGCGGCTTTTGAGTGAAAGATGGTTACAATAGTATTCTGTTGCTCGTTAGGGTACTGTGATCATCCCTATGCAAAATTTGTAGATCTTCAGTGTAATATGTCTAACCTAAACTCCAACAATACACGATCTTGGACTCTTGGTGGCAGGCTGTGGGCAGTATGATGCCTGATTATACTCAATACGATTATGTAGAGAAGTTTTATATAGTGACCCAACTATTGGGAGAACTAGTATGATTAGGTTGTAGATTATTGTTTtcttattgatttaattttgatatatataaacataaatagaTGTATCTTACTTTGAATGTACAAAATTATTTAGGCATTTTTACATGAAACTTCCGAGTTGCTTA
>novel.13153
ATTACATCTGTTTTGTTCTTAATCTGCATTCAGCAGACAACATGTGAACAGGTTTCAAATTCATCTGGAATTAGGTGGACCTGCACATGTTCTGCTTATCAAGAAACTCAAAGGTCCAGTAATGCAGCTAATTGCTCCACATCGTGTGATTGCCTGCCTGTGAATGTTGGATCAACTGGAAACACTTGGACTTGTGTCTGTAATAGTGGTGAATTGCCTACTTTGGCAGCAGATGGTCAAAACAGTAACTGCTTTACAGGATGTGATTGCACCTCTGgaTCTTTTACAGCTTCTCAGGCTCCGAGCAAACACGTTTCTAACCGATTAGTAATTTCTCTCTTTGTATGCTTGGTGCTCATTACAATTTCATTAATTGTATCCCTCACCTGGTTTTTTTACCCAAGAGACAAGTGTGAGCAGAAAAAAACCTTGTCTGACAGAGGATCTAGCCTTGAAAGTACTACTGACCTGATAAAACACAAGTTTCCTTCTCAGTCTCCAGCCAGAAGCAATGTGGGTCTTATGGAAAGTCCATTTACAGGTTGGATTGGTTCCCTTTTATTcagaagaaaaatgaaaataattcaTGGCACAGTCACCCATTTTACATATTCAGAGTTGGAACACGCAAcaaacaaattttctcatgaTAATCTGATTGGAGTTGGGGGATGCAGCTATGTATATCGTGGCCATCTTAAAGATGGTAGAACTATAGCCGTGAAACGACTTAAAGCTTCCAAGGGACTAGATTCTGATTCTGAATTCTTTAAGGAGGTATAAGCTTACCTGATTTTGCAGTCTTCTGATTACCTGGTCCAATGGTGGAAGGCTTACACATAAAAAGCAATTTTTGGCCACATGTTGAACTGCTTATGCAGGTCTTGAATCGTCTAATTAGAATATTCTTGTGCAGGTTGAGATTATATCAAGACTTCACCATTGCCATATTGTGCCTTTACTTGGTTATTGCTCTATATCCTTGGGCAAACAGGTTGAGAGGCTACTCGTTTTTGAGAATTTGCCAAATGGTAACCTCAGGGATTGTCTGGATGGACAAAAGCATTTGGATTGGGATACCCGTGTTGCAATTGCCCTAGGAGCTGCCAGAGGACTAGAGTATCTTCATGATGCAGCTGCTCCAAGAATTTTGCATAGAGATGTCAAATCCACTAATATTCTTCTAGATGAAAATTGGAAAGCAAAAGTAACTGATCTTGGTATGGCAAAATGCTTAAGCACTGATGGGTTTCTCAGTTGTTCTTCTTCTcctgaaagaatacaaggaacCTTTGGCTACTTTGCACCAGAATATGCAATTGTTGGAAAAGGTACATTGAAATCAGATGTATTCAGTTTTGGAGTTGTTCTTCTTGAGTTGATAACTGGCCGAACTCCAATTTTCAATGTATCTGATAAAGGAGATGAAAGCCTAGTCATATGGGCTGCTCCTCGACTACAAGATAGCAGGCGTGTAATATCAGAATTGCCTGATCCAAATCTAAAGGGTAATTTTGCGGAAGAAGAGATGCAAATAATGGCCTATTTAGCAAAGGAGTGCTTGCTTTTGGATCCTGAATGCCGACCAGGCATGAGTGAAGTTGTTCAGGTCCTCTCAACACTTGTTCCAAATGTGTCAAGGGGAAGAAGGTTTCCCACAAACCTGTTCCAGAACTTGTCCTCTAACAACATGAAATGTGAGCAACCATGCATGGAAAAGTCTACCAGTCAAGTTGAGGTTCTTGTAGACTCCGAAGAACTCAAACAAATGTGTCCAAGTCGATGGTCGTCTCGATGTTCATTATCATCTGACATTGATCGTACCCTCTTAGCTGATAGCATTGGGAAGTCAGTAAATCTTTCGTCAGTTCAGTATGTCAATAGTATGCTATATTTGACATCAAGTGGAATTCATAGTACCAATGTCGATGATGATGAGATTGTGGATCTGACAGAACCTCGACTAGAGTCATTCTCTGTAGGAAACGATCAATGATCTTCAACCAGCAACAAGTGCATACCAGCAATCTTAGATGATGAAGAGCCATCCAAGGTTAGATCTGGATGGTAATTTGATATACAAAACAGGAAATTACCAGAGTTCTTACTAGAAATTGTAAAGAAGCAAATCTTTTTTATTCTGTTCtccttttactttttttttttttttttttttttttttttttttttttt
>novel.24997
gtttattgaaggtgatttctagttagtaaagtggcacaccaattcgtttgctcaagaattaccacaggttcttacacatgcagcattcatcagggttgtgggatcttgagtagatagttggttgtttgcattttatttcttttgcaagtttgaatttattttaattcgattttattcGACACTATTtcttttgggtttgaatttatttgaacactgaatttaatcacttactacttttattgggttttgaataagggccttaatggttccaagttgtatgacttaatttggtttcattcgttggttttgaaacttatttataactgatttagtttttccgctgctattttctgataaagccttaacgtttgaacacgtggcggtaacacgtcagtaattctcttgaatattgttcagggtcctcacaggtttaaagagagaattattggagtGTTACAATAGGTAATGAAAAATGTAGTTCGG
>novel.23551
TGTTGGTCATCCACTCGGATATACAGCTACTGATATTCTTGCCAGATTCAAAAGGATGCAGGGTTTCAATGTTCTGCATCCTATGGGATGGGATGCATTTGGGCTGCCAGCAGAGCAGTATGCTATTGatACAGGTACCCACCCTAAAATCACAACTATGAGGAACATTGGGCGTTTTCGATCACAGCTTAAAGCACTGGGCTTCTCATACGATTGGGATCGTGAAATCTCTACAACAGAACCAGGGTATTACAAATGGACACAatggatttttcttcaacttTTGAAAAGAGGATTGGCCTATCAGGCAGAAGTTCCTGTCAATTGGTGCCCTGCTCTTGGCACAGTGTTGGCAAATGAGGAAGTGGTAGATGGTGTCAGTGAACGTGGGGGTCATCCAGTGATTCGAAAGTGTCATTGTTTATTACAAGCAGCCAATGAGGCAGTGGATGCTCAGGATCACTGAGTATGCAGATCGCCTTCTTCATGATCTGGAAGAGCTTGACTGGCCTGAAAGTTTAAAGGAAATGCAAAGAAATTGGATAGGGAAGTCAGAAGGAGCCGAGCTGGAATTTCCAGTGATTGATGTTGATGGACAAGAAAGAGGGGTTGAAATTACTGTTTATACAACGAGGCCAGATACTATTTTCGGAGCAACATATCTTGTGCTGGCACCGGAGCATCCGTTGTTGGAATCACTAATATCCACAGACCAAACCAAACATGTTGAGGAGTATAAAGAGCTTGCCTCAAGAAAGAGTGACCTTGAGAGGACTGAGCTCCAAAAGGAGAAAACTGGAGTCTTTACTGGTTGCTATGCAAAGAACCCTGCCAATGGAGTGGCCATTCCCATATGGGTGGCAGATTATGTTCTAGGAAGCTATGGTACTGGAGCTATAATGGCAGTTCCTGCGCATGATACACGTGACCATGAATTTGCTTCGAAGTATGATATTCAAATTCATTGGGTTGTCAAGCCAGATGATGAAGACGGCAGCAGTGTAGGTAAGGCCTATTCTGGCGATGGTATTATCATGAACTCATCTTGTTTGGCAACAGGGCTTGATATCAATGGCTTGTCTAGCAAAGAAGCCTCTGCAAAAGTAATTCAGTGGGCTGAGGAAACTagaaatggaaagaaaaagGTGAACTACAAGTTAAGGGACTGGCTTTTTGCTAGGCAGCGATATTGGGGGGAGCCTATACCTGTAATATTTTTGGATGACAATAGCGAGAGTGTTTCGCTTCCTGAAAGCGAATTACCTTTGACACTTCCTGAGTTGGATGATTTTACTCCTACTGGGACTGGTGATCCGCCATTATCCAAAGCGGCATCTTGGGTACAAACAGTAGACCCAATATCAGGAAAGCCAGCCAGAAGAGAAACAAACACCATGCCCCAGTGGGCTGGCTCGTGCTGGTATTATTTGAGATTTATGGATCCAAAAAATTCAAAGGAATTAGtcaacaaagaaaaagaaagTTGTCACCATGCAGGTATTGGGGCCCAGTTGATGTCTATGTTGGTGGTGCTGAGCATGCAGTCCTTCACTTACTTTATGCGAGGTTTTGGCACAAGGTGTCAAGGTTCTCTATGACATTGGTGTTGTGTCTACAAAGGAACCATTCAAGTGTGTTATAAACCAGGGAATTATCTTGGGAGAGGTCCAATATACAGCACTAAAGGACACAAATGGAAATTTTATATCTGCAAATTCAGCTACCATGTCTGGTGATCTTTGTCAAGAACAAATTCCTGAGGAAAAAGTTATGAAATCAGGCGAATTTTTTGTGTTGAAAGAGAATCCAACTATTCGGCCGATTGCTCGAGCTTATAAAATGAGTAAAAGCAAGGGTAATGTCATTAATCCAGAGGACGTGGTTGCTGAGTATGGTGCTGACTCACTCCGCTTGTACGAGATGTTCATGGGACCATTGAGAGACTCAAAGCCATGGAATACTAGTGGAATCGAAGGTGTTTATCGATTTATGGGGAGAGTATGGAGACTAATTGTGGGCTCGCCTCTATCTGATGGTTCATTTAATGATGGAACAATTGCCGTTGATGAAGATCCCACCATAGAACAACTTCGTTCGCTTCATAAATGCATTGAAAAGGTCACTGAGGAAATTGAAGCAACCCGGTTTAACACTGGTATTTCGGCAATGATGGAGTTCATTAATGCAGCATACAAGTGGGACCGACATCCAAGGTCAATCTTTGAGGCATTTGTTCTGCTGCTTTCACCATATGCACCTCATATGGCTGAGGAACTCTGGTTTCGCCTTGGAAACTCAAATTCACTTGCAAATGAGCCTTTCCCAAAGGCTAATCCAGCGTATTTGAAAGACTCCAAAATAGTCCTCCCCGTTCAGGTCAATGGAAAGACACGAGGAACCATACAAGTAGAAGAAACATGTACTGAAGATGAAGCTTTCAGATTAGCCTCCACAGACGAAAAGCTGTCAAAGTACATCAATGGGAAAACCATCAAAAAGAAGATCTTCGTTCCTGGTAAGATCTTGAATGTGATTGTGGTTCCTGAAAACGCCAAGGTGGGTCAGCGATGAACCCCTTTTCCTCGGCCTTTGTTGAAATTTCCTTCTCAGTTGGAGCAGAAGTGCATCACATTTCATAAATACGAAGCCAGTCCGAAGCTTAATTCACTATATCACAGGAATGCAGTATGatttcttcaattttcttttttttttttactagatTTGTTTAGTGGGATTGTTGCTTCTGAGTAGATTCTGCATGATGTTTTCTCTTACTGCAAATGGTGCGCTAGAAGCATATCTATGACaggcttttttttctttttctttactcAAAAGTTTTCTCCTTTTCCAGTCCTAACACAATACAAATGCTGAGCTATTATATTTTGATTCATTTgtgtataattattattaagtgTATATATTATGAATGATCTTGAAATGAGGATTATGGTTTTTTCTCGTCCA
>novel.13158
TCTACTCCGAACTGCCAAACACGCCATCGCCTTTATCTCTGGTGATTATGTAAATGATCCCACTTTCTTCACACACCTTTTCGATCAATGATCCAAGACCGAAACTCAGCCACCTTTCCTCGTGGGATTTCGAGTTGGGGGTTAGGAGGGGATTCATGTGTGGGGATTGGATATGGCAGAGTGCATCCCCTTCCCTCTTCCCCAATTCTAGTAGGTTTCGGGGTGGAGGTCAATTCGATGGTGATGGATGGGCTTGGATggtgttgtggtggtggtgatggatGGGCGTGGGTGGTGctatggtggtggtgatggatAGGTGGTGTCGAGGTGGAGATGGTGGTTGTCA
>novel.16201
aaatagagaaaggattttttaaaattgaaacGTTAACGTTTTGACCCCCTAGTTCATGGTACTCCAAGAGTACTATAAAATTGTGCCCTCGCGTTTCACAACCCAACCAAACCCCACCCCAAAAGATCCGGCCACCCAACCTTGGACGTCAGGCAGGCTGTCCCCACTCCGTCACCCCCTCTCTCCCCCCACGCTAGTAAATCGCAGTCCCCTCCTTATTCCCCACACGCAGCACAACAAACAACAGTTCCACACCCAATCCACGCAACAACAACTCCACATTTGGCACGGGTCAGGGGATCAAGGGAAATTTGAACACTCAACCCAATTTACTTCGAAATTGGAGCAGCCAAAACGAGGAAGGGGAAGGGAAGGAGGCggggaagggagggggaggggttTCGAGGGCAAGGAAGGAAATTTACAAAAATTGGTGGTTATTGGTGAGATGGGAAGCTAGGCGGTGGTGTTTAGTGGCGGCTGGTTGCATTGGAAATTTAGGGGTGGTGGTTCAAGGGAAAACGACAACGCCAAAGAAAACAAGGACGCGACGGTTCGGCGAGGGAGGGTTGTCGGGTTGGGCAGTGGTGGTGGAGGTTAGGGTGAGTCGatgggggaaagggaggctggcttatttttgtaattttgggtttttttttcttttttttattaatttttagaCCAGGACTTAATACGTGTCAAGTAACCTGATAGAATAAGttattgacttttgttgacatGTATTAAGCTTCCTCTCATGATCTCACTCAAACccactactattttttttattattatttctctccacttacttttttttttcgatttaagTCAATGAAGGAAGGGAGAAGATGGCGTCGGCGGAgtgtattttatatatatttttattctctGTCACATGGTcatatttgagctctacggagctatttttattactaatatacgttttctagtgtttttgtagagttggtattattttgtaggaatttgcagatttatgataattcccgagcttattgagccactacaaaGATATTGGAGTGtgatcgtattttatgaccgtatatttaaatctcaaggccgagttAAAGAAATTTAGTTCGGTGAATAAGGGCTTAATTTGTGAAGAGATTCAAATTAATATTTCGGATCAAGTAATGAGCAAGCAAATTAAGTATTTTGGGCCCAAAGCAAAAAGAAGCCCAGTCCCCAAAAGAAAGTCAGTTGGGCGAAGTTTTAACAGGCCCGATTTGGCGGCCCAACGCCGGATCAGTCCTAACTCTTATGTAGGCTGCTTCAATTCTTTTAGAGTTTTATTGTGTGTGGGATTGGTGGGCTTGTTTCCTATATAATAGGAAGAGTAGTACGTGGTTAGGGAGCTTTAGTTTTAGGTAGATTTCTTAGAATTAGTTTTAGTTTATCTTTTGTCAACTCTTGCtatgattttattttagtttggtattcttttaatcttgtttatttCCTATTTATTGTATAGTTTTAATTATGTgcgagtagttt
>novel.44770
GTCATTACTCTTAGGTCTATACTTATTTTCTTTATCCCCCGTTTAGGGCTTTTTCACGATTGCGCTGCCTCGCTGCACCCCtcttcctctctctcctccattgaagcgttctccaaattctccattgaagcggattGTGAgcttctctcctccattgaagcagcttctgagTCTCCTACTATAGATAGTGGAAGATGGCAAATGCGGAAGCAGCTTCTGCTGCTGCTGGTCCTAGGTATGCGCCAGATGATCCAACCCTTCCAAGTCCTTGGAAAGGGTTGATTGATGGGAGCTCAGGCCTTACATATTACTGGAATCCGGAGACGAATATCACTCAATATGAAAAGCCAGGTAGTGTACCTCCACCAGTTCCATCTGGTGTACCACATGTTGACAATGCATCCCCGGCGACTGTGCAGCAAGTACCACAGCATGTACAAACTGCTGATGCTTCTCAGTATCCACAGCAATATATGAATCAGTTATCTCATCAGCAAGGACAGTTTCAAGGTCCTCTAGCTGGACAAATTTCTCAGCAGCAGGGTCAGTATCAGGGTCCCCCTACTGGACAAATGGCTCAGCAGCAGCCTGCGCAAGTCCCCCCAGCAGGGCAGCAGCAATATGCACATTATGGGCAAGGATTGGCTCAAAGAGGCTCGCAGATAGGTCAAGCCCCGATGCAACAGGGACAGGCAGCACAGCAACATCATTATGGATCTCAAATGACACAGCAAAGTGGTCAACAGTTACCACAACAAGGGTCACAGACAGTGCAACTCCCCGTTCAGCATAGTTCTCAGCAGTTAGGGAAGCAAGCACCGGGGCAGCAAGGTCCTGCTGTAGGACAATCACAGGGGCATCATTTTATGCCTCATCAAATGCATTATGCTGCTTACCAGCAACCACCGATGCTCCCACAGGGGCAGCAAAATGCACAACCTCACCCTCAGCTCATGCCACAAGGACCACAATTCTCGTATCAACAAGATAATAGAAATGCAATACCCCAGCAGCAAGATGATTCCGATATTTCTAAGATTAAGCAAACCGGGACATCCATTTCTCAGGTTGAGCCAAGTGGTCGTGCAGCTGGTCATGCTCCACCATCTGTCAATGCTTCCAATCATGGATTGCACGCCAGTCCTCTCTCTGGTCAATCAATACCCTTTGCTTCCTCTATGCACATGCATCAACCTCCATTAAATGTTAAACTGCAGGAGAGTCGAAATGATATTGTCAACCCACAACACGCTTCCACTTACCAAAATCAGATGGGCCAATCCATGATGAATAGTCAGCAGCATGGCTTGTCTCCTGTTGGACGAAATCTGTGTTATGATGAAACCCAGCAACTACGATCTGGGCCAGGATATCACTTCAATGCTAACAAGGAAGCACCAATGACGGCTCCTCATCACCCTAATCTTGCTGCCCTACCTATGGCGCGAAATCCGCAGGACTTGAGGATGGGTGCTTTCCCTCATCAAAATGCGCCACCTGGCCATGATGGTAATATGAATATGATATCTGCACATGGGGTGCATAATCATGCAAATGTTGATCTACCAATTACTAACCAACCTTTTTTGAGGCCATCTCCAATTATGCCTGGTTCCTCAGATGTTATGAACATTTCTTCAGTCGAGGCTTATCGACAGCAACATGAAGTGACTGCTTCAGGAGAAAATGTTCCTGCCCCATTCATGACCTTTGATGCCACTGGTTTTCCCCCAGAGATACTAAGAGAGGTGCGATATCTGCTCCGGTGGGGAGCATATGTCGTACGCTGCACTGCTATGCGCACACTTTACATGCAACAAGTATTCCTTTGAAGGCTGCACAAATGGACTTTGGAGCCTTCATCCATCACTCCTCATGTGACTGGGATATTCTTGCTTGTTGGCCCCCACCTTATAAATCTTAATTGCCTCCTATTGTTGCTTCGCGTTGCTTAAATACATTCTGCTGGattttcttcaccaactcctaTTCAAGCACAAACATGGCCTATTGCACTACAAAACAAAGATATAGTGGCGATTGCAAAGACGGGTTCTGGGAAAACGTTGGGCTATTTGATGCCTGCATTTATGCATCTAAGACAGCGGCGTAATAATCCACGGATTGGTCCAACAGTCTTAGTCTTGGCACCGACTCGTGAACTTGCTACACAAATTCTAGAGGAGGGCAATAAATTTGGGAGATCTTCCAGGATTTCTTGCACGTGTTTATATGGTGGAGCTCCAAAGGGTCCTCAGCTAGAAGAATTGCGCCGTGGAGCTGATATTGTTGTGGCAACTCCTGGTCGTCTCAATGACATTCTTGAGACGAGAAATATTGATCTTCGACAAGTTTCGCTGTTTGTTCTCGATGAGGCAGATCGAATGCTTGACATGGGCTTTGAGCCTCAAATACGCAAGATAGTGAATGAAATGCCTCCTCACAGGCAAACTCTCATGTACACAGCAACTTGGCCAAAAGAAGTCAGGAAAATAGCTGGTGATTTGCTCCGCAATCCTGTGCAAGTGAACATTGGCAATGTTGATGAACTTGCTGCAAACAAGTCTATCACACAGTATGTGGAAGTTGTACCACAAATGGAGAAGCAAAGACGCTTGGAGCAGATTCTTAGAGCCCAGGAAAGGGGCTCTAAAGTTATTGTTTTCTGCTCTACAAAAAAGCTCTGTAATGATCTTGCACGTAGTATTGGACGCAGCTTTCCTGCTGCTGCAATTCATGGGGACAAGTCTCAGAGTGAGAGAGACTATGTATTGAATCAATTCCGTTCCGGGAAGTCACCAATTTTAGTTGCAACTGATGTTGCTGCCAGAGGCCTTGATATAAAGGACATAAGGGTGGTGATAAATTATGATTTTCCTACTGGTATTGAAGACTATGTACACCGAATCGGTAGGACTGGCAGAGCAGGGGCAATTGGAATGGCTTATACCTTCCTTTCTGAACAGGATTGGAAGCATGCTGGTGATCTGGTTAAAGTGCTTGAGGGGGCTAACCAGCAAGTCCCTCCACAAGTGAGAGAAATGGCTCTCCGTGGTGGTCCTGCTTTCAATAAAGACCGTAATGGAATGAATAGGTATGAATCAGCCCCTGGTCCTGCTTTTGCTGGCGGTGGACGCTGGGATTCTGGTGGTCGTGGTGGCATGAGGGACAGAGATGGTGACATTGGaggtcgtggtggtggtggttttggcggATTTCGTGGTGGCATGAGAAATGATGGTTTTGGAGGGCGTGGCATGAGAGATAGAGATGATTTTGGACGTGGGGGGCGAGGAGATTTTGGTGGCCGTGGAAATAGGGGAGGGCGAGGAGGATTTGGTGGGCCTAGTGGTGGGTATGGAGGTCGGTCCAGGGATGATTTTGGGTCCAATGAGAGGTTCAACAGTAGAGATGGTGGATTTAGCCGTGGCCGTGGTAGAGGGCGATTTGATAATAACAGGAGAGATGTGACTCCAAGGAGTAGAGGAAGGAGTTACAGTTCTAGCCCTGAGAAGGTTCGTACTTGGGGAGGTTATAGCAGAAGTGTGAGTCGTAGTCGTTCGCGAAGTAGAAGTCGAAGCTGGAGCCGCAGTCGAAGTCCCCGCCGCAGTTATAGCCGTAGCTACAGCCGTAGTCGGAGTCGTGGTCGTAGCCGGAGCCGCAGTAATGAGAGGCCTGTCAGGCGGGAACGTCGTCCTTCTGGGTTTGATAAGCTTCCAGAACCAGAAAATCAAGAACAGAAGGATTTAGCAGCAAATAATGTTGGCCCTCCTGCAGAACCACAAATAACCAATAACAATTCTATACCTGTATATGATGCTGGGGCGAAGTTAGGGATGAAAGATGAGCTTACTGTTTTTTCAGGTGTGGTCAATCAATCTGATCCACAAGCTGGTGAACCCTAGAGCTTTGTATTTACTCTCTGAAGGCATTATTTTCTGAAGGTTAAGCCCTGATTGAAAGATTTGAAACCTTTCAATATTAAGATAAGGATGGGAGTGGGGAGGAAACCTTACCGAGTTACTCGATGCATTTCATGGTTCTTTCAACATCATCTTGCAGAAAATTAAAGCCTTTTTTTGGTTAAATTGCAACTTTTTATCTGGACTTGCACGATGATTTCATTTGAAGCGCAGCCTTGTGTTTTACATCTCGTCTGCCACTAGCTTATTACATGCTTAAGACCTCGAGATATTTTGGTAATGTTCACTATGTATTTTCTTCTGTAGATCTAgcataaatttaaaatatttttctcttagtattttatactccgtacttgATTTTTAAGGGCTATTTTGGCCTAAGGATGAAGCTAGCAATTGACTTACACAAGTTGGTTGGTCAGTAATGTTTGGATTATTTGTACCTCGGCTTTATTTAGTAGCAAAATTGAGTGACTATTATATTACTACAATCCGCATTTTTAATA
>novel.13949
AGAGGAGCCCAATACTTGCTTTTTAGGGTTtcacctctttctctctcattagTCCCTCACTCCCTCTCTCTCCCCTCTCCTCTTCTCCCCTCCCCGTCATTCACCTCTCCTCCCTCCCCTCTCCAATACTTGAGCTGCAATGGCATTCATCTTGATACGAGCAACTTGACCGGCGGCTTCATACAAGAGCTCCCAAGCGGCATCGTTTTTGGGCGGATGTGTCACCGGCAGTGACGGAACTCTTGCTAAAAAACCCACTCTGATTTGACTAGGGTCCGAACCCGGTTAGCGTCGATTGTGGCCCGTTGAGAACAACCAAGCTCGTAGGCTTCTTCCTCTTTAGATCTAAGTCGTTGAAGAACCGATGCTAGGTAAGATTTTTCTCTTTGTAATCATTGAATATTAAGTTGGAAGATTTATCAGTTTGAATGTAGTAAACGATGATTGTCTGAGTTGATTCAactattttttgaaatttatgttgtttttaattgatttaagtTTCTGGGTACTGGATTTTGGGATATTTTGTGCTGAATTTTTGCAATTTAGggtttaattttaatataatggtGAAGAAGTTAacaattttccccaatttgattttcaaaaaaaggaaagaaagcgAAATTGACATGGAAGAATCTCGAGAAAGGTATTGATTTGATTTGGTTAAATTTTATTTGGCTTTTGAGCATCTATCTGGGATCATCCCTAATTTCCAGtatgtttgattgaatttggcTTTTGAACCTTGGAATTTgttaattttagggttttttttaataataatatgggTCAAATGTTTAAATTATACTGCGTtatatttgtttattatattgatttattagtgCATAATCGGCCTATAAATTGTTGTATCGCCTTATGAAATTGGTTAAATTtctttgtgaaatcaaaagtTTTTTTGTTTCAATTCTCCCTTGTCATCAAGATTTGTCTTTGAAATTTCATCGCAATCTCTTTTTAAGGTGTCTATAAGGTTAAtctttgattattaattatcattatctTTGATTATGTTCTATTTATATTTTTCAGAAATATAGTTGAAAAAAACTTGAAAGATTTTACATGATAATATTTAGTGATAACTattgaaaagataattattataattggCAAGGAGGAATAGAGACGGTTATGAGCCTAATTTGATAATAGAATCTCATATCCTTAAAATGATGTGATTTTTTGAGCTTTATatcataattgaatcaaatttgattGCTAATGTATTGCACAACCCTTTATTGTTAGGATTGTACTATGAAATTGGCCGATGTAGCTTTAGTTTTGTTGTACTTTCGAGTGTAATGCTTACAAAGTATATGACTTTAGAGTTTGGTAATTCTCCTGTTTTGTGTTATTGAAAATAGAAATATATGCTATCATCAACTTGGCTAATTTAGGTGTAAATCATGTCGAATTGCCGACTTGATTGTTTTGAAGCTTTCAGTTAGTGACTTTATGTGTGGTTACCAGGCTGATTAAATTTCTAGGCTACCATACATAAGGTTTGGGGAAGTCTTTTCTTATTACGGAGATTCCGAAGTTTGCATACAGTTTCCCATGATACACCAAGTGAAACCCTAAAGAGAAAGGTAGTGATCTTGAGAAAAAGAGGAAGGCAAGAAATCCAAAGAAAACTGAGGTTTTTGTTGATGTTCTAGAGTCCATGTCGTTTTACGATACAACTACCATGCCAATGATGCTTATCGCTGTTGGGGTTGCACTTTTTTCCAAACTTCTTATTATGCAATGAAGAATTTTCATGGGATCTATTGATTGCAGAACAATAGGCTAGAGAGGTTGTGGCTAGGAGAGACACCAGGGTTCTTAAATTTCTACAACAGCAGAAAGAGGCCAAGTTTCAACAGTTGCACGGtttaattaaggaaaataaaaacaagagtTCGGGTTCGAGTTCGAGATCTGGTAACAATAAGGCCAAAGAATGGAGGTTGAAAGGAGGCTTGAGACCGTTCAAAACATGGACGATCACGACGGTAAGGAGGAGGCGTTACGCTCTTCTTTGGCCACCGTGTCTGAGGCTAACTCTAGGCTTCAGAGCGTCCAATATAAataagttgttgttgttgtctaaGACTTATACCAGTGTCCAACATAAATCGTAAAAGGCACTATGGATTGGATTGTTTTTTACTATTTACGCTTGCAAGATTTTTACTTTATATCTCTAGTTGTTTGTTTTTCCTTTATGTTTATGCCTTTGATATCTTGCTACTCTTTCCCTTGGCTCAAAGTAATACTTGTTATGTTTGTGCTTTTGATTTTGGCT
>novel.36490
TGTCAACCACCATAACCACCTCCACACCACCACCTGACCTCCTCCCAAAATCCTAATTCCAACCTATTCCCATCCCAACCCCCTTTCACCACCACCTGACTTCCACCATCCCTAACCTCGCAACAACCAACCACGGCAACCAGCGGCGTTGCGCCACCAATCTGTTCGCCACCAGCTCCCAAACAGCCACAAACCATATGCCTCTCCGCCGTATAACACCCACTACCTCAGTCCTCAAACGCCGTTTAGTACTTTCACGCCAATTTCACGCCGTATAGGTGTTTCACGCCAACAATCACGAGAACCGACATCGCATCAGCCTAAATAGCCTCCAATTTGAACAAAAATAGCTCTAGAATTTGCAACTCAACCCACAAATCAGCCTAAATCGGGGGTGGAGGTGGTTTTCGTGGGTTGGTGGGGAGGTGGTTGTTTCGCTATCGATATAGAGGTCGACTGACT
>novel.25999
ACGTAAACAAAAGTATTGCGATTTAAATTAGGTTAAGGATTAGTCAAATCAGAACACTTTGCTTGAATCGACGCGAAGAGAAGACAGATGAGTTGGATGGACTAAAGAGCATGCAAGTTCATGAAATATCTAACAACCAATTAATATGAATTCTACGTAGTTGAAGTACAACCATTGCATATATTAACTACCTCGCATTCTCAAAACCATAAAGGCAGCATAAACATTTAAAACACTTCCAacacttgtttatttatttgtcTCCTCACTTAACACTTCAACACTTAATAATTTTTCACTCCTAATATAAAATATCctcctcttttcttctcttttcttcaTCACCTCATCATATCATAATGGTTCACGATTTGAAGATAGAGAACAAGAAGGATATCATATTAACATCTCCACTCTCTCTAGAAGGGACATCAGATACCGATTACAAGGCTCCTAATATTCTTCAATTGATTTTCAGTCTATTCAAGAACATTAGACCTGGAGCTGATCTTACTCGTTTCAATGTAAGATTATTGCCACATACAAAATTGGTCATTTTAAGGGaacaaattagtaaaaataatgtCATAACTGTCTTCTAAACCTATAAGATCTTCCCCACACCGAAATTAAATAGTCTTTCTTAAGAATGACTCGTACATTGTTAGTTAGTTgctaatcaaaaacaaaaatttgaattaaattatgtttttgcaataattcattaataaaattagGATATTTCAATGTGTATAATTTTAGCTACCTCCCTTATTTAATCTTCCAAAATCACAACTACAATGCTATGGAGAATTAGTCTATTGTGTAAACACGGACATGCTTAGAAAATGCACGACCGGAGAGAACGCTGTTGATCGGATGATCTCCGTTGTTGCTTGGAATCTCTCGACTGTTCGTATGCCGGTGTTTGGAGTCGCCCCGTTCAACCCCATTCTTGGCGAAACTCACCATGCGTCTAGAGGCACCTTCAACATCCTAGCTGAACAAATTTCTCATCACCCGCCAGTATCCGCAATGCATGGAACAGACGAGGCTAACAATATTGAGCTCATTTGGTGCCAACATGCTGTTCCTAAATTCTATGGAACCGTCATAGAAGGAGTGATACATGGAAAAAGGACGCTAAATCTACTAGAAAAGGGAGAAAGTTATGTGATGAACTCTCCAATACTACAATATAGGTTATTACCAAAACCAGGTGCTTCTTGGGTAGGAAATGTCAAGATTAAGTGCCAAGAAACAGGACTTGAAGCTGAGCTACACTTTAAAAGTGGTTCTTTTTTAGGCTTTGGAGGGGACAATGGGGCTATCAAAGGCAAGATCTTTGATTCGTCCAAGAAGTTATTTGAAATCTATGGCCATTGGGACAGGTGTGTTTATATAAAAGATATTACGGATGGAAAAACCAAAGTCCTATACGGTCCAAAAGGGGTTATTTCTGCACTTCCTACCCCGATTCTAAGGGACCATAATgagGGAGTGTGGCAAAGTGAATCGGCAGGAGTGTGGGCAGAAGTGAGCAAAGCTATTCTAAGAAAAGACTGGGACAAAGCAAGAGAGGCAAAGAGAGCAGtggaagaaaaggaaagagaacTCTTGAAACAAAGGAAATCAAGGGGAGAAGATTGGATTCCTAAGCATTTTGATTTGTCTTACACCCCTGATTCTGGTTGGGATTGCTCCCCTAAGGAAAAGATAGTTCCACCGGCTCCGATTGTCTTCCCTATTTAAATTTCTAGGTTCTATTTCATTCGGTTTGAATTTAATAATcacattataattttaaaaattactgTATAAAGGTGACACCGTGAGTCCAAGACAgtacaattaattttttaaggaTTACATGGTATCATATATGTTgacaaattatcaatcaaatttccaaaaataTTGCTTGATTGTATCAAAGCATAGGTAGGAGTGTAAGCTAAGTTTTTACTTGAAAGTTCATTCTTAGCTTGCTCctctttaactttttttttgaaagaacaaGAGCAAGAGCATACTATGTAAGCTTTTACTGGCTCCGTTCATCTTTCCTATATAACTTtc
>novel.44169
AAAGAAGTAAAGAGCCTAAAACTTCCTTTTTCTCCTTCCTCACTTCAAACTTGAAATGGGCTgcaataatttgataattgcTTGTTTCATTCTGGCAATGCTTTTCCACCAAAATATTCAGTTTGTCCAAGGCAGGCAACTGAGATTAGGGAATACCAAAGATTTCCAAAAGTTTCATATTCACCAAGAAACAAAGGTAACCATAAAAACCCACATAAACATGCATGATGACAATCCAGATAGAGTAACAAATGCTTATGAGCTCCAACATACAGCTCCAGTTCAAGTCACTGATGAATCTCAGTCACCACCAGGTCCACCGTCACCCCCTGGTCGCTTAGATGATTTTAGACCCACAGCCCCAAGTCACAGCCCCGGTGCTGGACATTCACTTCACAACTAGGTCATTTACATGCCAGAATAATTGTATACCTGCAAGTTCAAGCACCTCTAACATGCATTTGATCAACTATATATGAAGTCAGTTCTTTTATTCTATGTTCACCCATTTGCGTTTATTTTGTGCCATACTTGTGTCAAGATATTATGCATGCATGCAGTATGGGACTCAATCCATTTTCCAAGTCTATTTCCTTACCCGCCAATAACTCCAGCTCGGG
>novel.44065
CAAGTTCATTGTCCCAGTTCATCTGCTGCCACCGTTGCGCCACAACGACATTTCCTCCCAGGTTAAACGCTCGACTCATGTTTTTCCTTCCTACAATCCTTTTGATCTTCCCCTCCCCGAAGTTTTGCAATTGccaaatttagggttttttatcGAATTTTTTGTCcaattgttgatttttttttatgtgggtTGGATTTGATTATTATGGAAACAATCATAGCACGATAGATTATAGGTTGATTAATCTCTAGTTTTGGCTTTTAGTTTTAGCTTCTAATTTTTGCTTTTAGTTCCAAATCTTCTTGAGCTTCCTCACAATGTTCTCTAGTACAGTGGCTTCACGTTTTGATTGCTCTAACTCTGACATCAAACTATTGTAAAGAAAAGAAGCTAAGGTATACAGGCAGCGGCGGAGCTAGTCCCcccaactttaaaaaaaaaataaaagaaaaaaaaattaaaaacagaaAGAGTGCGAACAGTATCAGGTAGAAAGAACAAAGAAGGAAGTGAATTAGTGAAAccctaactttctctctcttcgaaaGTTGGAGTTCTCCACTTCTCCTCGTTGTCGGCGGTCTCCAAGCTCCACCGGCCACCGCTCCACTCCGGCACTTCGTCGGTTCGTCCCAAGACCAAGTCGGAGTTCGCGTCTGCCGTCTTCGTTCGAGTTGGAGTTCGCGTCTGCTAGTTGGAGACTTGGAGTTCCAGTTCGCGTCTGCAGGTCTGCTAGTTGGAGTTCCAGTTCGTGTCTTCGTTCAATCGTTCGACAATTGGAGTTCGCTGTTGGCTGTTCGCGTCTTTTACTCTTCTGGTCTTCGACTTTTCGCTAGACCCAAGTCACCCAAATCACCAAATGgattatggtggagacggaaatgattacagtgggatttttgtacatgatggcctgttcgaagatgctcaacaagcgattgattgggcaaaacaggttgcaattagatcaggcttttgtttagtagtagcaactcataaatctcaacgggatggtagaatggatcgcattttgagatgcgaccgttatcgcaaaagtgaagaacgagatttcagtaaagcgattcggtttgactcaaagcggaaaggttgtgggtgtcagttccgagttaaggttcgacaacatcaaaggcgtgacggttgggaagtgaagggttacGGCAAATGGggatatcacaaccatgagctgATAGCATACAAAGTGGGGCATCGGCAGTTAAGCGGCCTAAGTccagctgcgaaactagttgtaaaagaaatgagtgatgctcaagtgaagcccgctaaaatattagcgtctgtgttagagaaattccccaaagaccagccaaaccgaagatacatctacaacgtcagacagaaattgaggtttgaacggtcagagggaaggaaccctatacagcagcttctgcaccaggcacaagcacgtggttacctttactggtttgaatctgacgaagacacatcggaggtaactcatttgttccttgtccatcctgattgtgctgatatgatttcgtcttggccatctgtgattttgatcgattcaatgtacaagacaaacaagtacaagttcccactggttgagatggttgggatggctccaacgaaccagaactttctgattggttatgcagtcatgaaggatgagacggctgcgagttaccgttgggtgttggaaaagttgagaaactacatcggcccAAATGTACAGCCATCGGCCATCGtaagtgattgtgagggaggtctttttgcccctatagcggagctgtttccggagtcgagccatttactgtgcacatggcacatcaacaactgcgtgaaagtcaaagcctacaatcttttcaacaagaatttagTAACAGCAGAGAcattggtaaatggtaagtggcggaagatcatGCAAGCTACCACAGAGGCAGAGTACGATCGAGCCTTGGAAAACTTCAAGGATGCGTACAAGTGGTGCCCGCCAATcgtagactatgtgatgcaCCAGTGGGTATCtcagagggaaaagtttgtcaaatattggacgaaccaagttcttcattttgggaacactacgACATGCAGAGtcgagagcgctcatagagctttgaaggactggattgattcttccacggctgctctggatacactgttcgagagaataaacaaggctattgatactcagaggaacggcatcaagaactatctcgaggactccagacgacgacatggcaTGTTGTATgaccatttcatatttaagattctccacggtcgtgtgtcacaccactgtttggggttgattctgagcgagtataccaggatgagggagttgggcgatgaagtggctattcggtgcggatgtgctatatcagtgactcatggattaccttgtgcatgcaccattcaccgcgtaattacgcaagacagggcgtcgttacatgtcgATCAGGTTCATCCATTCTGGCGAACGCTCGTTATCGGAGAGCATGCTGTTCCGCATACGGTtcaccgtgaacaggaggagttggagcagtttcagTTGATGTTTGACCAAGTGTCCTCCAGTCACCCTTCGATCATTCGTAGTGCTACACacatacttcatgacatgttcaatACATCGTGTTTGGATACCGAGGAACCGGAAGGGGTCGAGCGACCTAGGGGTCGACAACCATGGCGGAAcaagagtgcgtttgagtacattCGCGGTCGTGGCCGTGGCCGTGGCCGTGGTCGTACATCCTCATCAAGTGGCAGCCAATCATCGTCGTCGGTGAATATGCCCGGCACCGGTAAGACATTCGacttcaatttcttttgttgACTGTTTGATTAGTTTACTGTTGACTTGTTTATTGTGTTTATTGATGTGTGTAACAGGGAGAATGGACATTGAACATTTTCCATATAAGGACAGGATCCCTAATATCATGATGCCATTCTTggacgggtggaatgatgtcattgcagatggtaactgcggatttcgGGTTGTGGCGGATGTGTTTCAAATGagtgaagacaactacggtttagtgcggcagttgatgtacagtgaaatcGCATCAAACCGAGATGTGTATGGCCATGTGTACGGCGAGGACTTGGATAGGTCTCtgcagcgtatccggtggggagggggaccttgcgatcaaaatcattggttcgatgcgccacttgatctctttgccgttgcaaacatctacaagtgtgcagtcatgcatttcggccttggTTTACATAGTCGAGCCTATTATCCATGTACAACGGTTCTGCCCTGGTGTTCGCGCGAGACCGTCACCAGACCGGTAAGGGACGTTGCTATTGGATTTCTTGGGCCGTCATACATACATTTTATCCGATTAGACATGTCACCCGATTTTCCGGTCCCACATATCATACCGAAGTGGTATGAAATTCGTAGAGCAAGCGTGGAGGGTTGGGATGCTTTGTACCATGCTCGCGTGCAACAGTGGAACAATTTAATTGCCATGTAGATTTTGTTGATGTACACCTACCTTTTACTATGAGGCCTTGTATTGTCAATACTATGTCATTTCtatgtgttcatttttaaaagataatgtttcattttaaaaactaacaacaataatttcacaatattacaaactaaaaagataatattgaattttaaaaactaagaacaataatttcaaatattacaaactaaaaagataatgtcta
>novel.25995
cTTTCTCAAGACTCTCATTTTCCACTTACTTCTACTATTCTTCATTTTTCTCTCCAATTTTAATCATCAtctttaattattgaaattctccaacaaattagggtttttgattcctttgatttcttcttctgttaggagagagaaaaatcaaaGTAACAACAAATTAGGATCAATTAATGGAGGATTACAATGGATTTAAGCTCAAGAGGAAGGATTTGGAGGAAGTTAATGATGATTTCTccgatttttctctctcttctcctgcTCGGAAAATCCGTCGTTTgATCAAACTTTTTGGAACAGCCTAAAGTCTGGTGGAATCAACGATGAGGATGAAGCCAATGAAAATGACCTTGAGGAGAATGGATGCAGGGCGGTCATCCCTTGGGTGCCATCTCAGACTGTCAACCCAGTATCACAAACTCTTGCTTCTCAAACAGATGTGTCAGAATCAATGGATGCTGAAGAGATGGAAACAGCAATGATGGAAGTTGAAGATCAGGATGCTGCAAATGTTGGAATAGCAAGTGAGTACAGTAACCTTCCTAATTATAACGaaggcttgcaacatcaatGGCTTCAACAGCAACATTGCATGGTTCCTCAACCTCCTCAGAATACCTCAACTCCAATTGTGTGGTACAGGTGAATAAGTGACAGATACCGCCAATTATCAATGTACGTAGTAGGTCGAAAATTTAGGTTGAATTTTGAGGTTGAAGAAGATTTGACAATTTGACCTGAGCAGTTATGGTCATGAACTGAAGGGAAGTTTCACTGCTACAAGTGTTCCCTAGTGATGGGAACTGTTTTTGATGTAGAAGCATAATTTTTTATGATCTGTTGTTTCTATCTAGTGGTGAGGAGATCTTGGAGAGTAAGCGGGGTTGTTTAGGTTGCTAGAAAAGCATGATTTTATAAAGCAGTTTGTATGTTCATGTCCTGATCGATTGTAAATTTTAAAGGATTTCTTCAGGATTTACACGAAGTACCAGTATATGATTTGGCTCAAACCCAGAATATTGTCGTAATTGCTTGATCTTTTA
>novel.25996
CCGGCACCTCAATACTTTTCGTTTTCATACAACAGAACAACTCTAACAAATTTCTCATTTACAACTTCCACTTTGCCAATACTTCAGGAAATTAAACCATATATTATACACATTCATATTttttaatatcatatattatatcaTTATATTAGTATTTGCATATATTGCAAGTATTAGACCaagttatttgtttttaattgaCCAAGTTGAAGAAGacgtatatatttatttatttattgccttCCCATTTATTCATTTCTCCCAAATCTCACGGTATcgaaactatcaatcaaaaatcaACCTTTTTGAAGAGGatttcttttgcttaatttctAGGCGCACAACATTAAAGTGGTCAGAAATTATTTCGGCAAAGCGGGAAAAGGGAAAAGAGTTTTGTTCATTATCATCTAGTAGACCCAGGGTCCCGGGGGCATCTGGGTATTTTTACAATGGAATACGAAAATCATAGTTGGATTTGGGATGGAGTTTGCTACTACCCGCATGTATTTGGAGGAATAATGATCACAGCAGCTCTACTTGGTCTATCGACAAGCTACTTTGGCGGGATTGGAGTTCATTATCTGCCTTATTTGTGTCCTGGTTTTGGTATTTTGAAAAAGCGTGCACATGAGAAGAAACGTGTTAGAGTGTACATGGATGGATGCTTTGATTTGATGCATTATGGTCATGCAAATGCACTGAGGCAAGCAAAGGCTCTAGGAGATGAGTTAGTTGTAGGAGTTGTTAGCGATGAAGAAATTTTGGCTAACAAAGGGCCTCCAGTGTTGTCTATGGAAGAAAGGTTGGCACTGGTTGGCGGGTTAAAATGGGTCGACGAAGTCATTCCTAATGCTCCCTATGAAATTACTGAGCAGTTTATGAAAACTCTCTTTAAAGAGTACAAAATTGACTATATCATACATGGTGATGATCCTTGCTTACTACCTGATGGAACTGATGCTTATGCATTGGCGAAGAAAGCTGGCCGCTACAAACAAATCAAACGTACAGAAGGAGTTTCAAGCACAGACATTGAAGGATACTTCTAACTGGTCGAGATCACAGTGCTCACAAAGATAGTGATGATCTGACTTCACATCAGGAATCTTGTGGCGTTAAGCAAGTCACTAAGATAAAGCAGCCTACAGTTGGTCATTTATCTCATTTTCTTCCCACCTCCAGGCGCATTGTGCAGTTCTCAAATGGGAAGGGGCCGGGACCAAATGCTCGTGTTGTGTATATTGATGGAGCATTTGATCTTTTCCATGCTGGACATGTCGAGATACTTAGAGCTGCTCGACAGCTTGGAGATTTCTTACTTGTTGGCATTTACACAGACCAAACTGTCAGTGAAATTCGGGGGCCAGGATATCCATTGATGAATTTACATGAGCGCAGTCTCAGTGTATTGGGTTGTCGTTATGTTGATGAAATCATCATGGGTTCACCGTGGGAGGTCACTTCGGACATGGTAACAACCTTCAACATTTGTTTAGTTGTACATGGAACAATATCGGAGGCTAATCCTCTAATCAATGGAGATGTTGATCCCTATGCAGTGCCCAAGAGTATGGGTATTTTCAGGATAATTGAAAGCCCCAAAAACATAACTACGTCTTCTGTGGCTCAAAGAATTATCACCAATCATGAAATCTACAAGAAACGAAACCTTAAGAAGGTGCAAAGTGAGAAGAAATACTATGAACAGAAGACATATGTGTCGGGAGACTGAGACTCCCTAAATGTCATTAGACATACCTCAATCGATGCAAGCCTCCCTAGAACAGGCTTAGAATTGCATGTATAGTTTGCAGATAGATACTCGTGGATAGGCTCAATGCTAACAGCTCGAGAAAGAAGATAGCAAGCCAAGTCATTGATTGAACCTAGGCTACCCTGAGTTGCCTAACAACCTGGTCGTCCTCTCTCCGCCTCTTTCTCATTGCTAAGTCATCAGTGGTAATGCAGTACATCCTCAATTATCAATTAGCAGAATATGCGGCTcgtatttatatttatatcatAATCGTGAAAGTTCACTCACTCTGCAAGGAGGAAGTTTTGTTGTGTATCTCTACTGAGTTTAgggaaatatattttttattattttttttcttttattttttacttcttttttctctttgtttcgTGGGGGGTTTTACACCCTTTCAGGCCCTATTTAGTCGTGTATTTGTATTATTTATCTACCATGAAGATTCATTCTTTTAACTCTCTTTGTTGAATGGAGTAATATGC
>novel.24994
CGTAATGCTGTCGACAAGGCAGTAACCAGTTAGTTTCCCTTCCATCGAAGCTCTTTGTATTCTCACCAAAGAAATTCGGAATTAAGAATTCCCCTTTTCTTCCTACAACCGCCTGTCCCCTCTtctttactcttaattttcctattattattcctaattcttttgattttctAACTACCCCTAAATAACTGGGAAAAAATATCCCTTCAAGATAAGATTTTTCCTAAGTTTTTACACTTATTAATGAATTTAAACACTTCCCAGATAAAAATTATTTGGTGGGTTTGAGTTCAACTTCAATTctgtttttgggattttttttatttgattaatttgatgGAAAACGGTATTGTTCTGGAAAACGGTGTTTGTCACAAGGATACTGGTAATGGAGGACAAGATGTCTGGAATTGTGAGAATGGAGTCTCTTCACCTTCTTCTGCTGATCATCTTGTTGTTATGGTTCATGGCATTCTTGGCagTGCTGCTGATTGGAAGTTTGGAGCGGAGCAGTTTGTTAAAATGCTCCCAGATAAAGTATATGTTCATTGCAGTGAAAAAAATGGGGCTACATTGACGCTAGATGGTGTAGACGTCATGGCTCAAAGATTGGCAGCAGAGGTGTTGGAGATCATTAAACAAAAGCCCAATCTAAGGAAAATTTCGATTGTTGCACATTCTGTTGGTGGTTTGGTTGCAAGATATGCAATTGGTATTCTGTATCAACCTCCGAAAGGTGTTAATGTGGAGGATTCATCCACTATAAATTCTAATGAGAATGCAAGAGGTACCATTGGTGGTCTTGAAGCAGTGAACTTTATTACTGTAGCTACTCCTCATCTTGGTTCACGTGGTAATAAGCAGGTACCATTCCTCTTTGGTGTGACTGCTATTGAAAAAGTTGCTGGCCTTGTGATTCATTGGATATTTAGAAAAACAGGTAGACATCTTTTCTTGACTGATGGAGATGCTGAAGGGAAGCCTCCATTGCTTAAACGAATGGTGGAAGACAATAGTGAATATCGTTTCATATCAGCTTTGCGGGCATTCAGACGTAGAGTGGCATATTCAAATGTTGGATATGATCGCATCCTTTCAGTGTGATaggaatttcatttcattcctGTACCTTATAGTTActgtttttgttattgttatttgtatACACTATTACTTTTGTCTCCTTTAACTATGACCTTTTAAGATATTGTGGGCTGGAGAACATCTTGTATCAGACGTATGAGTGAATTACCTAAGTGGGAAGATTCACTTAATGAGAAATACCCTCATATAGTCTATGAGGAGTTTTGCGAAGCACGTGAACCTAATCAAACTGCATCAGAGGAAGACCAATGCTGTGACAAAATAGAAGAGGAACTTGTGACAGGTTTATCTCGTGTTCCATGGGAGAAGGTTGATGTCAGCTTCCACAGCAGTAGACTGAGGTTTGCTGCCCATAGCGTGATACAGGTAAAAGAACATTACATGCACGCAGAAGGTGCAGATGTTATCCAGCATATGATCGACCATTTTGTCATCTAAGTGGTTTTGGATGTTACGCCTACATCAAGTTGTATGTTTCTTCAAATTCCATTAATTCGTGCAGCTGATTTGCCTCTTGCATTAAACGATAGACATTCCAATGGATTTTCCTGTGGGAAATTTACTGCTTTGTCGAATCTTGGCTGGTGCAGATCCCTTTGGAGGTGGCCAATATATTTATATGTTGATAATTGGGACCTATTCTTGTTTATGCTTAAATTTTGTTGATTCATTATGGTTCAATTGTAAATGAATGTTACATATAATATACTAAGCATAAAGGGAAACTCAATTTGTATCTGCTGCAACAATTCAATGGATTAAAAAAGTTcaatcgaatttttttttt
>novel.25289
TTTCCCTCCCCAAAATATTTAATTGCTTCTTTTTCTTATTCTCCATTTCCAAAAAGCACCAAAACAATCATTTTTCCTCTTTAACTCCACCTCACCAATTAGGCAATTACTCCAAACTACGCTCCATTTCCAATTCCCAAATTATGAGATTATTCCGGGGCAAAGAAACCGCCGATTCCTCTCTGTCGCCGGAAATTCCTCCACAAccgtcaccaccaccaccggcgcCGTCGGTTACGGGCCCAGCGCGGCCGATTAGGTTCGTATACAGCGATGAAAATGGCAAGTTTCGCATTGATCCAGAAGCTTTGGCTGTTCTTCAGCTTGTTAAGGAACCAATTGGAGTCGTCGCTGTTTGTGGTCGTGCTCGTCAGGGCAAGAGTTTTATTCTTAATCAGCTTCTTGGGAGGAGCAGTGGATTTCAAGTTGCATCAACACATCGGCCATGTACAAAAGGACTTTGGTTGTGGAGTACGCCTTTGAAGAAGACTGCTCTTGATGGAACAGAATATAATCTTATACTGCTGGATACTGAAGGAATTGATGCTTATGATCAGACTGGAACATACAGCACACAAATATTTTCTTTGGCTGTTCTCTTATCCAGCTTGTTCATCTTCAACCAGATGGGTGGAATTGACGAGGCTGCATTGGATCAGCTTTCCCTTGTGACCGAAATGACTAAACATATACGTGTTAGGGCCCCTGGAGGAAGGACCACAGCTTCTGAACTTGGGCAATTTTCGCCAATCTTTGTTTGGCTTTTGAGGGACTTCTATCTGGATTTGGTTGAGGATGATCGAAAGATAACGCCTCGTGATTATTTGGAGCTTGCGTTGAGGCCAGTTCAAGGTAGTGGGAAGGATATAGTTGCAAAAAATGAGATTCGGGAATCGATCCGTGCTCTTTTCCCTGACCGTGAATGTTTCACCCTTGTTCGGCCATTGAACAGTGAGACTGAACTTCAGCATCTTGATCAAACACCACTGCACAACTTTAGACCAGAATTTAGATCTGGTTTGGATGCATTAACAAGGTTTGCATTTGAAAGAACGAGGCCCAAGCAAATTGGTGCAACTGTAATGAATGGACCTATGCTTGCTGGTTTAACACAATCATTTCTTGATGCATTGAATAATGGTGCTGTTCCAACAATAAGTTCCTCTTGGCAGagTGTTGAAGAAACTGAATGCAGGAAAGCATTCAACAGAGCTTCTGAAGAATATATATATGCCTTTGACAAGTCAAAGCCACCTGAGGAACACTTAGAGAGGCCCATGAAGATGCAGTGCAAAATGCTTTGAGCATATATAATTCAAATGCTGTAGGAGCTGGTTCAGCAAGGCAGAAATATGAGATGCTTCTGCAGAATTATTGTAGGAAGGAATTCGAGAATTATAGGAAAAATACATTCATGGAGGCAGATTTACTATGTTCAACCGCAATTCAAAATATGGAGAAACAACTAAGAACAGCTTGTCTTGTCCCTAATGCAGAACTAGTTCAAGTGCTTAAGGTGCTTGATGATCTTTTGTCTGAGTATGAAGCTTCATGTTATGGTCCTgggaaggaagaaaagaaggctATTTTCCTTCAGCGAAGTTTTGAAGATCTAATAGCTGAAGTTGCTAGAAAGCAACTTGATAAGGTTGGAACTGAGCGAAGTGCCCTTAAGTTGCAGTGCCAGTCCCTTGAAGAAAATGTGGTTTTGCTCACCAAGAAATTAGAAGCAAGTGAGAAGCAAAAGTCCGAGTACCTGAAGCGCTATGATGATGCTCTAAGTGACAAGAGGAAAATTGCTGATGATTATACAAACCAAGTAACTAACTTACAAAGTAAACATAGCTCTTTGGACGAGAGATATTCCAGTTTATCAAAAACGCTGGATTCAGTCAAGAAGGAATCTTCTGGATGGAAAAAGAAATATGAAGATATCTTATTGAAGCAGAAGGCTGAAGAGGATGACGCTTCTGCAGAAATAGGTGTTCTTAAGTCTAGGGCTAGTGCTGCTGAAGCAAGTCTGGCTGCTCTTCGGGAACAAGCTCAGTCTGCAAAAGAAGAAGCTGAGGAGTGGAAACGGAAGTATGATATTGCTGCCAAGGACGCAAAGTCAGCCCTTGGAAAGACAGCTGTCGTGCAAGAAACAACAAATAAGAATATGCAACTAAGGGAAGATATGCTAAGAGCTGAATTTGTTAAGACTTTGGCTGTAAAGGAGAAAGAGCTCAAGGAAAAGATGGCAAAGGTGGACCAGGTTGAACAACAGCTAACAACTTTACAGCTGGGGTTGAAGGCTGCTGAGTCAAGAGTCATCAACTATGATATGGAAGTATCAGATTTAAAAAACAAGATAAAGGTGCTGGAAGAGGAGTTGGAAGCTGCAAAAGCGGAAGCAAAATCATTTGAGAGACAGTCAAAGATACTTGAGCAGGAAAAAATCTATCTGGAGGAGAAGTATCAACCTGAATTCATGATGATTGATGAGCTACAAGAGAGATGTAAAGCTGCTGAAATAGAATCCAGGAAAGCTGTTGAGGTTGCTGATCAAGCACGAGCAGAAGCAGAGATTGCTCTAAAGGAAAAAAGTGATATTCAGAAAATATACATGGAAAGATTGGCCCATATTGAGAAGGCAGAGAGGCAGATTGAGAATTTGGAGAGGCAGAAAAAGGATCTAGCTGATGAACTTACTAGAATACGTGCATCAGAAATGGATGCAAAATCTAAAGTGATATTGCTGGAGGCTAGAGTtgaagaaagagagaaggagataGAATCTCGAATGAAGTTAAACAATGCTGAAAGATCCAGCACAGTTCAAGTACTTAATGAATTACTTGAAACAGAGCGTAGTGCTCGAGCAGAAGCCAATCGTAGGGCTGAAGCTCTCTCTGTTCAGCTGCAGACCACCCAGGGTAAGCTTGATCTAGTGCAACAAGAATTGGCTTCTGTTCGTTTTAATGAATCAGCCTTGGAAGCGAAGCTCGAGGCTAGTAAATCTAATGGGAAACGTTCAAATGTGGAGGCCATTGAAATGAAGGTTGATTCTACTGAGGATGATAGACTTATTACTCGAGTCAAGAAGAAGCTTAAGAGCATTGGCAGCCCTTTCCGGCAAACAGCATCATCAGAAGATGTCCATCTGGTTTTTGGGAGTGGTGAAGATGTTACTGAACAAATAAATTCAGAAGATTATACCAAGTTTACCGTTCAGAAACTAAAGCAAGAACTGGTGAAACATAATTTTGGTGCTGAGCTGCTGAAGCTGGCAAATCCTAGCAAGAACCAAGTCCTTGCTTTATATGAACGATGTATCCTTCATAAGTATTGATCAGCTGGCTTACGGACAAGTAGTTATGGTAGCATATGATTTACATGCCTCAGTTACCATGTTCAAAAGGCAACTACATGGCTTACCTTGCAGATTAATCTTCATTGTGATTGGTTAGTCCTTTGTCTCAGTGTCATGGAGTTGGATGGCGTTCTACTGGGACTGGGTTTTTCGGTAACATAATCCTTTCTTGAATTTCTTGCTGTGAATATAATTTGATAGGTTTGCCATAAAGAATTTTCTGCAACTTTTTTGGCAGTTTATTCCTTCAATGGCATAGGTGAAATGCTATTTATGTCTGGCTGTGTCGATGTGAGTTTGAAATTGTCTAATCTTTGTCAACTGTATAAATATTCTTGCAAGGGTGTCTATCTTTTAAAGGTCATGTTTTGGAACTGCATATTGATTTGGGGTTTTAAGATAGGTCGGAGAGGTTTTATAACAATTCGTGCTAATAGTTTGTTGGTGTGGAAGTTCTTCCTGTACTGTACATCTACTTTCTAATAATGCCGATTTTTTTTGAATACTTTGTATCTGTCTCTGTAACACGATGCTTGtattagctttatttgagtTTGCTCTCTTGTATAAAGTCTAATCAAGTCTTGGCATATCA
>novel.44063
CAAACTTCCAATTCTTACATTCGACTTGTGCAATATCGTGGTGCGGTAAGACACCTTCCACCTTATTGCTTCTTAccaatctgaaaaaaaaataaaaattgtttgtAACCATTTTATTACACCATAACAGAGCTCTCTATCTCTATGACCCTATCCATGGCGTAAGCTGCTAAGAGTTCTAACTGTGACGTTTGTCAATATTAATGTTGTGGGATGATGGCTCAAATCGCTCATTGTACCACTGGAGTTAATTTTTTGCAAGGAGCAACATTATCTTCCTATAAATATAGCTTTCATGGGGTTTGCAGCAAACCCCTGGTGTTAATTACTTATAATAAAGCATGTTTATCTCATGGAAAAATTGCCAATTTTCACAGAAATGGAGAAATTTCATCTTTAGGGTCCTGGGAGGTGTCAAGTAATGCTGCAAGCATCTCTTGTAAGGCCAAAGATCATGACAGGGAGAAAGGCTTTCCACCTATACAAACTCTGCAAAGATTCCCTAAAGAGGAGCTTTCTGCAAAAGTTGTCATGGTCAGATTTGATTCTTCCATCCTGCTTCACCAGGATCTGGACGAATCTGTCTCAAAAATTTCCAATGCACTATTAACTATTAAATACATATATGAAGCCGGAGCAAAGGTAGTTTTGGCTAGTAGTTGGACAGTCAAATGCAACTCCAAGGTTTTATCTGAAGAGACTGTTGCAGAATTCCTTTCATCAGTGCTCAAATTGAAGGTTCTCCCTGGTAAATGCTTTTATGAACATCAGCAGCCAAATTTCGAGCAAGTTGAGGAAGCAGATATCATTCTTCTTGAAAATCTTACAAACTACAAACAAGAACTTGCCAACAACTCAGAATTTGCTAGGAGATTAGCTTCTGGGATAGATATTTTTGTCAACGATTCGTTTTCAACAGCTCACAAAATTCTTGCATCAACTGTTGGAGTTACCCAGTTTTGTTATGCTTGCCTAGCTGGTTTTTATTTTGACGAGTGTTTGGCCAAATTGAAGACAATTCCAGAATGTGATCTGAGTCCCAGTGTTGCAGTGGTAGGAGGAGGAAATATTAAGGACAAAGTAAAAGCCTTGCGCGTTTTAGCTGCTAAATGTGATGGTTTGGTTTTTGTGGGGATGATGGCACTACAAATCATGCATGTCATGGGAAAGCCTGTTCCCTTGCATTTGGTTGAGCATGAAGGAGTCAAAGAGGCTCTAGAAATAGTGAGTTATGCTGAAAGTAGAAGCATACATATGCTATTACCAAGTGATTTCTTATGCAAGCATAATCACTTGCCGATGCAAGAAAAATCATTTCTTGCTCATAATATTGTGGATGGTTGGGAACCTGTTGATCTTGGATCAAACTCATTCAATGAAATTGCCACTTACCTTTCAAGATGTAAGAAAATTACATGGATAGGTCTTGTGAAAGTTAGACAGTCTCATCAGAATAGTGGTGGAGAGTGTAAATTGGCATGTATTCTTGATGAAGTAAGCCAAAATGGCTGTCATATAACAATTGTTGGGCATACGGCTTGTGAAGCAGCTCTTCAGATATCTAGATCTGCACAAACATATACTATGATTGAGCATGCATCTGTTGTTTGGGAATATCTGAAAGGAAGAATTCTTCCAGGGGTTCTCGCGATGGACAGAGCTTACCCATCCGAGATAGAGTGGAACATGGTTTACCCTGATCCTTCTCAACCTTTGGCTGTTGATATTGGAAGTGGAAATGGATTATTTCTCATGGGAATGGCTAATATGCGGAAGGATTTAAATTTTCTTGGTCTAGAGATTAATGAAAAGTTGGTCAAACGCTGTCTGGAGTCTGCAGATGAATCAGGACTGAAGAATTTACACTTCATAGGAACAAATGCTACATCATCGTTTCGGACCATTGTCGCCGGTTATCCAGGACGACTCATTCTTGTTTCAATTCAATGTCCTAACCCTGATTTCAATGAACCTGAGCATAGATGGAGGATGGTGAAGAGGTCATTAGTTGAAGCCATAGCCGATGAGCTTGCTGATGGTGGGAAGGTAGAATAATCTTACAGTACCATCTTTAccatttcctttcctttttctaaattttatttcCTGCGCACCCCTTTATTTCCTACTTGCTGTACAACAACTGGCACGGCTACTTTTTGACAGAATACCTTATTGTTTTGAATCACTATGTTTATGTTGGAGGGCTTGACCGCGTGAGGGAAGGGGGTGGACATCTGTGTTTCTTCAGTCAGATATTGAAGAAGTTGCGATGAGAATGCGCAAGCAGTTCTTAGATGAAGGAAAGAGTAAGCTTGTCATTGCCTATGATAAGAATATGATAGCAGGCCCAGGAGGATGGCTTAAAGAAAATCCATTTGGAGTTCGGTCTGATTGGGAACGACATGTCCTTGCTCGCGGGGCTCCTATGTATAGATTGATGTTGTGTAAAAGATAGCTGGTAATGTAGAAAGGCAATAATGTTCATTTGATGGACAAGAATATGTTGGACACCTAATAATATGACgcctaataatattattttgacATTCGAATAACTACCAGGCACCAATCACAGTGTAAACTCAAAGAGGTGAAGCAGCAGGGGGTGTCTCGTGACTCTTGTGAGAAGAGTCTTGAGTTGGAAAAACTTCTCGATGATCTTCATTCGAAGCATGAAGCTTACTGGTTTTTGTGTTCGAGAGTGATTGAGGTTAGAGACGGAGATCGCAACACATCTTATTTTCACCACAAAGCCTCGCAGAGAAGGAAGAAAAATAGGATTGAAGGCCTATTTGATGCTGATGGAACTTGGCAGAATGATGAGCGCAAATTGGAGGAAATTGTGTGTAGCTATTACAAGAACCTGTTCACCTCGTCAGAGCAGAATGAAACGAGTATCTATGAGGTTTTACAGCATGTGAAGCCTGTTATTTCAGAAGATGACAATGCAGAGTTGCTCCGGCCATATTTGAAGGAAGAAATATTTCTCGGCACTGCAGCAGATGCACCCTTGCAAGGCCCCAAAATTTT
>novel.25993
[truncated: 41,835,374 more chars]
