# Supplementary material for: Investigation into the underlying regulatory mechanisms shaping inflorescence architecture in Chenopodium quinoa
Source: BMC Genomics. 2019 Aug 17;20:658. doi: 10.1186/s12864-019-6027-0 (PMC6698048; doi:10.1186/s12864-019-6027-0)
Supplement: Supplementary file 13 — Dataset 2. List of nodes included in different modules with stringent edge weight thresholds used for construction of gene regulatory networks. (XLSX 2433 kb) [file 12864_2019_6027_MOESM13_ESM.xlsx]

## Sheet: Green>0.5
fromNode	toNode	weight	direction
110715967	110705959	0.575231	undirected
110715967	110709388	0.570413	undirected
110715967	110683376	0.569586	undirected
110715967	110687752	0.568605	undirected
novel.42863	110715967	0.565899	undirected
110705456	110709388	0.565588	undirected
110715967	novel.15265	0.565238	undirected
110715967	110732118	0.564694	undirected
110715967	novel.38634	0.564015	undirected
110705456	110705959	0.563859	undirected
110715967	novel.29945	0.563838	undirected
110715967	110712310	0.563629	undirected
110715967	110732384	0.56347	undirected
110715967	novel.26254	0.563124	undirected
110715967	110714201	0.562736	undirected
110715967	110735135	0.562491	undirected
110715967	110730919	0.562228	undirected
110715967	110700553	0.561623	undirected
110715967	110686730	0.561421	undirected
110715967	novel.42670	0.561248	undirected
110688366	110715967	0.561097	undirected
110715967	110725126	0.561027	undirected
110715967	110710651	0.560874	undirected
110705456	110687752	0.560558	undirected
novel.200	110709388	0.560473	undirected
110715967	novel.42668	0.560378	undirected
novel.200	110705959	0.560166	undirected
110715967	110682281	0.560126	undirected
110715967	110715193	0.559757	undirected
110715967	110707277	0.559643	undirected
110682959	110705959	0.559185	undirected
110710053	110715967	0.558835	undirected
110705456	novel.26254	0.55866	undirected
110705456	110683376	0.558444	undirected
110715967	110682382	0.557531	undirected
110715967	110729216	0.557368	undirected
110715967	110720193	0.557236	undirected
110715967	110699728	0.55723	undirected
110715967	110717694	0.557221	undirected
novel.200	110687752	0.55686	undirected
110715967	110692073	0.556849	undirected
novel.200	110683376	0.556662	undirected
110715967	110725798	0.556402	undirected
110715967	110689244	0.556191	undirected
110715967	110684768	0.556177	undirected
110715967	novel.36022	0.556061	undirected
110715967	110737132	0.555894	undirected
110715967	110730173	0.5557	undirected
110682959	110709388	0.555681	undirected
110705456	110732118	0.555617	undirected
110705456	110712310	0.555248	undirected
110715967	110714138	0.555113	undirected
110715967	110725775	0.554703	undirected
110715967	110731544	0.554638	undirected
110715967	novel.16720	0.554614	undirected
110715967	110687385	0.554332	undirected
110705456	110707277	0.554226	undirected
110705456	novel.29945	0.554209	undirected
110715967	110701377	0.554171	undirected
110715967	110695891	0.55411	undirected
110715967	110728949	0.553732	undirected
110715967	novel.15703	0.553713	undirected
110682959	110683376	0.553604	undirected
110703894	110715967	0.553538	undirected
110715967	110726511	0.553339	undirected
110705456	110730919	0.55333	undirected
110715967	110699278	0.553143	undirected
110705456	novel.38634	0.552797	undirected
110715967	110732907	0.552778	undirected
110715967	110730127	0.552768	undirected
110705456	110714201	0.55248	undirected
novel.42863	110705456	0.552273	undirected
110705456	110720193	0.552235	undirected
110688366	110705456	0.552217	undirected
110715967	110684388	0.552165	undirected
110715967	110727991	0.552136	undirected
110715967	110705378	0.552017	undirected
110705456	110682281	0.55179	undirected
110682959	novel.29945	0.551728	undirected
110715967	110685829	0.551599	undirected
110682959	110710053	0.551568	undirected
110715967	110701752	0.55151	undirected
110682959	novel.42863	0.551356	undirected
110705456	110715193	0.551197	undirected
110705205	110687752	0.55104	undirected
110715967	110712517	0.551033	undirected
110705456	110735135	0.550968	undirected
110682959	novel.26254	0.55092	undirected
110705456	110729216	0.550916	undirected
110705205	110705959	0.550895	undirected
110682959	novel.38634	0.550872	undirected
110705456	110728949	0.550844	undirected
110682959	novel.15265	0.550627	undirected
110682959	110688366	0.550603	undirected
110715967	110739680	0.550579	undirected
110715967	110686357	0.550497	undirected
110682959	110700553	0.550438	undirected
110705205	110709388	0.550419	undirected
110705456	novel.42668	0.55041	undirected
110715967	110726351	0.550342	undirected
110715967	110690408	0.550339	undirected
novel.200	novel.26254	0.55028	undirected
110715967	110702391	0.550277	undirected
110715967	110689240	0.55026	undirected
110682959	110730919	0.550126	undirected
110682959	110687752	0.550043	undirected
110682959	110714201	0.549931	undirected
110705456	110686357	0.549906	undirected
110682959	110717694	0.549712	undirected
110710053	110705456	0.549526	undirected
110705456	110700553	0.54934	undirected
110682959	110732118	0.549311	undirected
novel.35568	110705959	0.54923	undirected
110709388	novel.35568	0.549196	undirected
110715967	110695203	0.549187	undirected
110705456	novel.15265	0.549137	undirected
novel.200	110732118	0.548931	undirected
110705456	110714138	0.548915	undirected
110715967	110715029	0.548914	undirected
110682959	110712310	0.548603	undirected
110682959	110732384	0.548598	undirected
novel.200	110712310	0.548568	undirected
110705456	110732384	0.548551	undirected
110715967	110739529	0.548522	undirected
novel.200	110720193	0.548511	undirected
110715967	novel.41521	0.548494	undirected
110700571	110715967	0.548288	undirected
110715967	110714387	0.548125	undirected
110715387	110705959	0.548073	undirected
110715967	novel.40127	0.548032	undirected
110715967	110706898	0.548028	undirected
novel.200	novel.29945	0.547946	undirected
110705456	110701377	0.547945	undirected
110705456	110710651	0.547892	undirected
110705456	110699728	0.547839	undirected
110682959	110735135	0.54783	undirected
110715967	110721394	0.547812	undirected
novel.200	novel.38634	0.547702	undirected
novel.200	110730919	0.547699	undirected
novel.200	novel.42863	0.547689	undirected
110705456	110717694	0.547567	undirected
110715967	110706462	0.547413	undirected
110715967	110729484	0.547413	undirected
110682959	110710651	0.547399	undirected
110715967	novel.568	0.547398	undirected
110682959	110682281	0.547381	undirected
110715967	110696092	0.547321	undirected
110715967	110700154	0.547309	undirected
110682959	110699278	0.547214	undirected
novel.5455	110683376	0.54721	undirected
110682959	110703894	0.547206	undirected
110682959	110729216	0.547197	undirected
110715967	110684206	0.547044	undirected
110715967	novel.21119	0.546991	undirected
110715967	110714133	0.54691	undirected
110715387	110709388	0.546873	undirected
110715967	110736650	0.546866	undirected
110682959	110728949	0.546833	undirected
novel.200	110714201	0.546751	undirected
110715967	110736051	0.546618	undirected
110682959	110715193	0.546565	undirected
110710343	110705959	0.546507	undirected
110715967	110686971	0.546475	undirected
110682959	novel.42668	0.546472	undirected
110715967	110735966	0.546302	undirected
novel.35568	110687752	0.546257	undirected
110682959	110725798	0.546119	undirected
110682959	110707277	0.546052	undirected
110715387	novel.26254	0.545975	undirected
110715967	110736313	0.545754	undirected
110705205	110683376	0.54571	undirected
110705456	novel.42670	0.545628	undirected
110682959	110686730	0.545546	undirected
110715967	novel.3963	0.545516	undirected
novel.200	novel.42668	0.545499	undirected
110715967	novel.28277	0.545377	undirected
110705456	110686730	0.545319	undirected
110715967	novel.33525	0.545298	undirected
novel.200	110707277	0.545294	undirected
110715967	110723879	0.545175	undirected
110705456	110692073	0.545151	undirected
110682959	110692073	0.54511	undirected
110705205	novel.26254	0.545039	undirected
novel.200	novel.15265	0.544978	undirected
110705456	110682382	0.544793	undirected
110682959	110682382	0.544758	undirected
110682959	110689244	0.54473	undirected
110715967	novel.36599	0.544704	undirected
110682959	110695891	0.544653	undirected
110715967	novel.375	0.544644	undirected
110705456	110687385	0.544632	undirected
110715967	novel.13222	0.544612	undirected
110715967	110730164	0.544596	undirected
novel.200	110682281	0.544566	undirected
110705456	110686971	0.544426	undirected
110715967	110708992	0.544406	undirected
110716842	novel.26254	0.544376	undirected
110682959	novel.42670	0.544267	undirected
110682959	110699728	0.544092	undirected
110715967	110721974	0.543997	undirected
novel.200	110735135	0.543928	undirected
110715967	110704939	0.543926	undirected
110705456	110726511	0.543852	undirected
110715967	novel.42775	0.543736	undirected
novel.35568	novel.26254	0.543705	undirected
110705456	110689244	0.54362	undirected
110715967	110696587	0.543537	undirected
110715967	110693711	0.543523	undirected
110682959	110714138	0.543522	undirected
110715387	110732118	0.543513	undirected
110716842	110687752	0.543377	undirected
110705456	110737132	0.543322	undirected
110715387	novel.38634	0.543302	undirected
110715387	novel.29945	0.543165	undirected
110705456	110721394	0.543077	undirected
novel.200	110732384	0.543059	undirected
110705456	110730173	0.543032	undirected
novel.200	110714138	0.542999	undirected
110682959	110700571	0.542932	undirected
110682959	110726511	0.542884	undirected
110715967	110691649	0.54284	undirected
110715967	novel.20245	0.542835	undirected
110682959	110686357	0.542727	undirected
110716842	110712310	0.542616	undirected
110682959	110725126	0.542594	undirected
novel.200	110701377	0.542581	undirected
110682959	110725775	0.542572	undirected
110715967	110693082	0.542565	undirected
novel.200	110715193	0.542499	undirected
110703894	110705456	0.542497	undirected
110682959	110685829	0.542397	undirected
novel.200	110715967	0.542369	undirected
110715967	110687245	0.54236	undirected
110715967	110690304	0.542235	undirected
110682959	110705378	0.542183	undirected
110705205	110712310	0.542152	undirected
110715967	110697254	0.542117	undirected
110705205	110707277	0.542047	undirected
110682959	novel.16720	0.542042	undirected
110705456	novel.15703	0.54204	undirected
110715967	110705316	0.541971	undirected
110719422	110705959	0.54196	undirected
novel.200	110710651	0.541915	undirected
110705456	110705378	0.541891	undirected
110715967	110737150	0.541856	undirected
novel.5455	110714201	0.541819	undirected
novel.35568	110732118	0.541738	undirected
110705456	110725775	0.541696	undirected
novel.35568	110720193	0.541683	undirected
novel.35568	novel.38634	0.541664	undirected
110715387	110682281	0.541654	undirected
110682959	110701377	0.541568	undirected
110715967	110700688	0.541536	undirected
110682959	110720193	0.541466	undirected
110715967	110731364	0.541443	undirected
110682959	110687385	0.541435	undirected
novel.5455	110735135	0.541423	undirected
110715387	novel.15265	0.54141	undirected
110715967	novel.28312	0.541356	undirected
110705456	110725798	0.541286	undirected
110705205	110720193	0.541149	undirected
novel.200	novel.42670	0.541088	undirected
110715967	110731017	0.541086	undirected
110682959	110732907	0.541036	undirected
110705456	110731544	0.540987	undirected
110682959	110686971	0.540935	undirected
110682959	110737132	0.540929	undirected
novel.42863	110705205	0.540896	undirected
110705456	110684388	0.540854	undirected
novel.200	110699728	0.540846	undirected
110705205	110735135	0.540812	undirected
110715387	110687752	0.540763	undirected
110682959	110712517	0.540705	undirected
110705205	novel.29945	0.540668	undirected
110705205	110682281	0.540642	undirected
110682959	novel.15703	0.540632	undirected
novel.5455	110709388	0.540623	undirected
novel.35568	novel.15265	0.540601	undirected
novel.200	110730173	0.540437	undirected
110715967	110711621	0.540298	undirected
110715967	novel.16098	0.54026	undirected
novel.200	110686730	0.540241	undirected
110682959	110684768	0.540237	undirected
110705205	110715193	0.540231	undirected
110705456	110735966	0.540223	undirected
110688366	110705205	0.540191	undirected
110705456	novel.36022	0.540158	undirected
110682959	110730127	0.54015	undirected
110715387	110720193	0.540137	undirected
110715387	110714138	0.540118	undirected
110682959	novel.36022	0.540047	undirected
novel.5455	110687752	0.539985	undirected
110682959	110690408	0.539964	undirected
novel.23815	110732384	0.539912	undirected
novel.200	110684388	0.539908	undirected
110715967	110720768	0.539843	undirected
110715967	110682067	0.539785	undirected
110715967	110712950	0.539782	undirected
110705456	110725126	0.539773	undirected
110705456	110715029	0.539645	undirected
110710343	110709388	0.539586	undirected
110715967	110708668	0.539577	undirected
110682959	110684206	0.539484	undirected
110715387	110686357	0.539475	undirected
110715967	110738423	0.539469	undirected
110688366	novel.200	0.539437	undirected
110715387	110688366	0.539401	undirected
110705456	110690408	0.539389	undirected
novel.200	110692073	0.539292	undirected
110682959	110696092	0.53927	undirected
110719422	110709388	0.539248	undirected
110716842	110715193	0.539221	undirected
novel.35568	novel.29945	0.539207	undirected
110715387	110700553	0.539201	undirected
110705205	110699728	0.539189	undirected
110715387	110712310	0.539159	undirected
110682959	110706898	0.539157	undirected
110705456	110699278	0.539156	undirected
110705456	110739680	0.539154	undirected
110682959	110700154	0.539146	undirected
110715967	110729025	0.539138	undirected
110682959	novel.33525	0.539093	undirected
110682959	110729484	0.539043	undirected
110682959	110731544	0.539016	undirected
110682959	110736650	0.538999	undirected
110715967	novel.40627	0.538967	undirected
110715967	novel.19603	0.538964	undirected
110705456	110736650	0.538951	undirected
110716842	110732118	0.538932	undirected
novel.35568	110682281	0.53892	undirected
novel.5455	novel.42670	0.538919	undirected
110716842	110709388	0.538913	undirected
110715967	110734860	0.53888	undirected
novel.35568	110712310	0.538871	undirected
110715967	novel.35611	0.538867	undirected
110705456	110726351	0.538856	undirected
110705205	110732118	0.538837	undirected
110715967	110699239	0.538832	undirected
110682959	110721394	0.538799	undirected
novel.39990	110700553	0.538781	undirected
novel.5455	110732384	0.538739	undirected
110716842	110726511	0.538724	undirected
110715967	110712390	0.538696	undirected
novel.5455	novel.42863	0.538685	undirected
110682959	110735966	0.538659	undirected
110682959	110727991	0.538645	undirected
110682959	novel.28277	0.538644	undirected
110715387	110717694	0.53864	undirected
110682959	110736051	0.538637	undirected
110716842	novel.15703	0.538625	undirected
110705205	novel.38634	0.538578	undirected
novel.35568	110683376	0.538565	undirected
110716842	110707277	0.53852	undirected
110715967	110720957	0.538508	undirected
110705456	110723879	0.538491	undirected
110715967	110721094	0.538491	undirected
110705456	110701752	0.538491	undirected
110705456	110684206	0.538353	undirected
110723560	110726511	0.538332	undirected
110715967	novel.23207	0.538326	undirected
110715967	novel.39553	0.53831	undirected
novel.200	110700553	0.538264	undirected
110682959	110701752	0.538243	undirected
110682959	110706462	0.538239	undirected
novel.5455	110705959	0.538235	undirected
110715967	110734481	0.538211	undirected
110705205	110714201	0.538101	undirected
110714138	novel.35568	0.538089	undirected
110682959	110690304	0.538038	undirected
110705456	110684768	0.538022	undirected
110682959	110695203	0.538009	undirected
110682959	110739680	0.537926	undirected
110715967	110737856	0.537841	undirected
novel.200	110705378	0.537815	undirected
110705456	110732907	0.537711	undirected
110682959	110714133	0.537696	undirected
novel.39990	110705959	0.53764	undirected
110715967	110710343	0.537589	undirected
110715967	110682348	0.537582	undirected
110682959	110726351	0.537549	undirected
110715967	110686358	0.537546	undirected
novel.200	110687385	0.537539	undirected
110682959	novel.41521	0.537525	undirected
110682959	110715029	0.537512	undirected
110715387	110692073	0.537506	undirected
110715967	novel.2640	0.53748	undirected
110715967	110724724	0.537394	undirected
novel.39990	novel.15265	0.537388	undirected
110715387	novel.42668	0.53737	undirected
110710053	novel.200	0.537353	undirected
novel.23815	110712310	0.537351	undirected
110682959	110737150	0.537334	undirected
novel.5455	110730919	0.537314	undirected
110715967	110694743	0.53731	undirected
110715967	110734053	0.537293	undirected
110682959	novel.40127	0.53729	undirected
110716842	110682281	0.537263	undirected
novel.39990	novel.26254	0.537242	undirected
novel.39990	110682281	0.537219	undirected
novel.39990	novel.38634	0.537166	undirected
110721974	110687752	0.537159	undirected
110682959	110689240	0.537152	undirected
110715967	110705099	0.537144	undirected
novel.39990	novel.29945	0.537136	undirected
110682959	110723879	0.537077	undirected
novel.23815	110732118	0.537036	undirected
110723560	110712310	0.537028	undirected
110682959	novel.568	0.537011	undirected
110705456	novel.33525	0.536974	undirected
110715387	110728949	0.536963	undirected
110705456	110729025	0.536937	undirected
novel.39990	110709388	0.536921	undirected
110715387	110710651	0.53688	undirected
110682959	110693711	0.536834	undirected
110682959	110684388	0.536821	undirected
110705456	110714133	0.536794	undirected
novel.39990	110712517	0.536787	undirected
110682959	110730173	0.536779	undirected
110715387	110710053	0.536777	undirected
novel.200	110737132	0.536754	undirected
110715387	110683376	0.536746	undirected
110715387	110729216	0.536729	undirected
novel.200	110728949	0.536682	undirected
110716842	110720193	0.536678	undirected
110682959	novel.13222	0.536656	undirected
110705205	110729216	0.536634	undirected
110715967	110729760	0.536564	undirected
110705205	novel.15265	0.53655	undirected
110715387	110707277	0.536532	undirected
110705456	novel.16720	0.536531	undirected
110682959	110739529	0.536512	undirected
novel.200	110682382	0.536409	undirected
novel.39990	110688366	0.536373	undirected
110705205	novel.42668	0.536346	undirected
110716842	110705959	0.536338	undirected
110715967	110716773	0.536317	undirected
110715967	110731224	0.536279	undirected
110705456	110712517	0.536232	undirected
novel.5455	110686730	0.536186	undirected
110715387	110686971	0.53617	undirected
110682959	novel.375	0.536169	undirected
novel.39990	novel.15703	0.536156	undirected
110710343	novel.15265	0.536147	undirected
110723560	110700553	0.536126	undirected
novel.200	novel.36022	0.536123	undirected
110715967	novel.10367	0.536104	undirected
110710343	110732118	0.5361	undirected
novel.23815	110715193	0.536054	undirected
novel.200	110729216	0.536022	undirected
novel.23815	110687752	0.535977	undirected
110688366	110716842	0.535941	undirected
110682959	110712950	0.53593	undirected
novel.23815	110683376	0.535875	undirected
novel.5455	110707277	0.535875	undirected
novel.200	110731544	0.53586	undirected
novel.39990	110710651	0.535841	undirected
110715387	novel.42863	0.535783	undirected
novel.35568	110710651	0.535776	undirected
110715387	110730919	0.535767	undirected
110682959	novel.21119	0.535754	undirected
110723560	110706898	0.535747	undirected
110715967	novel.34203	0.535742	undirected
110715387	110721394	0.535735	undirected
novel.5455	110712310	0.535715	undirected
110705205	110714138	0.535699	undirected
novel.200	110689244	0.535675	undirected
110723560	novel.15703	0.535673	undirected
110723560	110715193	0.53563	undirected
110715967	110727925	0.535609	undirected
novel.23815	110705959	0.535595	undirected
novel.35568	110707277	0.535594	undirected
110715967	110686098	0.535563	undirected
110705205	110682382	0.535551	undirected
novel.5455	110730173	0.535543	undirected
110705205	110730919	0.535516	undirected
110682959	110716773	0.535506	undirected
novel.5455	110715193	0.535503	undirected
110716842	110730173	0.535479	undirected
novel.200	110686357	0.535448	undirected
110715967	110695543	0.535424	undirected
110682959	110731017	0.53542	undirected
novel.39990	110707277	0.535415	undirected
110705456	110731364	0.535393	undirected
110723560	110707277	0.53538	undirected
110723560	110738423	0.53534	undirected
110705456	novel.40127	0.535307	undirected
110682959	novel.200	0.535302	undirected
110716842	110732384	0.53529	undirected
110715967	110727614	0.535247	undirected
110723560	110704939	0.535243	undirected
110682959	110702391	0.535234	undirected
110715967	novel.25368	0.535231	undirected
novel.39990	110712310	0.535209	undirected
novel.200	110725126	0.535206	undirected
110705456	novel.568	0.5352	undirected
novel.200	110721394	0.535183	undirected
110715967	novel.19031	0.535183	undirected
110710343	110687752	0.53516	undirected
110716842	novel.29945	0.535145	undirected
110682959	novel.20245	0.535135	undirected
110682959	110708992	0.53512	undirected
110723560	110712517	0.535092	undirected
110723560	110732384	0.535074	undirected
110705456	110695891	0.53507	undirected
110719422	110715967	0.535021	undirected
110705456	110689240	0.534991	undirected
novel.35568	novel.42668	0.534974	undirected
110688366	110723560	0.534972	undirected
110715387	110703894	0.534948	undirected
110682959	110686358	0.534938	undirected
110715967	novel.35568	0.534914	undirected
110715967	novel.7439	0.534899	undirected
110682959	110729025	0.534875	undirected
110723560	110725775	0.534872	undirected
110705205	110686730	0.534845	undirected
110715967	110686649	0.534813	undirected
110682959	110714387	0.53481	undirected
110716842	110686357	0.534797	undirected
novel.23815	novel.42863	0.534797	undirected
110682959	novel.16098	0.534787	undirected
110723560	110687385	0.53476	undirected
110723560	novel.36599	0.534714	undirected
110715967	110723316	0.5347	undirected
110705205	110689244	0.534675	undirected
110705456	110739529	0.534674	undirected
110715387	110714133	0.534627	undirected
110705205	110700553	0.534623	undirected
110719422	110687752	0.534608	undirected
110715387	110695891	0.534606	undirected
110723560	110689240	0.534559	undirected
110715967	110683345	0.534509	undirected
110715967	110705778	0.534491	undirected
110715967	110693965	0.534438	undirected
110710343	novel.26254	0.534394	undirected
110682959	110721974	0.534373	undirected
novel.39990	110726511	0.534373	undirected
110715967	110720450	0.534364	undirected
110721974	110683376	0.534363	undirected
110719422	110683376	0.53432	undirected
110723560	novel.42775	0.534314	undirected
110716842	110712517	0.534307	undirected
110682413	110705959	0.534299	undirected
110705205	110701377	0.534255	undirected
110715387	novel.15703	0.534236	undirected
110682959	110686098	0.534233	undirected
novel.39990	novel.3963	0.53423	undirected
110682959	110712390	0.534223	undirected
110682959	110736313	0.534215	undirected
110682959	110693965	0.534201	undirected
110715387	110687385	0.5342	undirected
110705205	110692073	0.534198	undirected
110705456	110730127	0.534186	undirected
110715967	110708281	0.534143	undirected
110723560	110735135	0.534116	undirected
110710343	novel.38634	0.534087	undirected
110705456	110685829	0.534051	undirected
110682959	110711621	0.534048	undirected
novel.39990	110699278	0.534033	undirected
110715967	110710092	0.534001	undirected
110723560	110690408	0.533999	undirected
110682959	novel.36599	0.533995	undirected
110710343	110683376	0.533975	undirected
novel.39990	110706898	0.533944	undirected
110715387	110714201	0.533921	undirected
novel.39990	novel.42668	0.533919	undirected
novel.200	110717694	0.533901	undirected
novel.42863	novel.35568	0.533845	undirected
novel.23815	novel.26254	0.533832	undirected
novel.200	110726351	0.533804	undirected
110723560	110739680	0.533788	undirected
110705205	110710651	0.533776	undirected
110715967	novel.40878	0.533767	undirected
novel.200	110684768	0.533761	undirected
novel.39990	novel.36599	0.533743	undirected
novel.35568	110700553	0.533742	undirected
novel.5546	110715967	0.533715	undirected
novel.39990	110687385	0.533713	undirected
110682959	novel.35611	0.533676	undirected
110715387	110705378	0.533668	undirected
110682959	110724724	0.533667	undirected
110705205	110732384	0.533661	undirected
110723560	110729216	0.53366	undirected
110705205	110730173	0.533653	undirected
110682959	110697940	0.533643	undirected
novel.23815	110735135	0.533639	undirected
110723560	110731224	0.533611	undirected
novel.23815	110709388	0.533607	undirected
110716842	110700553	0.533606	undirected
110705456	110706462	0.533603	undirected
110715387	110699278	0.533598	undirected
110715967	110707562	0.533578	undirected
110723560	110699278	0.533573	undirected
110723560	110730173	0.533535	undirected
110682959	110696587	0.533473	undirected
novel.23815	110725775	0.533459	undirected
110715387	110699728	0.533453	undirected
novel.39990	110687752	0.533433	undirected
novel.39990	110695891	0.53343	undirected
110715387	110731017	0.533415	undirected
110719422	novel.26254	0.533411	undirected
110716842	novel.38634	0.533408	undirected
110705456	novel.36599	0.533405	undirected
110723560	novel.26254	0.533403	undirected
novel.200	110726511	0.533396	undirected
110715387	110725126	0.533383	undirected
110682413	novel.26254	0.533383	undirected
110705456	110730164	0.533381	undirected
110723560	110737132	0.533375	undirected
110715967	110704943	0.533367	undirected
110723560	110710651	0.533367	undirected
novel.39990	110714133	0.533353	undirected
110710343	novel.29945	0.533328	undirected
110715967	110697940	0.533316	undirected
110716842	110687385	0.533285	undirected
110705456	110715967	0.533238	undirected
110682959	novel.3963	0.533237	undirected
110723560	110686357	0.533204	undirected
110682959	110719422	0.533194	undirected
110682959	110705778	0.533176	undirected
110710092	110705959	0.533173	undirected
110715967	110731299	0.533161	undirected
110715387	110735135	0.533157	undirected
110715967	110685958	0.533152	undirected
110705205	110717694	0.533143	undirected
110715967	110721850	0.533131	undirected
110715387	110682382	0.533121	undirected
novel.5455	novel.36022	0.533076	undirected
110715967	110730675	0.533059	undirected
110723560	110731544	0.533046	undirected
110715387	110735966	0.533009	undirected
110705456	novel.3963	0.532996	undirected
110723560	110684768	0.532947	undirected
110705205	110728949	0.532925	undirected
110732595	110715967	0.532923	undirected
110682959	novel.23207	0.532884	undirected
110715967	110732036	0.532864	undirected
110705205	novel.42670	0.53285	undirected
110715967	110693153	0.532841	undirected
110688366	novel.35568	0.532831	undirected
110715387	110701377	0.532798	undirected
110723560	110682281	0.532764	undirected
novel.23815	110726511	0.53276	undirected
110723560	110685829	0.532734	undirected
novel.35568	110692073	0.532706	undirected
110682959	110710343	0.532697	undirected
110682959	110723316	0.532676	undirected
novel.5455	110725775	0.532661	undirected
110705205	110686357	0.532622	undirected
110715967	110699890	0.53261	undirected
110715967	110735636	0.532593	undirected
110682959	110704939	0.53257	undirected
novel.39990	110737150	0.532568	undirected
novel.200	110730164	0.532556	undirected
110682959	110705316	0.532543	undirected
novel.35568	novel.15703	0.532542	undirected
110715967	novel.9126	0.532517	undirected
novel.39990	110732118	0.532513	undirected
110682959	110687245	0.532502	undirected
110716842	110683376	0.532484	undirected
110715387	110689244	0.532482	undirected
110716842	110725775	0.532473	undirected
110716842	novel.42863	0.532462	undirected
110715387	110715193	0.532437	undirected
110682959	110734481	0.532429	undirected
110705205	110737132	0.532373	undirected
110715967	110736802	0.532366	undirected
110717078	novel.26254	0.532331	undirected
110715387	novel.3963	0.532328	undirected
novel.200	110732907	0.532317	undirected
110682959	110705099	0.532312	undirected
110715387	110726511	0.532311	undirected
110723560	110732118	0.532297	undirected
110716842	110701377	0.532288	undirected
novel.200	novel.15703	0.532288	undirected
novel.39990	110721394	0.532283	undirected
110715387	novel.40127	0.532268	undirected
110723560	110687752	0.532265	undirected
110682959	110729760	0.532262	undirected
novel.23815	110730173	0.532252	undirected
110705456	110700154	0.532241	undirected
110705205	novel.15703	0.532241	undirected
110693903	110715967	0.532231	undirected
novel.35568	110699728	0.532225	undirected
110715967	110724081	0.53222	undirected
110723560	novel.42863	0.532201	undirected
110723560	novel.21119	0.532196	undirected
novel.23815	110700553	0.532164	undirected
novel.23815	novel.42670	0.532159	undirected
110716842	110735135	0.532103	undirected
110715387	110712517	0.532102	undirected
novel.23815	110688366	0.532087	undirected
110715387	110725798	0.532068	undirected
110716842	novel.15265	0.532067	undirected
novel.5455	110684768	0.532002	undirected
110723560	novel.38634	0.531994	undirected
110716842	110699728	0.531986	undirected
110715967	110691421	0.531976	undirected
110705456	novel.42775	0.531975	undirected
110705205	110731544	0.531935	undirected
110723560	110735966	0.531934	undirected
110705456	110706898	0.531903	undirected
110705205	novel.36022	0.5319	undirected
110682959	110734860	0.531892	undirected
110682959	novel.28312	0.531884	undirected
110723560	110728949	0.531866	undirected
novel.200	110725775	0.531837	undirected
110715967	novel.35392	0.531833	undirected
110723560	110684973	0.531829	undirected
110682959	110731364	0.531813	undirected
110717078	110705959	0.531801	undirected
110703894	novel.200	0.531786	undirected
110682959	110727312	0.531753	undirected
110715967	110691479	0.531748	undirected
110723560	110699728	0.531745	undirected
110723560	novel.29945	0.531736	undirected
novel.39990	110692073	0.531735	undirected
110715387	110729025	0.531721	undirected
novel.39990	110686357	0.531697	undirected
novel.5455	110731544	0.531681	undirected
110723560	110702391	0.531667	undirected
110715967	novel.9709	0.531663	undirected
novel.23815	110684768	0.531648	undirected
110682959	110682067	0.531639	undirected
novel.5455	novel.42668	0.531627	undirected
110705205	110701752	0.531622	undirected
110705456	110727991	0.531621	undirected
110723560	110695203	0.53162	undirected
110715967	110739553	0.531616	undirected
110705456	110696092	0.531607	undirected
110715387	110708281	0.531597	undirected
110698606	110705959	0.531584	undirected
110723560	110709388	0.531574	undirected
110723560	110736313	0.531546	undirected
novel.39990	110727925	0.531531	undirected
novel.23815	110707277	0.531411	undirected
110682959	novel.34203	0.531405	undirected
novel.35568	110701377	0.5314	undirected
110698606	110715967	0.531381	undirected
110688366	novel.5455	0.531366	undirected
110723560	110696587	0.531348	undirected
novel.39990	110714138	0.531344	undirected
110723560	110701752	0.531338	undirected
110715387	110700154	0.531335	undirected
110716842	110682382	0.531331	undirected
110723560	110721974	0.531319	undirected
110723560	110700688	0.531292	undirected
110723560	110726351	0.531286	undirected
110716842	novel.36599	0.531273	undirected
110723560	novel.15265	0.531265	undirected
novel.39990	110693711	0.531262	undirected
110682959	110738423	0.531252	undirected
110682959	110705456	0.531244	undirected
110715967	110684973	0.53121	undirected
110716842	110739680	0.531207	undirected
110717078	novel.29945	0.531205	undirected
novel.39990	novel.41521	0.5312	undirected
110723560	novel.19603	0.531184	undirected
110715387	110737150	0.531181	undirected
110682959	110693903	0.531157	undirected
110705205	110687385	0.531149	undirected
110682959	110727925	0.531141	undirected
110723560	110736650	0.531098	undirected
110715967	novel.25652	0.531084	undirected
110716842	novel.42775	0.531078	undirected
110682959	110686649	0.531022	undirected
novel.35568	110725126	0.53102	undirected
novel.39990	novel.34203	0.53101	undirected
novel.23815	novel.15265	0.530971	undirected
110715967	110690349	0.53097	undirected
110723560	novel.16720	0.530947	undirected
110719422	110732118	0.530932	undirected
110682959	110737856	0.530928	undirected
110682959	novel.42775	0.530891	undirected
novel.39990	110739680	0.53089	undirected
110723560	110682382	0.530877	undirected
110715387	110686730	0.530825	undirected
110715387	110739680	0.530818	undirected
110723560	110686791	0.530814	undirected
110719422	novel.38634	0.530774	undirected
novel.39990	110725126	0.530771	undirected
110717078	110712517	0.530757	undirected
novel.39990	110700154	0.530755	undirected
novel.23815	110714201	0.530754	undirected
110715387	110736650	0.530753	undirected
110682382	novel.35568	0.530742	undirected
novel.200	110725798	0.530741	undirected
novel.39990	110729216	0.530739	undirected
110715387	110732384	0.530725	undirected
110719422	novel.29945	0.530721	undirected
novel.35568	110687385	0.530709	undirected
110715967	110727312	0.530698	undirected
110705456	110736051	0.530694	undirected
110716842	110731544	0.530692	undirected
110682959	110720768	0.530672	undirected
110723560	110701377	0.530658	undirected
110723560	110714133	0.530648	undirected
110715967	110692326	0.530645	undirected
110705205	110725775	0.530641	undirected
novel.35568	novel.3963	0.530637	undirected
novel.39990	110716773	0.530624	undirected
novel.35568	110732384	0.530621	undirected
110705456	110702391	0.530606	undirected
110723560	110686730	0.530605	undirected
110682959	110710092	0.530598	undirected
110715967	novel.35327	0.530591	undirected
110723560	110692073	0.530566	undirected
novel.35568	110715193	0.530563	undirected
novel.39990	110705778	0.530552	undirected
110715967	110733571	0.530526	undirected
110715387	novel.34203	0.530525	undirected
110705205	110705378	0.530513	undirected
110723560	novel.42668	0.530497	undirected
110715387	110729760	0.530486	undirected
110682959	novel.39553	0.530459	undirected
110723560	110696092	0.530438	undirected
110715387	110684206	0.530424	undirected
110715967	110724275	0.530411	undirected
110715387	novel.36599	0.530409	undirected
110723560	110687245	0.530409	undirected
110705205	110684388	0.530408	undirected
110682959	110691649	0.530365	undirected
110715967	110733443	0.530356	undirected
110682959	110693082	0.530354	undirected
110709388	110721974	0.530351	undirected
110723560	110730675	0.530346	undirected
110700571	110705456	0.53033	undirected
novel.39990	110735135	0.530309	undirected
110682959	novel.19603	0.530298	undirected
110682413	110682281	0.53029	undirected
novel.39990	110717694	0.530272	undirected
110723560	110714201	0.53025	undirected
novel.39990	110735966	0.530244	undirected
novel.39990	110699728	0.530238	undirected
110715967	110687620	0.530227	undirected
novel.23815	110729216	0.53022	undirected
novel.200	110739680	0.530219	undirected
110682959	110682348	0.530205	undirected
110682959	110708281	0.530176	undirected
110705456	110736313	0.530135	undirected
novel.39990	110720193	0.530132	undirected
novel.35568	110717694	0.530131	undirected
110723560	novel.42670	0.530104	undirected
novel.200	110715029	0.530074	undirected
novel.23815	novel.29945	0.530047	undirected
110705456	110731017	0.53004	undirected
110715967	110705205	0.530032	undirected
110715387	110715029	0.53002	undirected
110715387	110737132	0.530006	undirected
novel.5455	110684388	0.52999	undirected
110716842	110737132	0.529989	undirected
110682959	110704943	0.529936	undirected
110715387	novel.33525	0.529934	undirected
novel.23815	110731544	0.529917	undirected
110682959	110691421	0.529894	undirected
110705456	110691649	0.529892	undirected
110705456	110693711	0.52989	undirected
novel.35568	110730173	0.529884	undirected
novel.42863	110710343	0.52984	undirected
110715387	novel.568	0.529808	undirected
110682959	110700688	0.529805	undirected
novel.23815	novel.38634	0.529804	undirected
novel.5455	110689244	0.529796	undirected
110715387	110693711	0.529768	undirected
novel.23815	110737132	0.529759	undirected
110715967	110700459	0.529758	undirected
novel.5455	110729216	0.529748	undirected
110715967	110682708	0.529743	undirected
110717078	110682281	0.529734	undirected
110715967	110724515	0.529723	undirected
110723560	110720957	0.529723	undirected
110715967	110718193	0.529718	undirected
110716842	110710651	0.529712	undirected
110682959	110699890	0.529709	undirected
110717078	novel.15265	0.529639	undirected
110705205	110725126	0.529634	undirected
110723560	novel.13222	0.529633	undirected
110705205	110723879	0.529614	undirected
110716842	110714138	0.529611	undirected
110723560	110715029	0.529605	undirected
110723560	110705959	0.529605	undirected
novel.5455	110715967	0.529604	undirected
110723560	110683376	0.529597	undirected
110715967	110731785	0.529593	undirected
110715967	110725328	0.529584	undirected
110723560	110727925	0.52958	undirected
110723560	110699239	0.529571	undirected
110716842	110701752	0.529568	undirected
110719422	110730919	0.529551	undirected
110716842	110728949	0.529529	undirected
110716842	110729216	0.529515	undirected
110682959	110721094	0.529476	undirected
110710343	110682281	0.529471	undirected
110715387	110727991	0.529457	undirected
110715387	110739529	0.529457	undirected
110716842	110736650	0.529448	undirected
110723560	110682067	0.52944	undirected
novel.23815	110686730	0.529434	undirected
110730919	novel.35568	0.529416	undirected
110682413	novel.29945	0.529407	undirected
novel.39990	110702391	0.529402	undirected
novel.5455	110699728	0.529398	undirected
110705205	110721394	0.529379	undirected
110705456	novel.34203	0.529339	undirected
novel.200	110735966	0.529301	undirected
110719422	novel.15265	0.529282	undirected
110682959	110690349	0.529281	undirected
110715387	novel.2640	0.529269	undirected
110682959	110684973	0.529264	undirected
110715967	110718315	0.52925	undirected
110723560	110733443	0.529239	undirected
110682959	novel.35392	0.529236	undirected
110723560	novel.34203	0.529202	undirected
110682413	110709388	0.529173	undirected
novel.200	110686971	0.529171	undirected
110715967	110694775	0.529161	undirected
110723560	110724515	0.52914	undirected
novel.200	110690408	0.529138	undirected
110723560	110686971	0.529117	undirected
novel.39990	novel.42863	0.529094	undirected
110682959	110733443	0.52909	undirected
110721974	110705959	0.529046	undirected
110723560	110685933	0.529032	undirected
110705456	110721974	0.529028	undirected
novel.5455	110690408	0.529013	undirected
110723560	110700154	0.529002	undirected
110723560	110708992	0.529	undirected
110705205	110739680	0.528992	undirected
110705205	110726511	0.52899	undirected
110710343	110712310	0.528981	undirected
novel.5455	110737132	0.528975	undirected
novel.39990	110728949	0.528974	undirected
novel.39990	110723316	0.528971	undirected
110723560	110725798	0.528943	undirected
110723560	novel.7439	0.528941	undirected
110716842	110723560	0.52894	undirected
110715387	110727925	0.528936	undirected
110719422	110712310	0.528932	undirected
110710053	novel.23815	0.528919	undirected
110716842	110735966	0.528917	undirected
110723560	110683345	0.528903	undirected
novel.23815	novel.15703	0.528893	undirected
110705456	110696587	0.52887	undirected
110682959	110685958	0.528863	undirected
novel.23815	110710651	0.528838	undirected
110715387	novel.42670	0.528812	undirected
110682959	110694645	0.528811	undirected
110682959	110708668	0.528787	undirected
110715387	110723879	0.528778	undirected
110696093	110682959	0.528773	undirected
novel.23815	110682281	0.528769	undirected
110682959	110732595	0.528766	undirected
110715967	novel.6940	0.528758	undirected
novel.35568	110714201	0.528754	undirected
110715387	110732907	0.528749	undirected
110709388	110725328	0.528719	undirected
novel.35568	110735135	0.528699	undirected
110715967	110692122	0.528681	undirected
110700154	110705959	0.528665	undirected
novel.39990	110699890	0.528655	undirected
110716842	110692073	0.528645	undirected
110705205	110730164	0.528641	undirected
novel.39990	110691421	0.528614	undirected
110715387	110712950	0.528607	undirected
110719422	110688366	0.5286	undirected
110710343	110730919	0.528592	undirected
110723560	110729250	0.528581	undirected
110719422	novel.42863	0.528564	undirected
110723560	novel.3963	0.528556	undirected
novel.39990	110689244	0.528542	undirected
novel.39990	110731017	0.528539	undirected
110723560	110693711	0.528537	undirected
110682413	novel.15265	0.528534	undirected
110717078	110700553	0.52853	undirected
novel.39990	110695203	0.528526	undirected
110723560	novel.25368	0.528485	undirected
110682959	novel.35568	0.528479	undirected
novel.23815	110682382	0.528474	undirected
110715387	novel.16720	0.528463	undirected
110723560	110721394	0.528432	undirected
novel.35568	110726511	0.528423	undirected
novel.39990	110686971	0.528382	undirected
110705456	110729760	0.52838	undirected
novel.39990	110705099	0.528375	undirected
110723560	110725126	0.52833	undirected
110723560	110716773	0.52833	undirected
novel.39990	110686649	0.528282	undirected
110710053	110723560	0.528281	undirected
novel.35568	110684388	0.52828	undirected
novel.5455	110701377	0.528276	undirected
110682959	110693153	0.528238	undirected
110723560	110689244	0.528237	undirected
110723560	110695543	0.528236	undirected
110723560	110684206	0.528202	undirected
110705456	110734053	0.528183	undirected
novel.35568	110712517	0.528173	undirected
novel.35568	110686357	0.528171	undirected
110715967	110694645	0.528164	undirected
110705456	110734860	0.52816	undirected
110710343	110725126	0.528157	undirected
110705456	110727925	0.528144	undirected
novel.23815	110725126	0.528137	undirected
110705456	110705316	0.528133	undirected
novel.200	110701752	0.528112	undirected
novel.39990	110738423	0.528099	undirected
novel.5455	110689240	0.528093	undirected
110715387	110700571	0.528091	undirected
110682959	110691479	0.528088	undirected
110723560	110737150	0.528085	undirected
110715387	110686649	0.528072	undirected
110723560	110691649	0.528059	undirected
110716842	110723879	0.528054	undirected
110715967	110707670	0.528048	undirected
novel.35568	110686730	0.528029	undirected
110721974	110712310	0.528018	undirected
110682959	110683345	0.528011	undirected
110715967	110685933	0.527996	undirected
110715387	110691421	0.527986	undirected
110715387	110736051	0.52798	undirected
110715967	110696826	0.527975	undirected
110715387	110706462	0.527958	undirected
novel.39990	110732384	0.527952	undirected
110715387	110697940	0.52795	undirected
110715967	110729250	0.527939	undirected
110717078	novel.38634	0.527917	undirected
novel.35568	110737132	0.527914	undirected
novel.23815	110687385	0.527912	undirected
110710053	110705205	0.527909	undirected
110682959	110697254	0.527897	undirected
110710343	110700553	0.527891	undirected
110723560	110723879	0.527884	undirected
110723560	novel.41521	0.527884	undirected
110723560	110729484	0.527882	undirected
110705456	110695543	0.527878	undirected
novel.39990	110701377	0.52786	undirected
novel.39990	110739529	0.527845	undirected
110723560	110720193	0.527843	undirected
110705456	110714387	0.527808	undirected
110705205	novel.568	0.527761	undirected
110715387	novel.200	0.527757	undirected
110715387	110705316	0.52775	undirected
110715387	110723316	0.527745	undirected
110715967	110731610	0.527742	undirected
110682959	novel.19031	0.527741	undirected
novel.5455	110725798	0.527733	undirected
novel.39990	novel.13222	0.527721	undirected
110716842	110726351	0.527711	undirected
110715387	110734860	0.527702	undirected
110682959	novel.9126	0.527694	undirected
novel.39990	110686730	0.52767	undirected
110719422	110714201	0.527662	undirected
110710343	110710651	0.527635	undirected
novel.23815	110689240	0.527631	undirected
novel.5455	110710651	0.527628	undirected
novel.39990	110715193	0.527623	undirected
110705205	novel.16720	0.527608	undirected
novel.200	110727991	0.527606	undirected
novel.39990	110715029	0.527591	undirected
novel.23815	110728949	0.527568	undirected
110682959	novel.9709	0.527553	undirected
110705456	110708281	0.527549	undirected
110715967	novel.19273	0.527544	undirected
novel.39990	110690408	0.527542	undirected
110715387	110727312	0.527541	undirected
110705205	110725798	0.527538	undirected
110719422	110682281	0.527533	undirected
110705456	110695203	0.527521	undirected
110723560	110732036	0.527514	undirected
110723560	110695891	0.527505	undirected
110723560	110687620	0.527499	undirected
110717078	110725126	0.527495	undirected
110705456	novel.21119	0.527481	undirected
110715387	110716773	0.527459	undirected
novel.200	110739529	0.527455	undirected
110723560	novel.36022	0.527448	undirected
110716842	novel.3963	0.527438	undirected
110715387	110705099	0.527435	undirected
110682959	110730164	0.527428	undirected
novel.39990	110737132	0.527428	undirected
110715967	110713221	0.527427	undirected
novel.39990	novel.16720	0.527425	undirected
novel.200	110695891	0.527417	undirected
110705456	110737150	0.527413	undirected
110710343	110720193	0.527412	undirected
110721974	110730173	0.527412	undirected
110689244	novel.35568	0.527376	undirected
110715387	110684388	0.52736	undirected
novel.39990	110682382	0.527358	undirected
110723560	novel.39553	0.527349	undirected
novel.39990	110696826	0.527349	undirected
110717078	novel.15703	0.527342	undirected
110682959	110718315	0.527341	undirected
110723560	110739529	0.527311	undirected
novel.200	110731364	0.527309	undirected
110705456	novel.23207	0.527306	undirected
novel.200	110723560	0.527301	undirected
110723560	110705778	0.527301	undirected
110723560	110731299	0.527292	undirected
110715387	novel.41521	0.527287	undirected
110715967	novel.4258	0.527284	undirected
110705205	110732907	0.527261	undirected
novel.5455	110700553	0.527259	undirected
novel.200	novel.568	0.527255	undirected
110705205	110690408	0.527255	undirected
novel.23815	110712517	0.527214	undirected
novel.200	110684206	0.527214	undirected
novel.39990	110714201	0.527185	undirected
110715967	110707686	0.527176	undirected
novel.39990	110683376	0.527173	undirected
novel.200	novel.16720	0.527163	undirected
110692996	110707277	0.527129	undirected
110682959	novel.10367	0.527119	undirected
110682413	novel.38634	0.527106	undirected
110696093	110715967	0.527105	undirected
110705205	110684768	0.527103	undirected
novel.200	110689240	0.527093	undirected
110723560	110720772	0.527092	undirected
110716842	novel.42668	0.52709	undirected
110721974	110732384	0.52709	undirected
novel.200	110705456	0.527076	undirected
novel.23815	110723560	0.527072	undirected
110715387	110718193	0.527069	undirected
110716842	110689240	0.527028	undirected
110682959	novel.5546	0.527016	undirected
110682959	novel.25368	0.527013	undirected
110715387	110701752	0.527006	undirected
110682413	110717694	0.526976	undirected
novel.35568	110739680	0.526971	undirected
110682959	novel.7439	0.526968	undirected
110715387	110690408	0.526967	undirected
novel.23815	110726351	0.526942	undirected
110682959	novel.40627	0.52693	undirected
novel.39990	novel.28277	0.526918	undirected
novel.200	novel.3963	0.526918	undirected
110705456	novel.20245	0.526911	undirected
110689738	110715967	0.526902	undirected
110715967	110715535	0.526894	undirected
novel.39990	110693153	0.526892	undirected
110717078	110709388	0.526883	undirected
110682959	110689738	0.526868	undirected
110710053	novel.35568	0.526868	undirected
novel.39990	110704939	0.526834	undirected
110705456	novel.2640	0.526834	undirected
novel.5455	novel.38634	0.526827	undirected
novel.23815	110730919	0.526827	undirected
110717078	novel.3963	0.526815	undirected
110703894	novel.39990	0.526812	undirected
110716842	110684768	0.526811	undirected
110719422	110700553	0.526811	undirected
110682959	110723975	0.526803	undirected
110682959	110707670	0.526794	undirected
110705456	novel.19603	0.526769	undirected
110703894	110705205	0.526764	undirected
novel.39990	novel.42775	0.526764	undirected
110705205	110686971	0.526764	undirected
110723560	novel.28277	0.52674	undirected
110723560	novel.16098	0.526704	undirected
110682959	110696826	0.526704	undirected
novel.23815	110685829	0.526702	undirected
110715387	110699890	0.526701	undirected
110723560	110705456	0.526696	undirected
110682959	110734053	0.526695	undirected
110682959	110720957	0.52669	undirected
110705456	110704939	0.526672	undirected
110723560	110686649	0.52667	undirected
110715387	novel.375	0.526665	undirected
110723560	110684388	0.526659	undirected
novel.5455	110728949	0.526659	undirected
110705205	novel.33525	0.526646	undirected
110723560	110729610	0.526645	undirected
novel.39990	110710053	0.526636	undirected
110725328	110705959	0.526622	undirected
novel.23815	110686357	0.526598	undirected
110715967	110717317	0.526589	undirected
110705456	110687245	0.526588	undirected
110721974	110715193	0.526569	undirected
novel.39990	novel.200	0.526568	undirected
novel.5455	110732118	0.526568	undirected
novel.39990	110718315	0.526566	undirected
novel.39990	novel.2640	0.526563	undirected
110705456	110716773	0.52656	undirected
novel.35568	110721394	0.526554	undirected
novel.42863	110721974	0.526525	undirected
novel.39990	110736650	0.526525	undirected
novel.23815	novel.21119	0.526521	undirected
110719422	110707277	0.526513	undirected
110688366	110717078	0.526497	undirected
110705121	110705959	0.526497	undirected
110682959	novel.2640	0.526481	undirected
110682959	novel.25652	0.526473	undirected
110710053	110710343	0.52647	undirected
110715387	110725775	0.526467	undirected
110723560	110736051	0.526465	undirected
110705205	110726351	0.526465	undirected
110705456	novel.41521	0.526461	undirected
novel.200	110730127	0.526453	undirected
110715967	110706208	0.526449	undirected
110714138	110710343	0.526442	undirected
110708326	110732384	0.526436	undirected
110723560	110720768	0.526413	undirected
110688366	110710343	0.526404	undirected
novel.35568	110729216	0.526396	undirected
novel.39990	novel.375	0.526395	undirected
110710343	110732384	0.52636	undirected
110682959	novel.5455	0.526347	undirected
110715387	110726351	0.526309	undirected
110710343	novel.42668	0.526301	undirected
110723560	110714138	0.526291	undirected
110705456	110682067	0.52628	undirected
110710343	110717694	0.526257	undirected
novel.23815	110725798	0.52625	undirected
novel.39990	110733443	0.526236	undirected
110682959	110725328	0.52623	undirected
110682959	110727614	0.526201	undirected
110682959	110699239	0.526194	undirected
110723560	110730127	0.526188	undirected
110682959	110739553	0.526176	undirected
novel.23815	110701377	0.526175	undirected
110715967	novel.43037	0.526152	undirected
novel.23815	110701752	0.526149	undirected
novel.5455	novel.29945	0.526137	undirected
110719422	110723560	0.526126	undirected
novel.39990	110684388	0.526117	undirected
110716842	110715967	0.52609	undirected
novel.39990	110685829	0.526088	undirected
110723560	110706208	0.526077	undirected
110716842	110714201	0.526074	undirected
110682959	110720450	0.526064	undirected
novel.39990	110685933	0.526037	undirected
110715387	novel.23207	0.526026	undirected
110715967	110686791	0.52599	undirected
novel.39990	110684973	0.525979	undirected
110705456	110727312	0.525972	undirected
novel.5455	110723560	0.525965	undirected
110723560	novel.20245	0.525963	undirected
110705456	110682348	0.525951	undirected
110723560	novel.35392	0.525949	undirected
novel.39990	110730173	0.525947	undirected
110700154	110687752	0.525945	undirected
110715387	novel.28277	0.525945	undirected
novel.35568	110728949	0.525926	undirected
novel.35568	110731544	0.525898	undirected
novel.39990	novel.19603	0.525894	undirected
novel.39990	110719422	0.52589	undirected
novel.23815	110699728	0.52588	undirected
110715387	novel.20245	0.52586	undirected
110715387	110693082	0.525855	undirected
110705456	110699239	0.525818	undirected
110716842	110730164	0.525818	undirected
110723560	110682463	0.525811	undirected
novel.39990	110723879	0.525807	undirected
110723560	110717694	0.525784	undirected
110723560	110732907	0.52578	undirected
110723560	110714375	0.525772	undirected
110705205	110689240	0.525751	undirected
110682959	110698606	0.52575	undirected
110715387	110705778	0.525745	undirected
110715967	110720643	0.525744	undirected
novel.39990	110696587	0.525685	undirected
novel.39990	110708992	0.52568	undirected
110705205	110735966	0.525671	undirected
110723560	110693502	0.525667	undirected
110715967	110698895	0.525662	undirected
110715967	novel.35390	0.525636	undirected
110705456	novel.13222	0.52562	undirected
110723560	110725328	0.525617	undirected
110719422	110717694	0.525604	undirected
110715387	110685829	0.52559	undirected
110719422	110728949	0.525552	undirected
110719422	novel.42668	0.52554	undirected
110717078	110695891	0.525526	undirected
110723560	110696826	0.525523	undirected
110705456	110700688	0.525521	undirected
novel.39990	110710343	0.525514	undirected
110723560	110710343	0.5255	undirected
110715967	110686270	0.525493	undirected
novel.23815	novel.42668	0.525489	undirected
110723560	110685958	0.525485	undirected
novel.35568	novel.42670	0.525471	undirected
110723560	novel.35568	0.52547	undirected
110723560	novel.9126	0.525466	undirected
110719422	110735135	0.525432	undirected
110723560	110731364	0.525411	undirected
110715387	novel.19603	0.525397	undirected
110692996	110709388	0.525396	undirected
novel.39990	110705378	0.525378	undirected
novel.39990	110718193	0.525372	undirected
110715387	novel.36022	0.525372	undirected
novel.39990	novel.40127	0.525368	undirected
110705456	110718193	0.525368	undirected
110682959	novel.19273	0.525365	undirected
novel.200	novel.40127	0.52536	undirected
110715967	110719425	0.525347	undirected
novel.200	110714133	0.525335	undirected
novel.23815	110736650	0.525325	undirected
110723560	110705316	0.525311	undirected
110705456	110711621	0.525308	undirected
110703894	110723560	0.525298	undirected
110698606	110683376	0.525295	undirected
110682413	110714138	0.525294	undirected
110682959	110707562	0.525294	undirected
110705205	110736650	0.525292	undirected
110715387	110711621	0.52529	undirected
novel.23815	110739680	0.525289	undirected
110682959	110715967	0.525289	undirected
110709388	110700154	0.525263	undirected
110682959	110705205	0.525256	undirected
110715387	110724724	0.525242	undirected
novel.23815	110690408	0.525229	undirected
110682959	novel.40878	0.525208	undirected
110682413	110687752	0.525196	undirected
110715387	110731364	0.525195	undirected
110719422	110714138	0.525193	undirected
110682959	110695543	0.525177	undirected
novel.39990	110686358	0.525169	undirected
novel.23815	110720193	0.525157	undirected
110710343	110714201	0.525147	undirected
110682413	110688366	0.525138	undirected
novel.23815	novel.36022	0.525109	undirected
110723560	110691479	0.525107	undirected
110717078	110687752	0.525103	undirected
novel.5455	110696092	0.525094	undirected
110715387	110686098	0.525081	undirected
novel.39990	110682067	0.52508	undirected
110682959	110721850	0.525067	undirected
110719422	110720193	0.525066	undirected
110723560	110694775	0.525058	undirected
110715387	110719422	0.525053	undirected
novel.35568	110705378	0.52505	undirected
110715387	110731544	0.52504	undirected
110723560	110705099	0.525039	undirected
novel.39990	novel.35568	0.525018	undirected
110682959	110685933	0.525005	undirected
110716842	110704939	0.524999	undirected
novel.5455	novel.26254	0.524977	undirected
110682959	110694743	0.524955	undirected
novel.23815	110692073	0.52494	undirected
110715387	110707670	0.524937	undirected
110710053	novel.5455	0.524935	undirected
novel.39990	110721974	0.524925	undirected
110717078	110732118	0.524905	undirected
novel.39990	110689240	0.524903	undirected
novel.5455	110726351	0.524903	undirected
novel.39990	110705316	0.524902	undirected
110682959	110687620	0.524899	undirected
novel.5455	110687385	0.524894	undirected
110723560	110729025	0.524892	undirected
110723560	110686358	0.524864	undirected
110719422	110732384	0.524861	undirected
110682959	110731785	0.524855	undirected
110723560	110733513	0.524853	undirected
novel.23815	novel.16720	0.524847	undirected
novel.39990	110684206	0.524841	undirected
110682959	110692122	0.524753	undirected
novel.200	110714387	0.524751	undirected
110715387	novel.13222	0.524747	undirected
110715967	110723975	0.524732	undirected
novel.39990	novel.39553	0.524723	undirected
110715387	110682067	0.524713	undirected
110723560	110739553	0.524707	undirected
110723560	110693082	0.524702	undirected
110723560	novel.28312	0.524687	undirected
110682413	110720193	0.524685	undirected
110716842	110690408	0.524643	undirected
110723560	110711621	0.524643	undirected
110719422	110710053	0.524626	undirected
110716842	110686730	0.524626	undirected
110723560	110683704	0.524621	undirected
110715387	110702391	0.524613	undirected
novel.39990	110725328	0.524612	undirected
110710343	110692073	0.524601	undirected
110682959	110686791	0.524592	undirected
novel.39990	110729484	0.524585	undirected
110723560	110723316	0.524572	undirected
110705456	110686649	0.524558	undirected
110716842	110695543	0.524551	undirected
110723560	110704943	0.524545	undirected
110723560	110707562	0.524525	undirected
110723560	110730164	0.524523	undirected
novel.39990	novel.40627	0.524481	undirected
110688366	110692996	0.524477	undirected
110682959	110724275	0.524469	undirected
110723560	novel.35327	0.524467	undirected
110705205	110715029	0.524461	undirected
110705205	novel.40127	0.524455	undirected
110715387	110730173	0.524455	undirected
110723560	110737856	0.524451	undirected
novel.39990	110700571	0.524451	undirected
novel.35568	110702391	0.524446	undirected
novel.23815	110699278	0.524439	undirected
novel.23815	110695203	0.524424	undirected
110715387	110691649	0.524408	undirected
novel.23815	110706898	0.524391	undirected
novel.200	110712517	0.524369	undirected
110705456	110738423	0.524368	undirected
110703894	novel.5455	0.524367	undirected
novel.5455	110682382	0.524354	undirected
110716842	novel.42670	0.524354	undirected
novel.39990	110731544	0.524353	undirected
110716842	110684388	0.524349	undirected
110682413	novel.2640	0.524342	undirected
110715967	110733513	0.524341	undirected
110723560	110705061	0.524338	undirected
110723560	110730994	0.524309	undirected
novel.39990	110684768	0.524305	undirected
110723560	110715967	0.524293	undirected
novel.5455	110726511	0.524292	undirected
110715387	110696587	0.524265	undirected
novel.39990	novel.42670	0.524223	undirected
110685207	110715967	0.5242	undirected
110692996	110712310	0.524185	undirected
novel.35568	110695891	0.524185	undirected
novel.39990	110687245	0.524184	undirected
110715387	110690349	0.524175	undirected
110682959	110731224	0.52417	undirected
novel.39990	110725775	0.524165	undirected
110700571	110723560	0.524158	undirected
110715967	110705061	0.524149	undirected
110682959	110732036	0.524143	undirected
110715387	110730127	0.524142	undirected
110709388	110710092	0.524142	undirected
110715967	110698901	0.524129	undirected
110715387	110710343	0.524122	undirected
110715387	110693153	0.524114	undirected
110705456	novel.375	0.524112	undirected
110682413	110700553	0.524104	undirected
novel.5455	novel.16720	0.5241	undirected
novel.5455	110685829	0.524078	undirected
110716842	110725126	0.524074	undirected
110719422	110710651	0.524047	undirected
110705456	110708992	0.524046	undirected
110723560	110720904	0.524034	undirected
110715967	110700436	0.524026	undirected
110721974	novel.26254	0.524007	undirected
110715387	110721974	0.524001	undirected
110725328	novel.26254	0.523992	undirected
110723560	110730699	0.523979	undirected
110723560	110690349	0.523956	undirected
novel.23815	novel.36599	0.523953	undirected
110705456	110697254	0.523953	undirected
110723560	110705205	0.523949	undirected
110705205	110739529	0.523948	undirected
110723560	110699890	0.523947	undirected
110715387	110720450	0.523937	undirected
110721974	110707277	0.523931	undirected
110725328	novel.38634	0.523924	undirected
110710343	110695891	0.52392	undirected
novel.39990	110730994	0.523917	undirected
110698606	110687752	0.523896	undirected
novel.200	110699278	0.523889	undirected
110723560	110734053	0.523885	undirected
novel.39990	110711621	0.523881	undirected
110705456	110729484	0.523871	undirected
novel.39990	110710092	0.523869	undirected
110705205	110712517	0.523867	undirected
110723560	novel.39666	0.523863	undirected
novel.39990	110701752	0.523861	undirected
novel.39990	110683345	0.523856	undirected
110682413	110712517	0.523846	undirected
novel.23815	novel.42775	0.523839	undirected
110717078	110712310	0.523823	undirected
novel.39990	110729025	0.523818	undirected
110682959	110686270	0.523803	undirected
110723560	110730919	0.523803	undirected
110715387	novel.9709	0.523797	undirected
110705456	110692122	0.523793	undirected
110715387	110718315	0.523793	undirected
novel.35568	110714133	0.523777	undirected
110698606	110723560	0.523752	undirected
110723560	110721850	0.523747	undirected
110714138	110717078	0.523744	undirected
110705456	110724724	0.523741	undirected
110705456	novel.7439	0.523729	undirected
110703894	110719422	0.523726	undirected
novel.39990	110725798	0.523715	undirected
110698606	novel.42863	0.523712	undirected
110717078	novel.2640	0.523701	undirected
110715967	novel.5831	0.523664	undirected
110725328	110687752	0.523635	undirected
110705456	110690304	0.523634	undirected
110715967	110693502	0.523619	undirected
novel.35568	110739529	0.523611	undirected
novel.5455	110730127	0.52361	undirected
110716842	110731224	0.523594	undirected
110715387	110706898	0.52359	undirected
novel.39990	novel.20245	0.523558	undirected
110682959	110731299	0.523557	undirected
110717078	novel.36599	0.523549	undirected
110692996	110700553	0.523531	undirected
110682959	110685170	0.523518	undirected
novel.39990	110705456	0.523512	undirected
110723560	110708668	0.523506	undirected
110705205	110714133	0.523503	undirected
110715387	110691479	0.523501	undirected
novel.200	110685829	0.523483	undirected
110698606	novel.15265	0.523475	undirected
110717078	110720193	0.523471	undirected
novel.23815	110704939	0.523466	undirected
110715967	110684345	0.523463	undirected
110723560	110710092	0.523453	undirected
novel.23815	110715967	0.52345	undirected
110682959	110709975	0.523447	undirected
110723560	110735636	0.523443	undirected
110682959	110704947	0.523442	undirected
110716842	110684206	0.523426	undirected
110715967	110710545	0.523423	undirected
novel.39990	110700688	0.523418	undirected
novel.200	110702391	0.523414	undirected
110723560	110710545	0.523413	undirected
110723560	110727614	0.52341	undirected
110723560	110705378	0.523407	undirected
novel.23815	110702391	0.523405	undirected
novel.39990	110691479	0.523404	undirected
110682959	110713221	0.523395	undirected
110716842	110714133	0.523382	undirected
110723560	novel.19031	0.523376	undirected
novel.35568	110701752	0.523375	undirected
110723560	novel.40127	0.523363	undirected
110715967	110733676	0.523362	undirected
110717078	110717694	0.52336	undirected
110716842	110721394	0.523352	undirected
110705456	novel.28277	0.523351	undirected
110710343	110707277	0.523323	undirected
110715387	110684768	0.523282	undirected
110682959	110730675	0.523277	undirected
110717078	110710651	0.523275	undirected
110682413	110732118	0.523235	undirected
110715387	110705456	0.523228	undirected
110723560	novel.25652	0.523221	undirected
novel.39990	novel.568	0.523214	undirected
110716842	110706898	0.523213	undirected
110705456	novel.16098	0.523211	undirected
110682959	110685207	0.52321	undirected
novel.39990	110726351	0.523193	undirected
novel.200	110706462	0.523192	undirected
110682413	novel.15703	0.523169	undirected
novel.36022	novel.35568	0.523155	undirected
110682959	110692326	0.523149	undirected
110682413	110731017	0.523135	undirected
110723560	novel.375	0.523126	undirected
novel.35568	110684768	0.523095	undirected
110715387	novel.42775	0.523095	undirected
110705205	110691649	0.52309	undirected
novel.35568	110726351	0.523086	undirected
110682959	novel.35327	0.52308	undirected
110723560	110735051	0.523073	undirected
novel.23815	110696092	0.523066	undirected
110716842	110699239	0.52305	undirected
110692996	110687752	0.523038	undirected
novel.5455	110708668	0.523015	undirected
110725775	novel.35568	0.523002	undirected
novel.39990	110731299	0.523001	undirected
novel.5455	novel.15265	0.522999	undirected
110705456	110723316	0.522988	undirected
novel.39990	110690349	0.522977	undirected
110708326	110683376	0.522972	undirected
novel.39990	110724724	0.522967	undirected
110715387	110710092	0.522957	undirected
novel.39990	110736313	0.522954	undirected
110682959	novel.23595	0.522953	undirected
110705456	110727614	0.522926	undirected
110737150	110717078	0.522925	undirected
110710343	110735135	0.522922	undirected
110682959	110716842	0.522921	undirected
110715387	110695543	0.522916	undirected
110719422	110715193	0.522902	undirected
110705456	110731299	0.522885	undirected
110723560	novel.33525	0.522882	undirected
110717078	novel.41521	0.522871	undirected
110723560	novel.2296	0.522864	undirected
110719422	110686357	0.52284	undirected
110723560	110721002	0.522838	undirected
110715967	110717907	0.52282	undirected
novel.16720	novel.35568	0.522806	undirected
110710343	110686730	0.522804	undirected
110715967	110695613	0.522801	undirected
110715967	novel.23595	0.522781	undirected
novel.39990	110731224	0.522775	undirected
novel.200	110723879	0.522774	undirected
110723560	110711146	0.52277	undirected
110682959	110731610	0.522769	undirected
110710343	110682382	0.522757	undirected
novel.39990	110686098	0.522756	undirected
110716842	110702391	0.522745	undirected
110723560	110704553	0.52272	undirected
110723560	110718193	0.522715	undirected
110705456	110734481	0.522707	undirected
novel.5455	110715029	0.522688	undirected
110705456	110705099	0.522679	undirected
110723560	110692122	0.522674	undirected
110710092	novel.26254	0.52267	undirected
novel.35568	novel.36599	0.522667	undirected
110682959	110720643	0.522659	undirected
110705456	110712950	0.522613	undirected
novel.23815	110730127	0.522582	undirected
novel.200	novel.36599	0.52258	undirected
novel.39990	110731610	0.522571	undirected
novel.39990	110720881	0.522563	undirected
novel.23815	110735966	0.52256	undirected
110723560	110712390	0.522555	undirected
110715967	110730699	0.522489	undirected
novel.5455	novel.16098	0.522483	undirected
110710053	110716842	0.52248	undirected
110723560	110733571	0.522467	undirected
110723560	110709975	0.522467	undirected
novel.39990	110708281	0.522454	undirected
110715387	novel.35568	0.522449	undirected
novel.35568	novel.40127	0.522441	undirected
110705205	novel.42775	0.522438	undirected
110715387	110708992	0.52242	undirected
110717078	110707277	0.5224	undirected
novel.39990	110730919	0.522369	undirected
110716842	110689244	0.522366	undirected
110723560	110691421	0.522364	undirected
110715967	novel.22680	0.52234	undirected
novel.39990	110724515	0.52233	undirected
110715387	110729484	0.52231	undirected
novel.35568	110732907	0.522303	undirected
110682959	novel.4258	0.522275	undirected
110682959	110724515	0.522252	undirected
novel.39990	novel.7439	0.522249	undirected
110682959	110698895	0.522245	undirected
110705121	novel.15265	0.522245	undirected
110723560	novel.41056	0.522229	undirected
novel.23815	110738423	0.522226	undirected
110719422	110729216	0.522222	undirected
110723560	novel.9709	0.522221	undirected
110717078	110714133	0.522207	undirected
110705456	110697940	0.522199	undirected
110723560	110703406	0.522194	undirected
110719422	110686730	0.522189	undirected
novel.35568	110686971	0.522189	undirected
110717078	110692073	0.522185	undirected
110682959	110718193	0.522185	undirected
110685170	110715967	0.522182	undirected
110723560	110697755	0.522181	undirected
novel.39990	110739553	0.522175	undirected
110715387	110686358	0.522135	undirected
110710343	novel.42670	0.522125	undirected
110682959	110734152	0.522115	undirected
110715967	novel.41056	0.522114	undirected
novel.5455	110682281	0.522095	undirected
110721974	110735135	0.52209	undirected
110705205	110697254	0.522085	undirected
110705121	110709388	0.52208	undirected
novel.5455	110706898	0.522067	undirected
novel.5455	110736313	0.522062	undirected
novel.39990	110732907	0.522058	undirected
110719422	110692073	0.522057	undirected
novel.39990	novel.9709	0.522057	undirected
novel.23815	110715029	0.522057	undirected
novel.200	novel.42775	0.522045	undirected
110723560	110690407	0.52203	undirected
110708326	110684768	0.522027	undirected
novel.200	novel.33525	0.522027	undirected
110723560	novel.10860	0.522022	undirected
110725328	110732118	0.522012	undirected
novel.39990	110696092	0.521995	undirected
110715387	110731299	0.521994	undirected
110682413	110692073	0.52198	undirected
110721974	110731544	0.52198	undirected
novel.39990	110729250	0.52195	undirected
110723560	novel.23595	0.521934	undirected
110692996	110705959	0.521899	undirected
110723560	110692888	0.521897	undirected
110723560	novel.4258	0.52189	undirected
110708326	110714201	0.521876	undirected
110715387	110696092	0.521869	undirected
novel.39990	110723975	0.521865	undirected
110716842	novel.16720	0.521858	undirected
novel.39990	110687620	0.521855	undirected
novel.5455	110701752	0.521846	undirected
novel.39990	110704943	0.52184	undirected
110692996	novel.26254	0.521839	undirected
110705099	110705959	0.521815	undirected
110705205	110730127	0.521814	undirected
110715967	110704947	0.521814	undirected
110682959	110715535	0.52181	undirected
110723560	110724081	0.521805	undirected
110723560	novel.43037	0.5218	undirected
110715387	novel.22680	0.521783	undirected
110723560	110701693	0.521779	undirected
110723560	novel.18898	0.521776	undirected
110725328	110712310	0.52176	undirected
110719422	110689244	0.521734	undirected
110723560	novel.40627	0.521728	undirected
110719422	110699728	0.521726	undirected
110692996	110735135	0.52171	undirected
110682959	novel.35390	0.521708	undirected
110715967	110701848	0.5217	undirected
novel.39990	110729610	0.521691	undirected
110682959	110733676	0.521675	undirected
110682959	110723560	0.521673	undirected
110710092	novel.15265	0.52167	undirected
novel.39990	novel.22680	0.52167	undirected
110723560	110717881	0.52166	undirected
novel.39990	novel.21119	0.521654	undirected
110723560	novel.12391	0.521651	undirected
110705456	110693082	0.52165	undirected
novel.23815	110684206	0.521611	undirected
110683345	110687752	0.52161	undirected
110725328	novel.15265	0.52161	undirected
110715967	110734152	0.521598	undirected
110682959	110735636	0.521593	undirected
novel.39990	110735636	0.521587	undirected
novel.23815	110689244	0.521565	undirected
110692996	110706898	0.521565	undirected
110716842	110738423	0.521563	undirected
novel.39990	110734860	0.521552	undirected
novel.5455	110732907	0.521543	undirected
110725328	novel.29945	0.52154	undirected
110692996	110682281	0.521528	undirected
novel.39990	110736051	0.521506	undirected
novel.39990	novel.19273	0.521502	undirected
110721974	110720193	0.521483	undirected
110723560	110718315	0.521478	undirected
110705205	110684206	0.521472	undirected
110682959	110715057	0.521468	undirected
110721974	110732118	0.521461	undirected
novel.39990	110716842	0.52145	undirected
110715387	110721094	0.521447	undirected
110715967	novel.36823	0.521443	undirected
110716842	110717694	0.521442	undirected
110723560	110726156	0.521417	undirected
110692996	110729216	0.521416	undirected
110705456	110707562	0.52141	undirected
novel.23815	110730164	0.521406	undirected
110705205	110699239	0.521403	undirected
110715387	110689240	0.521388	undirected
110682959	novel.23815	0.521383	undirected
110715387	110686270	0.521381	undirected
110715387	110682348	0.521376	undirected
novel.5455	110720193	0.52136	undirected
110692996	novel.15703	0.521342	undirected
110715387	110714387	0.521321	undirected
novel.39990	110686175	0.521309	undirected
110723560	110682348	0.521304	undirected
110723560	110700436	0.521304	undirected
110715387	110687245	0.521302	undirected
110716842	novel.21119	0.521276	undirected
110705456	110705778	0.521266	undirected
110723560	110694743	0.521264	undirected
110682959	110707686	0.521257	undirected
novel.23815	110717694	0.521246	undirected
110715387	110700688	0.521245	undirected
110682959	novel.37084	0.521239	undirected
110705456	110712390	0.521228	undirected
110725775	110721974	0.521186	undirected
110715387	110727614	0.521185	undirected
110710092	110687752	0.521181	undirected
110716842	110686971	0.521176	undirected
110723560	110685228	0.521171	undirected
novel.39990	110697940	0.521165	undirected
110723560	novel.22680	0.521152	undirected
novel.39990	110707234	0.52115	undirected
110682959	novel.22680	0.521145	undirected
novel.35568	110723879	0.521144	undirected
110682959	110734954	0.521139	undirected
novel.23815	110696587	0.521116	undirected
novel.39990	110691649	0.521089	undirected
110715967	110730908	0.521086	undirected
110682959	110701848	0.521075	undirected
110723560	110694645	0.521068	undirected
110710343	110727991	0.521063	undirected
110717078	110721394	0.521054	undirected
110715967	110685504	0.521047	undirected
novel.39990	110693082	0.52104	undirected
110715387	110731610	0.521026	undirected
110716842	110700688	0.521022	undirected
110710343	110715193	0.520987	undirected
110682959	110695613	0.520979	undirected
110715387	110712390	0.52097	undirected
110715967	novel.43120	0.52097	undirected
110705205	110729025	0.520968	undirected
110723560	110693153	0.520968	undirected
110723560	110727234	0.520964	undirected
110717078	110731017	0.520962	undirected
110717078	110693153	0.520961	undirected
110715387	110695203	0.520947	undirected
110705456	110737856	0.520942	undirected
110692996	110726511	0.52094	undirected
novel.39990	110712950	0.520939	undirected
110723560	110696211	0.520923	undirected
110717078	110700154	0.520913	undirected
110705121	110717694	0.520901	undirected
110715967	110727234	0.5209	undirected
110723560	110732595	0.520891	undirected
110703894	novel.35568	0.52089	undirected
novel.39990	110730675	0.520887	undirected
110714201	110721974	0.520885	undirected
110705205	110736313	0.520885	undirected
110723560	110705058	0.520883	undirected
110719422	110682382	0.520882	undirected
110705456	110720957	0.52088	undirected
110698606	110732384	0.52088	undirected
110700494	110715967	0.520878	undirected
110715387	110693903	0.520877	undirected
110717078	novel.34203	0.520866	undirected
110723560	110730908	0.520866	undirected
110715387	novel.40627	0.520859	undirected
110682413	novel.3963	0.520854	undirected
110723560	110692996	0.520846	undirected
110723560	110710217	0.520804	undirected
110692996	novel.42668	0.520795	undirected
110705099	110709388	0.520778	undirected
novel.23815	110732907	0.520775	undirected
110682959	110683095	0.520761	undirected
110682413	110708281	0.520738	undirected
110723560	110706462	0.520722	undirected
110723560	110702757	0.520712	undirected
110682413	110737150	0.52071	undirected
110682959	110729250	0.520697	undirected
110717078	novel.42668	0.520694	undirected
110715967	110730915	0.520683	undirected
110715387	110704943	0.520676	undirected
110682959	110740192	0.520645	undirected
110710092	novel.29945	0.520641	undirected
110710343	110729216	0.520641	undirected
110715967	110709975	0.52064	undirected
110705456	110720768	0.520623	undirected
novel.23815	110736313	0.520623	undirected
110715967	110721002	0.520583	undirected
novel.23815	110714138	0.520574	undirected
110715967	110725885	0.520573	undirected
novel.39990	110694645	0.520566	undirected
110717078	110699278	0.520558	undirected
110723560	novel.35611	0.520555	undirected
110723560	110731017	0.520553	undirected
110725328	110720193	0.520547	undirected
110723560	110686098	0.520544	undirected
110715967	novel.14248	0.520536	undirected
110715967	novel.38913	0.520535	undirected
110692996	110710651	0.520533	undirected
novel.23815	110731224	0.520529	undirected
110723560	110690304	0.520528	undirected
110705456	110731224	0.52052	undirected
110719422	110701377	0.520511	undirected
110682959	110730994	0.520511	undirected
novel.200	110691649	0.52049	undirected
novel.5455	110705378	0.520469	undirected
novel.39990	novel.25368	0.520455	undirected
110723560	110694706	0.520451	undirected
110715967	110683689	0.520442	undirected
novel.39990	110721094	0.520434	undirected
110715387	novel.38913	0.520403	undirected
110719422	110705456	0.520401	undirected
110723560	110693797	0.520399	undirected
110698606	110682382	0.520386	undirected
novel.5455	110686357	0.520375	undirected
110715387	110733443	0.520344	undirected
110723560	novel.40232	0.52034	undirected
110723560	novel.28627	0.520338	undirected
110725328	110683376	0.520334	undirected
novel.200	110736650	0.520334	undirected
110717078	110726511	0.520324	undirected
110708326	novel.42670	0.520313	undirected
novel.39990	novel.36022	0.520308	undirected
110719422	novel.42670	0.5203	undirected
110689244	110710343	0.5203	undirected
110723560	novel.35390	0.520298	undirected
110723560	110720643	0.520295	undirected
110705456	110720450	0.520283	undirected
110723560	novel.2640	0.520274	undirected
110705205	novel.3963	0.520271	undirected
110715387	novel.4258	0.52027	undirected
novel.35568	110735966	0.520268	undirected
110682959	110733513	0.520266	undirected
110692996	novel.29945	0.520254	undirected
110698606	110709388	0.520251	undirected
110723560	novel.568	0.520247	undirected
110705205	novel.2640	0.52023	undirected
110710343	110699728	0.520226	undirected
110682959	110711627	0.520216	undirected
110705205	110699278	0.520213	undirected
110705205	110721974	0.520202	undirected
110723560	110727753	0.520193	undirected
novel.200	110736313	0.52019	undirected
110723560	novel.10342	0.520178	undirected
110717078	110687385	0.520177	undirected
novel.39990	novel.9126	0.520167	undirected
110723560	110734860	0.520161	undirected
110723560	novel.23207	0.520144	undirected
110715387	110720881	0.520142	undirected
110682959	110693502	0.520124	undirected
110696093	110723560	0.520092	undirected
novel.35568	110684206	0.52009	undirected
novel.200	110696092	0.520079	undirected
110715967	110720493	0.520079	undirected
110723560	110693512	0.520059	undirected
110705205	110736051	0.520052	undirected
novel.39990	novel.38913	0.520043	undirected
novel.35568	novel.42775	0.520022	undirected
110705456	110691421	0.520019	undirected
novel.5455	110735966	0.520014	undirected
110723560	110736802	0.52001	undirected
110692996	110687385	0.52001	undirected
novel.39990	110701848	0.519993	undirected
110705205	110685829	0.519983	undirected
110716842	novel.36022	0.519963	undirected
110682413	110686357	0.519938	undirected
novel.23815	110684388	0.519935	undirected
110682413	novel.14248	0.519929	undirected
110717078	110729216	0.519922	undirected
110708326	110686730	0.519916	undirected
110682959	110700436	0.519913	undirected
novel.200	novel.41521	0.51991	undirected
110723560	110704260	0.519905	undirected
novel.23815	110695891	0.519899	undirected
110705205	110702391	0.519894	undirected
110703894	110710343	0.519886	undirected
110723560	110700459	0.519884	undirected
novel.39990	novel.4258	0.519877	undirected
110715387	110738423	0.519875	undirected
110682959	110706208	0.519869	undirected
110705121	novel.38634	0.519861	undirected
110723560	novel.36823	0.519841	undirected
110716842	110696587	0.519835	undirected
110705456	novel.9709	0.519835	undirected
110705121	110682281	0.519834	undirected
novel.39990	110685958	0.519833	undirected
110715387	110736313	0.519826	undirected
110716842	110715029	0.519818	undirected
novel.39990	110695543	0.519807	undirected
novel.5455	110692073	0.519806	undirected
110716842	novel.34203	0.519787	undirected
110717078	110686357	0.519781	undirected
110725328	110710651	0.519773	undirected
110715967	110730994	0.519773	undirected
110725328	110682281	0.519757	undirected
110723560	110697254	0.519756	undirected
110723560	110714387	0.519753	undirected
110715387	110723975	0.519751	undirected
110710343	novel.15703	0.519751	undirected
110705205	110727991	0.519739	undirected
110715387	novel.7439	0.519732	undirected
110723560	110733676	0.51973	undirected
novel.42668	110725328	0.519721	undirected
110692996	novel.38634	0.519721	undirected
110682413	110710651	0.519719	undirected
110723560	novel.37084	0.519715	undirected
novel.5455	110734053	0.519705	undirected
110717078	110686175	0.519692	undirected
novel.39990	110727614	0.519663	undirected
110715967	110717881	0.51966	undirected
110705205	110704939	0.51966	undirected
novel.5455	110730164	0.519659	undirected
110700154	novel.26254	0.51965	undirected
110723560	novel.567	0.519649	undirected
110715387	110701848	0.519647	undirected
110715387	110730164	0.51964	undirected
110736650	novel.35568	0.519634	undirected
novel.39990	110704947	0.519632	undirected
110719422	110687385	0.519624	undirected
110723560	110704947	0.51961	undirected
110708326	novel.42863	0.519609	undirected
110715387	110730994	0.519609	undirected
110717078	110693711	0.519601	undirected
novel.39990	110706208	0.519592	undirected
110715387	novel.39553	0.519584	undirected
110682413	110712310	0.519576	undirected
110717078	110727925	0.519573	undirected
110708326	110685829	0.51957	undirected
novel.39990	110709975	0.519567	undirected
110715387	110694645	0.519563	undirected
110721974	110699728	0.519561	undirected
110716842	110695203	0.519553	undirected
110705456	110686098	0.519548	undirected
110710343	110728949	0.51954	undirected
novel.200	110729025	0.519539	undirected
110717078	110691421	0.519538	undirected
110708326	110735135	0.519518	undirected
110725328	110707277	0.519517	undirected
novel.39990	novel.14248	0.519505	undirected
110705205	110700154	0.519496	undirected
110710343	110687385	0.519494	undirected
110715967	novel.37084	0.519484	undirected
110715967	novel.20965	0.519482	undirected
110692996	110686357	0.51948	undirected
110723560	110724275	0.519471	undirected
110705456	110699890	0.519454	undirected
110705205	110706462	0.519447	undirected
110715967	110715057	0.51944	undirected
110708326	110696092	0.519435	undirected
110715967	novel.39666	0.519425	undirected
110705205	novel.36599	0.519423	undirected
110688366	110705121	0.519421	undirected
110717078	110699728	0.51942	undirected
110682959	novel.38913	0.519416	undirected
110715387	novel.14248	0.519405	undirected
110725798	110710343	0.519403	undirected
110682413	110686175	0.519403	undirected
110682959	novel.6940	0.519401	undirected
110705456	novel.39553	0.519361	undirected
110682413	110725126	0.519354	undirected
110719422	110726511	0.519335	undirected
110692996	110715193	0.519325	undirected
110708326	110723560	0.519264	undirected
110682959	110717317	0.519264	undirected
110705456	110690349	0.519244	undirected
110723560	110724724	0.519242	undirected
[truncated: 3,848 more rows]

## Sheet: Pink>0.3
fromNode	toNode	weight	direction
110682219	novel.39257	0.526879	undirected
110682219	110688381	0.524734	undirected
110682219	110695141	0.52329	undirected
110682219	110718713	0.522802	undirected
110714220	110701891	0.522777	undirected
110682219	110738408	0.522587	undirected
110682219	110730131	0.518795	undirected
110717732	110682219	0.518524	undirected
110682219	110724792	0.518017	undirected
110732182	110701891	0.517156	undirected
110718552	110701891	0.516811	undirected
110725199	110701891	0.515315	undirected
110715028	110718713	0.513585	undirected
110686965	110695141	0.511144	undirected
110715028	110695141	0.510449	undirected
110717427	110688381	0.510169	undirected
110714864	110695141	0.508287	undirected
110682219	110696463	0.507545	undirected
110686965	110718713	0.506818	undirected
110682219	110732332	0.506231	undirected
110682219	110738628	0.505146	undirected
110717427	110695141	0.505013	undirected
110714864	110718713	0.504831	undirected
110714864	110688381	0.504388	undirected
110717427	novel.39257	0.503619	undirected
110711492	110682219	0.503443	undirected
110686965	110696463	0.50325	undirected
110686965	110738408	0.501539	undirected
110714864	novel.39257	0.501493	undirected
110682219	110715734	0.500799	undirected
110682219	110700665	0.50079	undirected
110714220	110724627	0.50075	undirected
110717427	110738408	0.500524	undirected
110715028	110682219	0.500165	undirected
110724792	110686965	0.500054	undirected
110714864	110724792	0.498901	undirected
110714864	110730131	0.498464	undirected
110717732	110717427	0.498037	undirected
110724627	110718552	0.497519	undirected
110682219	110688278	0.496713	undirected
110715028	110724792	0.496686	undirected
110730230	110738408	0.496425	undirected
110722841	110701891	0.496341	undirected
110714864	110738408	0.496302	undirected
110717427	110696463	0.49625	undirected
110686965	110730131	0.496238	undirected
110717427	110718713	0.49617	undirected
110732182	110724627	0.496029	undirected
110686965	110688381	0.4957	undirected
110682219	110736308	0.495464	undirected
110730230	110718713	0.495389	undirected
110686965	novel.39257	0.494469	undirected
110714864	110717732	0.494396	undirected
110738628	110686965	0.494108	undirected
110730230	110695141	0.493611	undirected
110717427	110724792	0.493255	undirected
110730230	110700665	0.492557	undirected
110717427	110730131	0.492469	undirected
110682219	novel.27721	0.492208	undirected
110682219	110699008	0.492154	undirected
110682219	novel.16443	0.491948	undirected
110730230	110724792	0.491608	undirected
110730230	110688381	0.490862	undirected
110717427	110738628	0.49018	undirected
110732332	110686965	0.490024	undirected
110717427	110732332	0.489879	undirected
110717732	110686965	0.489656	undirected
110686397	110688298	0.489246	undirected
110693148	novel.39257	0.489157	undirected
110717427	110688278	0.489089	undirected
110715028	110730131	0.489061	undirected
110715028	110688381	0.489021	undirected
110725199	110724627	0.488843	undirected
110730230	110696463	0.488638	undirected
110682219	110684016	0.48861	undirected
110693148	110688381	0.488606	undirected
110711492	110717427	0.488434	undirected
110714864	110696463	0.488401	undirected
110715028	novel.39257	0.488371	undirected
110730230	110730131	0.48791	undirected
110715028	110696463	0.487879	undirected
110730230	110732332	0.487833	undirected
110711492	110695141	0.487762	undirected
110736184	110701891	0.487719	undirected
110717732	110730230	0.486874	undirected
110730230	novel.39257	0.486654	undirected
110700665	110686965	0.486344	undirected
110730230	110738628	0.485598	undirected
110681909	110695141	0.485267	undirected
110730230	110699008	0.485252	undirected
110693148	110695141	0.485104	undirected
110693148	110730131	0.484307	undirected
110693148	110738408	0.484305	undirected
110711492	110718713	0.483928	undirected
110715028	110738408	0.483807	undirected
110699913	110718713	0.483731	undirected
110717732	110693148	0.483723	undirected
110714864	110732332	0.483698	undirected
110686397	110714100	0.482709	undirected
110711492	110730230	0.482446	undirected
110682219	110688298	0.482327	undirected
110693148	110718713	0.482102	undirected
110711492	110686397	0.481985	undirected
110699008	110686965	0.481518	undirected
110714864	110738628	0.481442	undirected
110730212	110688278	0.481317	undirected
110715028	110730230	0.481297	undirected
110686397	110700665	0.481198	undirected
110715028	110686397	0.480829	undirected
110715028	110717427	0.480801	undirected
110730212	110688298	0.480697	undirected
110717427	110715734	0.4803	undirected
110693148	110724792	0.480202	undirected
110728192	110695141	0.480051	undirected
110730230	110736308	0.480007	undirected
110686397	110688381	0.479507	undirected
110714864	110682219	0.479372	undirected
110730230	novel.27721	0.479093	undirected
110681909	110730131	0.478924	undirected
110681909	novel.39257	0.478839	undirected
110717427	novel.16443	0.478817	undirected
110717427	110688298	0.478703	undirected
110686965	110688278	0.478638	undirected
110686397	110732332	0.478617	undirected
110686397	110737047	0.478237	undirected
110730230	110688278	0.478203	undirected
110714220	110714855	0.47809	undirected
110682219	110730572	0.478061	undirected
110730230	110688298	0.477843	undirected
110732182	110714855	0.477774	undirected
110686397	110738628	0.477605	undirected
110714864	110711492	0.477517	undirected
110681909	110688381	0.477232	undirected
110686397	110688278	0.476961	undirected
110686397	110738408	0.476829	undirected
110681909	110724792	0.476607	undirected
110730230	110715734	0.476508	undirected
110715028	110686965	0.476481	undirected
110711492	110686965	0.476476	undirected
110686397	110732678	0.476335	undirected
110725642	110701891	0.476224	undirected
110717427	110700665	0.475973	undirected
110681909	110718713	0.475807	undirected
110686965	110715734	0.475807	undirected
110730212	110729259	0.475637	undirected
110682219	110720911	0.475396	undirected
110700609	110701891	0.475175	undirected
110730212	novel.16443	0.475133	undirected
110686397	110696463	0.475076	undirected
110717732	110686397	0.475066	undirected
110700609	110724627	0.474853	undirected
110711492	110730212	0.474851	undirected
110682219	110738709	0.474773	undirected
110715028	110717732	0.474502	undirected
110686397	110695141	0.474255	undirected
110728192	110738408	0.474084	undirected
110718713	110715747	0.473862	undirected
110730230	110685382	0.473586	undirected
110722841	110724627	0.473351	undirected
110686965	110736308	0.472972	undirected
110717732	110718713	0.472687	undirected
110717732	110681909	0.472542	undirected
110686397	110699008	0.472536	undirected
110724792	110728192	0.472513	undirected
110686397	novel.27721	0.472464	undirected
110714864	110686397	0.472426	undirected
110686397	110715734	0.472372	undirected
110714864	110700665	0.47223	undirected
110711492	110724792	0.472214	undirected
110717427	novel.27721	0.472137	undirected
110682219	110698602	0.472078	undirected
110714220	110729692	0.471959	undirected
110686397	110699166	0.471896	undirected
110731022	110738408	0.471664	undirected
110681909	110738408	0.47151	undirected
110730131	110728192	0.471373	undirected
110715028	110714864	0.471325	undirected
110686397	110697697	0.471082	undirected
110686397	110717427	0.470993	undirected
110732512	110688298	0.470884	undirected
110728192	110718713	0.470884	undirected
110737849	110688381	0.47077	undirected
110682219	110733424	0.470581	undirected
110714864	110715734	0.470478	undirected
110737849	110695141	0.47042	undirected
110686397	110698602	0.470217	undirected
110711492	110693148	0.470183	undirected
110714864	110688278	0.470119	undirected
110737849	110738408	0.470006	undirected
110682219	110681909	0.469966	undirected
110731022	110718713	0.469775	undirected
110700609	110695099	0.469703	undirected
110725317	110695141	0.469583	undirected
110728192	novel.39257	0.469558	undirected
110700609	110714855	0.469491	undirected
110686397	110725317	0.469464	undirected
110715028	110732332	0.469461	undirected
110686397	110729259	0.469397	undirected
110686397	novel.39257	0.469315	undirected
110682219	110685382	0.469224	undirected
110693148	110732332	0.469222	undirected
110737849	110732332	0.469094	undirected
110688381	110728192	0.469084	undirected
novel.27721	110686965	0.469075	undirected
110732512	110688278	0.469059	undirected
110730212	110688381	0.468994	undirected
110730212	110707565	0.468955	undirected
110717427	110684016	0.468906	undirected
110724627	110736184	0.468813	undirected
110737849	110700665	0.468656	undirected
110725317	110688381	0.468605	undirected
110730212	110730572	0.468554	undirected
110686397	110722726	0.468444	undirected
110711492	110730131	0.468393	undirected
110686397	110724792	0.46836	undirected
110682219	110717427	0.468345	undirected
110711492	110688381	0.468329	undirected
110730230	110715747	0.468316	undirected
110715028	110738628	0.468307	undirected
110717732	110730212	0.468189	undirected
110732512	110711492	0.467951	undirected
110693148	110738628	0.467853	undirected
110737849	110699008	0.467823	undirected
110728192	110696463	0.46782	undirected
110714864	110736308	0.467652	undirected
110730230	novel.16443	0.467508	undirected
110730230	110709851	0.467488	undirected
110730212	110738408	0.467373	undirected
110731022	110688381	0.467366	undirected
110715747	110695141	0.467316	undirected
110717732	110728192	0.467195	undirected
110732512	novel.16443	0.467177	undirected
110730230	110699913	0.467111	undirected
110732182	110729692	0.467048	undirected
110730212	110689393	0.467008	undirected
110686397	110736308	0.466898	undirected
110693148	110696463	0.466873	undirected
110711492	110696463	0.466759	undirected
110717427	110699008	0.466544	undirected
110711492	novel.39257	0.466378	undirected
110730230	110730572	0.466221	undirected
110725317	110738408	0.466138	undirected
110732332	110728192	0.466078	undirected
110732512	110729259	0.466039	undirected
110730212	110717427	0.465964	undirected
110717427	110736308	0.465867	undirected
110699913	110695141	0.465801	undirected
110714864	novel.16443	0.465798	undirected
110730230	110690514	0.465747	undirected
110730230	110714100	0.465674	undirected
110717732	110695141	0.465666	undirected
110730212	110725317	0.46566	undirected
110686965	110688298	0.465632	undirected
110715734	110718713	0.465631	undirected
110693148	110688278	0.465605	undirected
110738628	110728192	0.465593	undirected
110714864	110730230	0.465453	undirected
110695096	110699166	0.465325	undirected
110730230	110684016	0.465294	undirected
110682219	110723686	0.46526	undirected
110681909	110696463	0.465064	undirected
110686397	110708431	0.464904	undirected
110686397	110730131	0.464778	undirected
110730230	110733424	0.464769	undirected
110686397	110685382	0.464562	undirected
110693148	110715734	0.464557	undirected
110717732	110725317	0.464487	undirected
110714864	110730212	0.464483	undirected
110715028	110730212	0.464254	undirected
110682219	110699913	0.464249	undirected
110714864	novel.27721	0.464248	undirected
110731022	110724792	0.464235	undirected
110737849	110724792	0.464218	undirected
110686397	110715747	0.464204	undirected
110730212	110718641	0.464142	undirected
110725317	110730131	0.464112	undirected
110693148	novel.16443	0.464097	undirected
110682219	110693148	0.464096	undirected
110700665	110728192	0.464079	undirected
110699913	110724792	0.464067	undirected
110682219	110715747	0.464048	undirected
110737849	110686397	0.463906	undirected
110715028	110737849	0.463825	undirected
110730212	novel.39257	0.463822	undirected
110686397	110699913	0.463796	undirected
110681934	110718713	0.463747	undirected
110728367	110718713	0.46372	undirected
110737849	110738628	0.463708	undirected
110714864	110684016	0.463639	undirected
110715028	110693148	0.463638	undirected
110686397	110681909	0.463623	undirected
110731022	110695141	0.463614	undirected
110732332	110731022	0.463608	undirected
110737849	110718713	0.463586	undirected
110730230	110698602	0.463577	undirected
110686397	novel.16443	0.463567	undirected
110730230	110737047	0.463552	undirected
110686965	110684016	0.463415	undirected
110715747	110696463	0.463412	undirected
110686397	110686965	0.463321	undirected
110682219	110686397	0.463302	undirected
110681938	110701891	0.463271	undirected
110723065	110708431	0.463181	undirected
110714864	110699008	0.463115	undirected
110731022	110700665	0.463114	undirected
110723065	110737047	0.463101	undirected
110725317	novel.39257	0.463052	undirected
110732512	110688381	0.462922	undirected
110682219	110725317	0.462772	undirected
110730212	110715734	0.462743	undirected
110686397	110728192	0.462623	undirected
110728192	110688278	0.462522	undirected
110695096	110732678	0.462404	undirected
110711492	110728192	0.461921	undirected
110732512	110717732	0.461784	undirected
110686965	novel.16443	0.461784	undirected
110686397	110718713	0.461684	undirected
110682219	110709851	0.461672	undirected
110717732	110731022	0.461672	undirected
110686397	110693148	0.461503	undirected
110731022	novel.39257	0.461497	undirected
110723065	110697697	0.461488	undirected
110686397	110738646	0.461476	undirected
110681934	110695141	0.4614	undirected
110686397	110730572	0.461328	undirected
110686397	110709851	0.461227	undirected
110723065	110688298	0.461186	undirected
110718552	110714855	0.461061	undirected
110686397	110684016	0.461036	undirected
110730212	110681909	0.461005	undirected
110730230	110717427	0.460964	undirected
110681909	110738628	0.460961	undirected
110737849	110717732	0.46088	undirected
110681909	110732332	0.460873	undirected
110731022	110730131	0.460785	undirected
110682219	110738646	0.460407	undirected
110693148	110700665	0.460407	undirected
110725317	110696463	0.460373	undirected
110730230	110738646	0.460363	undirected
110723065	110732678	0.460324	undirected
110731022	110738628	0.460254	undirected
110730230	110723065	0.460179	undirected
110737849	110688298	0.460176	undirected
110688298	110731672	0.460027	undirected
110714864	110732512	0.459937	undirected
110723065	110699166	0.459857	undirected
110730212	110720911	0.459733	undirected
110737849	novel.39257	0.459664	undirected
110730212	110732737	0.459638	undirected
110682219	novel.40051	0.459529	undirected
110711492	110738408	0.459498	undirected
110732512	110738408	0.459477	undirected
110723781	110723065	0.459449	undirected
110730212	110693148	0.459399	undirected
110725317	110723065	0.459365	undirected
110711492	110737849	0.459251	undirected
110681934	110724792	0.459231	undirected
110686397	110690514	0.45922	undirected
110693148	110736308	0.459211	undirected
110737849	110696463	0.459076	undirected
110715734	110695141	0.459037	undirected
110686965	110715747	0.459016	undirected
110737849	110723065	0.458945	undirected
110688298	110728192	0.458892	undirected
110725317	110724792	0.458889	undirected
110691200	110723065	0.458877	undirected
110699008	110731022	0.458725	undirected
110686397	110714360	0.458709	undirected
110682219	110732737	0.458682	undirected
110686397	110714234	0.458664	undirected
110730230	110684852	0.458659	undirected
110730230	110681909	0.458649	undirected
110732512	110730572	0.45862	undirected
110717427	110730572	0.458606	undirected
110714864	110717427	0.458458	undirected
110711492	110725317	0.458344	undirected
110686965	110685382	0.458306	undirected
110682219	110707565	0.458196	undirected
110715028	110732512	0.458101	undirected
110730230	110738709	0.45791	undirected
110682219	novel.23312	0.457806	undirected
110730212	110738628	0.457758	undirected
110682219	110729259	0.457737	undirected
110732512	110725317	0.457725	undirected
110686397	110687859	0.457692	undirected
110737849	110699166	0.457624	undirected
110730230	110725317	0.457617	undirected
110706965	110730212	0.457594	undirected
110691200	110686397	0.457439	undirected
110682219	110723065	0.457376	undirected
110723065	110728192	0.457374	undirected
110732512	110732737	0.457336	undirected
110717427	110723065	0.457204	undirected
110732512	110717427	0.457188	undirected
110730230	110686397	0.457138	undirected
110681934	110700665	0.457077	undirected
110715028	110700665	0.457035	undirected
110730230	110729259	0.456907	undirected
110718552	110729692	0.456768	undirected
110732182	110695099	0.456523	undirected
110723065	110727197	0.456468	undirected
110723065	110731022	0.45646	undirected
110682219	110730212	0.456452	undirected
110732512	110720911	0.456397	undirected
110686397	110717769	0.456371	undirected
110730212	110738709	0.456287	undirected
110687859	110723065	0.456283	undirected
110731022	110696463	0.456264	undirected
110714864	110688298	0.456264	undirected
110730212	110732332	0.456241	undirected
110681934	110688381	0.456214	undirected
110711492	110681909	0.456203	undirected
110732512	110707565	0.456193	undirected
110730230	110686965	0.456168	undirected
110682219	110730230	0.456133	undirected
110724792	110728367	0.456096	undirected
110681934	110738408	0.456053	undirected
110711492	110717732	0.455978	undirected
110714864	110723065	0.455964	undirected
110686397	110689126	0.455953	undirected
110731022	110688278	0.455934	undirected
110725317	110738628	0.455921	undirected
110686397	110681934	0.455873	undirected
110686397	110707565	0.455846	undirected
110725317	110718713	0.455843	undirected
110725642	110724627	0.455707	undirected
110725199	110714855	0.455703	undirected
110693148	110684016	0.455698	undirected
110681934	110696463	0.45567	undirected
110730230	110722726	0.455656	undirected
110699913	110738408	0.455558	undirected
110728367	110738408	0.455541	undirected
110723065	110731672	0.455509	undirected
110732512	110689393	0.455422	undirected
110686397	110723781	0.455402	undirected
110717427	110729259	0.455397	undirected
110723065	110707565	0.455358	undirected
110730572	110686965	0.455356	undirected
110737849	110715734	0.455352	undirected
110732512	novel.39257	0.455296	undirected
110715028	110731022	0.45521	undirected
110723065	110709851	0.455193	undirected
110730230	110728192	0.455083	undirected
110730230	110720911	0.455051	undirected
110730212	novel.27721	0.45502	undirected
110693148	novel.27721	0.454979	undirected
110724792	110715747	0.454961	undirected
110725199	110729692	0.454947	undirected
110730212	110722726	0.454935	undirected
110723065	110732257	0.454825	undirected
110730212	110709851	0.454811	undirected
110715028	110728192	0.454806	undirected
110730230	110732678	0.454782	undirected
110723065	110732737	0.454756	undirected
110691777	110723065	0.45473	undirected
110730212	110714360	0.454715	undirected
110737849	110730131	0.454663	undirected
110723065	110726803	0.45459	undirected
110732512	110715734	0.454507	undirected
110722794	novel.39257	0.454473	undirected
novel.27721	110731022	0.454468	undirected
110725317	110688278	0.454432	undirected
110723065	110699913	0.454386	undirected
110723065	novel.25302	0.454372	undirected
110732512	110693148	0.45436	undirected
110682219	110690514	0.454272	undirected
110686397	110731022	0.454201	undirected
110730212	110714100	0.454177	undirected
110699913	novel.39257	0.45416	undirected
110730230	110707565	0.45413	undirected
110686397	110731672	0.4541	undirected
110723065	110714100	0.454095	undirected
110723065	110717769	0.454025	undirected
110681934	novel.39257	0.454004	undirected
110732512	110738709	0.453984	undirected
110730212	110728192	0.453965	undirected
110723065	110737894	0.453965	undirected
110732257	110688278	0.453944	undirected
110728367	110695141	0.453929	undirected
110723686	110718713	0.453897	undirected
110711492	110731022	0.453657	undirected
110731022	110715734	0.453641	undirected
110737916	110723065	0.45364	undirected
110730212	110723065	0.45363	undirected
110686397	110732737	0.453622	undirected
110732512	110681909	0.453497	undirected
110693148	110723065	0.453477	undirected
110732512	110723065	0.453438	undirected
110725317	110688298	0.453423	undirected
110730212	110730131	0.453375	undirected
110681934	110730131	0.453265	undirected
110730230	110723686	0.453234	undirected
110715028	110699008	0.453233	undirected
110730572	110718713	0.453138	undirected
110732512	110718641	0.453068	undirected
110730230	110693148	0.453049	undirected
110682219	110684852	0.452966	undirected
110723065	110722726	0.452899	undirected
110681934	110723065	0.452879	undirected
110686397	110723065	0.452846	undirected
110723065	110686965	0.452804	undirected
110681934	110699008	0.452742	undirected
110682219	110714100	0.452719	undirected
110730572	110695141	0.45271	undirected
110699913	110730131	0.452695	undirected
110682219	110688303	0.452613	undirected
110699913	110688381	0.452605	undirected
110717732	110724792	0.452487	undirected
110730230	110713474	0.452435	undirected
110686397	110732257	0.452354	undirected
110711492	110723065	0.452237	undirected
110682219	110713474	0.452209	undirected
110686965	110713474	0.452036	undirected
110730212	110700665	0.452012	undirected
110695096	110689126	0.451984	undirected
110722794	110688381	0.451974	undirected
110693148	110699008	0.451945	undirected
110737849	novel.27721	0.451934	undirected
110715028	110723065	0.451909	undirected
110737849	110688278	0.451888	undirected
110695096	110723065	0.451783	undirected
110725317	110732332	0.451739	undirected
110695096	110737047	0.451685	undirected
110723065	110689126	0.451647	undirected
110681934	110732332	0.451591	undirected
110695099	110714220	0.451478	undirected
110732512	novel.27721	0.451459	undirected
110737849	110714100	0.451398	undirected
110730212	110726803	0.451366	undirected
110728192	110736308	0.45135	undirected
110732512	110706965	0.451285	undirected
110731022	110709851	0.451245	undirected
110733424	110718713	0.45124	undirected
110681909	110700665	0.451203	undirected
novel.27721	110728192	0.451148	undirected
110728367	novel.39257	0.451109	undirected
110732512	110732332	0.451092	undirected
110715734	110728192	0.451058	undirected
110737849	110732678	0.451035	undirected
110730212	110702631	0.451009	undirected
110686397	110733424	0.451005	undirected
110730230	110732737	0.450948	undirected
110691777	110686397	0.450946	undirected
110737849	110698602	0.450923	undirected
110714360	110723065	0.450901	undirected
110730212	110732257	0.450863	undirected
110723065	110691985	0.450761	undirected
110732512	110682219	0.450726	undirected
110686965	110738646	0.450715	undirected
110730572	110730131	0.450708	undirected
110699008	110728192	0.450706	undirected
110728367	110688381	0.450595	undirected
110686965	110690514	0.450494	undirected
110717732	110681934	0.450472	undirected
110681934	110738628	0.450451	undirected
110686965	110714100	0.450446	undirected
110693148	110688298	0.450376	undirected
110723065	110689393	0.450322	undirected
110730212	110731672	0.450297	undirected
110699008	110728367	0.450227	undirected
110730212	110715747	0.450219	undirected
110730572	novel.39257	0.450086	undirected
110732512	110730131	0.449932	undirected
110723065	110708076	0.449926	undirected
110723065	110729259	0.449879	undirected
110723686	novel.39257	0.449778	undirected
110728367	110730131	0.449738	undirected
110686397	110684852	0.449702	undirected
110715028	110725317	0.449674	undirected
110686397	110689393	0.449612	undirected
110686397	110723686	0.449532	undirected
110681909	110723065	0.449472	undirected
110730230	110699166	0.449446	undirected
110682219	110686965	0.449388	undirected
110695096	110697697	0.449372	undirected
110681938	110724627	0.449352	undirected
110723065	110693470	0.449311	undirected
110681909	110688278	0.449309	undirected
110723065	110728610	0.449295	undirected
110700665	110718713	0.449278	undirected
110717427	110681909	0.449272	undirected
110732512	110738628	0.449176	undirected
110730230	110731022	0.449175	undirected
110700665	110728367	0.449059	undirected
110738684	110723065	0.449052	undirected
110728192	novel.16443	0.44899	undirected
110723065	110700665	0.448989	undirected
110686397	novel.23312	0.448965	undirected
110730212	110684016	0.448965	undirected
110732512	110700665	0.448905	undirected
110700609	110729692	0.448898	undirected
110730212	110695639	0.44881	undirected
110723065	110688278	0.448779	undirected
110714864	110686965	0.44875	undirected
110706965	110686397	0.448711	undirected
110681909	novel.16443	0.448703	undirected
110717427	110709851	0.448696	undirected
110723065	110684852	0.448675	undirected
110711492	110732332	0.448633	undirected
110730212	110723686	0.448576	undirected
110717732	110730131	0.448531	undirected
110686397	novel.25302	0.448521	undirected
110723065	110738709	0.448436	undirected
110732512	110714100	0.448411	undirected
110706965	110682219	0.448401	undirected
110736184	110714855	0.448337	undirected
110686397	110730872	0.448278	undirected
110730212	novel.25302	0.448252	undirected
110730212	110738646	0.448194	undirected
110715734	novel.39257	0.448194	undirected
110723065	110732571	0.448189	undirected
110686397	110713474	0.448135	undirected
110691200	110699166	0.448088	undirected
110715028	110681909	0.448064	undirected
110731022	novel.16443	0.448043	undirected
110681909	110715734	0.447967	undirected
110722841	110729692	0.447954	undirected
110717427	110720911	0.447919	undirected
110730212	110686965	0.447758	undirected
110732512	110709851	0.447706	undirected
110732257	110738408	0.447696	undirected
110717427	110714100	0.447691	undirected
110723065	110729700	0.447689	undirected
110730131	110715747	0.447573	undirected
110717732	110722794	0.447554	undirected
110725317	novel.16443	0.447536	undirected
110730212	110736308	0.44752	undirected
110723065	110685382	0.447393	undirected
110688381	110732257	0.447389	undirected
110723065	110730872	0.447336	undirected
110732332	110728367	0.447306	undirected
110699913	110696463	0.447281	undirected
110723065	110698602	0.447246	undirected
110711492	110738628	0.447239	undirected
110730212	110695141	0.447189	undirected
110724792	110715734	0.447185	undirected
110688298	110732257	0.447129	undirected
110725317	110715734	0.44712	undirected
110719847	110723065	0.447093	undirected
110730212	novel.23312	0.446969	undirected
110723065	110738646	0.446964	undirected
110714864	110693148	0.446941	undirected
110723065	110715747	0.446923	undirected
110686397	110728367	0.44692	undirected
110723065	110728367	0.446907	undirected
110715028	110715734	0.44683	undirected
110731022	110688298	0.446812	undirected
110733424	110686965	0.446804	undirected
110700609	110681938	0.446796	undirected
110725317	110736308	0.446767	undirected
110730212	110696463	0.446756	undirected
110725317	110700665	0.446743	undirected
110723065	110730572	0.446727	undirected
110722841	110714855	0.446706	undirected
110731672	110729259	0.446694	undirected
110706965	110723065	0.446674	undirected
110732512	110736308	0.446674	undirected
110723065	110714234	0.44665	undirected
110732512	110722726	0.446588	undirected
110686397	110727197	0.446454	undirected
110715028	110711492	0.446383	undirected
110695096	110688298	0.446356	undirected
110686397	110720911	0.446335	undirected
110738628	110718713	0.446311	undirected
110695096	110714234	0.446291	undirected
110686397	110729700	0.44629	undirected
110738051	110682219	0.44628	undirected
110715028	110681934	0.446219	undirected
110722794	110738408	0.446207	undirected
110682219	110728192	0.446189	undirected
110700609	110683597	0.446178	undirected
110723065	110705667	0.446149	undirected
110723065	110715839	0.446129	undirected
110730212	110717769	0.446104	undirected
110717427	110698602	0.446104	undirected
110701891	110701076	0.446099	undirected
110686397	110738709	0.44607	undirected
110715028	110736308	0.446059	undirected
110699913	110732332	0.446052	undirected
110681909	110736308	0.446011	undirected
110693148	110730572	0.44601	undirected
110737849	110737047	0.445909	undirected
110703380	110723065	0.445855	undirected
110731022	110690514	0.445836	undirected
110723065	110715734	0.445834	undirected
110737849	110730230	0.445806	undirected
110695096	110727197	0.445775	undirected
110717427	110715747	0.445744	undirected
110723686	110730131	0.445641	undirected
110731022	110685382	0.44563	undirected
110686397	110737916	0.445599	undirected
110732332	110722794	0.445572	undirected
110699913	110686965	0.445552	undirected
110730572	110728192	0.445423	undirected
110731022	110736308	0.44539	undirected
110732257	novel.16443	0.445352	undirected
110730572	110738408	0.445323	undirected
110723065	novel.23312	0.445322	undirected
110732512	110723686	0.445269	undirected
110732512	110728192	0.445258	undirected
110681934	110736308	0.445238	undirected
110723065	110690514	0.445209	undirected
110730572	110724792	0.445181	undirected
110730230	110708431	0.445177	undirected
110723065	novel.27721	0.445059	undirected
110682219	110708726	0.445053	undirected
110732512	110730212	0.445046	undirected
110723065	110722794	0.445033	undirected
110700609	110725199	0.445001	undirected
110714864	110737849	0.445	undirected
110730212	110724792	0.444968	undirected
110717732	110728367	0.444954	undirected
110732512	110714360	0.444893	undirected
110731672	110688278	0.444884	undirected
110730212	110699913	0.44486	undirected
110730572	110688381	0.444848	undirected
110731672	110718641	0.444831	undirected
110723065	110687903	0.444808	undirected
110717427	110686965	0.444738	undirected
110691777	110695096	0.44466	undirected
110686397	110730212	0.444658	undirected
110695096	110714100	0.444639	undirected
110722794	110724792	0.444575	undirected
110730230	110697697	0.444573	undirected
110732512	110684016	0.444527	undirected
110730230	110688303	0.444377	undirected
110700609	110701522	0.444343	undirected
110732512	110686397	0.444222	undirected
110730230	110737894	0.444144	undirected
110731672	110718891	0.444124	undirected
110723065	110693879	0.444076	undirected
110717427	110725317	0.444049	undirected
110730230	110681934	0.444026	undirected
110695096	110709851	0.444015	undirected
110686965	110698602	0.443907	undirected
110686397	110695096	0.443867	undirected
110734550	110723065	0.443866	undirected
110684016	110728192	0.443848	undirected
110722794	110718713	0.443751	undirected
110699913	110731022	0.443734	undirected
110723065	110738408	0.443708	undirected
110730212	110690514	0.443658	undirected
110723686	110723065	0.443652	undirected
110681909	novel.27721	0.44364	undirected
110714864	110730572	0.443638	undirected
110730230	110730212	0.443608	undirected
110715747	110738408	0.443598	undirected
110688381	110715734	0.443597	undirected
110717732	110732257	0.443576	undirected
110737849	110709851	0.443572	undirected
110723065	110725920	0.443561	undirected
110732512	novel.23312	0.443551	undirected
110738628	110728367	0.443548	undirected
110715734	110730131	0.443428	undirected
110699008	110723065	0.443385	undirected
110737849	110736308	0.44332	undirected
110738628	110695141	0.44329	undirected
novel.9217	110723065	0.443287	undirected
110715747	novel.39257	0.443277	undirected
110732512	110726803	0.443256	undirected
110717732	novel.39257	0.443245	undirected
110681909	110686965	0.443201	undirected
110711492	110732257	0.443152	undirected
110691200	110688298	0.443081	undirected
110693148	110720911	0.443037	undirected
110730212	110708431	0.443007	undirected
110695077	110723065	0.44299	undirected
110714864	110698602	0.442966	undirected
110730572	110731022	0.442957	undirected
110730230	110717769	0.442839	undirected
110732512	110724792	0.442811	undirected
110723686	110724792	0.442784	undirected
110728192	110714100	0.44268	undirected
110720911	110731022	0.442605	undirected
110730212	110731022	0.442586	undirected
110730230	110728367	0.442518	undirected
110686397	110688303	0.44248	undirected
110728367	110696463	0.442377	undirected
110699008	110699913	0.442342	undirected
110700609	110692643	0.442303	undirected
110700609	110725642	0.442262	undirected
110681909	110684016	0.442159	undirected
110723065	110737754	0.442157	undirected
110717732	110699913	0.442148	undirected
110737849	110699913	0.442129	undirected
110722794	110695141	0.442114	undirected
110681934	110715734	0.442079	undirected
110732512	110732257	0.442039	undirected
110681934	novel.27721	0.442038	undirected
110686397	110693470	0.44193	undirected
110732512	110699913	0.441919	undirected
110737849	110695096	0.441878	undirected
110682219	110689393	0.44186	undirected
110732512	novel.25302	0.44184	undirected
110732512	110695141	0.441823	undirected
110732512	110698602	0.441798	undirected
110730212	110687903	0.441702	undirected
110730212	110697697	0.441661	undirected
110686397	110728610	0.44165	undirected
110717427	110738646	0.441646	undirected
110731022	110715747	0.441609	undirected
110682219	110722726	0.44148	undirected
110699913	110700665	0.441441	undirected
110730212	110699008	0.441393	undirected
110706965	110730230	0.441391	undirected
110714220	novel.4276	0.441362	undirected
110686397	110702631	0.44131	undirected
110686397	110722794	0.441173	undirected
110700609	110722841	0.441145	undirected
110686965	110709851	0.441144	undirected
110715028	110695096	0.441137	undirected
110682219	110737047	0.441104	undirected
110723065	110689700	0.441087	undirected
110730212	110737047	0.441013	undirected
110691200	110695096	0.440993	undirected
110730212	110730872	0.440983	undirected
110729259	110728192	0.44098	undirected
110726327	110723065	0.440976	undirected
110730212	110687859	0.440929	undirected
110700609	110718552	0.440862	undirected
110686965	110737047	0.440787	undirected
110711492	110722794	0.440762	undirected
110723686	110688381	0.44076	undirected
110732512	110715747	0.440699	undirected
novel.27721	110722794	0.440653	undirected
110714220	110692643	0.440652	undirected
110723781	110688298	0.440634	undirected
110717427	110738709	0.440619	undirected
110702695	110736184	0.440593	undirected
110730230	110732257	0.440535	undirected
110737849	110685382	0.440524	undirected
110717427	110685382	0.440513	undirected
110693148	110717427	0.440498	undirected
110715734	110738408	0.440494	undirected
110730212	110737916	0.440483	undirected
110732512	110702631	0.440388	undirected
110714864	110720911	0.440354	undirected
110695096	110708431	0.440283	undirected
110717732	110730572	0.440282	undirected
110728192	110715747	0.440262	undirected
110718713	110685382	0.440238	undirected
110686397	110737894	0.440215	undirected
110717732	110723065	0.440196	undirected
110730212	110698602	0.440142	undirected
novel.9217	110682219	0.440098	undirected
110686397	110682810	0.440042	undirected
110711492	110681934	0.440024	undirected
110693148	110738709	0.440002	undirected
110722794	110730131	0.439999	undirected
110686397	110732571	0.439999	undirected
110730212	110733424	0.439991	undirected
110715734	110696463	0.439987	undirected
110723686	110738408	0.43998	undirected
110723065	110732332	0.439968	undirected
110732512	110731672	0.439961	undirected
110688381	110715747	0.43996	undirected
110723065	110688303	0.439938	undirected
110714220	110703853	0.439777	undirected
110737849	110717427	0.439738	undirected
110723065	110693834	0.439733	undirected
110686397	110726803	0.439718	undirected
110723065	novel.5151	0.439663	undirected
110720911	110723065	0.439649	undirected
novel.9217	110730212	0.4396	undirected
110725317	110684016	0.43959	undirected
110700665	110695141	0.439589	undirected
110717427	110707565	0.439537	undirected
110715028	novel.27721	0.439493	undirected
110723065	110709271	0.439474	undirected
110722794	110700665	0.439406	undirected
110723686	110695141	0.439397	undirected
110732332	110732257	0.43927	undirected
110695096	110693470	0.439233	undirected
110732512	110738646	0.439187	undirected
110738051	110730230	0.439174	undirected
110730230	novel.23312	0.439139	undirected
110732257	novel.39257	0.439124	undirected
110681934	110685382	0.439115	undirected
110715028	110684016	0.439093	undirected
110732512	110688303	0.439014	undirected
110723065	110702631	0.438978	undirected
110715028	110722794	0.438942	undirected
110682219	110714360	0.438924	undirected
110722794	110715734	0.438808	undirected
110732512	110687859	0.438795	undirected
110730212	110723781	0.438794	undirected
110737849	novel.16443	0.438751	undirected
110723065	110736308	0.438718	undirected
110738628	110732257	0.43865	undirected
110682219	110732678	0.438632	undirected
110732182	110692643	0.438621	undirected
110723065	110688381	0.438589	undirected
110733424	110723065	0.438545	undirected
110702695	110725642	0.438542	undirected
110723065	novel.16443	0.438541	undirected
110732512	110730230	0.438422	undirected
110700609	110707941	0.438418	undirected
110681909	110688298	0.438373	undirected
110717769	110738408	0.438361	undirected
110723065	110738628	0.438327	undirected
110726440	110695099	0.438275	undirected
110732512	110699008	0.438259	undirected
110733424	110731022	0.438254	undirected
110732512	110696463	0.438219	undirected
110699913	110738628	0.438204	undirected
110732512	110686965	0.438201	undirected
110700609	110738853	0.438181	undirected
110730230	110689393	0.438179	undirected
110686965	110729259	0.43815	undirected
110699008	110681909	0.438112	undirected
110732512	110708431	0.438006	undirected
110720911	110732257	0.437969	undirected
110717732	110696463	0.437936	undirected
110732512	110708726	0.437877	undirected
110731672	110714100	0.437838	undirected
110686397	110691985	0.437836	undirected
110715028	110732257	0.437831	undirected
110737849	110730212	0.437816	undirected
110693148	110681909	0.437781	undirected
110725317	110686965	0.437761	undirected
110714864	110731022	0.437747	undirected
110732512	110733424	0.43766	undirected
110720103	110723065	0.437643	undirected
110732512	110695639	0.437632	undirected
110714864	110728192	0.437582	undirected
110715028	110688278	0.43753	undirected
110695099	110718552	0.437495	undirected
110686965	110722726	0.437428	undirected
110722794	110738628	0.437422	undirected
110715028	110728367	0.437418	undirected
110730212	110720103	0.437314	undirected
110711492	110731672	0.437312	undirected
110721030	110723065	0.437296	undirected
110723065	110697198	0.437255	undirected
110702695	110681938	0.43724	undirected
110723065	110716345	0.437226	undirected
110731672	110699166	0.437115	undirected
110717427	110699913	0.437076	undirected
110717732	110688381	0.437052	undirected
110738628	110715747	0.437029	undirected
110700609	110732182	0.436996	undirected
110732512	110731022	0.436991	undirected
110695096	110717427	0.436925	undirected
110725317	novel.27721	0.436925	undirected
110723781	110737047	0.436891	undirected
110717427	110733424	0.436823	undirected
110719847	110730212	0.436739	undirected
110715734	110732257	0.436635	undirected
110695096	110699008	0.436627	undirected
110702695	110714220	0.436587	undirected
110717732	110723686	0.436582	undirected
110695096	110722726	0.436513	undirected
110723065	110728954	0.436479	undirected
110693148	110698602	0.436437	undirected
110732257	110709851	0.436408	undirected
110700609	110736184	0.436353	undirected
110723065	110699301	0.436322	undirected
110717769	110688278	0.436309	undirected
110730230	110726803	0.436255	undirected
110730572	110732257	0.436245	undirected
110736184	110729692	0.436215	undirected
110728367	110715734	0.436208	undirected
110733424	110695141	0.436206	undirected
110698783	110723065	0.436131	undirected
110730212	novel.40051	0.43609	undirected
110691200	110730212	0.436058	undirected
110686397	novel.40051	0.436046	undirected
110714864	110681909	0.436023	undirected
110730212	110685382	0.435987	undirected
110695096	110729700	0.435937	undirected
110686397	110705667	0.435919	undirected
110730212	110718713	0.435884	undirected
110732257	110718641	0.435874	undirected
110714220	110738853	0.435854	undirected
110722794	110688278	0.435752	undirected
110695096	110700665	0.435734	undirected
novel.19499	110701891	0.435715	undirected
110737849	110722726	0.43569	undirected
110723065	110728598	0.435613	undirected
novel.9217	110686397	0.435582	undirected
110737849	110682219	0.435559	undirected
110728192	110685382	0.435543	undirected
110717427	110732737	0.435511	undirected
110702695	110725199	0.435507	undirected
110686397	110720103	0.435479	undirected
110730230	110723781	0.435478	undirected
110733424	110728192	0.435472	undirected
110726440	110724627	0.435445	undirected
110695096	110723781	0.435419	undirected
110737849	110690514	0.435405	undirected
110699008	110725317	0.435398	undirected
110714855	110701891	0.435382	undirected
110717427	novel.40051	0.435331	undirected
110730212	110708726	0.435327	undirected
110695096	110725317	0.435264	undirected
110695096	novel.25302	0.435259	undirected
110730230	110730872	0.435258	undirected
110700609	110701076	0.435183	undirected
110732512	110737916	0.435155	undirected
110732257	110729259	0.43511	undirected
110732512	110690514	0.435083	undirected
110686965	110732678	0.435076	undirected
110730230	110714360	0.435073	undirected
110733424	110724792	0.435047	undirected
110722841	110702695	0.435023	undirected
110722794	novel.16443	0.434992	undirected
110732182	novel.4276	0.434965	undirected
110732512	110723781	0.434873	undirected
110714864	110695096	0.434869	undirected
110714864	110738709	0.434827	undirected
110732257	110707565	0.434825	undirected
110700609	novel.4276	0.434788	undirected
110681909	110728192	0.434779	undirected
110732512	110718713	0.434726	undirected
110702695	110695099	0.434694	undirected
110711492	110695096	0.434643	undirected
110732512	110737047	0.434609	undirected
110686397	110687903	0.434578	undirected
110723065	110714518	0.434534	undirected
110702695	110732182	0.434526	undirected
110686965	110707565	0.434446	undirected
110717427	110690514	0.434408	undirected
110682219	110728994	0.434381	undirected
110717427	110731022	0.43438	undirected
110682219	110731022	0.434338	undirected
110730230	110714234	0.434329	undirected
110732332	110715747	0.434241	undirected
110730212	110688303	0.43424	undirected
110722084	110723065	0.434226	undirected
110717427	110722726	0.434195	undirected
110732512	110697697	0.434188	undirected
110732512	novel.9217	0.434088	undirected
110732512	110687903	0.434053	undirected
110717427	110728192	0.434013	undirected
110723686	110731022	0.43396	undirected
110732512	110717769	0.433957	undirected
110702695	110718552	0.433922	undirected
110723686	110717427	0.433898	undirected
110686397	110708028	0.433877	undirected
110682219	110681934	0.43387	undirected
110726440	110701891	0.433796	undirected
110695096	110687859	0.433744	undirected
110738051	110723065	0.433715	undirected
110681934	110698602	0.433709	undirected
110695096	110732571	0.433703	undirected
110714864	110725317	0.433698	undirected
110723065	110729090	0.43366	undirected
110708726	110723065	0.433651	undirected
110714864	110733424	0.433627	undirected
110732512	110737849	0.433613	undirected
110723065	novel.39257	0.433602	undirected
110731022	110707565	0.433565	undirected
110734550	110730212	0.4335	undirected
110731672	novel.16443	0.433465	undirected
110730230	110687859	0.433444	undirected
110737849	110725317	0.433376	undirected
110695096	110705667	0.433345	undirected
110723065	110682810	0.433338	undirected
110714220	110701522	0.433336	undirected
novel.27721	110728367	0.433311	undirected
110712188	110723065	0.433291	undirected
110693148	110733424	0.433271	undirected
110686397	110689666	0.433226	undirected
110723686	110686965	0.433142	undirected
110699008	110722794	0.433094	undirected
110686397	110703380	0.433088	undirected
110730212	110699166	0.433082	undirected
110695096	110698602	0.433073	undirected
110731022	110684016	0.432984	undirected
110737849	110697697	0.432943	undirected
110691200	110714100	0.432941	undirected
110732257	110730131	0.432911	undirected
110717732	110738408	0.432908	undirected
110723781	110714100	0.432879	undirected
110695096	110681934	0.432878	undirected
110732512	110685382	0.432868	undirected
110723065	110703397	0.432865	undirected
110738628	110717769	0.43284	undirected
110702695	110683597	0.432804	undirected
110725317	110729259	0.432779	undirected
110695096	110715734	0.432771	undirected
110730212	110710764	0.432744	undirected
110730212	110722794	0.432738	undirected
110737849	110681909	0.432672	undirected
110695096	110717769	0.432636	undirected
110691200	110732678	0.432609	undirected
110711492	110700665	0.432607	undirected
110731022	110738709	0.432562	undirected
110717732	110715747	0.43256	undirected
110737849	110715747	0.432525	undirected
110700609	110703853	0.432515	undirected
110702695	110701888	0.432495	undirected
110737849	110714234	0.43249	undirected
110730572	110696463	0.432486	undirected
110688381	110717769	0.432466	undirected
110686965	110728192	0.432445	undirected
110720911	110686965	0.432433	undirected
110695096	110732737	0.432419	undirected
110686397	110708726	0.432419	undirected
110731022	110738646	0.432338	undirected
110695096	110698679	0.432334	undirected
110732182	110701522	0.432329	undirected
110730212	110732678	0.432291	undirected
110695096	110686965	0.432269	undirected
110730212	110691805	0.432256	undirected
110735667	110723065	0.43221	undirected
110702695	110701076	0.432191	undirected
110693148	110686965	0.432153	undirected
110717427	110731672	0.432148	undirected
110728192	110737047	0.432143	undirected
110723065	110708478	0.432102	undirected
110695096	110688381	0.432041	undirected
110723686	110693148	0.432019	undirected
110711492	110723781	0.432019	undirected
110723065	110696438	0.431999	undirected
110682219	110732257	0.431943	undirected
110725642	110714855	0.431942	undirected
110732512	110719847	0.431885	undirected
110686397	110738684	0.431868	undirected
novel.9217	110730230	0.431866	undirected
110731022	110722726	0.431866	undirected
110695096	110736921	0.431838	undirected
110728192	110713474	0.431835	undirected
110723065	110689666	0.431832	undirected
110723065	110712180	0.431792	undirected
110732332	110718713	0.431776	undirected
110714864	110685382	0.431759	undirected
110728192	110698602	0.431712	undirected
110723065	110738716	0.431706	undirected
110702695	110715026	0.431699	undirected
110725317	110730572	0.43163	undirected
110693148	110729259	0.431627	undirected
110725317	110731672	0.431625	undirected
110737849	110730572	0.431619	undirected
110693052	110723065	0.431586	undirected
110731022	110732737	0.431459	undirected
110717732	110715734	0.431434	undirected
110723065	110739117	0.431434	undirected
110723065	110708028	0.431407	undirected
110728367	110685382	0.431399	undirected
110717537	110723065	0.431394	undirected
110723065	110685169	0.431388	undirected
110717769	110688298	0.431354	undirected
110695096	110731672	0.43134	undirected
110695096	110699913	0.431326	undirected
110682219	110695096	0.43127	undirected
110737849	110686965	0.431265	undirected
110732257	110695141	0.4312	undirected
110728192	110690514	0.43119	undirected
110730212	110718891	0.431175	undirected
110682219	110728367	0.431167	undirected
110695096	110714360	0.431166	undirected
110732182	110703853	0.431147	undirected
110714864	110729259	0.431147	undirected
110726440	110714855	0.431129	undirected
110731022	110698602	0.431119	undirected
110728367	110736308	0.431112	undirected
110731672	110722726	0.43111	undirected
110700609	110714220	0.431098	undirected
novel.27721	110732257	0.431067	undirected
110723605	110686397	0.431035	undirected
110681909	110731022	0.431032	undirected
110686397	110715839	0.431025	undirected
110732182	110738853	0.431014	undirected
110682219	novel.20215	0.430996	undirected
110700665	110732257	0.43092	undirected
110711492	110728367	0.430901	undirected
110714360	110731672	0.430876	undirected
110686397	110695077	0.430867	undirected
110732512	110691200	0.430855	undirected
110691200	110730230	0.430847	undirected
110731022	110714100	0.430841	undirected
110738051	110686397	0.430821	undirected
110723065	110736921	0.430817	undirected
110693148	110725317	0.430788	undirected
110702695	110691775	0.430785	undirected
110730230	110731672	0.430675	undirected
110693148	novel.40051	0.430666	undirected
110730212	110693613	0.430645	undirected
110730212	110681934	0.430632	undirected
110738051	110732512	0.43061	undirected
110731022	110686965	0.430575	undirected
110725317	110728192	0.43055	undirected
110717427	110713474	0.43053	undirected
110702695	110704598	0.430522	undirected
110708062	110723065	0.43051	undirected
110682219	110717769	0.430487	undirected
110700609	110702695	0.430364	undirected
110730230	110695096	0.430358	undirected
110686397	110723845	0.430327	undirected
110723065	110738447	0.43032	undirected
110715028	110723781	0.430251	undirected
110695096	110693834	0.43025	undirected
110732512	110684852	0.430243	undirected
110737849	110738646	0.430241	undirected
110730212	110714234	0.430151	undirected
110732512	110691805	0.430145	undirected
110723065	110698679	0.43006	undirected
110681909	110730572	0.430059	undirected
110723781	110700665	0.430057	undirected
110738051	110730212	0.430051	undirected
110690124	110723065	0.430038	undirected
110702695	110738975	0.430034	undirected
110733424	110730131	0.430023	undirected
110730212	110728367	0.430012	undirected
110681934	110684016	0.429969	undirected
110737849	110684016	0.429936	undirected
110686397	novel.5151	0.429929	undirected
110688381	110731672	0.429929	undirected
110695096	110738628	0.429889	undirected
110723065	110738450	0.429748	undirected
110730230	110722794	0.429729	undirected
110737849	110693148	0.429727	undirected
110715028	novel.16443	0.429725	undirected
110737849	110729259	0.429719	undirected
110722794	110696463	0.429705	undirected
110695096	110738408	0.429672	undirected
110686965	110738709	0.429632	undirected
110730212	110691985	0.429407	undirected
110695096	110688278	0.429389	undirected
110686965	110699166	0.42938	undirected
110728192	110738646	0.429368	undirected
110682219	110708431	0.429348	undirected
110682219	110702631	0.429312	undirected
110715028	110731672	0.429292	undirected
110702695	110714855	0.429271	undirected
110738853	110701891	0.429244	undirected
110681934	110688278	0.429208	undirected
110699913	110728192	0.429132	undirected
110723065	110684016	0.429041	undirected
110706965	110717427	0.42903	undirected
110686397	110697198	0.428935	undirected
110723065	110738872	0.428923	undirected
110686397	110709465	0.428911	undirected
110730572	110738628	0.428905	undirected
110730230	110725920	0.428897	undirected
110702695	110706871	0.428882	undirected
110707565	110728192	0.428831	undirected
110714864	110732257	0.428822	undirected
110700665	110724792	0.428822	undirected
110702695	110726440	0.428794	undirected
110730212	110726327	0.428786	undirected
110702695	110707941	0.428772	undirected
110697697	110731672	0.428769	undirected
110730230	novel.25302	0.428739	undirected
110695096	110732332	0.428734	undirected
110717427	110732257	0.428695	undirected
110702695	110711888	0.428675	undirected
110695096	110738646	0.428658	undirected
110695096	110685382	0.428658	undirected
110695096	110690514	0.428639	undirected
110731022	110729259	0.428488	undirected
110714864	110722794	0.428466	undirected
110691200	110737047	0.428399	undirected
110689393	110731672	0.428349	undirected
110723781	110688381	0.428327	undirected
110732512	novel.18467	0.428277	undirected
110723065	novel.29320	0.428266	undirected
110722794	110684016	0.428256	undirected
110732512	110722794	0.428248	undirected
110732512	110726327	0.428245	undirected
110730212	110728994	0.428222	undirected
110695096	110685981	0.428204	undirected
110723065	110684163	0.428188	undirected
110695096	110731022	0.428146	undirected
110714864	110715747	0.428141	undirected
110711492	110688278	0.428112	undirected
110681934	110699913	0.428049	undirected
110711492	110684016	0.428004	undirected
110717427	110689393	0.427964	undirected
110702695	110693879	0.427927	undirected
110728192	110722726	0.427903	undirected
110702695	110696438	0.427898	undirected
110732512	110734550	0.427891	undirected
110723781	110738408	0.427887	undirected
110686397	110726327	0.427879	undirected
110717769	110695141	0.427861	undirected
110737849	110720911	0.427812	undirected
110723065	110695639	0.427796	undirected
110725317	110681909	0.427772	undirected
110732512	110730872	0.427752	undirected
110725317	110731022	0.427748	undirected
110731672	110707565	0.42766	undirected
110702695	110711517	0.427652	undirected
110715028	110691200	0.427635	undirected
110684852	110731022	0.427629	undirected
110730212	110684852	0.427596	undirected
110732512	110681934	0.427586	undirected
110717732	110717769	0.427542	undirected
110686397	110725920	0.427536	undirected
110686965	novel.40051	0.427487	undirected
110723065	110718641	0.427477	undirected
110732332	110730572	0.427449	undirected
110702695	110718584	0.427442	undirected
110700609	110700174	0.427422	undirected
110711492	110736308	0.427421	undirected
110732512	110735667	0.427351	undirected
110722794	110738709	0.42735	undirected
110732512	110720103	0.427317	undirected
110732332	110717769	0.427283	undirected
110693148	110685382	0.427273	undirected
110702695	novel.34757	0.427266	undirected
110693148	novel.23312	0.427261	undirected
110695096	110728192	0.427224	undirected
110723065	110685981	0.427212	undirected
110731022	110737047	0.42721	undirected
110686397	110689700	0.427125	undirected
110695096	110708028	0.427099	undirected
110725199	110714220	0.427081	undirected
110686397	110708076	0.427076	undirected
110699913	novel.27721	0.427066	undirected
110691200	110697697	0.427061	undirected
110724792	110732257	0.427046	undirected
110730230	110728610	0.426982	undirected
110721030	110686397	0.426981	undirected
110700665	110715747	0.426962	undirected
110730572	110722794	0.426936	undirected
110730230	novel.40051	0.426928	undirected
110732512	110732678	0.426925	undirected
110734550	110686397	0.426903	undirected
110731672	novel.25302	0.426889	undirected
110723605	110723065	0.426858	undirected
110728367	110688278	0.426753	undirected
110681934	110733424	0.426704	undirected
110686397	110696382	0.426646	undirected
110686397	110684163	0.426622	undirected
110681934	110688298	0.426614	undirected
110723781	110736308	0.426601	undirected
110730212	110735667	0.42659	undirected
110714864	110731672	0.426579	undirected
110717427	novel.23312	0.426579	undirected
110731022	110728192	0.426516	undirected
110693148	110732737	0.426505	undirected
110700609	novel.18365	0.426497	undirected
110731672	110737047	0.426469	undirected
110703375	110723065	0.426461	undirected
110682219	110697198	0.426449	undirected
110714864	110723686	0.426445	undirected
110737849	110713474	0.426386	undirected
110693148	110715747	0.426362	undirected
110717427	110714360	0.426333	undirected
110723065	110725330	0.426273	undirected
110693148	110731022	0.42627	undirected
110731672	110709851	0.426259	undirected
110728367	110690514	0.426258	undirected
110693148	110699913	0.426241	undirected
110730230	110737916	0.426216	undirected
110730212	110738684	0.426172	undirected
110682219	110735667	0.426158	undirected
110691200	110709851	0.426157	undirected
110730572	110688278	0.426088	undirected
110695096	110693148	0.42608	undirected
110723065	110728325	0.426027	undirected
110737849	110728192	0.426024	undirected
110738628	110724792	0.426016	undirected
110714864	110699913	0.425994	undirected
110722794	110688298	0.425989	undirected
110725642	110729692	0.425962	undirected
110699913	110728367	0.425953	undirected
110714864	110681934	0.425914	undirected
110715028	110717769	0.42591	undirected
110682219	110722794	0.425905	undirected
110684852	110686965	0.425883	undirected
110691200	110711492	0.425856	undirected
110695099	110736184	0.425824	undirected
110723781	110725317	0.425818	undirected
110702695	110735177	0.425808	undirected
110733424	110722794	0.425791	undirected
110723065	110696463	0.425783	undirected
110720911	110681909	0.42576	undirected
110706965	110732257	0.425738	undirected
110686397	110693834	0.425738	undirected
110730230	110689700	0.425737	undirected
110717769	110696463	0.425737	undirected
110731022	110699166	0.425719	undirected
110714864	110714100	0.425704	undirected
110731022	110713474	0.425666	undirected
110731022	110732678	0.425663	undirected
110695096	110696463	0.425656	undirected
110718552	110692643	0.425595	undirected
110723065	110723845	0.425594	undirected
110732512	novel.40051	0.425584	undirected
110702695	110723065	0.425568	undirected
110717769	novel.39257	0.425518	undirected
110731672	110738408	0.425512	undirected
110711492	110717769	0.425506	undirected
110700609	110688142	0.425471	undirected
110702695	110730199	0.425464	undirected
110723065	110684267	0.425444	undirected
110732182	110725199	0.425428	undirected
110695096	novel.27721	0.425362	undirected
110730212	110685046	0.425357	undirected
110723781	110696463	0.425355	undirected
110693148	110707565	0.4253	undirected
110732512	110728367	0.425299	undirected
110702695	110730269	0.425277	undirected
110699913	110722794	0.425228	undirected
110682219	110687859	0.425194	undirected
110702695	110738853	0.425193	undirected
110723065	110729020	0.425168	undirected
110737849	110732737	0.42512	undirected
110689662	110723065	0.425119	undirected
110732332	110695141	0.425095	undirected
110699913	110715734	0.425068	undirected
110720911	110728192	0.425061	undirected
110717732	110723781	0.425047	undirected
110686397	novel.20215	0.425005	undirected
110715028	110699913	0.42498	undirected
110717769	110715734	0.424959	undirected
110724627	110701076	0.424945	undirected
110714864	novel.40051	0.424933	undirected
110711492	110715734	0.424925	undirected
110714864	110709851	0.424921	undirected
110702695	110700126	0.424917	undirected
110686965	110717769	0.424897	undirected
110702695	110715763	0.42489	undirected
110723065	110717239	0.424873	undirected
110714864	110723781	0.424868	undirected
110702695	110689662	0.424868	undirected
110723065	110726546	0.42485	undirected
110717427	110732678	0.424757	undirected
110723065	110691775	0.42468	undirected
110723781	110697697	0.42467	undirected
110730212	novel.18467	0.42466	undirected
110730230	110708028	0.424643	undirected
110732257	110732737	0.424631	undirected
110693148	110728192	0.424627	undirected
110730212	110682810	0.424606	undirected
110681909	110732257	0.424602	undirected
110730212	110695077	0.424584	undirected
110717732	110695096	0.424516	undirected
110737849	110689126	0.424475	undirected
110723065	110730131	0.424429	undirected
110720911	110722794	0.424421	undirected
110695096	110732257	0.424373	undirected
110691200	110688381	0.42436	undirected
110723065	110709465	0.424346	undirected
110717732	110731672	0.424337	undirected
110693148	110738646	0.424334	undirected
110723686	110722794	0.424315	undirected
110723065	110713474	0.424268	undirected
110700609	110701888	0.424218	undirected
110702695	110698789	0.424216	undirected
110681934	110732678	0.424206	undirected
110681934	110715747	0.424167	undirected
110722794	110698602	0.424162	undirected
110682219	110699166	0.424152	undirected
110723781	110732678	0.424101	undirected
110723065	110724792	0.424085	undirected
110695096	110715747	0.424004	undirected
110700609	110706871	0.424	undirected
110723065	110700238	0.42399	undirected
110737849	110733424	0.423977	undirected
110702695	110700238	0.423919	undirected
110702695	110700174	0.423842	undirected
110695096	novel.5151	0.423805	undirected
110714864	110738646	0.423786	undirected
110723065	110692243	0.42377	undirected
110719847	110686397	0.423739	undirected
110699913	110736308	0.423683	undirected
110732512	110699166	0.423681	undirected
110733424	110728367	0.423673	undirected
110702695	110691791	0.423646	undirected
110723781	110688278	0.423642	undirected
110702695	110721869	0.423613	undirected
110702695	novel.8544	0.4236	undirected
110695096	110681909	0.423504	undirected
110682219	110726803	0.423477	undirected
110738628	110715734	0.423474	undirected
110730212	110698719	0.423459	undirected
110700665	110717769	0.423448	undirected
110722794	110685382	0.423401	undirected
110725317	110732257	0.423385	undirected
110686397	110728954	0.423362	undirected
110730230	110691985	0.423335	undirected
110730230	110689666	0.423329	undirected
110720911	110725317	0.423277	undirected
110702695	110692643	0.42327	undirected
110730230	110697198	0.423232	undirected
110723781	110738628	0.423209	undirected
110691200	110714234	0.423183	undirected
110732512	110697198	0.423166	undirected
110682219	110697697	0.423156	undirected
110691200	110737849	0.423116	undirected
110711492	novel.27721	0.423107	undirected
110737849	110723686	0.423076	undirected
110681934	novel.16443	0.423073	undirected
110738628	110696463	0.423005	undirected
110730572	110731672	0.423002	undirected
110732257	110722726	0.42299	undirected
110702695	110697100	0.422966	undirected
110737849	110714360	0.422962	undirected
110686397	110710764	0.422923	undirected
110718552	110703853	0.422912	undirected
110715734	110731672	0.422909	undirected
110695096	110684163	0.42289	undirected
110737849	110681934	0.42286	undirected
110737849	110687859	0.422852	undirected
110723686	110732332	0.422844	undirected
110732512	110714234	0.422826	undirected
110723065	110710764	0.422803	undirected
110695096	110728610	0.422779	undirected
110738628	110731672	0.422778	undirected
110725317	110714100	0.422705	undirected
110702695	110699301	0.422696	undirected
110699008	110732257	0.422688	undirected
110702695	110724627	0.422647	undirected
110723781	110699166	0.422629	undirected
110730230	110696382	0.422614	undirected
110723781	110699008	0.422608	undirected
110728367	novel.16443	0.422596	undirected
110723065	110695141	0.422559	undirected
110730230	110682810	0.422555	undirected
110681938	110714855	0.422475	undirected
110686397	novel.30597	0.422473	undirected
110723781	110717427	0.422423	undirected
110695099	110738975	0.422415	undirected
110730230	novel.20215	0.422411	undirected
110681909	110722794	0.42241	undirected
110684016	110715747	0.422385	undirected
110732512	110737894	0.422384	undirected
110714864	110732737	0.422363	undirected
110695096	110729259	0.422343	undirected
novel.19499	110729692	0.42233	undirected
110722794	110736308	0.422298	undirected
110686397	110698679	0.422247	undirected
110737849	110717769	0.422247	undirected
110730212	novel.12763	0.42205	undirected
110737849	110708431	0.422048	undirected
110681934	110690514	0.422045	undirected
110681934	110684852	0.422031	undirected
110695096	110728367	0.42203	undirected
110695099	110725199	0.422025	undirected
110686397	110693879	0.422003	undirected
110686965	110732737	0.422002	undirected
110706965	110731022	0.42199	undirected
110700609	110693751	0.421979	undirected
110681909	110731672	0.421955	undirected
110731582	110702695	0.421896	undirected
110691200	110722726	0.421893	undirected
110686397	110738447	0.421859	undirected
110717427	110722794	0.421828	undirected
110723065	novel.34757	0.421821	undirected
110732332	110715734	0.421796	undirected
110686397	110728598	0.421794	undirected
110730212	110689666	0.421793	undirected
110715747	110736308	0.421787	undirected
110725317	110698602	0.421745	undirected
110737849	110707565	0.421703	undirected
110723781	110698602	0.421685	undirected
110723781	110715734	0.421627	undirected
110681934	110709851	0.421615	undirected
110732512	110691985	0.421613	undirected
110683515	110723065	0.421574	undirected
110730230	110708726	0.421559	undirected
110693148	110688303	0.421544	undirected
110702695	110738684	0.421533	undirected
110695096	110730872	0.421525	undirected
110702695	110738716	0.421517	undirected
110737849	110691777	0.421504	undirected
110699008	110717769	0.421481	undirected
110737849	110684852	0.421478	undirected
110717427	110737047	0.421443	undirected
110732512	110710764	0.421441	undirected
110718552	110738853	0.421441	undirected
110681909	110698602	0.42144	undirected
110702695	110703375	0.421371	undirected
110691200	110717427	0.421349	undirected
110695096	110738684	0.421348	undirected
110691200	110688278	0.42131	undirected
110682219	110714234	0.421306	undirected
110681934	110737047	0.421297	undirected
110730212	110713474	0.421279	undirected
110721030	110695096	0.421274	undirected
110695141	110685382	0.421222	undirected
110732257	110718713	0.42116	undirected
110723065	novel.40051	0.421152	undirected
110731582	110700609	0.421144	undirected
110702695	110736815	0.421083	undirected
110723781	110732332	0.421057	undirected
110706965	110731672	0.421045	undirected
110714360	110688298	0.421042	undirected
110682219	110737894	0.421025	undirected
110686397	110685981	0.421007	undirected
110714864	110713474	0.421	undirected
110691200	110732332	0.420975	undirected
110723781	110708431	0.420925	undirected
110691200	110700665	0.420907	undirected
110686965	110697697	0.420906	undirected
110695096	110707565	0.420894	undirected
110723686	110728192	0.42087	undirected
110728192	110709851	0.420848	undirected
110691777	110730230	0.420817	undirected
110711492	110699008	0.420786	undirected
110700609	novel.19499	0.420785	undirected
110686397	110728994	0.420782	undirected
110730572	novel.16443	0.420772	undirected
110691200	110729259	0.420768	undirected
110723065	110705032	0.420764	undirected
110689393	110732257	0.420756	undirected
110730212	110696382	0.420752	undirected
110723781	110729259	0.420706	undirected
110737849	110706965	0.420702	undirected
110714864	novel.23312	0.420647	undirected
110714864	110691200	0.42063	undirected
110711492	110699913	0.420604	undirected
110731022	110708028	0.420598	undirected
110737849	110731022	0.420594	undirected
110702695	110701522	0.420575	undirected
110733424	110681909	0.420569	undirected
110730212	110732571	0.42056	undirected
110728367	110698602	0.420551	undirected
110682219	110723781	0.420544	undirected
110706965	110693148	0.420532	undirected
110731022	110717769	0.42053	undirected
110723781	110695141	0.420492	undirected
110717769	110730131	0.420411	undirected
110723065	110728994	0.420339	undirected
110730230	110689126	0.420287	undirected
110723065	110692954	0.420278	undirected
110686397	110718641	0.420259	undirected
110681909	110729259	0.420255	undirected
110717769	110699166	0.420219	undirected
110682219	110731672	0.420214	undirected
110702695	110690560	0.420194	undirected
110737849	110728610	0.420148	undirected
110733424	novel.39257	0.420139	undirected
110732257	110696463	0.420132	undirected
110731022	110688303	0.420086	undirected
110731672	110714234	0.42006	undirected
110693148	110722794	0.420051	undirected
110702695	110698783	0.42005	undirected
110728192	110738709	0.419987	undirected
110717769	novel.16443	0.41997	undirected
110722841	110714220	0.419956	undirected
110702695	110683515	0.419947	undirected
110730230	110729090	0.419933	undirected
110737849	novel.40051	0.419894	undirected
110691777	110730212	0.419872	undirected
110693148	110714100	0.419869	undirected
110732332	110731672	0.419844	undirected
110732257	110714100	0.41983	undirected
110702695	110688142	0.419821	undirected
110711492	novel.16443	0.419797	undirected
110728367	110715747	0.419705	undirected
110731022	110728367	0.419662	undirected
110686397	110714518	0.419652	undirected
110691200	110698602	0.419633	undirected
110730230	110702631	0.419603	undirected
110717769	110731672	0.419585	undirected
110730572	110728367	0.419579	undirected
110735177	110707941	0.41956	undirected
110718552	novel.4276	0.419551	undirected
110693148	110732257	0.419522	undirected
110730230	110726327	0.419516	undirected
110726440	110681938	0.419506	undirected
110723065	novel.16092	0.419501	undirected
110702695	110725619	0.419485	undirected
110730212	110727197	0.419478	undirected
110695096	110736308	0.419477	undirected
110722841	110695099	0.419461	undirected
110711492	110730572	0.419412	undirected
110731022	110732257	0.419403	undirected
110702695	110686939	0.419403	undirected
110682219	110708028	0.419359	undirected
110686397	110736921	0.419326	undirected
110691200	novel.25302	0.419229	undirected
110730212	110697198	0.419198	undirected
110691200	110689126	0.419138	undirected
110735177	110695099	0.419126	undirected
110724792	110717769	0.419104	undirected
110695096	110730212	0.419092	undirected
110686397	novel.654	0.419052	undirected
110730230	110727197	0.419046	undirected
110730212	110707930	0.41903	undirected
110730230	110687903	0.418986	undirected
110725199	110692643	0.41896	undirected
110702695	110693751	0.418958	undirected
110699008	110715747	0.418914	undirected
110723065	110720478	0.418908	undirected
110686397	110729090	0.418899	undirected
110723065	110721429	0.418843	undirected
110737849	110708028	0.418801	undirected
110702695	110696010	0.418751	undirected
110738975	110707941	0.418729	undirected
110700609	110715026	0.418703	undirected
110717537	110695096	0.41868	undirected
110723686	110738628	0.41865	undirected
110693148	110708726	0.418641	undirected
110681934	110714100	0.41863	undirected
110691200	110738408	0.418622	undirected
110691200	110725317	0.4186	undirected
110693148	110731672	0.418535	undirected
110686397	110718891	0.418527	undirected
110691200	110699008	0.418519	undirected
110722794	110715747	0.418499	undirected
110693148	110709851	0.418485	undirected
110695096	novel.39257	0.418454	undirected
110731672	110732257	0.418452	undirected
110702695	novel.19499	0.41841	undirected
110717769	110709851	0.418408	undirected
110732512	110727197	0.418402	undirected
110723065	110728864	0.418372	undirected
110681934	110730572	0.418367	undirected
110731672	110728192	0.418286	undirected
110735177	110723065	0.41827	undirected
110691200	110714360	0.41825	undirected
110681934	110738646	0.418208	undirected
110682219	novel.25302	0.418202	undirected
110695096	110737916	0.418194	undirected
110732512	110693613	0.418181	undirected
110702695	110727245	0.418153	undirected
novel.9217	110731022	0.418092	undirected
110732512	110691777	0.418039	undirected
110681934	110686965	0.417973	undirected
110731022	110726803	0.417969	undirected
110723781	110730131	0.417925	undirected
110723781	novel.39257	0.417899	undirected
110732512	110695096	0.417888	undirected
110699913	110732257	0.417858	undirected
110737849	110728367	0.417819	undirected
110730212	novel.20215	0.417798	undirected
110730212	110705667	0.41776	undirected
110681934	110731022	0.417758	undirected
110730212	110715839	0.417757	undirected
110722841	110732182	0.417757	undirected
110691200	110691777	0.417691	undirected
110725199	110703853	0.417688	undirected
110699913	110685382	0.417657	undirected
110723065	110700052	0.417595	undirected
110681934	110717427	0.417576	undirected
110732257	110715747	0.417565	undirected
110732512	110718891	0.417554	undirected
110717427	110699166	0.417528	undirected
110723065	110685046	0.417515	undirected
110730212	110729700	0.417488	undirected
110737849	110732257	0.417468	undirected
110723065	110690907	0.417466	undirected
110723065	110727573	0.417443	undirected
110714360	110732257	0.417431	undirected
110732512	110695077	0.417387	undirected
110702695	110691747	0.417386	undirected
110702695	110721429	0.417381	undirected
110738628	110730131	0.417337	undirected
110732257	110690514	0.417326	undirected
110691200	110687859	0.417304	undirected
110732257	110699166	0.417301	undirected
110681934	110681909	0.417289	undirected
110700609	110721869	0.417238	undirected
110715028	110688298	0.417223	undirected
110695096	110703380	0.417192	undirected
110714864	110707565	0.417191	undirected
110702695	110708478	0.417178	undirected
110723781	110724792	0.417178	undirected
110723065	110730199	0.417149	undirected
110723686	110732257	0.41712	undirected
110706965	110686965	0.417106	undirected
110728367	110686965	0.417103	undirected
110687859	110688298	0.417062	undirected
110702695	110683413	0.417035	undirected
110693148	110713474	0.417021	undirected
110738975	110724627	0.416986	undirected
110725317	110715747	0.416983	undirected
110723065	110697100	0.416931	undirected
110723686	110715734	0.416875	undirected
110682219	110728610	0.416874	undirected
110732512	110728610	0.416863	undirected
110723781	110709851	0.416851	undirected
110726327	110738709	0.416831	undirected
110730230	110703380	0.416825	undirected
110731672	110687903	0.416825	undirected
110728367	110684016	0.416815	undirected
110691200	110682219	0.416802	undirected
110702695	novel.14508	0.416785	undirected
110714360	110686965	0.416779	undirected
110723781	110722726	0.416776	undirected
110730230	110709505	0.416765	undirected
110730212	110708028	0.41676	undirected
110684852	110728192	0.416715	undirected
110730230	110693470	0.416697	undirected
110717769	110718713	0.416684	undirected
110732257	110728192	0.416683	undirected
110702695	110728325	0.416665	undirected
110723686	110681934	0.416661	undirected
110695096	novel.16443	0.416639	undirected
110691200	110738628	0.416611	undirected
110723781	novel.27721	0.416611	undirected
110686397	110722084	0.416595	undirected
110700609	110704598	0.416581	undirected
110722794	110707565	0.416548	undirected
110730230	110708076	0.416545	undirected
110702695	novel.26570	0.416544	undirected
110702695	110738363	0.41651	undirected
110702695	110724607	0.416491	undirected
110723065	110711888	0.416441	undirected
110730212	110696438	0.41642	undirected
110732257	110726803	0.41641	undirected
110723781	110681909	0.416386	undirected
110691200	110705667	0.416382	undirected
110695096	110730572	0.416371	undirected
110723605	110730212	0.416342	undirected
110691200	110715734	0.416328	undirected
110695099	110681938	0.416321	undirected
110702695	110721577	0.41631	undirected
110718584	110723065	0.416305	undirected
110714864	110688303	0.416286	undirected
110731672	110732737	0.416266	undirected
110714220	novel.18365	0.416218	undirected
110719847	110730230	0.416191	undirected
110686965	110714234	0.416186	undirected
110708062	110702695	0.41617	undirected
110732512	110685046	0.416157	undirected
110682219	110714518	0.416137	undirected
110684852	110722794	0.416127	undirected
110723065	110718713	0.4161	undirected
110726440	110707941	0.416095	undirected
110732512	110738684	0.416091	undirected
110738051	110731022	0.416087	undirected
110702695	110683780	0.416047	undirected
110723781	novel.16443	0.416028	undirected
110702695	110690124	0.416026	undirected
110714864	110728367	0.41602	undirected
110737849	110688303	0.416017	undirected
110732512	110708076	0.416015	undirected
110723686	110728367	0.416004	undirected
110737849	novel.23312	0.415963	undirected
110732257	110736308	0.415953	undirected
110723065	110696382	0.415918	undirected
110732512	110728994	0.415895	undirected
110686965	110732257	0.415866	undirected
110702695	novel.2271	0.415855	undirected
110717427	110702631	0.415827	undirected
110689393	110728192	0.415824	undirected
110730230	110718641	0.415821	undirected
110730212	110739117	0.415787	undirected
110693148	110723781	0.415774	undirected
110702695	110717537	0.415766	undirected
110730230	110732571	0.415761	undirected
110722794	110729259	0.415752	undirected
110725317	novel.23312	0.415744	undirected
110691200	110731672	0.415642	undirected
110695096	novel.23312	0.415632	undirected
110687859	110731672	0.415631	undirected
110686397	110735667	0.415628	undirected
110717732	110732332	0.415623	undirected
110730572	110715734	0.415611	undirected
110730212	110737894	0.415585	undirected
110686397	110709505	0.415559	undirected
110695096	110695141	0.415549	undirected
110686965	110708431	0.415519	undirected
110724627	novel.19499	0.41548	undirected
110714360	110688278	0.415475	undirected
110723686	110696463	0.415462	undirected
110724792	110685382	0.415425	undirected
110730230	110716345	0.415412	undirected
110715747	110688278	0.415381	undirected
110731672	110732678	0.41534	undirected
110700609	110721485	0.415335	undirected
110730212	110709505	0.415323	undirected
110700665	110730131	0.415315	undirected
110732257	novel.40051	0.415307	undirected
110690124	110697100	0.415272	undirected
110723686	110700665	0.415261	undirected
110717769	110732257	0.415253	undirected
110717427	110688303	0.415249	undirected
110712157	110723065	0.415246	undirected
110730212	110708076	0.415233	undirected
110699913	110688278	0.415219	undirected
110706965	110728192	0.415184	undirected
110700665	110731672	0.415173	undirected
110729700	110699166	0.415168	undirected
110731672	novel.39257	0.415167	undirected
110686397	110738872	0.415154	undirected
110695096	110722084	0.415145	undirected
110681934	110713474	0.415142	undirected
110723065	110684998	0.415134	undirected
110717732	110738628	0.415134	undirected
110714360	110688381	0.415097	undirected
110725317	110738646	0.415081	undirected
110725317	110707565	0.41508	undirected
110686965	novel.23312	0.415077	undirected
novel.27721	110715747	0.415024	undirected
110725317	110738709	0.415022	undirected
110691200	110717732	0.415018	undirected
110730230	110728994	0.415009	undirected
110706965	110695096	0.414999	undirected
110702695	110737402	0.414998	undirected
110730212	110689126	0.414997	undirected
110730572	110717769	0.414989	undirected
110695096	110715839	0.414978	undirected
110730212	novel.5151	0.414973	undirected
110730212	110714518	0.414944	undirected
110730230	110735667	0.414933	undirected
110699913	110684016	0.414914	undirected
110702695	110727573	0.414869	undirected
110723065	novel.654	0.414857	undirected
110728367	110709851	0.414717	undirected
110693052	110695096	0.414716	undirected
110725199	novel.4276	0.414624	undirected
110728367	110688298	0.414613	undirected
110686965	110730872	0.414592	undirected
110717427	110717769	0.41454	undirected
110695096	110691985	0.414507	undirected
110702695	110720478	0.414486	undirected
110695096	110689393	0.414468	undirected
110684852	110728367	0.41446	undirected
110736184	110692643	0.414439	undirected
110700609	novel.10192	0.414401	undirected
110714864	110690514	0.414346	undirected
110686965	110731672	0.414332	undirected
110730230	novel.29320	0.414321	undirected
110695096	110693879	0.414318	undirected
110711517	110723065	0.414299	undirected
110722794	novel.40051	0.414279	undirected
110681934	110738709	0.414272	undirected
110720911	110731672	0.414256	undirected
110723065	110724854	0.414246	undirected
110738051	110722794	0.414198	undirected
110693148	110690514	0.414191	undirected
110695096	110684852	0.414177	undirected
110702695	novel.18365	0.414174	undirected
110725317	110722794	0.414132	undirected
110686965	110689666	0.414123	undirected
110720911	110728367	0.414086	undirected
110732512	110713474	0.414043	undirected
110737849	novel.25302	0.414013	undirected
110686397	110712180	0.413975	undirected
110738975	110723065	0.41397	undirected
110702695	110721485	0.413951	undirected
110723781	110732737	0.413934	undirected
110686965	110696382	0.413916	undirected
110686397	110737754	0.413915	undirected
110695096	110695077	0.413915	undirected
110693148	110689393	0.413884	undirected
110730572	110700665	0.413876	undirected
110689393	110686965	0.41384	undirected
110728367	110713474	0.413824	undirected
110700665	110696463	0.413787	undirected
110723781	110738646	0.413773	undirected
110702695	110701891	0.413773	undirected
110723781	110728192	0.413768	undirected
110686397	novel.12763	0.41372	undirected
110712188	110702695	0.413717	undirected
110695096	110728598	0.413708	undirected
110723065	novel.10916	0.413707	undirected
110683597	110732182	0.413696	undirected
110723781	110685382	0.413636	undirected
110725317	110709851	0.413627	undirected
110681909	110738709	0.4136	undirected
110691200	110729700	0.413589	undirected
110695096	110726803	0.413557	undirected
110737849	110732571	0.413553	undirected
110732512	novel.12763	0.413552	undirected
110707930	110723065	0.413552	undirected
110723686	novel.16443	0.413551	undirected
110695096	110723845	0.413547	undirected
110686397	110716345	0.413533	undirected
110686965	110688303	0.413533	undirected
110695096	110723686	0.41353	undirected
110737849	110723781	0.413516	undirected
110714220	110701076	0.413506	undirected
110738051	110693148	0.413477	undirected
110737849	110731672	0.413464	undirected
110689393	110731022	0.413441	undirected
110702695	110732416	0.413411	undirected
110720103	110731672	0.413354	undirected
110728367	110738646	0.413348	undirected
110693148	110684852	0.413348	undirected
110702695	novel.4276	0.413298	undirected
110725199	110738853	0.413287	undirected
110695096	110722794	0.41327	undirected
110723065	110725619	0.413258	undirected
110702695	110693834	0.413235	undirected
110691200	110732737	0.413196	undirected
110681934	110725317	0.413174	undirected
110685382	110696463	0.413163	undirected
110717769	110714100	0.413151	undirected
110732182	110701076	0.413146	undirected
110686397	110709271	0.413127	undirected
110723065	110718891	0.413114	undirected
110723065	110691805	0.413097	undirected
110732512	110707930	0.41303	undirected
110695096	110709465	0.413006	undirected
110726440	110683597	0.413	undirected
110691200	110727197	0.412953	undirected
110702695	110715839	0.412953	undirected
110695096	110737894	0.412943	undirected
110711492	110715747	0.412928	undirected
110737849	110738709	0.412924	undirected
110723781	110714234	0.41289	undirected
110723065	110698719	0.412815	undirected
110723065	110728603	0.412796	undirected
110730212	110736514	0.412786	undirected
110717732	110726327	0.412775	undirected
110722794	110713474	0.412764	undirected
110723065	novel.18467	0.412708	undirected
110717427	110684852	0.412636	undirected
110697697	110728192	0.412622	undirected
110695099	110701891	0.412609	undirected
[truncated: 15,005 more rows]

## Sheet: Black>0.55
fromNode	toNode	weight	direction
novel.19919	110682948	0.745904	undirected
novel.19919	110718938	0.743005	undirected
novel.22767	110682948	0.741305	undirected
novel.22767	110718938	0.739107	undirected
110695943	novel.19919	0.735954	undirected
110722272	110682948	0.734669	undirected
novel.19919	110691575	0.734057	undirected
novel.19919	110733908	0.732884	undirected
novel.19919	110728019	0.732561	undirected
110722272	110718938	0.732386	undirected
110706128	110682948	0.732312	undirected
novel.19919	novel.1995	0.731696	undirected
novel.19919	110683511	0.731299	undirected
110695943	novel.22767	0.731144	undirected
110722268	110682948	0.729395	undirected
110725448	110682948	0.729045	undirected
novel.22767	110691575	0.72879	undirected
novel.19919	110704693	0.728571	undirected
novel.19919	110718976	0.728333	undirected
novel.19919	110693526	0.728111	undirected
novel.19919	novel.30077	0.72809	undirected
novel.733	110682948	0.728018	undirected
novel.22767	110683511	0.727816	undirected
novel.22767	110733908	0.727724	undirected
110725448	110718938	0.727608	undirected
novel.22767	novel.1995	0.727294	undirected
110707654	110682948	0.726805	undirected
novel.17498	110682948	0.726649	undirected
novel.19919	110689243	0.726362	undirected
novel.19919	110722629	0.726333	undirected
110686768	110682948	0.726305	undirected
novel.19919	110704132	0.726226	undirected
110722268	110728019	0.726046	undirected
novel.22767	110704693	0.725854	undirected
110695943	110722272	0.725654	undirected
novel.22767	110718976	0.725113	undirected
novel.733	110728019	0.725094	undirected
novel.19919	novel.32014	0.725068	undirected
novel.19919	110735441	0.724994	undirected
novel.22767	110728019	0.724815	undirected
110722272	110728019	0.724761	undirected
110706128	110718938	0.724393	undirected
110685756	novel.19919	0.724185	undirected
novel.22767	110704132	0.723684	undirected
novel.22767	110693526	0.723549	undirected
novel.22767	novel.30077	0.723233	undirected
novel.19919	110720616	0.722643	undirected
110706128	110728019	0.722583	undirected
110722272	110733908	0.722145	undirected
110722272	110691575	0.722059	undirected
110695943	110722268	0.721638	undirected
novel.19919	110703591	0.721633	undirected
novel.9096	110682948	0.721558	undirected
novel.19919	110705427	0.721557	undirected
110695943	110706128	0.721191	undirected
novel.19919	110716982	0.721066	undirected
novel.19919	110704133	0.720999	undirected
110706128	110733908	0.720895	undirected
110682457	novel.19919	0.720826	undirected
novel.19919	110724883	0.720632	undirected
novel.19919	110703351	0.720481	undirected
novel.9096	110718938	0.720477	undirected
novel.22767	110689243	0.720434	undirected
110708464	110728019	0.720414	undirected
110708464	110682948	0.72014	undirected
novel.34680	110682948	0.719921	undirected
110695943	110725448	0.71992	undirected
110722272	110683511	0.719839	undirected
novel.22767	110722629	0.719734	undirected
novel.19919	110714922	0.719307	undirected
novel.19919	110703123	0.719075	undirected
110707654	110728019	0.719036	undirected
novel.19919	110721914	0.718865	undirected
novel.16632	110682948	0.718729	undirected
110704877	110682948	0.718726	undirected
novel.19919	110707187	0.71832	undirected
110725448	110691575	0.718249	undirected
novel.22767	110720616	0.718074	undirected
novel.19918	110718938	0.718016	undirected
novel.19919	110722267	0.717987	undirected
110722268	110691575	0.717987	undirected
novel.22767	novel.32014	0.717884	undirected
110685756	novel.22767	0.717848	undirected
110722272	novel.1995	0.717815	undirected
110724883	110722268	0.717702	undirected
110695943	novel.733	0.7177	undirected
novel.22767	110735441	0.717626	undirected
novel.19919	110692739	0.717531	undirected
novel.19919	novel.11167	0.717508	undirected
novel.19919	110722258	0.717466	undirected
novel.19919	110686768	0.717372	undirected
novel.19919	110734878	0.71737	undirected
novel.32579	110682948	0.71724	undirected
novel.19919	110713271	0.717175	undirected
novel.19919	novel.4708	0.71709	undirected
novel.17498	110718938	0.717067	undirected
110706128	110691575	0.716967	undirected
110689243	110722268	0.716897	undirected
novel.19919	110689057	0.716751	undirected
novel.9096	110728019	0.716423	undirected
110725448	novel.1995	0.71634	undirected
110695943	novel.17498	0.716335	undirected
novel.19919	novel.42448	0.716271	undirected
110725448	110683511	0.716088	undirected
novel.22767	110705427	0.716082	undirected
110722272	110718976	0.716064	undirected
novel.22767	110704133	0.716012	undirected
novel.19919	110697584	0.715929	undirected
110725448	110728019	0.715882	undirected
novel.17498	110728019	0.715822	undirected
novel.25181	110682948	0.715718	undirected
110725448	110733908	0.715604	undirected
110686768	110718938	0.715518	undirected
110704877	110728019	0.7155	undirected
novel.19919	novel.38146	0.715486	undirected
novel.19919	110706815	0.715437	undirected
novel.19919	110711872	0.715426	undirected
novel.733	110733908	0.715414	undirected
novel.19919	110706743	0.715404	undirected
novel.22767	110716982	0.715402	undirected
novel.19919	110702456	0.715236	undirected
novel.19919	novel.25177	0.715149	undirected
110695943	110707654	0.715143	undirected
110682457	novel.22767	0.715051	undirected
novel.16632	110718938	0.71502	undirected
110722272	110689243	0.714893	undirected
novel.9096	110733908	0.714865	undirected
novel.733	110718938	0.714747	undirected
110722268	110718938	0.714725	undirected
110706128	110735441	0.714705	undirected
novel.733	110724883	0.714612	undirected
novel.19919	110735602	0.714586	undirected
novel.22767	110703591	0.714581	undirected
novel.22767	110721914	0.714575	undirected
110706128	110689243	0.714365	undirected
110722268	110733908	0.714143	undirected
novel.19919	novel.34951	0.714046	undirected
novel.22767	110707187	0.714004	undirected
110725448	110693526	0.713844	undirected
110695943	novel.9096	0.713822	undirected
novel.34680	110728019	0.713753	undirected
novel.733	110689243	0.713714	undirected
110703123	novel.22767	0.713713	undirected
110703123	110682948	0.713618	undirected
110685756	110722272	0.713497	undirected
110703351	novel.22767	0.713491	undirected
110722272	110704693	0.713481	undirected
110722272	novel.30077	0.713415	undirected
110725448	110704693	0.713388	undirected
novel.733	110691575	0.713363	undirected
110722272	110693526	0.713346	undirected
110722629	110725448	0.713316	undirected
novel.19919	novel.32579	0.713176	undirected
110706128	novel.1995	0.713158	undirected
110695943	110686768	0.713113	undirected
110706128	novel.32014	0.713097	undirected
110725448	110720616	0.713087	undirected
novel.22767	110722258	0.71303	undirected
novel.22767	110706815	0.712965	undirected
novel.22748	novel.19919	0.71288	undirected
novel.22767	110689057	0.712876	undirected
novel.19919	110721051	0.712869	undirected
novel.16632	110691575	0.712827	undirected
novel.16632	110695943	0.712796	undirected
novel.17498	110691575	0.712771	undirected
110722629	110722272	0.712708	undirected
110695943	110708464	0.712697	undirected
110725448	110689243	0.712512	undirected
novel.34680	110718938	0.712479	undirected
110708464	110724883	0.7124	undirected
novel.16632	110728019	0.712363	undirected
110722272	110704132	0.712239	undirected
novel.733	110735441	0.712092	undirected
110707654	110718938	0.712076	undirected
novel.25181	110728019	0.712044	undirected
110714922	novel.22767	0.712024	undirected
110725448	110718976	0.712011	undirected
novel.22767	110724883	0.711976	undirected
novel.22767	novel.11167	0.711888	undirected
novel.19919	110687197	0.711772	undirected
110722629	110722268	0.711706	undirected
novel.19919	110715030	0.711619	undirected
110722272	110735441	0.711612	undirected
novel.22767	110713271	0.711523	undirected
novel.19919	110722273	0.711499	undirected
novel.32579	110728019	0.711408	undirected
novel.22767	110686768	0.711366	undirected
110722268	110683511	0.71135	undirected
novel.19919	110722169	0.711347	undirected
novel.22767	novel.4708	0.71134	undirected
110703351	110722268	0.711311	undirected
novel.16632	110683511	0.711302	undirected
110695943	110704877	0.711248	undirected
novel.22767	110692739	0.710986	undirected
110707654	110724883	0.710865	undirected
novel.22767	novel.42448	0.710863	undirected
novel.19918	110682948	0.710796	undirected
novel.22767	110697584	0.710783	undirected
110685756	110706128	0.710771	undirected
novel.9096	110691575	0.710738	undirected
110707654	110691575	0.710695	undirected
110724883	110706128	0.710664	undirected
110722629	110706128	0.71064	undirected
110722272	novel.32014	0.710617	undirected
novel.22767	110722267	0.710605	undirected
novel.22767	110735602	0.710584	undirected
novel.22767	110734878	0.710545	undirected
110725448	novel.32014	0.710492	undirected
110725448	110735441	0.710381	undirected
novel.19919	110735597	0.710381	undirected
110685756	110722268	0.710364	undirected
110695943	novel.34680	0.710362	undirected
110706128	novel.30077	0.71033	undirected
novel.733	novel.32014	0.710188	undirected
110707654	110689243	0.710018	undirected
novel.19919	110707186	0.709938	undirected
novel.19919	novel.6412	0.709906	undirected
novel.34680	110691575	0.709742	undirected
novel.19919	110722272	0.709734	undirected
novel.16632	110720616	0.709681	undirected
110706128	110683511	0.709628	undirected
110707654	110733908	0.709611	undirected
110704877	novel.19919	0.709599	undirected
110724883	110722272	0.709489	undirected
110722267	110682948	0.709403	undirected
110725448	110704132	0.709294	undirected
novel.16632	110722629	0.709192	undirected
novel.34680	110733908	0.70915	undirected
110725448	novel.30077	0.708908	undirected
novel.19919	novel.28233	0.708895	undirected
110722268	110735441	0.708844	undirected
novel.22767	110715030	0.708834	undirected
novel.733	110722629	0.708664	undirected
110686768	110728019	0.708635	undirected
novel.19919	novel.16354	0.708598	undirected
110722269	110682948	0.708597	undirected
novel.22767	110702456	0.708365	undirected
110708464	110718938	0.708309	undirected
110739259	110682948	0.708232	undirected
novel.9096	110683511	0.708212	undirected
110708464	110691575	0.708139	undirected
novel.19919	novel.32012	0.708087	undirected
novel.34680	110735441	0.708017	undirected
novel.22767	novel.38146	0.707987	undirected
110706128	110693526	0.707953	undirected
novel.32014	110722268	0.707862	undirected
novel.22767	110706743	0.70781	undirected
110695943	novel.32579	0.707805	undirected
novel.9096	novel.1995	0.707795	undirected
novel.34680	novel.32014	0.707735	undirected
110685756	novel.733	0.707707	undirected
novel.19919	110699047	0.707693	undirected
novel.17498	110683511	0.707612	undirected
110720616	110722272	0.707524	undirected
110722629	novel.17498	0.707505	undirected
110689243	novel.17498	0.707388	undirected
novel.19919	novel.19917	0.707343	undirected
novel.19919	novel.17498	0.707313	undirected
110691608	novel.19919	0.707251	undirected
novel.19919	110696181	0.707219	undirected
novel.22767	110721051	0.707147	undirected
novel.16632	110689243	0.707135	undirected
110698843	110682948	0.707109	undirected
novel.22767	110711872	0.707063	undirected
novel.22767	110722273	0.707052	undirected
110686768	110691575	0.707045	undirected
110724883	novel.17498	0.706983	undirected
novel.19919	110698843	0.706937	undirected
novel.42448	110682948	0.706891	undirected
110685756	110725448	0.70685	undirected
110703351	110722272	0.706836	undirected
novel.25181	110718938	0.706812	undirected
novel.19919	110706969	0.706686	undirected
novel.22767	novel.34951	0.706677	undirected
novel.9096	novel.30077	0.706594	undirected
novel.22748	novel.22767	0.706565	undirected
110722268	novel.1995	0.706524	undirected
novel.9096	110718976	0.706468	undirected
110706128	110718976	0.706448	undirected
novel.9096	110735441	0.706415	undirected
novel.25177	novel.22767	0.706393	undirected
110707654	110735441	0.706349	undirected
110722629	novel.34680	0.706346	undirected
novel.34680	110689243	0.706324	undirected
110708464	novel.19919	0.706302	undirected
110725448	110705427	0.706286	undirected
110704877	110691575	0.706273	undirected
110725448	110716982	0.706264	undirected
novel.22767	110687197	0.706228	undirected
110703351	novel.733	0.706226	undirected
110682457	110722272	0.706225	undirected
novel.9096	110689243	0.70621	undirected
110703351	110706128	0.706179	undirected
110706969	110682948	0.706176	undirected
110695943	novel.25181	0.706172	undirected
110708464	110689243	0.70602	undirected
110722629	110707654	0.705921	undirected
110722268	novel.30077	0.705883	undirected
110721357	novel.19919	0.705836	undirected
novel.19919	110722269	0.705817	undirected
110720616	novel.17498	0.705808	undirected
novel.16632	novel.1995	0.705704	undirected
novel.19919	novel.31963	0.70561	undirected
110707654	novel.32014	0.705578	undirected
novel.19919	110713839	0.705568	undirected
novel.22767	novel.32579	0.705536	undirected
110716982	110722272	0.705532	undirected
110703351	110725448	0.705507	undirected
110725448	110703591	0.70547	undirected
novel.34680	novel.1995	0.705435	undirected
110722272	110704133	0.705419	undirected
110703351	110707654	0.705347	undirected
110706128	110703591	0.705304	undirected
110724883	novel.34680	0.705194	undirected
110722268	110692739	0.705186	undirected
110703123	110718938	0.705173	undirected
novel.22767	110722169	0.70504	undirected
110725448	110704133	0.705034	undirected
novel.733	novel.1995	0.70502	undirected
110704877	110724883	0.705015	undirected
110704877	110689243	0.704998	undirected
110704877	110718938	0.704997	undirected
110722272	110703591	0.704955	undirected
novel.19919	110739259	0.704952	undirected
110725448	110724883	0.704823	undirected
110722269	110718938	0.704804	undirected
novel.19919	110697401	0.7048	undirected
novel.25177	110722268	0.704774	undirected
novel.25181	110691575	0.704749	undirected
110698843	110718938	0.704745	undirected
110725448	110721914	0.704583	undirected
110705427	110722272	0.704559	undirected
110724883	novel.32579	0.704501	undirected
110714922	110725448	0.704497	undirected
novel.34680	novel.30077	0.704493	undirected
110708464	110685756	0.704472	undirected
110703351	novel.17498	0.704458	undirected
novel.22767	novel.6412	0.704452	undirected
novel.16632	110724883	0.704397	undirected
novel.32579	110691575	0.704278	undirected
novel.9096	novel.32014	0.704261	undirected
110706128	110734878	0.704235	undirected
110737997	novel.19919	0.704187	undirected
110722268	110703591	0.70416	undirected
110706128	110704132	0.704156	undirected
110685756	110707654	0.704124	undirected
novel.733	novel.30077	0.704112	undirected
novel.9096	110693526	0.70411	undirected
110686768	110733908	0.704081	undirected
110706128	110722267	0.703982	undirected
110708464	110703351	0.70398	undirected
novel.25177	110725448	0.703974	undirected
110725448	110722267	0.703968	undirected
novel.19919	110684034	0.703954	undirected
110706128	110704693	0.703898	undirected
110682457	110725448	0.70385	undirected
novel.22767	novel.16354	0.703807	undirected
novel.19919	110690960	0.703757	undirected
110706128	110692739	0.703723	undirected
110722272	110692739	0.70371	undirected
novel.19919	110735598	0.703688	undirected
110724883	novel.25181	0.703566	undirected
novel.19918	novel.1995	0.703542	undirected
novel.30644	110718938	0.703535	undirected
novel.733	110683511	0.703444	undirected
110706128	110704133	0.703384	undirected
novel.16632	110703351	0.703365	undirected
110720616	110722268	0.703315	undirected
110722272	110721914	0.703312	undirected
110685756	novel.9096	0.703312	undirected
110714922	110706128	0.703311	undirected
110725448	110692739	0.703281	undirected
110703123	110725448	0.703247	undirected
novel.16632	novel.25177	0.703237	undirected
novel.34680	110703591	0.703218	undirected
novel.16632	110693526	0.703217	undirected
novel.17498	novel.1995	0.703213	undirected
novel.22767	110722272	0.703173	undirected
110729337	110728019	0.703153	undirected
novel.25177	novel.733	0.703039	undirected
novel.19918	110704693	0.703023	undirected
novel.16632	110733908	0.703021	undirected
novel.16632	110704693	0.703011	undirected
novel.19918	110733908	0.70301	undirected
novel.19919	novel.30079	0.702954	undirected
110722629	novel.9096	0.702949	undirected
novel.19918	110704132	0.702922	undirected
110691608	novel.22767	0.702789	undirected
110708464	110722629	0.702789	undirected
110725448	110706743	0.702761	undirected
novel.25177	novel.34680	0.702747	undirected
novel.19919	110681747	0.702701	undirected
novel.19918	110718976	0.70266	undirected
novel.42448	110718938	0.702586	undirected
110725448	novel.11167	0.702576	undirected
novel.34680	110683511	0.702512	undirected
110704877	110733908	0.702492	undirected
novel.17498	110733908	0.702427	undirected
novel.19918	110693526	0.702414	undirected
novel.733	110703591	0.702405	undirected
110707654	novel.1995	0.702401	undirected
110704877	novel.22767	0.702351	undirected
110722267	110728019	0.702274	undirected
110708464	110733908	0.702238	undirected
110722629	novel.25181	0.702173	undirected
novel.34680	110693526	0.702114	undirected
110725448	novel.38146	0.702074	undirected
novel.9096	110704132	0.702048	undirected
110709858	novel.19919	0.702041	undirected
110703123	110722272	0.702	undirected
novel.16632	110718976	0.702	undirected
novel.22748	110725448	0.701977	undirected
110714922	110722272	0.701939	undirected
110739259	110728019	0.70188	undirected
novel.32579	110718938	0.701863	undirected
110707186	novel.22767	0.701855	undirected
novel.22767	110735597	0.701773	undirected
novel.22767	novel.19917	0.701765	undirected
110685756	novel.17498	0.701758	undirected
novel.25181	110689243	0.701744	undirected
110686768	110683511	0.701716	undirected
110725448	110706815	0.701697	undirected
110703123	110706128	0.701696	undirected
novel.733	110692739	0.701666	undirected
novel.22767	110698843	0.701628	undirected
110703351	novel.34680	0.701579	undirected
110706128	110705427	0.701564	undirected
110714922	novel.34680	0.701561	undirected
110706128	110720616	0.701492	undirected
novel.19919	novel.34529	0.701459	undirected
110682457	110722268	0.701457	undirected
novel.34680	110722267	0.701454	undirected
110722272	110722267	0.70145	undirected
novel.25177	110706128	0.701448	undirected
110682457	110706128	0.701413	undirected
110722272	110722258	0.701402	undirected
110725448	110734878	0.701332	undirected
novel.16632	novel.32014	0.701287	undirected
novel.19919	110688222	0.701283	undirected
110698845	110718938	0.701207	undirected
novel.25181	110733908	0.701202	undirected
110706128	novel.34951	0.701175	undirected
110689243	110686768	0.701142	undirected
110685756	novel.34680	0.701111	undirected
110695943	110739259	0.701097	undirected
110725448	110686768	0.700988	undirected
110695943	novel.19918	0.700966	undirected
110722272	110706815	0.700946	undirected
110725448	110707187	0.700921	undirected
110722272	110707187	0.700914	undirected
novel.22767	110696181	0.700897	undirected
novel.22767	novel.32012	0.700889	undirected
110716982	110706128	0.700871	undirected
novel.25181	110735441	0.700844	undirected
novel.19919	novel.9096	0.700844	undirected
110725448	110722258	0.70083	undirected
110695943	110703123	0.700829	undirected
110725448	110711872	0.700826	undirected
novel.19919	110684505	0.700742	undirected
110699047	novel.733	0.70074	undirected
110722272	novel.4708	0.700683	undirected
novel.16632	110735441	0.700682	undirected
novel.9096	110704693	0.700659	undirected
novel.25181	novel.32014	0.700611	undirected
110686768	novel.1995	0.700589	undirected
novel.16632	110685756	0.700584	undirected
110722268	110718976	0.70058	undirected
novel.22767	novel.28233	0.700538	undirected
novel.34680	110711872	0.700523	undirected
novel.16632	110716982	0.700494	undirected
110739259	110718938	0.70049	undirected
110706128	110686768	0.700463	undirected
novel.19919	110735127	0.700447	undirected
110707654	novel.30077	0.700447	undirected
110707654	110683511	0.700446	undirected
110704877	110683511	0.700429	undirected
novel.34680	110734878	0.700383	undirected
110722272	110689057	0.700379	undirected
110725448	novel.4708	0.70036	undirected
110706128	110711872	0.700348	undirected
110724883	110729337	0.700332	undirected
110703351	novel.32579	0.700237	undirected
novel.9096	110724883	0.70023	undirected
110725448	110697584	0.70022	undirected
110722272	110702456	0.700219	undirected
110721051	110682948	0.700206	undirected
110707654	110703591	0.700172	undirected
110722272	110711872	0.700152	undirected
110722272	110734878	0.700059	undirected
novel.19919	110724118	0.700052	undirected
novel.22767	novel.17498	0.70004	undirected
novel.19918	110683511	0.700015	undirected
110699047	novel.34680	0.699953	undirected
novel.19919	novel.22767	0.69992	undirected
110687810	110682948	0.69986	undirected
novel.22767	110681747	0.699857	undirected
novel.16632	110703591	0.699849	undirected
novel.19918	110691575	0.699842	undirected
110689243	novel.32579	0.699816	undirected
110722268	110693526	0.699791	undirected
110725448	novel.42448	0.699779	undirected
novel.733	110722267	0.699723	undirected
110725448	novel.34951	0.699664	undirected
novel.733	110734878	0.699594	undirected
novel.16632	110705427	0.699575	undirected
110707654	110692739	0.699525	undirected
novel.22767	110706969	0.699499	undirected
110706128	novel.38146	0.699479	undirected
novel.25177	110722272	0.699471	undirected
110722272	110686768	0.699442	undirected
110706128	novel.42448	0.699432	undirected
110729337	110682948	0.699416	undirected
110706128	110702456	0.699368	undirected
110722272	novel.11167	0.699361	undirected
110704693	novel.17498	0.699347	undirected
110699047	110722268	0.699345	undirected
novel.22767	110684505	0.699338	undirected
novel.42448	110722272	0.699337	undirected
110685756	110704877	0.699294	undirected
novel.34680	110705427	0.699234	undirected
novel.22767	110697401	0.699226	undirected
novel.733	110711872	0.699177	undirected
110725448	110713271	0.699152	undirected
110722272	110713271	0.699112	undirected
novel.34680	novel.38146	0.699108	undirected
novel.16632	110682457	0.699076	undirected
110705427	110722268	0.699071	undirected
110711872	110722268	0.699055	undirected
110725448	novel.32579	0.699033	undirected
novel.16632	110706743	0.699027	undirected
novel.22767	110722269	0.698986	undirected
novel.733	110693526	0.698935	undirected
110716982	novel.34680	0.698927	undirected
110720616	novel.34680	0.698919	undirected
novel.19919	110722268	0.698887	undirected
novel.16632	novel.30077	0.698885	undirected
110725448	110689057	0.698873	undirected
110706128	110713271	0.698826	undirected
110708464	110683511	0.69882	undirected
110716982	110722268	0.698796	undirected
novel.734	110718938	0.69877	undirected
novel.25177	110707654	0.698736	undirected
110732710	novel.19919	0.698695	undirected
110722272	novel.34951	0.698677	undirected
110707186	110725448	0.698672	undirected
110708464	110735441	0.698666	undirected
110704877	110703351	0.698653	undirected
110722272	110735602	0.698595	undirected
novel.32014	novel.17498	0.698552	undirected
novel.17498	110693526	0.698532	undirected
110714922	novel.733	0.698531	undirected
novel.9096	110704133	0.698492	undirected
110725448	110702456	0.698488	undirected
110706128	110707187	0.698483	undirected
novel.34680	110706743	0.69845	undirected
novel.9096	110703591	0.698424	undirected
110695943	110722269	0.69842	undirected
novel.19919	novel.40348	0.698409	undirected
110725448	novel.28233	0.698389	undirected
novel.38146	110722272	0.698374	undirected
110706128	novel.4708	0.69837	undirected
110725448	110721051	0.698336	undirected
novel.34680	110735597	0.698227	undirected
novel.16632	110692739	0.698226	undirected
110698845	110682948	0.698206	undirected
novel.19919	novel.19918	0.698203	undirected
novel.19919	novel.10930	0.698147	undirected
110685756	110686768	0.698123	undirected
110708464	novel.22767	0.698121	undirected
110722629	novel.32579	0.698106	undirected
110706128	110735597	0.698057	undirected
novel.34680	novel.34951	0.698054	undirected
novel.734	novel.19919	0.697965	undirected
novel.34680	novel.32579	0.697957	undirected
novel.34680	110692739	0.697925	undirected
110704877	110722629	0.697905	undirected
novel.25177	novel.25181	0.697903	undirected
novel.733	novel.34951	0.697873	undirected
novel.34680	110718976	0.697854	undirected
110697584	110722272	0.697778	undirected
novel.19919	110685585	0.697756	undirected
novel.19919	110706128	0.697736	undirected
novel.17498	110735441	0.69771	undirected
novel.19919	110687810	0.697674	undirected
novel.22767	110739259	0.697665	undirected
novel.22767	novel.31963	0.697585	undirected
110722268	110734878	0.697574	undirected
novel.32579	110683511	0.69753	undirected
110725448	110722169	0.697529	undirected
110682457	novel.34680	0.697518	undirected
novel.17498	110692739	0.69751	undirected
novel.25181	novel.1995	0.697509	undirected
novel.22767	110713839	0.697474	undirected
110721051	110718938	0.697417	undirected
novel.19919	110709687	0.697404	undirected
110706128	110722258	0.69739	undirected
110703351	novel.25181	0.697388	undirected
110706128	novel.11167	0.697372	undirected
novel.19918	novel.30077	0.697325	undirected
novel.9096	110716982	0.697234	undirected
novel.34680	110704693	0.697229	undirected
novel.34680	110686768	0.697229	undirected
110699047	novel.22767	0.6972	undirected
110722629	110686768	0.69719	undirected
110714922	110722268	0.697174	undirected
novel.34680	novel.11167	0.697173	undirected
110707186	110706128	0.697161	undirected
110722269	110728019	0.697148	undirected
110703123	novel.34680	0.697145	undirected
110707186	novel.34680	0.69714	undirected
110695943	110722267	0.69714	undirected
110735598	110682948	0.697128	undirected
novel.19919	novel.733	0.69711	undirected
110699047	110706128	0.697028	undirected
110722267	110722268	0.69699	undirected
novel.22767	110735598	0.696987	undirected
110706128	novel.6412	0.696968	undirected
110722267	110718938	0.696929	undirected
novel.17498	110718976	0.696922	undirected
novel.16632	110721914	0.696904	undirected
novel.16632	novel.11167	0.696884	undirected
110706128	110706743	0.696851	undirected
110706128	110721914	0.69685	undirected
novel.34680	110704133	0.696832	undirected
novel.16632	110711872	0.696819	undirected
110739259	110691575	0.696811	undirected
110708464	novel.32014	0.696807	undirected
110722268	110704693	0.696786	undirected
novel.34680	novel.28233	0.696678	undirected
novel.25181	110683511	0.696652	undirected
110724883	110686768	0.696601	undirected
110721357	novel.22767	0.696596	undirected
110722268	novel.11167	0.696565	undirected
novel.733	110718976	0.696559	undirected
110695943	110706969	0.696526	undirected
novel.733	110720616	0.696503	undirected
110682457	novel.733	0.696498	undirected
110722272	110706743	0.696473	undirected
110686768	110704693	0.696473	undirected
novel.19919	novel.13671	0.696469	undirected
novel.22767	110688222	0.696465	undirected
novel.19919	novel.7736	0.696446	undirected
110707654	110693526	0.696422	undirected
novel.9096	110702456	0.696405	undirected
novel.19919	novel.22768	0.696342	undirected
110695943	110698843	0.696318	undirected
novel.19919	110684615	0.696297	undirected
novel.19918	110728019	0.696267	undirected
110707654	110734878	0.696255	undirected
novel.30644	110733908	0.696245	undirected
novel.30644	110682948	0.696223	undirected
110707654	110720616	0.696188	undirected
110725448	110687197	0.696181	undirected
110685756	novel.25181	0.696169	undirected
novel.34680	110702456	0.696158	undirected
novel.16632	110714922	0.696153	undirected
110708464	110692739	0.696123	undirected
novel.9096	110722267	0.696085	undirected
novel.25177	novel.17498	0.696085	undirected
110699047	110725448	0.696079	undirected
110706128	novel.32579	0.696041	undirected
110722268	novel.34951	0.696038	undirected
novel.19919	110707654	0.695997	undirected
110706128	novel.32012	0.695957	undirected
110725448	110735602	0.695948	undirected
110682457	novel.9096	0.69587	undirected
novel.19918	110704133	0.695853	undirected
110698843	110704693	0.695851	undirected
110706128	110697584	0.695849	undirected
novel.22748	110706128	0.69584	undirected
110707186	novel.733	0.695822	undirected
110714922	110707654	0.695815	undirected
110697847	110718938	0.69576	undirected
110703351	novel.9096	0.695739	undirected
110739259	110724883	0.695668	undirected
novel.733	novel.38146	0.695637	undirected
novel.733	110735597	0.695594	undirected
110706128	110735602	0.69557	undirected
110721357	novel.34680	0.695558	undirected
110699047	novel.25181	0.695534	undirected
novel.16632	110704132	0.695523	undirected
110707654	110722267	0.695507	undirected
novel.22767	novel.30079	0.695503	undirected
novel.733	110705427	0.695468	undirected
novel.16632	110699047	0.695465	undirected
novel.22767	110690960	0.695459	undirected
110703351	110686768	0.695421	undirected
novel.9096	110711872	0.695416	undirected
110698845	110683511	0.695387	undirected
novel.733	110716982	0.695323	undirected
110698845	110718976	0.695318	undirected
novel.16632	novel.38146	0.695306	undirected
110707186	110722268	0.69527	undirected
novel.34680	110713271	0.695242	undirected
novel.19919	110733947	0.695207	undirected
110714922	novel.9096	0.695206	undirected
110698843	110683511	0.695204	undirected
novel.9096	110720616	0.695184	undirected
110708464	novel.25177	0.69515	undirected
110686768	110718976	0.695099	undirected
110721357	110725448	0.695032	undirected
novel.34680	novel.4708	0.695022	undirected
110684034	novel.34680	0.695019	undirected
110737997	novel.34680	0.694991	undirected
110737997	novel.22767	0.694972	undirected
110720616	novel.32579	0.694956	undirected
novel.9096	110705427	0.694938	undirected
110721051	110722272	0.69493	undirected
110682457	novel.17498	0.694912	undirected
novel.9096	novel.4708	0.694911	undirected
110706128	110689057	0.694906	undirected
110721051	110706128	0.694898	undirected
110695943	novel.42448	0.694893	undirected
110725448	novel.6412	0.694891	undirected
110708464	novel.1995	0.694891	undirected
110704877	110735441	0.69489	undirected
novel.9096	110734878	0.694879	undirected
110703123	novel.9096	0.694858	undirected
110704877	110706128	0.694842	undirected
novel.34680	110704132	0.694785	undirected
110722268	110706743	0.694735	undirected
novel.38146	110722268	0.694698	undirected
novel.17498	110703591	0.694692	undirected
110699047	110707654	0.694676	undirected
novel.16632	110722267	0.694652	undirected
110703123	110691575	0.694632	undirected
novel.25181	110703591	0.694627	undirected
novel.22767	novel.34529	0.694626	undirected
novel.22748	novel.34680	0.694622	undirected
novel.9096	novel.34951	0.694621	undirected
110696181	110718938	0.694612	undirected
novel.22748	110722272	0.694609	undirected
110725448	novel.31963	0.69458	undirected
110682457	110707654	0.694548	undirected
110722272	110687197	0.694527	undirected
110721357	110706128	0.694513	undirected
novel.19919	novel.34987	0.694507	undirected
novel.34680	novel.42448	0.694478	undirected
110732621	110718938	0.694461	undirected
110698845	novel.30077	0.694456	undirected
novel.9096	110722258	0.69444	undirected
novel.9096	110721914	0.694356	undirected
110697847	110682948	0.694351	undirected
110720616	novel.25181	0.694328	undirected
110725448	novel.17498	0.694298	undirected
110706128	novel.28233	0.694282	undirected
110707654	110705427	0.694263	undirected
110706969	110728019	0.69419	undirected
110687810	110728019	0.69418	undirected
110686768	novel.30077	0.694158	undirected
110722269	110733908	0.694103	undirected
novel.7736	110682948	0.694094	undirected
110735598	110718938	0.694082	undirected
110721357	novel.733	0.694079	undirected
110705427	novel.17498	0.694072	undirected
110686768	110693526	0.694069	undirected
110704877	110725448	0.694034	undirected
110706128	110722169	0.69401	undirected
110725448	110735597	0.693969	undirected
novel.19919	110733809	0.693958	undirected
110704877	novel.34680	0.693902	undirected
novel.733	110704133	0.693877	undirected
novel.19918	110735441	0.693855	undirected
novel.25177	novel.9096	0.693854	undirected
110722272	novel.32579	0.693834	undirected
novel.22767	110684034	0.693832	undirected
110725448	110722273	0.693812	undirected
110709858	novel.34680	0.693804	undirected
110704877	novel.1995	0.693775	undirected
110698845	110704132	0.693772	undirected
110722272	110722169	0.69377	undirected
110698843	110691575	0.69377	undirected
110722269	110691575	0.693756	undirected
novel.9096	110689057	0.693746	undirected
novel.34680	110722169	0.693722	undirected
novel.25181	110693526	0.693701	undirected
110710560	novel.19919	0.693689	undirected
novel.16632	novel.22748	0.693686	undirected
novel.733	110702456	0.693654	undirected
110685756	novel.32579	0.693652	undirected
novel.17978	novel.19919	0.693652	undirected
novel.34680	110707187	0.693648	undirected
novel.9096	110713271	0.693626	undirected
110725448	110715030	0.693623	undirected
110720483	novel.19919	0.693615	undirected
110703123	110728019	0.693604	undirected
110695943	110729337	0.693594	undirected
novel.34951	110682948	0.69359	undirected
novel.17498	novel.30077	0.693589	undirected
novel.9096	novel.42448	0.693586	undirected
novel.22767	novel.9096	0.693567	undirected
novel.19918	novel.32014	0.693562	undirected
novel.25181	110711872	0.693561	undirected
110725448	110722272	0.693544	undirected
110685756	110739259	0.693543	undirected
110703123	novel.733	0.693543	undirected
novel.9096	novel.38146	0.693473	undirected
110696181	110682948	0.693463	undirected
novel.9096	110692739	0.693458	undirected
110704132	110722268	0.693452	undirected
novel.19919	110735603	0.693446	undirected
110722268	110721914	0.693404	undirected
novel.25181	novel.30077	0.693388	undirected
novel.19919	110698845	0.693371	undirected
110722272	novel.6412	0.693342	undirected
novel.16632	novel.28233	0.693328	undirected
110698845	110733908	0.693327	undirected
110722268	110722169	0.693309	undirected
novel.16632	110707186	0.693304	undirected
novel.22767	110724118	0.693298	undirected
110706969	110691575	0.693286	undirected
110691608	110725448	0.693276	undirected
110707654	110718976	0.693267	undirected
110707654	110711872	0.693259	undirected
novel.32014	110686768	0.693231	undirected
novel.34680	110721914	0.69323	undirected
novel.9096	110686768	0.693211	undirected
novel.733	110686768	0.693182	undirected
novel.16632	novel.31963	0.693142	undirected
110686768	110735441	0.693125	undirected
novel.19918	110735602	0.693105	undirected
novel.31963	novel.34680	0.693102	undirected
novel.34951	110728019	0.693078	undirected
110720616	110686768	0.693018	undirected
110704877	novel.30077	0.693016	undirected
novel.733	110706743	0.693009	undirected
novel.22767	novel.10930	0.69299	undirected
110704877	novel.32014	0.692987	undirected
110716982	novel.17498	0.692949	undirected
novel.9096	110707187	0.692917	undirected
110722272	110722273	0.6929	undirected
novel.34680	110713839	0.692894	undirected
110698843	novel.1995	0.69289	undirected
novel.25181	110692739	0.692827	undirected
novel.733	110684034	0.69276	undirected
novel.19919	110704091	0.692759	undirected
110703123	110722268	0.692748	undirected
110714922	novel.25181	0.692745	undirected
novel.29596	110682948	0.69273	undirected
novel.9096	110735602	0.692725	undirected
novel.16632	novel.32579	0.692707	undirected
novel.25181	110722267	0.69269	undirected
110698843	110704132	0.692686	undirected
110706128	110722272	0.69268	undirected
novel.733	novel.28233	0.692654	undirected
110725448	110690960	0.692636	undirected
110725448	110722269	0.692636	undirected
110708464	110720616	0.692617	undirected
novel.34680	110697584	0.69261	undirected
110708464	novel.34680	0.69258	undirected
novel.30644	novel.1995	0.692576	undirected
110707186	110722272	0.692566	undirected
novel.34680	110722258	0.692504	undirected
novel.19918	110689057	0.692497	undirected
110721051	novel.34680	0.692475	undirected
110708464	110703591	0.692441	undirected
110698845	110704693	0.692437	undirected
110706128	110706815	0.692436	undirected
novel.733	novel.11167	0.69239	undirected
110704132	110686768	0.692351	undirected
110722268	110704133	0.692343	undirected
novel.19918	novel.4708	0.692307	undirected
novel.733	novel.32579	0.692282	undirected
110695943	110698845	0.692281	undirected
110737997	110725448	0.692267	undirected
110698845	110691575	0.692261	undirected
110684034	110722268	0.69226	undirected
110698845	novel.1995	0.692256	undirected
novel.16632	110706815	0.692225	undirected
110708464	110706128	0.692197	undirected
110707654	110716982	0.692195	undirected
novel.734	novel.22767	0.692179	undirected
novel.733	110704693	0.692175	undirected
110709858	novel.22767	0.692166	undirected
110735563	110682948	0.692157	undirected
110698843	110718976	0.692145	undirected
110707654	novel.34951	0.692082	undirected
novel.30644	110693526	0.69208	undirected
110704877	110722272	0.692071	undirected
novel.34680	110690960	0.692061	undirected
110722268	novel.32579	0.692058	undirected
novel.19918	110722629	0.692056	undirected
novel.30644	novel.30077	0.692051	undirected
110703123	110733908	0.692039	undirected
novel.7736	110728019	0.692022	undirected
110737997	110706128	0.69202	undirected
110708464	110725448	0.691946	undirected
novel.16632	110722169	0.691941	undirected
novel.32012	110722272	0.691938	undirected
novel.30644	110718976	0.691905	undirected
110707186	110707654	0.691871	undirected
110695765	novel.19919	0.691849	undirected
110707654	110704693	0.691832	undirected
110707654	novel.38146	0.691819	undirected
novel.16632	110704133	0.691819	undirected
110722268	110702456	0.691815	undirected
110686768	110722268	0.691808	undirected
110722272	110735597	0.691785	undirected
novel.16632	110690960	0.691778	undirected
novel.19918	110722258	0.691775	undirected
110703351	110729337	0.691773	undirected
novel.22767	110685585	0.69177	undirected
novel.42448	110733908	0.691768	undirected
novel.28233	110722268	0.691766	undirected
110697847	110733908	0.691736	undirected
110725448	110706969	0.691656	undirected
novel.19919	110713236	0.691645	undirected
novel.34680	novel.32012	0.69164	undirected
110684034	110725448	0.691584	undirected
110725448	novel.16354	0.691574	undirected
110699047	110722272	0.691537	undirected
110709858	110725448	0.691519	undirected
novel.16632	110684034	0.691518	undirected
novel.34680	novel.17498	0.691517	undirected
novel.19918	novel.22767	0.691501	undirected
110706128	novel.16354	0.691463	undirected
110735127	novel.22767	0.691407	undirected
110707654	novel.11167	0.691378	undirected
110704877	110692739	0.691332	undirected
110729337	110691575	0.691314	undirected
novel.16632	110703123	0.691312	undirected
novel.9096	novel.11167	0.691308	undirected
novel.16632	novel.34951	0.691293	undirected
110707654	110706743	0.69129	undirected
novel.19918	110716982	0.691288	undirected
110707654	110735597	0.691265	undirected
110722268	110735597	0.691256	undirected
110721357	110722268	0.691239	undirected
novel.19918	110697584	0.691238	undirected
110704132	novel.30644	0.691235	undirected
novel.34680	110722272	0.691228	undirected
novel.19918	110703123	0.691202	undirected
novel.733	110704132	0.691192	undirected
110695943	110687810	0.691187	undirected
novel.9096	110706815	0.691152	undirected
110725448	110739259	0.691131	undirected
110708464	110682457	0.691124	undirected
novel.19918	110713271	0.691078	undirected
110703123	110683511	0.691021	undirected
110739259	110689243	0.69101	undirected
110725448	novel.32012	0.690995	undirected
110714922	110682948	0.690959	undirected
110703123	110707654	0.690956	undirected
110735598	110733908	0.690955	undirected
110703351	110739259	0.690951	undirected
novel.34680	110706969	0.690903	undirected
novel.19919	novel.25181	0.690894	undirected
110706969	110718938	0.690883	undirected
novel.19919	110725448	0.690877	undirected
110722268	110707187	0.690869	undirected
110709858	110706128	0.690845	undirected
novel.22767	110722268	0.690837	undirected
novel.31963	110722268	0.690823	undirected
novel.733	novel.42448	0.690819	undirected
110737997	novel.733	0.690781	undirected
novel.19919	novel.32007	0.690778	undirected
novel.16632	110734878	0.690733	undirected
110716982	novel.25181	0.690711	undirected
novel.22767	110733809	0.690704	undirected
110707654	110686768	0.690666	undirected
110725448	110713839	0.690657	undirected
110722267	110691575	0.690637	undirected
110704131	110718938	0.690608	undirected
110704877	novel.733	0.690601	undirected
novel.25181	110706743	0.690518	undirected
novel.19918	110721914	0.690511	undirected
novel.25181	110705427	0.690501	undirected
110714922	novel.17498	0.690494	undirected
novel.9096	110697584	0.690484	undirected
110722629	110739259	0.690467	undirected
110739259	110733908	0.690423	undirected
110707654	110704133	0.690411	undirected
110697847	novel.30077	0.690408	undirected
110725448	110697401	0.6904	undirected
novel.19919	110729337	0.690396	undirected
110698843	110733908	0.690384	undirected
110729337	110689243	0.690382	undirected
110687810	110718938	0.69037	undirected
110732710	novel.34680	0.690368	undirected
novel.22767	novel.40348	0.690358	undirected
novel.17498	110706743	0.690336	undirected
110724883	110722267	0.690324	undirected
novel.733	110722169	0.690284	undirected
110722269	110706128	0.690281	undirected
110722272	novel.16354	0.690264	undirected
110686768	110692739	0.690263	undirected
novel.25181	novel.38146	0.690255	undirected
110704132	novel.17498	0.690223	undirected
novel.22767	110684615	0.690219	undirected
110684034	110706128	0.690185	undirected
110722269	novel.1995	0.690149	undirected
110690960	110722268	0.690146	undirected
110682457	novel.25181	0.690141	undirected
110725448	110698843	0.690126	undirected
novel.733	novel.32012	0.690099	undirected
110706128	110713839	0.690091	undirected
novel.19919	110698903	0.69008	undirected
novel.16632	110721357	0.690075	undirected
110722272	novel.28233	0.690048	undirected
novel.22767	110706128	0.689991	undirected
novel.19919	110704131	0.689956	undirected
110706128	110722273	0.689947	undirected
novel.19918	110706815	0.689945	undirected
novel.733	novel.4708	0.689926	undirected
110706128	110696181	0.689923	undirected
110722269	110689243	0.689921	undirected
110704877	110720616	0.689918	undirected
110707654	novel.28233	0.689906	undirected
110725448	110681747	0.68989	undirected
novel.19918	110720616	0.689884	undirected
110706128	novel.17498	0.689875	undirected
110708464	110699047	0.689867	undirected
novel.19919	novel.23137	0.689866	undirected
novel.9096	110706743	0.689861	undirected
novel.19918	110705427	0.689852	undirected
110685756	novel.19918	0.68985	undirected
novel.734	110682948	0.68983	undirected
110707654	novel.32579	0.689824	undirected
110707186	novel.25181	0.689802	undirected
novel.30644	110735441	0.689795	undirected
novel.17498	110721914	0.68975	undirected
110704877	110703591	0.689747	undirected
110724883	110706969	0.689732	undirected
novel.733	110713271	0.689731	undirected
novel.9096	novel.32012	0.689697	undirected
110709858	novel.733	0.689693	undirected
110735127	novel.34680	0.689688	undirected
novel.22767	110709687	0.689685	undirected
novel.34680	novel.6412	0.689659	undirected
110708464	novel.30077	0.689645	undirected
novel.734	110704693	0.689633	undirected
novel.19918	110707187	0.689628	undirected
110704877	110718976	0.689615	undirected
110698845	110693526	0.689611	undirected
novel.34680	110689057	0.689611	undirected
110703123	novel.1995	0.68959	undirected
110706128	novel.19917	0.689581	undirected
novel.16632	110686768	0.689576	undirected
110722269	110683511	0.689544	undirected
novel.25181	110734878	0.689538	undirected
novel.22767	110687810	0.689523	undirected
novel.19918	novel.42448	0.689518	undirected
110697847	110735441	0.689502	undirected
novel.22748	novel.733	0.689496	undirected
novel.22748	110722268	0.689487	undirected
110697847	novel.1995	0.689463	undirected
novel.19918	110689243	0.689432	undirected
novel.19919	110713913	0.689406	undirected
110739259	110683511	0.68935	undirected
110722272	110696181	0.689305	undirected
110704877	110722268	0.689267	undirected
novel.17498	novel.11167	0.689257	undirected
novel.19918	110687197	0.689253	undirected
novel.25181	novel.28233	0.689231	undirected
novel.733	110707187	0.689177	undirected
110732710	novel.22767	0.689175	undirected
novel.16632	110702456	0.689156	undirected
novel.25181	110718976	0.689151	undirected
novel.16632	110707187	0.689133	undirected
novel.19918	110714922	0.689126	undirected
novel.30644	110728019	0.689108	undirected
110704133	novel.30644	0.689106	undirected
110684034	novel.25181	0.689076	undirected
110725448	novel.19917	0.689066	undirected
novel.25177	novel.32579	0.68906	undirected
novel.25181	novel.34951	0.689052	undirected
novel.16632	110722258	0.689029	undirected
110706128	110735598	0.689028	undirected
novel.42448	110722268	0.689021	undirected
110739259	110706128	0.688966	undirected
novel.733	110721914	0.688949	undirected
110682457	110686768	0.68893	undirected
novel.42448	110691575	0.68893	undirected
novel.9096	110735597	0.688927	undirected
110704877	novel.25177	0.688919	undirected
novel.22767	novel.34987	0.688881	undirected
110722269	novel.34680	0.688853	undirected
novel.16632	novel.4708	0.688817	undirected
novel.19918	110702456	0.688816	undirected
110725448	110696181	0.688804	undirected
110739259	novel.34680	0.688799	undirected
novel.32579	110733908	0.688759	undirected
110689243	110722267	0.688748	undirected
novel.42448	110728019	0.688727	undirected
110721357	110722272	0.688703	undirected
110708464	novel.733	0.688701	undirected
110721357	novel.25181	0.688696	undirected
novel.19918	110686768	0.688678	undirected
novel.19918	110722267	0.688654	undirected
novel.25181	110704693	0.688634	undirected
novel.32579	novel.1995	0.688623	undirected
110698843	110693526	0.688618	undirected
110708464	110693526	0.688609	undirected
110687810	110691575	0.688607	undirected
novel.22767	novel.7736	0.68855	undirected
110707654	110704132	0.688549	undirected
110720483	novel.34680	0.688541	undirected
110697847	110693526	0.688526	undirected
110695943	110721051	0.688502	undirected
110722268	110722258	0.688502	undirected
110704877	novel.9096	0.688485	undirected
110722267	novel.17498	0.68847	undirected
novel.733	novel.22767	0.688461	undirected
novel.9096	novel.6412	0.68846	undirected
novel.29596	110728019	0.688408	undirected
110735127	110706128	0.688382	undirected
110721357	110707654	0.688378	undirected
novel.32014	novel.30644	0.688339	undirected
110722268	novel.4708	0.688329	undirected
110708464	110718976	0.688328	undirected
110711872	novel.17498	0.688315	undirected
novel.22767	110735603	0.688305	undirected
novel.9096	novel.32579	0.688304	undirected
110697847	novel.32014	0.688298	undirected
novel.9096	110721051	0.688248	undirected
110703351	110706969	0.688212	undirected
110698843	novel.30077	0.688182	undirected
110706128	110706969	0.68816	undirected
110699047	novel.9096	0.688151	undirected
110708464	110722272	0.688142	undirected
110735563	110718938	0.688122	undirected
novel.31963	110706128	0.688112	undirected
110700687	novel.19919	0.688112	undirected
110682457	110704877	0.688108	undirected
110697847	110691575	0.688107	undirected
novel.16632	novel.19919	0.688071	undirected
novel.25181	novel.32579	0.688068	undirected
novel.30644	110691575	0.688066	undirected
novel.32579	110692739	0.688062	undirected
110722629	110722269	0.688053	undirected
novel.19919	novel.34820	0.688036	undirected
110695943	novel.30644	0.688033	undirected
110722272	novel.19917	0.68802	undirected
novel.30644	novel.4708	0.687989	undirected
novel.16632	110687197	0.687969	undirected
110706128	novel.30079	0.687951	undirected
110704693	novel.30644	0.68794	undirected
110703123	110689243	0.687916	undirected
110682457	novel.19918	0.687914	undirected
novel.30644	110735602	0.687913	undirected
novel.34680	110735602	0.687897	undirected
novel.22748	novel.9096	0.687891	undirected
novel.16632	110697584	0.68787	undirected
novel.34680	110696181	0.687861	undirected
110705427	110686768	0.687732	undirected
110722269	110722272	0.687728	undirected
110697847	110728019	0.68772	undirected
110696181	110733908	0.687712	undirected
110707654	110707187	0.687705	undirected
novel.22767	novel.13671	0.687688	undirected
110737997	110707654	0.687674	undirected
novel.733	novel.6412	0.68767	undirected
novel.19919	110735601	0.687658	undirected
110699047	novel.17498	0.687658	undirected
110735563	110683511	0.687647	undirected
110737997	110722268	0.687646	undirected
110706969	110683511	0.687638	undirected
novel.9096	110722272	0.687631	undirected
110722272	novel.17498	0.687611	undirected
110708464	110711872	0.687609	undirected
110707654	novel.42448	0.687606	undirected
110684034	110722272	0.687603	undirected
110722268	110713271	0.687599	undirected
novel.22767	110707654	0.687589	undirected
novel.733	110722258	0.687572	undirected
110706128	110687197	0.687572	undirected
110695943	novel.7736	0.687568	undirected
110735563	110691575	0.687554	undirected
novel.733	novel.31963	0.687547	undirected
novel.34680	110722273	0.687518	undirected
110686768	110703591	0.687513	undirected
novel.9096	110687197	0.687507	undirected
novel.34680	novel.19917	0.687411	undirected
novel.22767	110704091	0.687404	undirected
110707654	110702456	0.687383	undirected
novel.30644	110702456	0.68738	undirected
110706128	110690960	0.687375	undirected
novel.34680	novel.22768	0.687346	undirected
110735127	novel.733	0.687328	undirected
110707654	110722169	0.687318	undirected
110725448	110735598	0.687315	undirected
novel.19918	110703591	0.687276	undirected
110707186	novel.9096	0.687273	undirected
novel.733	110690960	0.687266	undirected
novel.25181	novel.11167	0.687264	undirected
novel.30644	110713271	0.687251	undirected
110703123	110704693	0.687241	undirected
novel.34680	110687197	0.687237	undirected
110695943	110697847	0.687233	undirected
110698845	110728019	0.687224	undirected
novel.25181	110735597	0.687194	undirected
novel.19919	110733782	0.687189	undirected
110722629	110729337	0.687179	undirected
110722268	110706815	0.687163	undirected
110685756	110729337	0.687114	undirected
novel.22748	110707654	0.687094	undirected
novel.30644	110683511	0.687089	undirected
novel.42448	novel.1995	0.687074	undirected
110722272	110715030	0.687053	undirected
110707654	110721914	0.687048	undirected
110706128	110715030	0.68703	undirected
110706969	110689243	0.687024	undirected
110707654	110713271	0.686994	undirected
110695765	novel.34680	0.686983	undirected
110713271	110682948	0.686976	undirected
novel.16632	110721051	0.686956	undirected
110710560	novel.22767	0.686923	undirected
novel.9096	110722169	0.686894	undirected
110732621	110682948	0.686887	undirected
novel.22767	110698845	0.686859	undirected
110722269	110735441	0.68683	undirected
110698845	110689057	0.686818	undirected
novel.19919	110700772	0.686813	undirected
novel.38146	novel.17498	0.686754	undirected
novel.22767	novel.22768	0.686729	undirected
novel.16632	novel.42448	0.686724	undirected
novel.34680	novel.30079	0.686705	undirected
novel.34680	110735598	0.6867	undirected
110704877	110693526	0.686699	undirected
110724883	110687810	0.686698	undirected
novel.733	110721051	0.686691	undirected
110725448	110687810	0.686671	undirected
110698843	110722272	0.686668	undirected
novel.16632	novel.17498	0.686666	undirected
110739259	110722272	0.686636	undirected
110739259	110692739	0.686631	undirected
110695943	110735563	0.686576	undirected
novel.9096	110722273	0.686568	undirected
110691608	110722272	0.686553	undirected
110697847	110718976	0.68655	undirected
110732710	110722268	0.68653	undirected
novel.32579	110703591	0.686516	undirected
110732710	novel.733	0.686511	undirected
110739259	novel.1995	0.686489	undirected
novel.734	110718976	0.686483	undirected
novel.34680	110722268	0.686471	undirected
110722267	110733908	0.686402	undirected
novel.42448	110683511	0.686402	undirected
novel.733	novel.34680	0.686394	undirected
novel.34680	novel.40348	0.686391	undirected
110695943	110735598	0.686386	undirected
110708464	110722268	0.68637	undirected
110698843	110706128	0.68633	undirected
110708464	110714922	0.686329	undirected
novel.22767	110733947	0.686281	undirected
novel.29596	110695943	0.686269	undirected
novel.16632	110713271	0.686226	undirected
110704693	110732621	0.686225	undirected
110722272	novel.30079	0.686221	undirected
novel.13671	novel.34680	0.686213	undirected
110706128	novel.40348	0.686204	undirected
110732621	110718976	0.686202	undirected
novel.19918	110721051	0.686196	undirected
110707654	novel.31963	0.686188	undirected
110725448	novel.34529	0.686165	undirected
novel.30644	110689057	0.686164	undirected
110722272	110681747	0.686145	undirected
novel.734	110683511	0.686079	undirected
110703123	novel.25181	0.686075	undirected
110722629	110687810	0.68607	undirected
110704877	110707654	0.686059	undirected
110713271	110718938	0.686054	undirected
novel.34680	110706815	0.686051	undirected
110708464	110705427	0.686026	undirected
novel.32014	novel.32579	0.686011	undirected
novel.25181	110704133	0.685996	undirected
110706128	novel.22768	0.685995	undirected
110697847	110703591	0.685977	undirected
novel.19919	novel.35232	0.685952	undirected
novel.29596	110691575	0.685938	undirected
110720483	novel.733	0.685935	undirected
110707654	novel.4708	0.685931	undirected
110706128	110724118	0.685921	undirected
novel.17498	110704133	0.685908	undirected
110704132	110732621	0.6859	undirected
novel.16632	110737997	0.685899	undirected
110722269	110693526	0.685889	undirected
110695943	novel.34951	0.685889	undirected
110722269	novel.32014	0.685886	undirected
110708464	110716982	0.685868	undirected
novel.733	110722272	0.685864	undirected
110725448	novel.13671	0.685857	undirected
110709858	novel.25181	0.685838	undirected
110698843	novel.34680	0.685825	undirected
110722629	110706969	0.685812	undirected
110684034	110707654	0.685801	undirected
110706969	110722272	0.685798	undirected
110687810	novel.34680	0.685786	undirected
110732621	110693526	0.685786	undirected
110697847	110683511	0.685762	undirected
novel.19919	110735505	0.685754	undirected
110707186	novel.17498	0.685747	undirected
novel.31963	110722272	0.685732	undirected
novel.19919	novel.40662	0.685718	undirected
110732710	110725448	0.685715	undirected
novel.25181	110686768	0.68571	undirected
novel.19918	110715030	0.6857	undirected
110684034	novel.9096	0.685695	undirected
novel.9096	110696181	0.685692	undirected
novel.19918	novel.38146	0.685659	undirected
novel.733	110697584	0.685643	undirected
novel.25181	110702456	0.685636	undirected
novel.32579	110735441	0.685633	undirected
110706128	novel.34529	0.68561	undirected
110682457	novel.32579	0.685577	undirected
novel.734	110704132	0.685576	undirected
110737997	novel.25181	0.685569	undirected
110721051	110722268	0.68556	undirected
novel.17978	novel.34680	0.685545	undirected
110722272	110735598	0.685488	undirected
novel.16632	110704877	0.685447	undirected
novel.19918	110734878	0.685435	undirected
novel.22748	novel.25181	0.685432	undirected
110721357	novel.9096	0.685429	undirected
novel.29596	110733908	0.685423	undirected
110706128	110709687	0.685378	undirected
110685756	110722269	0.685377	undirected
110725448	110688222	0.685353	undirected
110687810	110689243	0.685344	undirected
novel.31963	novel.25181	0.685323	undirected
110732621	novel.1995	0.685322	undirected
110722272	110690960	0.68532	undirected
novel.19918	110722273	0.685318	undirected
110708464	110722267	0.685308	undirected
novel.30644	110722258	0.685292	undirected
110697847	110704133	0.685265	undirected
novel.19919	novel.30644	0.685264	undirected
novel.29596	110689243	0.685262	undirected
110703123	novel.17498	0.685262	undirected
novel.16632	110689057	0.685255	undirected
110704131	110733908	0.685255	undirected
novel.28233	novel.17498	0.685238	undirected
110722629	110722267	0.685236	undirected
novel.17498	110734878	0.685181	undirected
110716982	110686768	0.68518	undirected
110686768	110704133	0.685154	undirected
110735563	novel.30077	0.685141	undirected
novel.32012	110722268	0.685136	undirected
110697847	110722267	0.685127	undirected
110685756	110703123	0.685122	undirected
110722269	110718976	0.685117	undirected
novel.34680	110697401	0.685111	undirected
novel.9096	novel.30079	0.68511	undirected
novel.25181	110690960	0.685091	undirected
110735598	110728019	0.685089	undirected
novel.733	110713839	0.685086	undirected
novel.29596	110718938	0.685086	undirected
novel.9096	novel.34680	0.685081	undirected
110732710	110706128	0.685061	undirected
novel.22748	novel.17498	0.685045	undirected
novel.9096	110706128	0.68503	undirected
novel.34680	110733947	0.68502	undirected
110725448	novel.30079	0.685001	undirected
novel.7736	110691575	0.684999	undirected
110703123	110718976	0.684973	undirected
110735127	110725448	0.684971	undirected
110695943	110696181	0.684956	undirected
110698845	110722258	0.684936	undirected
110709858	110707654	0.684928	undirected
novel.13671	110706128	0.684922	undirected
110707654	novel.34680	0.684908	undirected
110725448	novel.9096	0.684907	undirected
110697847	110713271	0.684886	undirected
110697847	110704132	0.684866	undirected
novel.733	novel.17498	0.684844	undirected
110725448	110685585	0.684824	undirected
110708464	110706743	0.68482	undirected
novel.29596	110735441	0.684816	undirected
novel.42448	novel.30644	0.684811	undirected
novel.9096	novel.16354	0.684811	undirected
novel.17978	110725448	0.684791	undirected
novel.34529	110722272	0.684774	undirected
110708464	novel.9096	0.684755	undirected
110722267	novel.30644	0.684755	undirected
novel.19919	110706545	0.684751	undirected
novel.7736	110733908	0.68475	undirected
novel.16632	110735597	0.684741	undirected
110714922	110697847	0.684737	undirected
novel.29596	novel.32014	0.684698	undirected
110703123	novel.30644	0.684693	undirected
110697847	110702456	0.684691	undirected
novel.26077	110728019	0.68466	undirected
110697584	110722268	0.684613	undirected
novel.734	110693526	0.684571	undirected
novel.734	novel.1995	0.684569	undirected
novel.17978	novel.22767	0.68456	undirected
novel.25181	110722169	0.684548	undirected
novel.22767	novel.23137	0.684548	undirected
novel.16632	110709858	0.684547	undirected
novel.34529	novel.34680	0.684534	undirected
novel.19918	110711872	0.684519	undirected
110708464	110704693	0.684518	undirected
novel.9096	novel.28233	0.684494	undirected
novel.16632	110706969	0.684486	undirected
novel.19918	novel.6412	0.684471	undirected
110698845	110704133	0.684465	undirected
novel.25177	110729337	0.684462	undirected
110698843	110728019	0.684419	undirected
novel.22767	110725448	0.68441	undirected
novel.38146	110697847	0.684407	undirected
110707654	110722258	0.684402	undirected
novel.16632	110708464	0.684399	undirected
110735127	110722268	0.684392	undirected
110697584	novel.30644	0.684375	undirected
novel.19918	novel.16354	0.684364	undirected
110697847	110734878	0.684339	undirected
novel.19918	novel.11167	0.684319	undirected
110703123	110722629	0.684311	undirected
110722269	110704693	0.684309	undirected
110722629	110697847	0.684291	undirected
novel.34680	novel.16354	0.68428	undirected
110704877	110704693	0.684276	undirected
novel.42448	110718976	0.684271	undirected
110706128	novel.34680	0.684271	undirected
110735595	novel.19919	0.684246	undirected
110716982	110698845	0.684244	undirected
novel.25181	110721914	0.684233	undirected
110722272	110713839	0.684229	undirected
110691608	110706128	0.684225	undirected
110704877	110716982	0.684225	undirected
novel.29596	110722629	0.684214	undirected
110698845	110735602	0.684198	undirected
110722272	110722268	0.684188	undirected
novel.22767	110735601	0.684186	undirected
110704877	110705427	0.684173	undirected
110706128	110733947	0.684169	undirected
110691608	novel.34680	0.684158	undirected
110725448	110722268	0.684157	undirected
110720483	110722268	0.684156	undirected
110708464	110707654	0.684153	undirected
110722268	novel.17498	0.684138	undirected
110725170	novel.19919	0.68412	undirected
110697847	novel.4708	0.684108	undirected
110721051	110691575	0.684099	undirected
110700687	novel.34680	0.68409	undirected
110698845	110707187	0.684073	undirected
novel.22767	110713913	0.684071	undirected
110722269	110724883	0.684043	undirected
110714244	novel.19919	0.684036	undirected
novel.733	110722269	0.684017	undirected
110698843	110720616	0.683997	undirected
novel.19919	110715570	0.683981	undirected
novel.19918	novel.34951	0.683971	undirected
110707654	110721051	0.68396	undirected
110737997	110722272	0.683956	undirected
110722268	110689057	0.683943	undirected
110722269	110720616	0.683942	undirected
110732621	novel.30077	0.683933	undirected
110709858	110722268	0.683894	undirected
novel.733	novel.22768	0.683885	undirected
110706128	110722268	0.683881	undirected
110687810	110720616	0.683879	undirected
novel.733	110706128	0.683862	undirected
110739259	110720616	0.683836	undirected
novel.25181	110704132	0.683829	undirected
novel.22748	novel.19918	0.683827	undirected
110686768	novel.30644	0.683802	undirected
novel.19918	110681747	0.683793	undirected
110697847	110704693	0.683771	undirected
novel.734	110725448	0.68377	undirected
110707654	novel.32012	0.683768	undirected
110714922	110728019	0.683749	undirected
novel.19919	novel.26077	0.683742	undirected
110698845	110706815	0.683735	undirected
110695765	novel.733	0.683735	undirected
novel.32579	novel.17498	0.683735	undirected
novel.42448	110704693	0.683698	undirected
novel.733	110739259	0.683686	undirected
110685756	110722267	0.683681	undirected
110707654	110690960	0.683678	undirected
110716982	110697847	0.683675	undirected
110714922	novel.30644	0.683674	undirected
110706969	110722268	0.683655	undirected
novel.4708	110718938	0.683639	undirected
110686768	110721914	0.683638	undirected
110697847	110686768	0.683636	undirected
110708464	110734878	0.68362	undirected
novel.25181	novel.4708	0.683598	undirected
110703123	110697847	0.683594	undirected
110698845	110721914	0.683589	undirected
110716982	novel.30644	0.683576	undirected
novel.19919	110698427	0.68357	undirected
novel.34680	110724118	0.683557	undirected
novel.22767	110713236	0.683556	undirected
110725448	novel.10930	0.683536	undirected
110735563	110728019	0.683528	undirected
110697847	110689243	0.683527	undirected
110714922	110686768	0.68352	undirected
110732710	novel.16632	0.683517	undirected
110703123	110686768	0.683509	undirected
110735563	novel.1995	0.683508	undirected
110739259	110735441	0.683502	undirected
110707654	110697584	0.683472	undirected
novel.17498	novel.34951	0.683465	undirected
novel.34680	novel.7736	0.683459	undirected
novel.31963	novel.17498	0.683435	undirected
110706128	110697401	0.683413	undirected
110720616	110706969	0.683394	undirected
novel.30644	110687197	0.683381	undirected
novel.19918	110706743	0.68338	undirected
novel.9096	110722269	0.683356	undirected
110708464	novel.38146	0.683354	undirected
novel.733	110689057	0.683351	undirected
110722169	novel.17498	0.683334	undirected
110685756	110706969	0.683327	undirected
110697847	110711872	0.683316	undirected
novel.16632	110691608	0.683308	undirected
110703123	110693526	0.683293	undirected
novel.42448	110704132	0.683257	undirected
110708464	110707186	0.683251	undirected
110704131	110682948	0.683247	undirected
novel.733	110706969	0.683236	undirected
110703123	110704132	0.683215	undirected
110722268	novel.6412	0.683212	undirected
novel.16632	110722272	0.683208	undirected
110708464	novel.34951	0.683206	undirected
110703351	110722267	0.683204	undirected
110739259	novel.32014	0.683188	undirected
novel.34680	110709687	0.683179	undirected
110725448	110684615	0.683153	undirected
110703351	110687810	0.683142	undirected
novel.16632	110681747	0.683137	undirected
110707654	novel.6412	0.683121	undirected
novel.9096	novel.19917	0.683116	undirected
110704693	novel.32579	0.683094	undirected
110732621	110683511	0.683081	undirected
110720483	novel.22767	0.68308	undirected
110697847	110706743	0.683064	undirected
110682457	110698845	0.683063	undirected
novel.34680	110715030	0.683045	undirected
novel.17498	110706815	0.68304	undirected
110735127	110707654	0.683033	undirected
110686768	novel.17498	0.683011	undirected
novel.42448	110697847	0.682996	undirected
110689243	novel.7736	0.682989	undirected
110729337	110733908	0.682964	undirected
110686768	110707187	0.682958	undirected
110732710	110707654	0.682933	undirected
110720483	110706128	0.682856	undirected
110709858	110722272	0.68285	undirected
novel.7736	110718938	0.682816	undirected
novel.32579	110693526	0.68281	undirected
novel.19919	110691613	0.682809	undirected
110698845	110713271	0.682769	undirected
110697401	110722272	0.682761	undirected
novel.17498	110707187	0.682754	undirected
novel.19918	110725448	0.682745	undirected
110697847	novel.34951	0.682744	undirected
novel.16632	110739259	0.68274	undirected
novel.34680	110698903	0.682731	undirected
110698845	110705427	0.682729	undirected
novel.19918	110722272	0.682726	undirected
novel.19919	novel.37468	0.68272	undirected
novel.22767	novel.34680	0.682708	undirected
110698845	novel.4708	0.682701	undirected
novel.42448	110689243	0.682701	undirected
novel.733	110735602	0.682694	undirected
110725448	novel.40348	0.682691	undirected
110729337	110692739	0.682685	undirected
110686768	110734878	0.682658	undirected
110725448	110706128	0.682638	undirected
novel.9096	110735598	0.682637	undirected
novel.22767	110704131	0.682608	undirected
110696181	110728019	0.682598	undirected
novel.29596	novel.25177	0.68258	undirected
110698843	110689243	0.682566	undirected
110704877	110711872	0.682552	undirected
110697847	110722258	0.682545	undirected
110711872	novel.30644	0.682545	undirected
110704877	novel.25181	0.682523	undirected
novel.16632	110722269	0.682465	undirected
110735563	110733908	0.682464	undirected
110739259	110722268	0.68246	undirected
novel.32579	novel.30077	0.68246	undirected
110707654	novel.17498	0.682456	undirected
novel.733	novel.30079	0.682417	undirected
110703123	110720616	0.682412	undirected
110735563	110718976	0.682403	undirected
110697847	110689057	0.68232	undirected
novel.733	110725448	0.682285	undirected
110708464	novel.25181	0.682279	undirected
110725448	110724118	0.682273	undirected
novel.7736	novel.30077	0.682272	undirected
novel.25181	novel.42448	0.682272	undirected
110705427	110697847	0.682256	undirected
novel.30644	110703591	0.682229	undirected
110700687	novel.733	0.682227	undirected
110705427	novel.32579	0.682225	undirected
novel.30644	110707187	0.682225	undirected
novel.25181	110713271	0.682222	undirected
110682457	110739259	0.682218	undirected
110685756	110698845	0.68221	undirected
110732621	110733908	0.682208	undirected
110697847	novel.32579	0.682203	undirected
110729337	110718938	0.682191	undirected
novel.9096	novel.17498	0.682168	undirected
novel.32579	110718976	0.682154	undirected
110707654	110713839	0.682147	undirected
110725448	novel.22768	0.682137	undirected
novel.32012	novel.30644	0.682108	undirected
110729337	110735441	0.682106	undirected
novel.9096	novel.34529	0.682093	undirected
110704877	110734878	0.682091	undirected
110722629	110698843	0.682087	undirected
novel.34680	110729337	0.68208	undirected
novel.38146	novel.30644	0.682066	undirected
110721051	110733908	0.682064	undirected
110697847	110735597	0.682062	undirected
110722629	novel.30644	0.682061	undirected
110686768	novel.11167	0.682021	undirected
novel.30644	110734878	0.682017	undirected
novel.16632	110722273	0.682002	undirected
novel.29596	110724883	0.681983	undirected
novel.19919	novel.34680	0.681976	undirected
110698843	110715030	0.681974	undirected
110691575	110696181	0.681966	undirected
novel.733	novel.40348	0.681939	undirected
110686768	110722267	0.681922	undirected
novel.25177	110697847	0.681917	undirected
110695765	110722268	0.681904	undirected
110724883	novel.34951	0.681898	undirected
novel.733	110696181	0.681896	undirected
novel.34951	novel.30644	0.681891	undirected
110698903	110682948	0.681886	undirected
110696181	110718976	0.681882	undirected
110698845	110689243	0.681878	undirected
110735127	110722272	0.681864	undirected
110687810	110683511	0.681857	undirected
110707654	110706969	0.681829	undirected
novel.22767	novel.25181	0.681817	undirected
110697584	110697847	0.681806	undirected
novel.733	110735598	0.681786	undirected
110721051	novel.1995	0.681766	undirected
novel.34680	novel.25181	0.681762	undirected
110722269	110722268	0.681753	undirected
110698843	110706815	0.681752	undirected
110729337	110703591	0.68174	undirected
110698843	110705427	0.681729	undirected
novel.1995	110696181	0.681727	undirected
novel.19918	novel.32579	0.681727	undirected
110707654	110722272	0.68169	undirected
novel.42448	110693526	0.681667	undirected
110704877	110704132	0.681657	undirected
novel.22767	novel.32007	0.68164	undirected
novel.19919	110701384	0.681627	undirected
110732710	novel.25181	0.681623	undirected
novel.19919	110689112	0.681615	undirected
novel.29596	novel.1995	0.681603	undirected
110698845	110703591	0.68159	undirected
110735563	110703591	0.681581	undirected
novel.9096	110739259	0.681577	undirected
110685756	110698843	0.68155	undirected
novel.9096	110713839	0.681536	undirected
110735598	novel.1995	0.681508	undirected
110721051	110728019	0.681508	undirected
110707654	110689057	0.681492	undirected
110735563	110689243	0.681481	undirected
110722629	110735563	0.681481	undirected
110722267	110735441	0.681479	undirected
110722269	110704132	0.681467	undirected
novel.19918	110696181	0.681455	undirected
110729337	novel.32014	0.681454	undirected
110721051	110683511	0.681451	undirected
110707654	110706128	0.681443	undirected
110735598	110691575	0.681439	undirected
110725448	110707654	0.681418	undirected
novel.25181	novel.17498	0.681386	undirected
110706128	110687810	0.681384	undirected
110697847	110707187	0.681381	undirected
110735563	110704693	0.681374	undirected
110703123	110698845	0.681371	undirected
110695943	novel.734	0.681354	undirected
110704877	novel.11167	0.68135	undirected
novel.25181	110707187	0.681348	undirected
110697847	novel.11167	0.681347	undirected
novel.19918	novel.32012	0.681347	undirected
110722629	110698845	0.681339	undirected
novel.733	110706815	0.681336	undirected
110708464	novel.11167	0.681322	undirected
110698845	110735441	0.681309	undirected
110699047	110729337	0.681305	undirected
novel.733	novel.19917	0.681297	undirected
novel.16635	novel.19919	0.681289	undirected
110695765	novel.22767	0.681283	undirected
110704877	110714922	0.681279	undirected
110703123	110703351	0.681229	undirected
110697847	110735602	0.681227	undirected
novel.734	110691575	0.681182	undirected
novel.34680	novel.32007	0.681176	undirected
110700687	110722268	0.681151	undirected
110721051	novel.25181	0.68115	undirected
110698845	110722273	0.681142	undirected
110704132	110696181	0.681132	undirected
110724883	novel.7736	0.68113	undirected
110703123	novel.30077	0.681122	undirected
novel.30644	110721914	0.681104	undirected
110698845	novel.32014	0.681089	undirected
110722267	110683511	0.681086	undirected
110722268	110713839	0.681085	undirected
110704877	110699047	0.681068	undirected
novel.7736	110683511	0.68106	undirected
novel.19918	110692739	0.681058	undirected
novel.733	novel.13671	0.68103	undirected
novel.42448	novel.30077	0.681015	undirected
110703123	110724883	0.681009	undirected
110697584	110718938	0.681008	undirected
110690960	novel.17498	0.681003	undirected
novel.22767	110729337	0.68099	undirected
110735563	110693526	0.680961	undirected
110704877	110722267	0.680954	undirected
110682457	110698843	0.680948	undirected
110683511	110696181	0.680937	undirected
110729337	110683511	0.680931	undirected
110698843	110707187	0.680925	undirected
110721357	novel.17498	0.680915	undirected
110722272	110724118	0.680912	undirected
110696181	novel.30077	0.680895	undirected
110722269	novel.30077	0.680877	undirected
novel.25181	110697584	0.680873	undirected
110695765	110706128	0.680872	undirected
110716982	novel.32579	0.680862	undirected
novel.22767	novel.40662	0.680852	undirected
novel.19917	110682948	0.680851	undirected
110698845	110702456	0.680851	undirected
novel.30644	110696181	0.680844	undirected
110722268	110722273	0.680837	undirected
novel.16632	110697401	0.680835	undirected
novel.16632	110713839	0.680832	undirected
110697401	110682948	0.680832	undirected
110720483	110707654	0.680812	undirected
110721357	110708464	0.680794	undirected
novel.19918	novel.34680	0.680792	undirected
110732621	110689057	0.680765	undirected
110739259	110718976	0.680757	undirected
110721051	110704693	0.680755	undirected
110703351	110722269	0.680741	undirected
110698843	110721914	0.68073	undirected
110708464	110684034	0.680726	undirected
110706969	novel.1995	0.680726	undirected
novel.32579	110706743	0.680712	undirected
novel.733	110733947	0.680704	undirected
110739259	110704693	0.680703	undirected
novel.19918	110703351	0.680701	undirected
novel.16632	novel.17978	0.680686	undirected
novel.29596	novel.30077	0.680679	undirected
110706128	novel.7736	0.680651	undirected
novel.19919	110732621	0.680641	undirected
110722272	novel.30644	0.680631	undirected
110725170	novel.34680	0.680606	undirected
110697847	110713839	0.680595	undirected
novel.22767	novel.34820	0.680579	undirected
novel.22767	110698903	0.680548	undirected
novel.17498	110722258	0.680529	undirected
110704877	110697847	0.680515	undirected
novel.22748	110697847	0.680502	undirected
110705427	novel.30644	0.680498	undirected
novel.29596	110683511	0.680497	undirected
novel.25177	110686768	0.680494	undirected
novel.17498	novel.4708	0.680492	undirected
110695943	110714922	0.680471	undirected
novel.9096	110698843	0.680459	undirected
novel.19917	110722268	0.680455	undirected
110739259	110693526	0.680452	undirected
110734878	110682948	0.680452	undirected
novel.733	110722268	0.68045	undirected
novel.16632	110687810	0.68045	undirected
110720616	110735563	0.680447	undirected
110685756	novel.42448	0.680436	undirected
110698845	novel.42448	0.680435	undirected
110720483	110725448	0.68043	undirected
110704877	novel.34951	0.680427	undirected
novel.32014	110722267	0.680418	undirected
110688222	110722272	0.680413	undirected
110689243	novel.30644	0.680393	undirected
110689243	novel.34951	0.680391	undirected
novel.25181	110722258	0.680332	undirected
110697847	110721914	0.68033	undirected
novel.34680	110713236	0.680325	undirected
110732621	110691575	0.680317	undirected
novel.40348	110682948	0.680286	undirected
novel.30644	novel.6412	0.680281	undirected
novel.19919	110682744	0.680278	undirected
110698843	110704133	0.680278	undirected
110737997	novel.9096	0.680277	undirected
110721051	novel.30644	0.680274	undirected
novel.30644	110722273	0.680254	undirected
110725448	110684505	0.68023	undirected
110709858	novel.9096	0.680218	undirected
110725448	110713236	0.680192	undirected
110722267	novel.1995	0.68018	undirected
novel.19919	110700881	0.680172	undirected
110735598	110735441	0.680167	undirected
110707654	110739259	0.680149	undirected
novel.32012	110697847	0.680133	undirected
110732621	110704133	0.68012	undirected
novel.16632	novel.22767	0.680115	undirected
110706969	110733908	0.680115	undirected
110735127	novel.25181	0.6801	undirected
110708464	novel.28233	0.680092	undirected
110686768	110706815	0.680092	undirected
110722268	110735602	0.680092	undirected
110698845	novel.11167	0.680074	undirected
110697584	novel.17498	0.680071	undirected
110707654	110722269	0.680031	undirected
novel.29596	110699047	0.680026	undirected
110698845	110697584	0.680024	undirected
110707654	novel.16354	0.680007	undirected
110704133	110718938	0.680001	undirected
novel.29596	110703591	0.679988	undirected
novel.9096	110706969	0.679981	undirected
110697847	110722272	0.679964	undirected
novel.30644	110735597	0.679912	undirected
novel.34680	110685585	0.679902	undirected
novel.30079	novel.30644	0.679893	undirected
novel.19918	110698843	0.679892	undirected
novel.25181	110713839	0.679877	undirected
110708464	110704132	0.679871	undirected
novel.733	novel.34529	0.679861	undirected
110685756	novel.30644	0.679849	undirected
110686768	110722258	0.679835	undirected
novel.733	novel.16354	0.679819	undirected
110703123	novel.32014	0.679811	undirected
novel.22767	110735505	0.67978	undirected
110708464	110704133	0.679761	undirected
110691608	novel.19918	0.679752	undirected
110685801	novel.19919	0.679734	undirected
110698843	110716982	0.679712	undirected
novel.19918	110724883	0.679679	undirected
110704877	110721914	0.679669	undirected
110684034	novel.17498	0.679667	undirected
110706969	110692739	0.679665	undirected
novel.42448	novel.17498	0.67966	undirected
110698845	110686768	0.679654	undirected
110721051	110697847	0.67965	undirected
110704131	110718976	0.679643	undirected
novel.19918	110706128	0.679614	undirected
novel.733	110722273	0.679601	undirected
110722268	110696181	0.679568	undirected
novel.17498	110702456	0.679566	undirected
110716982	110735563	0.679556	undirected
novel.25181	110706969	0.679523	undirected
110735563	110705427	0.679519	undirected
110698843	110689057	0.679507	undirected
110708464	110721914	0.679495	undirected
110722268	110687197	0.679466	undirected
110703123	110735441	0.679458	undirected
110700772	novel.22767	0.679455	undirected
novel.34951	110691575	0.679434	undirected
novel.26077	110682948	0.679431	undirected
novel.19918	novel.25177	0.67943	undirected
110735563	novel.11167	0.679428	undirected
110695765	110707654	0.679417	undirected
novel.31963	novel.9096	0.679411	undirected
110720483	novel.25181	0.679382	undirected
110714244	110725448	0.679345	undirected
novel.42448	110686768	0.679345	undirected
110699047	novel.32579	0.67934	undirected
novel.25181	novel.32012	0.679333	undirected
110704877	novel.19918	0.679314	undirected
novel.34951	110718938	0.679293	undirected
110704131	novel.1995	0.679283	undirected
novel.38146	110682948	0.67927	undirected
novel.29596	110703351	0.67924	undirected
novel.34680	110684615	0.679225	undirected
110720616	110697847	0.679219	undirected
110722269	110692739	0.679192	undirected
novel.25181	110722272	0.679171	undirected
110685756	110697847	0.679165	undirected
110706128	novel.10930	0.679164	undirected
110697847	110722273	0.679127	undirected
novel.16632	110735602	0.679123	undirected
110708464	110702456	0.679119	undirected
110725448	novel.7736	0.6791	undirected
110732621	110713271	0.679096	undirected
110704877	novel.38146	0.679079	undirected
novel.34680	novel.35232	0.679073	undirected
novel.19918	110735597	0.679069	undirected
novel.733	novel.9096	0.679059	undirected
novel.4708	110682948	0.679048	undirected
110735598	novel.30077	0.679036	undirected
novel.29596	110722267	0.67903	undirected
novel.30079	110722268	0.679021	undirected
110695943	110732621	0.679019	undirected
110707654	110735602	0.679018	undirected
110695765	110725448	0.678987	undirected
110732710	110722272	0.678985	undirected
novel.32579	novel.11167	0.678978	undirected
novel.9096	110690960	0.678972	undirected
novel.16632	novel.6412	0.678962	undirected
110732621	novel.4708	0.678959	undirected
novel.30644	novel.16354	0.678959	undirected
110698845	110687197	0.678956	undirected
novel.29596	110720616	0.678952	undirected
110707654	novel.19917	0.678933	undirected
110682457	110697847	0.678909	undirected
novel.19919	110735563	0.678908	undirected
novel.25177	110687810	0.678896	undirected
novel.22767	110715570	0.678879	undirected
novel.29596	110711872	0.678872	undirected
110688222	novel.34680	0.67887	undirected
110698845	110720616	0.678867	undirected
110714244	novel.34680	0.678846	undirected
110732621	110735602	0.678841	undirected
110704877	110706743	0.678807	undirected
110721051	novel.17498	0.678787	undirected
110698843	110722258	0.678783	undirected
110708464	novel.32579	0.678763	undirected
novel.19918	novel.19917	0.678732	undirected
110704131	110704132	0.678727	undirected
novel.9096	110724118	0.67871	undirected
110708464	110703123	0.678707	undirected
110704133	110682948	0.678704	undirected
novel.16632	110698843	0.678684	undirected
110697847	110696181	0.678667	undirected
110733782	novel.22767	0.678664	undirected
110732621	110722258	0.678638	undirected
novel.17498	110713271	0.678634	undirected
110722272	110684505	0.678617	undirected
novel.19918	110684505	0.678611	undirected
110685756	110687810	0.678599	undirected
110686768	110713271	0.678553	undirected
novel.40348	110722272	0.678551	undirected
110700687	110707654	0.67854	undirected
novel.19918	110722269	0.678531	undirected
novel.34680	novel.10930	0.678531	undirected
110735127	novel.9096	0.678512	undirected
110704877	110704133	0.678484	undirected
novel.34529	110722268	0.678483	undirected
novel.30644	110706815	0.678477	undirected
novel.42448	110735441	0.678456	undirected
110687810	novel.1995	0.67844	undirected
110739259	novel.25181	0.678435	undirected
novel.16632	110720483	0.67842	undirected
110732621	110687197	0.678374	undirected
novel.19918	110722169	0.678373	undirected
110700687	110706128	0.678371	undirected
110708464	110697847	0.678371	undirected
110722629	novel.42448	0.678365	undirected
novel.733	110687197	0.678365	undirected
110686768	110689057	0.678354	undirected
novel.29596	110693526	0.678344	undirected
110687810	110733908	0.678318	undirected
110697847	novel.6412	0.678312	undirected
novel.29596	110714922	0.67828	undirected
novel.16632	novel.32012	0.678274	undirected
novel.734	110720616	0.678271	undirected
110704877	novel.30644	0.678269	undirected
110686768	110715030	0.678265	undirected
110707186	110697847	0.678256	undirected
110735563	110704132	0.678252	undirected
novel.734	novel.34680	0.678245	undirected
110706128	110685585	0.678232	undirected
novel.733	110724118	0.678224	undirected
novel.733	110709687	0.678214	undirected
110707654	110706815	0.678214	undirected
110735597	110682948	0.678201	undirected
novel.38146	110728019	0.678199	undirected
110735563	novel.32014	0.678196	undirected
novel.16632	110735127	0.67819	undirected
novel.32579	novel.30644	0.678186	undirected
110714922	110718938	0.678186	undirected
110722269	novel.25181	0.678169	undirected
110697847	110687197	0.678167	undirected
110682457	110729337	0.678164	undirected
110698843	novel.32014	0.678162	undirected
110703123	110698843	0.67816	undirected
110686768	novel.4708	0.678129	undirected
novel.17498	110687197	0.678129	undirected
110682457	novel.30644	0.678107	undirected
110735598	novel.32014	0.678101	undirected
110704693	110696181	0.678095	undirected
110699047	110697847	0.678072	undirected
110725448	110733947	0.678065	undirected
110704877	110707186	0.678064	undirected
novel.29596	110734878	0.678059	undirected
110697584	110732621	0.678055	undirected
110682457	110735563	0.678046	undirected
110735595	novel.22767	0.678027	undirected
110730401	novel.19919	0.678014	undirected
novel.9096	novel.22768	0.678001	undirected
110735598	110722268	0.677989	undirected
110691608	novel.9096	0.677989	undirected
110682457	110706969	0.677978	undirected
novel.29596	110707186	0.677963	undirected
110706134	novel.19919	0.677949	undirected
110697847	novel.28233	0.677939	undirected
110704131	novel.30077	0.677914	undirected
110697847	novel.30079	0.677879	undirected
110687810	novel.32014	0.677865	undirected
110706969	110704693	0.677852	undirected
110735563	110735441	0.677846	undirected
110724883	novel.26077	0.67784	undirected
110721357	110697847	0.677838	undirected
novel.25177	110739259	0.677831	undirected
110704131	110693526	0.677784	undirected
novel.19918	novel.17498	0.677762	undirected
novel.7736	110735441	0.677762	undirected
110707654	novel.22768	0.677758	undirected
110695765	novel.25181	0.677745	undirected
[truncated: 18,759 more rows]

## Sheet: Blue>0.58
fromNode	toNode	weight	direction
110738039	novel.24514	0.636291	undirected
110706529	novel.24514	0.635986	undirected
110703440	novel.24514	0.635767	undirected
110721699	novel.24514	0.635683	undirected
110735194	novel.24514	0.635646	undirected
novel.32592	novel.24514	0.634283	undirected
novel.10207	novel.24514	0.633326	undirected
novel.30973	novel.24514	0.632962	undirected
110688475	novel.24514	0.632843	undirected
novel.10810	novel.24514	0.632757	undirected
110723639	novel.24514	0.632398	undirected
novel.7649	novel.24514	0.632074	undirected
110684957	novel.24514	0.631503	undirected
novel.4640	novel.24514	0.63145	undirected
novel.38888	novel.24514	0.631442	undirected
novel.8157	novel.24514	0.631378	undirected
novel.28256	novel.24514	0.631299	undirected
novel.36610	novel.24514	0.630411	undirected
novel.17322	novel.24514	0.629964	undirected
110740130	novel.24514	0.629215	undirected
110684112	novel.24514	0.628899	undirected
novel.39380	novel.24514	0.628515	undirected
110719260	novel.24514	0.628431	undirected
110740138	novel.24514	0.62793	undirected
110703254	novel.24514	0.627718	undirected
novel.32498	novel.24514	0.627244	undirected
novel.9396	novel.24514	0.627217	undirected
novel.11405	novel.24514	0.627008	undirected
novel.36056	novel.24514	0.626455	undirected
novel.1020	novel.24514	0.626278	undirected
novel.38136	novel.24514	0.626093	undirected
novel.1209	novel.24514	0.625695	undirected
novel.37796	novel.24514	0.62561	undirected
novel.1449	novel.24514	0.625452	undirected
110722956	novel.24514	0.625359	undirected
novel.33274	novel.24514	0.624973	undirected
110695909	novel.24514	0.624964	undirected
novel.24431	novel.24514	0.624307	undirected
novel.1346	novel.24514	0.624107	undirected
novel.26625	novel.24514	0.624016	undirected
110711560	novel.24514	0.623966	undirected
110720750	novel.24514	0.623666	undirected
novel.38887	novel.24514	0.623627	undirected
110722954	novel.24514	0.623573	undirected
novel.11813	novel.24514	0.623393	undirected
novel.806	novel.24514	0.623296	undirected
110735265	novel.24514	0.623247	undirected
110698911	novel.24514	0.623033	undirected
novel.40755	novel.24514	0.622862	undirected
novel.37459	novel.24514	0.622275	undirected
novel.13831	novel.24514	0.622201	undirected
novel.38880	novel.24514	0.622116	undirected
novel.16362	novel.24514	0.622086	undirected
novel.1905	novel.24514	0.622045	undirected
novel.5578	novel.24514	0.621766	undirected
novel.36783	novel.24514	0.621662	undirected
novel.22169	novel.24514	0.621592	undirected
novel.32388	novel.24514	0.621505	undirected
110690778	novel.24514	0.621101	undirected
novel.41946	novel.24514	0.620528	undirected
novel.17308	novel.24514	0.620421	undirected
110733706	novel.24514	0.620294	undirected
novel.10810	novel.34990	0.620118	undirected
novel.32500	novel.24514	0.620085	undirected
110685098	novel.24514	0.619876	undirected
novel.7649	novel.25831	0.619839	undirected
110703585	novel.24514	0.619719	undirected
novel.3272	novel.24514	0.619463	undirected
novel.22170	novel.24514	0.619448	undirected
novel.32192	novel.24514	0.619428	undirected
novel.33238	novel.24514	0.619406	undirected
110702381	novel.24514	0.619298	undirected
110691111	novel.24514	0.619242	undirected
novel.21538	novel.34990	0.619111	undirected
novel.30965	110710989	0.619108	undirected
novel.42586	novel.24514	0.619064	undirected
110688475	novel.9897	0.618901	undirected
110683916	novel.24514	0.618853	undirected
novel.15442	novel.24514	0.618639	undirected
110684957	novel.34990	0.618611	undirected
novel.10738	novel.24514	0.618291	undirected
novel.11405	novel.9897	0.618181	undirected
110710231	novel.24514	0.618076	undirected
novel.10738	novel.25831	0.618061	undirected
novel.21538	novel.24514	0.618022	undirected
110719228	novel.24514	0.618005	undirected
novel.26370	novel.24514	0.617966	undirected
110719639	novel.24514	0.617839	undirected
110703063	110703842	0.617787	undirected
novel.24084	novel.24514	0.617782	undirected
110690778	novel.25831	0.61776	undirected
novel.29013	novel.24514	0.617573	undirected
110685095	novel.26821	0.617288	undirected
novel.16303	novel.24514	0.617247	undirected
110684112	novel.25831	0.617061	undirected
110717840	novel.24514	0.616997	undirected
novel.39302	110703842	0.61679	undirected
novel.11400	novel.24514	0.616761	undirected
novel.7649	novel.34990	0.616652	undirected
novel.5576	novel.24514	0.616497	undirected
110732844	novel.25831	0.61638	undirected
novel.18909	novel.24514	0.616283	undirected
novel.32747	novel.24514	0.616151	undirected
110735507	novel.26821	0.616108	undirected
110719228	novel.9897	0.616072	undirected
novel.10959	novel.24514	0.616038	undirected
novel.30973	novel.9897	0.615968	undirected
novel.15451	novel.24514	0.615902	undirected
110684112	novel.34990	0.615859	undirected
novel.43106	novel.24514	0.615838	undirected
110698933	novel.24514	0.615707	undirected
110702381	novel.9897	0.615701	undirected
novel.7649	novel.14752	0.615625	undirected
novel.21538	110703842	0.61557	undirected
novel.37198	novel.24514	0.615538	undirected
110732844	novel.14752	0.615534	undirected
novel.18909	novel.34990	0.615404	undirected
110713706	novel.24514	0.615351	undirected
110723639	novel.34990	0.615238	undirected
novel.32353	novel.24514	0.615224	undirected
110729316	novel.9897	0.615193	undirected
110737767	novel.24514	0.614931	undirected
novel.17326	novel.24514	0.614918	undirected
novel.10738	novel.9897	0.614792	undirected
novel.7649	110690505	0.614773	undirected
novel.12527	novel.24514	0.614708	undirected
novel.39380	novel.34990	0.614589	undirected
110710634	novel.24514	0.614507	undirected
novel.36610	novel.34990	0.614493	undirected
110690778	novel.14752	0.614421	undirected
novel.11405	novel.25831	0.614369	undirected
110684957	novel.25831	0.614316	undirected
110719260	novel.9897	0.614283	undirected
110723970	novel.24514	0.614146	undirected
novel.31608	novel.24514	0.614139	undirected
novel.28256	novel.9897	0.614135	undirected
110735507	110734047	0.614045	undirected
novel.31389	110710989	0.613991	undirected
110736081	novel.24514	0.613967	undirected
110686642	novel.34990	0.613873	undirected
110732844	novel.24514	0.6138	undirected
novel.30965	novel.26821	0.613552	undirected
novel.10738	novel.14752	0.613362	undirected
novel.10810	novel.25831	0.613344	undirected
110688475	110686751	0.613336	undirected
110735507	110710989	0.613319	undirected
110704689	novel.24514	0.613302	undirected
novel.7649	novel.9897	0.613263	undirected
110710634	novel.34990	0.61321	undirected
110708867	novel.18944	0.613169	undirected
110722620	novel.24514	0.6131	undirected
110688475	novel.25831	0.613042	undirected
110707171	novel.25831	0.613031	undirected
110684112	110690505	0.61303	undirected
110684112	novel.14752	0.612821	undirected
novel.8157	novel.34990	0.612815	undirected
novel.10959	novel.9897	0.612734	undirected
novel.29013	novel.34990	0.612689	undirected
novel.4023	novel.24514	0.612661	undirected
novel.38136	novel.34990	0.612655	undirected
novel.24431	novel.9897	0.612523	undirected
110691425	110703842	0.612516	undirected
110728902	110703842	0.612504	undirected
novel.17322	novel.34990	0.612415	undirected
novel.16303	novel.34990	0.612317	undirected
110684957	novel.14752	0.612239	undirected
novel.36820	novel.24514	0.612219	undirected
110707171	novel.14752	0.61215	undirected
novel.31389	novel.26821	0.612144	undirected
novel.3273	novel.26821	0.612136	undirected
novel.30965	110734047	0.612107	undirected
110739658	novel.25831	0.612098	undirected
110684126	novel.24514	0.612041	undirected
110703063	novel.34990	0.611969	undirected
110688884	novel.24514	0.611838	undirected
110702381	novel.25831	0.611829	undirected
110698892	novel.25831	0.611812	undirected
110691425	novel.34990	0.611808	undirected
110722958	novel.24514	0.611773	undirected
110690778	novel.34990	0.611722	undirected
novel.32748	novel.9897	0.611715	undirected
novel.7649	novel.35606	0.611707	undirected
novel.29719	novel.24514	0.611615	undirected
110737767	novel.34990	0.611598	undirected
110730986	novel.26821	0.611556	undirected
110719228	110686751	0.611533	undirected
novel.11813	novel.34990	0.611527	undirected
novel.6075	novel.24514	0.611517	undirected
novel.7649	110686751	0.611474	undirected
novel.38880	novel.34990	0.611467	undirected
110729316	novel.24514	0.611455	undirected
novel.1449	novel.9897	0.611409	undirected
110722954	novel.9897	0.611367	undirected
novel.29719	110703842	0.611319	undirected
110738549	novel.9897	0.611282	undirected
110686642	110703842	0.611259	undirected
110685095	110710692	0.611257	undirected
novel.30973	110686751	0.611236	undirected
110719238	novel.24514	0.611193	undirected
110698892	novel.14752	0.611145	undirected
110691111	novel.9897	0.611124	undirected
novel.31347	novel.24514	0.611067	undirected
novel.7145	novel.24514	0.611	undirected
110717840	novel.25831	0.61093	undirected
110691425	novel.24514	0.610911	undirected
110685095	110734047	0.610738	undirected
110690778	110690505	0.610685	undirected
110709139	novel.799	0.610671	undirected
novel.1449	novel.25831	0.610632	undirected
110686642	novel.24514	0.610631	undirected
novel.5573	110703842	0.610627	undirected
novel.5573	novel.34990	0.610615	undirected
novel.32498	novel.9897	0.610599	undirected
110710220	novel.9897	0.610548	undirected
novel.10738	novel.26617	0.610525	undirected
novel.22832	novel.26821	0.610524	undirected
novel.18909	110703842	0.610441	undirected
novel.28256	novel.25831	0.610374	undirected
novel.39622	110703842	0.610333	undirected
novel.10738	110690505	0.6103	undirected
110722509	110703842	0.610269	undirected
novel.11405	110686751	0.610142	undirected
110684112	novel.35606	0.61008	undirected
novel.27002	novel.24514	0.610033	undirected
novel.10810	novel.14752	0.610032	undirected
110719260	110686751	0.610009	undirected
novel.32748	novel.24514	0.609979	undirected
110740138	novel.34990	0.609943	undirected
110684112	novel.9897	0.60984	undirected
novel.31389	110734047	0.609824	undirected
novel.30973	novel.25831	0.609806	undirected
novel.33238	novel.34990	0.609783	undirected
110739658	110690505	0.609769	undirected
110684126	novel.9897	0.609696	undirected
110710231	novel.25831	0.609677	undirected
novel.23061	novel.24514	0.609634	undirected
novel.22832	110710989	0.609556	undirected
110732844	110690505	0.609541	undirected
110735507	novel.40892	0.609523	undirected
110732822	novel.26821	0.609447	undirected
novel.43067	novel.24514	0.609445	undirected
novel.4582	novel.18944	0.60943	undirected
novel.10810	110690505	0.609396	undirected
110726622	110703842	0.609392	undirected
110710220	novel.21015	0.609392	undirected
novel.22832	110734047	0.609383	undirected
110685095	110710989	0.609383	undirected
novel.23228	novel.24514	0.609333	undirected
110698892	novel.799	0.609324	undirected
novel.11405	novel.14752	0.609322	undirected
110692130	110703842	0.609313	undirected
110685095	novel.40892	0.609248	undirected
novel.15490	novel.24514	0.609226	undirected
110690778	novel.26617	0.6092	undirected
110684112	110686751	0.609173	undirected
110726622	novel.34990	0.609137	undirected
110698911	novel.34990	0.609072	undirected
110710220	novel.2405	0.609028	undirected
novel.27446	novel.26821	0.608967	undirected
novel.32192	novel.9897	0.608949	undirected
110738549	novel.2405	0.608883	undirected
novel.24079	110703842	0.608879	undirected
novel.44438	novel.24514	0.608853	undirected
novel.33680	110703842	0.6088	undirected
novel.32748	novel.25831	0.608784	undirected
110717840	novel.9897	0.608752	undirected
110737767	110703842	0.608713	undirected
110732844	novel.26617	0.608688	undirected
novel.10738	110692019	0.608676	undirected
novel.28256	110686751	0.608667	undirected
110732844	110737729	0.608627	undirected
novel.5573	novel.24514	0.608532	undirected
novel.13231	novel.25831	0.608532	undirected
novel.43818	novel.24514	0.608489	undirected
110735507	novel.34089	0.608328	undirected
110722828	novel.24514	0.608312	undirected
110690778	110737729	0.608268	undirected
novel.29719	novel.34990	0.608217	undirected
110730986	110734047	0.608133	undirected
novel.3082	novel.21015	0.60812	undirected
110710220	novel.12403	0.608076	undirected
novel.11813	110703842	0.608053	undirected
novel.1209	110730539	0.608027	undirected
110684957	110690505	0.608015	undirected
novel.4640	110730539	0.608011	undirected
novel.37796	novel.34990	0.607941	undirected
novel.11405	novel.26617	0.607938	undirected
110738549	novel.21015	0.607913	undirected
novel.3273	110738282	0.607902	undirected
110691366	novel.24514	0.607876	undirected
110735507	110716277	0.607853	undirected
110738549	novel.12403	0.607845	undirected
110684126	110686751	0.607824	undirected
110688475	110708390	0.607817	undirected
110703585	novel.9897	0.607754	undirected
novel.10738	110686751	0.60774	undirected
110725442	novel.24514	0.60772	undirected
novel.10738	novel.35606	0.607712	undirected
110710634	110703842	0.607711	undirected
110694671	novel.25831	0.607698	undirected
110721697	novel.24514	0.607694	undirected
novel.7649	110697384	0.607685	undirected
110735983	novel.9897	0.607683	undirected
110733828	110730324	0.607641	undirected
110688475	novel.14752	0.60761	undirected
novel.23627	novel.24514	0.607549	undirected
110710231	novel.14752	0.607519	undirected
novel.7649	110693157	0.607515	undirected
novel.34089	110729316	0.607494	undirected
novel.7048	novel.25831	0.607486	undirected
110733828	110738549	0.607481	undirected
novel.29044	novel.24514	0.607455	undirected
novel.26625	110730539	0.607433	undirected
110735507	novel.36024	0.607432	undirected
110726556	110703842	0.6074	undirected
novel.17847	novel.18944	0.607397	undirected
novel.7754	novel.24514	0.607389	undirected
110684112	110693157	0.607385	undirected
110692130	novel.24514	0.607355	undirected
novel.16362	110730539	0.607345	undirected
110702381	110686751	0.607333	undirected
novel.38246	novel.24514	0.607316	undirected
novel.15846	novel.24514	0.607293	undirected
110721752	novel.24514	0.607276	undirected
novel.41872	novel.18944	0.607254	undirected
110698892	110737729	0.607249	undirected
110707171	novel.26617	0.607187	undirected
110738549	110710989	0.607185	undirected
110707171	novel.9897	0.607149	undirected
110686642	110738679	0.607123	undirected
110703254	novel.25831	0.607113	undirected
110709139	novel.25831	0.607086	undirected
110739658	novel.14752	0.607084	undirected
110720684	novel.26821	0.607066	undirected
110732844	novel.34990	0.607053	undirected
110717840	novel.14752	0.607037	undirected
110737767	110690505	0.607035	undirected
110728902	novel.34990	0.60703	undirected
novel.32748	novel.14752	0.607021	undirected
110733828	110710220	0.607017	undirected
110709139	novel.14752	0.607017	undirected
110725442	novel.34990	0.606993	undirected
novel.31094	novel.24514	0.606978	undirected
110729316	novel.2405	0.606938	undirected
novel.10738	110697384	0.606897	undirected
novel.7048	110690505	0.606839	undirected
110730986	110710989	0.606836	undirected
110722958	110730539	0.606834	undirected
novel.9897	110719639	0.606815	undirected
novel.30965	110722769	0.606803	undirected
novel.32132	110710989	0.606795	undirected
110735507	110710692	0.606787	undirected
110706529	novel.9897	0.606772	undirected
novel.38321	novel.24514	0.606759	undirected
110725442	110703842	0.606709	undirected
novel.13231	novel.14752	0.606693	undirected
novel.11701	novel.24514	0.606626	undirected
novel.29013	novel.25831	0.606624	undirected
110735194	110730539	0.606614	undirected
novel.38880	110703842	0.606564	undirected
novel.18909	novel.14752	0.606485	undirected
novel.37198	novel.14752	0.606485	undirected
110698829	novel.24514	0.606458	undirected
110735983	novel.24514	0.606448	undirected
110702381	novel.14752	0.606417	undirected
110684126	novel.25831	0.606398	undirected
110735507	novel.21015	0.606395	undirected
novel.30965	novel.21015	0.606392	undirected
110726323	novel.21015	0.606378	undirected
110735507	novel.2405	0.60631	undirected
110737767	novel.25831	0.60628	undirected
110684957	110737729	0.606253	undirected
110702381	novel.26617	0.606246	undirected
110723639	110730539	0.606228	undirected
novel.32748	110716277	0.606219	undirected
novel.32592	novel.34990	0.606185	undirected
novel.7649	novel.26617	0.606169	undirected
novel.37198	novel.25831	0.606161	undirected
novel.10959	110716277	0.60614	undirected
novel.36879	novel.24514	0.606093	undirected
110738549	110722769	0.606074	undirected
novel.1020	110730539	0.606062	undirected
110709139	novel.26617	0.60604	undirected
novel.36169	novel.25831	0.606037	undirected
novel.3273	110710989	0.606031	undirected
110722954	110686751	0.606029	undirected
110739658	novel.35606	0.606009	undirected
110729316	110686751	0.606005	undirected
novel.18909	novel.25831	0.605987	undirected
110735861	110716277	0.605986	undirected
novel.28862	110703842	0.60598	undirected
110685095	110738878	0.605924	undirected
110738312	novel.24514	0.605886	undirected
novel.13231	novel.26617	0.605885	undirected
novel.30965	novel.40892	0.605864	undirected
110690936	novel.18944	0.605839	undirected
novel.1449	novel.14752	0.60583	undirected
novel.23507	novel.9897	0.605827	undirected
novel.7649	110721687	0.605812	undirected
110710220	novel.36308	0.605796	undirected
novel.31389	novel.21015	0.605779	undirected
novel.4023	110730539	0.605774	undirected
novel.32592	110730539	0.605747	undirected
110690778	novel.9897	0.605738	undirected
novel.7754	110703842	0.605735	undirected
110719260	110708390	0.60573	undirected
novel.30965	110716277	0.605722	undirected
110710231	novel.26617	0.605722	undirected
novel.24431	novel.25831	0.605717	undirected
novel.3273	110738878	0.605682	undirected
novel.10811	novel.24514	0.605668	undirected
110739658	novel.24514	0.605639	undirected
novel.7649	110737729	0.605636	undirected
110710556	novel.26617	0.605633	undirected
110698892	novel.26617	0.605605	undirected
novel.7048	novel.14752	0.605591	undirected
novel.7649	110692019	0.605589	undirected
110698892	novel.34990	0.605551	undirected
110738039	110730539	0.605549	undirected
110719228	novel.38224	0.605546	undirected
110710500	novel.24514	0.60553	undirected
110726613	novel.26821	0.605508	undirected
novel.26010	novel.26821	0.605496	undirected
novel.38321	novel.9897	0.605474	undirected
110708867	110738282	0.605457	undirected
novel.4582	110738282	0.605404	undirected
novel.31389	novel.40892	0.605404	undirected
110710220	110687650	0.605397	undirected
110719260	novel.25831	0.605395	undirected
110732844	novel.799	0.605392	undirected
novel.27448	110708867	0.605383	undirected
novel.33238	110730539	0.60538	undirected
novel.38074	novel.24514	0.605375	undirected
110691425	novel.25831	0.605349	undirected
110706529	110686751	0.605339	undirected
110710231	110690505	0.605327	undirected
novel.10504	novel.21015	0.605314	undirected
110735983	novel.25831	0.605258	undirected
novel.22832	novel.34089	0.605195	undirected
110738549	novel.36308	0.605195	undirected
novel.27809	110734047	0.605185	undirected
110688884	novel.34990	0.605183	undirected
novel.10738	novel.12018	0.60517	undirected
novel.11405	novel.38224	0.60517	undirected
novel.31608	110730539	0.605163	undirected
110703254	novel.9897	0.605154	undirected
110688475	novel.38224	0.605149	undirected
110735507	novel.15144	0.605122	undirected
novel.5576	110730539	0.605097	undirected
110740138	novel.25831	0.60509	undirected
110693112	novel.24514	0.605061	undirected
110726613	novel.21015	0.605028	undirected
110698892	110690505	0.605016	undirected
novel.10959	novel.2405	0.605004	undirected
110735507	110738878	0.604989	undirected
110710220	110710989	0.604969	undirected
110684112	110697384	0.604963	undirected
110738549	110687650	0.604951	undirected
110694671	novel.24514	0.60494	undirected
110709139	110737729	0.604922	undirected
110735507	novel.14179	0.604908	undirected
110721697	novel.34990	0.604886	undirected
110698892	novel.24514	0.604871	undirected
110737767	110738679	0.604853	undirected
novel.22530	novel.24514	0.604842	undirected
110740130	novel.9897	0.604828	undirected
110737387	novel.24514	0.604811	undirected
novel.22832	novel.40892	0.604799	undirected
novel.28256	novel.14752	0.604797	undirected
novel.1449	novel.26617	0.604793	undirected
novel.1449	110686751	0.604778	undirected
novel.5567	110734047	0.604777	undirected
novel.27448	novel.4582	0.604776	undirected
110733828	110719228	0.604773	undirected
novel.33881	novel.25831	0.604771	undirected
110737767	novel.14752	0.604768	undirected
110738549	novel.26119	0.604765	undirected
110710220	110710765	0.604754	undirected
110710232	novel.25831	0.604751	undirected
novel.11405	110697384	0.604725	undirected
110716322	novel.9897	0.604712	undirected
novel.5567	novel.9897	0.604705	undirected
110707171	110737729	0.604683	undirected
novel.12527	novel.25831	0.604674	undirected
novel.22832	110716277	0.604673	undirected
110692130	novel.34990	0.604669	undirected
110685095	novel.36024	0.604656	undirected
110730986	novel.40892	0.604627	undirected
novel.9312	novel.24514	0.604627	undirected
110688475	110697384	0.604627	undirected
110710220	novel.26119	0.604616	undirected
novel.21423	novel.18944	0.604592	undirected
110732822	110710692	0.604565	undirected
110710220	novel.34089	0.604563	undirected
novel.27446	110734047	0.604556	undirected
110702381	novel.38224	0.604552	undirected
110710220	110734047	0.604551	undirected
novel.30965	110710692	0.604547	undirected
110730324	novel.21015	0.604539	undirected
novel.36610	110738679	0.604513	undirected
novel.10738	novel.38224	0.604497	undirected
novel.2405	novel.5567	0.60449	undirected
novel.6595	novel.26821	0.604479	undirected
110690000	novel.26821	0.604474	undirected
novel.39456	novel.9897	0.604456	undirected
110694671	novel.9897	0.604446	undirected
110710220	110722769	0.604427	undirected
110738549	novel.34089	0.604426	undirected
110735507	110722769	0.604409	undirected
novel.10959	novel.34089	0.604399	undirected
110707171	novel.24514	0.604394	undirected
110691425	novel.14752	0.604389	undirected
novel.24431	110686751	0.604373	undirected
110710232	novel.9897	0.604364	undirected
110716322	novel.15144	0.604328	undirected
novel.35771	novel.24514	0.604315	undirected
110733828	novel.27809	0.604306	undirected
novel.38888	110730539	0.604293	undirected
110726622	novel.24514	0.604281	undirected
110684112	110721687	0.604274	undirected
110703254	novel.14752	0.604272	undirected
novel.7649	110705297	0.604259	undirected
novel.27448	novel.41872	0.604256	undirected
110730986	110738878	0.604224	undirected
110738549	novel.24514	0.604217	undirected
novel.33901	novel.18944	0.604217	undirected
novel.37198	110737729	0.604216	undirected
novel.9451	novel.26821	0.604204	undirected
110712507	novel.26821	0.604204	undirected
novel.36728	110703842	0.604113	undirected
novel.28390	novel.34990	0.604104	undirected
110729316	novel.14179	0.604095	undirected
novel.30973	novel.35606	0.604092	undirected
novel.1197	novel.24514	0.604092	undirected
110688475	novel.35606	0.604072	undirected
110738549	110734047	0.604028	undirected
110735507	novel.9897	0.604025	undirected
110719228	novel.35606	0.604015	undirected
novel.31094	novel.9897	0.603981	undirected
110724680	110703842	0.603978	undirected
novel.21538	novel.25831	0.603956	undirected
novel.10959	110718887	0.603948	undirected
110740138	novel.14752	0.603942	undirected
novel.10738	110737729	0.603917	undirected
110690778	novel.35606	0.603913	undirected
110738549	110710765	0.6039	undirected
novel.36610	110690505	0.603883	undirected
novel.14487	novel.24514	0.603868	undirected
110702381	110697384	0.603868	undirected
novel.32748	novel.26617	0.603864	undirected
110717840	novel.26617	0.603832	undirected
110739658	110692019	0.603827	undirected
novel.30965	novel.38250	0.603824	undirected
novel.21310	novel.26821	0.603813	undirected
novel.7649	novel.12018	0.603811	undirected
110691111	novel.25831	0.60381	undirected
110719228	novel.25831	0.6038	undirected
novel.10810	110693157	0.603799	undirected
novel.27809	110722769	0.603799	undirected
novel.5567	novel.26821	0.603789	undirected
110737767	110693157	0.603782	undirected
110704689	novel.34990	0.603779	undirected
novel.9396	novel.9897	0.60377	undirected
novel.11405	110708390	0.603769	undirected
novel.30965	novel.36024	0.603762	undirected
110722509	novel.34990	0.603758	undirected
novel.21538	novel.14752	0.603704	undirected
110684112	110692019	0.6037	undirected
novel.31389	110738878	0.60369	undirected
novel.41872	110738282	0.603688	undirected
novel.28390	110703842	0.603686	undirected
novel.27446	110710989	0.603685	undirected
110726613	novel.18944	0.603683	undirected
110702381	110690505	0.603664	undirected
novel.28256	novel.35606	0.60366	undirected
novel.22832	110710692	0.603637	undirected
novel.3273	110710692	0.603599	undirected
novel.28390	novel.24514	0.603591	undirected
novel.30965	110738878	0.603583	undirected
novel.3766	novel.24514	0.603579	undirected
110684957	novel.26617	0.603577	undirected
novel.34089	novel.5567	0.603576	undirected
novel.10959	110708390	0.603563	undirected
novel.5567	novel.21015	0.603552	undirected
110728902	novel.24514	0.603546	undirected
novel.10207	novel.9897	0.603544	undirected
110702387	novel.18944	0.603535	undirected
110710232	110692019	0.603533	undirected
novel.7048	novel.799	0.603531	undirected
novel.7649	novel.22245	0.603522	undirected
110730324	novel.12403	0.60352	undirected
novel.28256	110690505	0.603509	undirected
novel.7649	110738679	0.603479	undirected
novel.1277	novel.18944	0.603445	undirected
novel.31347	novel.9897	0.603443	undirected
novel.32132	novel.21015	0.603425	undirected
novel.8157	novel.25831	0.60342	undirected
novel.30965	110710765	0.603415	undirected
110719228	novel.2405	0.603404	undirected
novel.36610	110730539	0.603384	undirected
110691425	novel.799	0.603369	undirected
novel.37198	novel.34990	0.603369	undirected
novel.27809	novel.9897	0.603365	undirected
110703440	novel.9897	0.603353	undirected
novel.30973	novel.14752	0.603334	undirected
110730324	110722769	0.603324	undirected
110694671	110686751	0.603322	undirected
novel.11405	110690505	0.603318	undirected
novel.17307	novel.18944	0.603315	undirected
novel.10810	110703842	0.603309	undirected
110720556	novel.26821	0.603308	undirected
novel.26625	novel.34990	0.603308	undirected
novel.17322	110703842	0.603301	undirected
novel.29013	novel.14752	0.603296	undirected
110735861	novel.9897	0.603293	undirected
110720093	novel.24514	0.60324	undirected
110718955	novel.24514	0.603239	undirected
110702381	110692019	0.603232	undirected
novel.10738	110685096	0.60322	undirected
novel.31389	110722769	0.603216	undirected
110739658	110716522	0.603181	undirected
novel.13832	novel.26821	0.603171	undirected
novel.39380	110703842	0.603156	undirected
novel.11405	novel.35606	0.603155	undirected
110735507	110710765	0.603151	undirected
novel.22832	novel.9897	0.603144	undirected
110726613	110710989	0.603139	undirected
novel.17357	novel.25831	0.603128	undirected
novel.29013	110690505	0.603121	undirected
110702381	novel.35606	0.603106	undirected
110719228	novel.12403	0.603091	undirected
110698892	110703842	0.603091	undirected
110702387	novel.21015	0.603079	undirected
110688475	novel.26617	0.603076	undirected
novel.5567	110710989	0.603069	undirected
novel.10810	110738679	0.603055	undirected
novel.31389	110710692	0.603047	undirected
110706529	110730539	0.603046	undirected
110688475	110690505	0.603033	undirected
novel.3273	novel.17558	0.603016	undirected
110707171	110692019	0.60301	undirected
110733380	novel.24514	0.603002	undirected
110694671	novel.14752	0.603002	undirected
110710556	novel.25831	0.602999	undirected
novel.32132	110716277	0.602989	undirected
110735507	novel.43046	0.602987	undirected
novel.36778	110703842	0.602971	undirected
110721699	110730539	0.602965	undirected
110729316	novel.15144	0.60296	undirected
110735507	novel.12403	0.602958	undirected
110684112	110738679	0.602955	undirected
novel.22832	novel.2405	0.60295	undirected
novel.3082	110710765	0.602946	undirected
110688475	novel.2405	0.602936	undirected
novel.10810	110737729	0.602931	undirected
novel.11405	110692019	0.602921	undirected
novel.38074	novel.9897	0.602907	undirected
novel.10959	110686751	0.602872	undirected
novel.38074	110716277	0.602854	undirected
110690000	110726369	0.602838	undirected
110732822	110710989	0.602823	undirected
novel.32132	110710765	0.602814	undirected
novel.10504	110710989	0.602809	undirected
110722958	novel.34990	0.602809	undirected
110703063	110715611	0.602795	undirected
novel.8157	novel.14752	0.602783	undirected
novel.36778	novel.34990	0.602774	undirected
110710231	novel.34990	0.602763	undirected
novel.3273	110723637	0.602758	undirected
110730986	novel.36024	0.602756	undirected
novel.30965	novel.34089	0.602748	undirected
110729316	110718887	0.602747	undirected
110726556	novel.24514	0.602738	undirected
novel.10959	novel.15144	0.602733	undirected
novel.40755	110730539	0.602724	undirected
110738549	110686751	0.60272	undirected
110690778	110692019	0.602697	undirected
110704689	110730539	0.602686	undirected
110730324	novel.2405	0.60268	undirected
novel.31439	110703842	0.602679	undirected
novel.36169	novel.14752	0.602674	undirected
novel.34089	110735861	0.602671	undirected
110688475	110721687	0.602666	undirected
novel.7147	110703842	0.602643	undirected
novel.30973	110708390	0.602639	undirected
novel.17176	110710989	0.602637	undirected
110729316	110716277	0.602625	undirected
110716931	novel.25831	0.602608	undirected
novel.30973	novel.38224	0.602605	undirected
110729316	110683699	0.602599	undirected
novel.7649	novel.6952	0.602594	undirected
110735983	novel.26617	0.602588	undirected
novel.22832	110722769	0.602575	undirected
110684112	110705297	0.602568	undirected
novel.6951	novel.9897	0.602561	undirected
novel.21310	110710989	0.60255	undirected
novel.7649	110685096	0.60254	undirected
110732844	110692019	0.602531	undirected
110722620	novel.9897	0.602529	undirected
novel.3273	novel.18944	0.602511	undirected
novel.38887	110730539	0.602508	undirected
novel.22832	novel.36024	0.602499	undirected
novel.26010	110734047	0.602495	undirected
novel.30965	novel.2405	0.60249	undirected
novel.38321	novel.2405	0.602481	undirected
novel.32498	110686751	0.602479	undirected
novel.31389	novel.36024	0.60247	undirected
novel.13166	110703842	0.602431	undirected
novel.11405	110685096	0.602422	undirected
110685095	novel.20875	0.602417	undirected
novel.10813	novel.24514	0.602416	undirected
novel.36778	novel.24514	0.602415	undirected
110688475	110685096	0.602414	undirected
novel.15846	novel.14752	0.602412	undirected
novel.31389	110691641	0.602402	undirected
110735011	110710232	0.602394	undirected
110735507	novel.20875	0.602386	undirected
110729316	novel.12403	0.602383	undirected
novel.33881	novel.9897	0.602377	undirected
110707171	110690505	0.602373	undirected
110720684	110710989	0.602351	undirected
novel.36169	novel.26617	0.60235	undirected
110684957	novel.9897	0.602344	undirected
novel.42586	novel.25831	0.602342	undirected
110682845	novel.25831	0.602331	undirected
110735194	novel.34990	0.602317	undirected
110730986	110726369	0.602313	undirected
110729316	novel.38224	0.602281	undirected
110690000	110734047	0.602264	undirected
110722954	novel.2405	0.602256	undirected
110730324	110687650	0.602249	undirected
novel.36610	novel.25831	0.602232	undirected
110735507	novel.10550	0.60223	undirected
novel.27809	novel.34089	0.602223	undirected
110684112	110737729	0.602221	undirected
novel.32132	novel.2405	0.602217	undirected
110735507	novel.18752	0.602214	undirected
110738549	110716277	0.602213	undirected
110739658	novel.9897	0.602197	undirected
novel.32748	110686751	0.602158	undirected
novel.7803	110703842	0.602154	undirected
110726323	110710765	0.602141	undirected
novel.23507	110716277	0.602134	undirected
110730324	novel.9897	0.60213	undirected
novel.12527	novel.14752	0.602129	undirected
novel.10959	novel.19760	0.602126	undirected
novel.12428	novel.24514	0.602123	undirected
110684957	110703842	0.602116	undirected
novel.5567	novel.12403	0.602113	undirected
110722509	110738679	0.602111	undirected
novel.22832	novel.14179	0.602101	undirected
novel.27448	novel.1277	0.602097	undirected
novel.37198	novel.26617	0.60209	undirected
110684126	novel.14752	0.602085	undirected
110696341	novel.24514	0.602082	undirected
110710231	110737729	0.602078	undirected
novel.22528	novel.21015	0.602077	undirected
novel.22832	novel.15144	0.602073	undirected
110717840	110686751	0.602067	undirected
novel.10810	novel.35606	0.602064	undirected
novel.8157	110703842	0.602041	undirected
110730324	novel.36308	0.602037	undirected
novel.18909	110690505	0.602025	undirected
novel.7754	novel.34990	0.601983	undirected
novel.6956	110703842	0.601981	undirected
110732822	110734047	0.601959	undirected
110697384	110690778	0.601945	undirected
110721699	novel.9897	0.601942	undirected
novel.38321	novel.21015	0.60192	undirected
110722271	novel.24514	0.601918	undirected
110693112	novel.9897	0.601913	undirected
110705608	novel.34089	0.601893	undirected
110717840	110737729	0.601889	undirected
novel.30973	110697384	0.601884	undirected
novel.7649	novel.38224	0.601878	undirected
110686642	110693157	0.601876	undirected
110691111	110686751	0.601842	undirected
novel.11217	novel.18944	0.60184	undirected
novel.14343	novel.21015	0.601817	undirected
110732844	110693157	0.601808	undirected
110684957	110693157	0.601807	undirected
novel.3273	novel.20875	0.601806	undirected
110738545	novel.24514	0.601774	undirected
novel.30965	novel.18752	0.601773	undirected
110706529	novel.34990	0.601766	undirected
110697384	110719228	0.601765	undirected
110703063	110738679	0.60176	undirected
110690778	110693157	0.60176	undirected
110710220	110686751	0.60175	undirected
110685095	novel.15144	0.601744	undirected
novel.15451	novel.9897	0.601739	undirected
novel.8204	novel.18944	0.601733	undirected
novel.1209	novel.34990	0.601729	undirected
novel.30965	110691641	0.601721	undirected
110691425	110737729	0.601713	undirected
110686642	110715611	0.601709	undirected
110720684	110734047	0.601699	undirected
novel.32355	novel.26821	0.60169	undirected
110688475	novel.34990	0.601686	undirected
110735507	novel.19219	0.601673	undirected
novel.39622	novel.34990	0.601673	undirected
novel.10810	110705297	0.601656	undirected
novel.17326	110730539	0.601645	undirected
novel.21538	110690505	0.601635	undirected
110730324	novel.26119	0.601633	undirected
110684126	110721687	0.601632	undirected
novel.30965	novel.20875	0.601627	undirected
novel.17602	novel.18944	0.601624	undirected
novel.11405	novel.12018	0.60161	undirected
novel.27809	novel.14179	0.601598	undirected
110690778	novel.799	0.601575	undirected
110730986	novel.21015	0.601568	undirected
110715557	novel.26617	0.601563	undirected
novel.32498	110708390	0.601545	undirected
110735507	110691641	0.601543	undirected
110688884	novel.25831	0.601534	undirected
110735507	novel.43009	0.601531	undirected
novel.30965	110726369	0.60151	undirected
novel.38880	novel.14752	0.601502	undirected
novel.9396	110686751	0.601493	undirected
110691425	110690505	0.601491	undirected
novel.30973	110690505	0.601489	undirected
novel.12527	novel.9897	0.601482	undirected
novel.8708	110703842	0.601482	undirected
110738549	novel.19760	0.60148	undirected
110685095	novel.38250	0.601473	undirected
novel.31389	110726369	0.601473	undirected
110710232	110731858	0.601467	undirected
110697384	novel.28256	0.601463	undirected
novel.38321	novel.12403	0.601443	undirected
110729316	novel.3057	0.601443	undirected
110735507	110726369	0.601426	undirected
novel.32748	110708432	0.601416	undirected
110729316	110708390	0.601415	undirected
novel.43067	novel.9897	0.60141	undirected
novel.39456	novel.2405	0.601404	undirected
110684112	novel.6952	0.601402	undirected
novel.10207	110686751	0.601401	undirected
novel.3273	110734047	0.6014	undirected
novel.18909	110737729	0.601394	undirected
110702381	110685096	0.601384	undirected
novel.11405	novel.34089	0.601384	undirected
novel.17176	novel.26821	0.601379	undirected
novel.22832	novel.21015	0.601377	undirected
novel.7048	novel.24514	0.601369	undirected
110716322	novel.24514	0.601366	undirected
110684112	novel.26617	0.601362	undirected
novel.39456	novel.21015	0.601342	undirected
novel.7649	110724338	0.601327	undirected
novel.17357	novel.26617	0.601313	undirected
110685095	110726369	0.601303	undirected
novel.30965	novel.39411	0.601298	undirected
novel.21538	110693157	0.601291	undirected
110684112	novel.22245	0.601277	undirected
novel.30965	110723576	0.601275	undirected
novel.28256	novel.38224	0.60127	undirected
novel.27446	novel.40892	0.601254	undirected
novel.27809	novel.19219	0.601252	undirected
novel.7649	novel.704	0.601247	undirected
110722954	110708390	0.601241	undirected
110716322	110718887	0.601236	undirected
110693472	novel.26821	0.601227	undirected
110732365	110729316	0.601226	undirected
110691111	110708390	0.601224	undirected
novel.12018	110690778	0.601222	undirected
novel.7048	novel.26617	0.601208	undirected
110682845	110690505	0.601207	undirected
110690936	novel.21015	0.6012	undirected
novel.3082	novel.36308	0.601199	undirected
novel.10504	110710765	0.601198	undirected
110686189	110703842	0.601182	undirected
novel.21310	110734047	0.601182	undirected
novel.10482	novel.24514	0.601176	undirected
110737767	110705297	0.60117	undirected
110732844	novel.9897	0.601162	undirected
novel.24079	novel.24514	0.601122	undirected
novel.21538	110738679	0.601119	undirected
110729316	novel.25831	0.60111	undirected
110729316	novel.19760	0.601103	undirected
110703063	novel.24514	0.601101	undirected
110703440	110730539	0.60109	undirected
110703254	novel.26617	0.601081	undirected
novel.31347	novel.2405	0.60108	undirected
110724680	novel.799	0.601073	undirected
novel.10810	novel.26617	0.60107	undirected
110739658	110693157	0.60106	undirected
novel.11400	110730539	0.60106	undirected
novel.33881	novel.35606	0.601058	undirected
novel.30965	110701095	0.601055	undirected
novel.10810	novel.9897	0.601038	undirected
110682368	novel.7649	0.601034	undirected
novel.22832	110691641	0.601034	undirected
110710220	110714831	0.601034	undirected
110702381	novel.12018	0.601014	undirected
110705934	novel.34990	0.601014	undirected
110738549	novel.3057	0.601005	undirected
novel.27809	novel.2405	0.600989	undirected
110690778	110686751	0.600982	undirected
novel.10738	novel.13656	0.600979	undirected
110729316	110722769	0.600961	undirected
novel.11405	novel.2405	0.600944	undirected
novel.27809	novel.26821	0.600936	undirected
novel.10738	110716522	0.600923	undirected
novel.10738	110731858	0.600921	undirected
110738549	110714831	0.600915	undirected
novel.13231	novel.799	0.600914	undirected
110710556	novel.14752	0.600906	undirected
110719260	110721687	0.600902	undirected
110694671	110690505	0.6009	undirected
110726613	110723637	0.600897	undirected
110686753	110738282	0.600897	undirected
novel.2405	novel.10504	0.600896	undirected
novel.32748	110708390	0.600893	undirected
novel.39380	110738679	0.600884	undirected
110719260	novel.38224	0.600881	undirected
110705934	novel.24514	0.600873	undirected
110732822	novel.40892	0.600866	undirected
novel.39456	novel.24514	0.600865	undirected
110706529	novel.25831	0.600857	undirected
novel.40664	novel.9897	0.600855	undirected
110685095	110737928	0.600844	undirected
110710220	novel.40903	0.600842	undirected
novel.18909	110693157	0.600842	undirected
novel.30965	novel.27879	0.600824	undirected
novel.23507	novel.25831	0.600811	undirected
novel.11405	110731858	0.600808	undirected
novel.26010	novel.40892	0.600797	undirected
novel.32498	novel.25831	0.600784	undirected
novel.30965	110723637	0.600781	undirected
novel.7649	110718955	0.600776	undirected
novel.41281	novel.34990	0.600771	undirected
110707171	110697384	0.600759	undirected
110710220	novel.24514	0.600759	undirected
110726323	novel.36308	0.600751	undirected
110735983	novel.14752	0.600744	undirected
novel.39302	novel.34990	0.60074	undirected
novel.10738	110718955	0.600731	undirected
110707171	novel.12018	0.600718	undirected
novel.11405	novel.14179	0.600716	undirected
110738549	novel.40903	0.600713	undirected
novel.15442	novel.34990	0.600712	undirected
110684126	110697384	0.60071	undirected
novel.10738	novel.12402	0.600709	undirected
110682368	novel.10738	0.600703	undirected
novel.10959	novel.14179	0.600695	undirected
novel.10959	novel.12403	0.600693	undirected
110729316	110708432	0.600686	undirected
110685096	110719228	0.600683	undirected
novel.30965	novel.43046	0.600678	undirected
novel.1020	novel.34990	0.600673	undirected
110719260	novel.14752	0.600662	undirected
110686751	110719639	0.600654	undirected
novel.27448	novel.3273	0.600645	undirected
110710220	novel.14179	0.600637	undirected
novel.30965	novel.12403	0.600632	undirected
novel.11405	110737729	0.600607	undirected
110739658	110697384	0.600584	undirected
novel.6867	110710692	0.600584	undirected
novel.23051	110710692	0.600577	undirected
110719228	novel.26119	0.600577	undirected
novel.36610	110693157	0.600568	undirected
110739658	novel.26617	0.600565	undirected
novel.32132	novel.12403	0.600558	undirected
novel.12403	novel.10504	0.600553	undirected
novel.38880	novel.25831	0.600553	undirected
110684112	novel.12018	0.600552	undirected
110738039	novel.9897	0.600549	undirected
110735861	novel.2405	0.600532	undirected
110698911	110703842	0.600509	undirected
novel.24431	novel.14752	0.6005	undirected
novel.13231	110737729	0.600487	undirected
110726613	110738878	0.60048	undirected
novel.17357	novel.14752	0.600475	undirected
110704267	110734047	0.60047	undirected
novel.27809	110691641	0.600466	undirected
110691111	110718887	0.60046	undirected
novel.7649	110716522	0.600448	undirected
novel.17494	novel.26821	0.600446	undirected
110684112	110724338	0.600444	undirected
110703440	110686751	0.60044	undirected
novel.31094	110716277	0.600436	undirected
novel.23988	novel.24514	0.600434	undirected
novel.42961	novel.21015	0.600428	undirected
110710220	110732365	0.600422	undirected
110722954	novel.12403	0.600413	undirected
110716931	novel.9897	0.600409	undirected
110710220	novel.3057	0.600395	undirected
110688884	novel.14752	0.600388	undirected
novel.25831	110719639	0.600383	undirected
110685095	novel.34089	0.600375	undirected
110685699	novel.24514	0.600372	undirected
110732365	110719228	0.600372	undirected
novel.27809	novel.36024	0.600371	undirected
novel.3273	novel.40892	0.600366	undirected
novel.33881	110690505	0.600359	undirected
110710231	novel.799	0.600352	undirected
novel.7649	novel.10425	0.600347	undirected
110738549	110732365	0.600343	undirected
novel.41281	novel.24514	0.60034	undirected
110740130	110686751	0.60033	undirected
novel.10959	novel.3057	0.600329	undirected
110710220	novel.18752	0.600322	undirected
novel.31389	110723637	0.600315	undirected
110719171	110703842	0.600313	undirected
110735507	novel.38250	0.600296	undirected
novel.42586	novel.14752	0.600289	undirected
novel.6595	110710989	0.600287	undirected
110737213	novel.34990	0.600284	undirected
110703585	110686751	0.60027	undirected
novel.11813	110690505	0.600268	undirected
110738549	novel.14179	0.600267	undirected
novel.7649	novel.12402	0.600266	undirected
novel.27446	110710692	0.600248	undirected
novel.39380	110690505	0.60024	undirected
110710232	novel.26617	0.600231	undirected
110710634	110738679	0.600184	undirected
novel.31347	novel.26119	0.600182	undirected
110688475	110692019	0.600173	undirected
110703100	novel.34990	0.600168	undirected
novel.22528	110710989	0.600165	undirected
110686753	novel.18944	0.600162	undirected
novel.32748	110731858	0.600161	undirected
110720556	novel.15144	0.600159	undirected
110732844	novel.12018	0.60015	undirected
novel.22248	novel.21015	0.600148	undirected
novel.11405	110708432	0.600144	undirected
novel.31347	novel.12403	0.600141	undirected
novel.15846	novel.25831	0.600135	undirected
110693112	110686751	0.600134	undirected
novel.17176	novel.21015	0.600117	undirected
110710220	novel.19760	0.600116	undirected
novel.30965	novel.43009	0.600112	undirected
110684126	110690505	0.600108	undirected
110694671	novel.35606	0.600107	undirected
novel.10738	novel.11701	0.600087	undirected
novel.39456	novel.12403	0.600076	undirected
novel.1449	110708390	0.600073	undirected
110684957	110705297	0.600066	undirected
110726323	novel.26119	0.600056	undirected
novel.27448	110686753	0.600048	undirected
110685095	110716277	0.600047	undirected
novel.7649	110702229	0.600046	undirected
110690778	110705297	0.600039	undirected
110710220	novel.26821	0.600039	undirected
novel.33238	110703842	0.600038	undirected
novel.32355	novel.21015	0.600029	undirected
novel.10955	novel.799	0.600029	undirected
110710220	novel.5557	0.600014	undirected
110735507	110683699	0.600009	undirected
novel.7649	novel.20528	0.599986	undirected
novel.10738	novel.22245	0.599984	undirected
110740130	110708390	0.599975	undirected
110730324	novel.40903	0.599973	undirected
110740138	110737729	0.599969	undirected
novel.8157	110690505	0.599968	undirected
novel.28256	novel.34990	0.599962	undirected
110688475	novel.3057	0.59996	undirected
novel.10504	novel.9897	0.59996	undirected
novel.11405	novel.2553	0.599948	undirected
110688475	110732365	0.599947	undirected
110682424	novel.27809	0.599947	undirected
110735507	novel.27879	0.599945	undirected
novel.33881	110686751	0.59994	undirected
110693472	110710692	0.599939	undirected
110688475	novel.34089	0.599938	undirected
novel.28862	novel.34990	0.599938	undirected
110719260	novel.2405	0.599921	undirected
novel.39380	novel.25831	0.599911	undirected
novel.27809	110710989	0.599905	undirected
novel.38136	110730539	0.599899	undirected
novel.30973	novel.34990	0.599889	undirected
novel.10738	novel.34990	0.599886	undirected
novel.10959	110683699	0.599878	undirected
110721699	110686751	0.599866	undirected
novel.24431	novel.26617	0.599862	undirected
110704267	novel.26821	0.599862	undirected
110719228	110687650	0.599857	undirected
110719228	110720019	0.599852	undirected
novel.30965	110737928	0.59985	undirected
110722620	110686751	0.599843	undirected
novel.10504	novel.36308	0.599828	undirected
110684112	110685096	0.599826	undirected
110703254	110690505	0.599818	undirected
novel.32132	110734047	0.599778	undirected
novel.27809	novel.10550	0.599777	undirected
110735507	110723576	0.599773	undirected
110703585	novel.2405	0.599773	undirected
110728877	novel.24514	0.59977	undirected
novel.10738	novel.2553	0.599765	undirected
novel.31389	110710765	0.599755	undirected
110722769	novel.5567	0.599745	undirected
novel.21310	novel.21015	0.599744	undirected
110735507	110733504	0.599743	undirected
110735507	110723637	0.599737	undirected
110695808	110703842	0.599734	undirected
110730324	110714831	0.59973	undirected
110737767	novel.799	0.599727	undirected
novel.36169	novel.9897	0.599725	undirected
novel.11813	novel.25831	0.599723	undirected
110738549	novel.5557	0.599712	undirected
110735983	110708432	0.599711	undirected
novel.3082	110710989	0.599707	undirected
110726369	novel.26010	0.599686	undirected
novel.30973	novel.2405	0.599684	undirected
novel.28256	novel.26617	0.599681	undirected
novel.26010	110691641	0.599674	undirected
110688475	novel.19760	0.599666	undirected
novel.11813	110738679	0.599643	undirected
novel.5567	novel.14179	0.599637	undirected
110716322	novel.34089	0.599633	undirected
110720684	110738878	0.599627	undirected
110685095	novel.43046	0.599623	undirected
novel.30965	110738043	0.599617	undirected
novel.3766	110730539	0.599612	undirected
novel.1449	110737729	0.59961	undirected
novel.32500	110730539	0.599604	undirected
novel.42586	novel.26617	0.599598	undirected
110733828	novel.10504	0.599598	undirected
110707171	novel.12402	0.599594	undirected
110730986	110691641	0.599591	undirected
110691111	110716277	0.599591	undirected
110686642	110690505	0.59958	undirected
novel.23988	novel.34990	0.599578	undirected
110726613	110738282	0.599569	undirected
110726323	110710989	0.599568	undirected
novel.26010	110710989	0.599558	undirected
110688475	novel.12018	0.599554	undirected
novel.29013	110703842	0.599552	undirected
novel.11405	110718887	0.599548	undirected
novel.7048	110693157	0.599544	undirected
110726369	novel.27446	0.59954	undirected
novel.29719	novel.25831	0.599537	undirected
novel.32748	novel.38224	0.599536	undirected
novel.30965	novel.36308	0.599534	undirected
110735507	novel.36308	0.599529	undirected
110716322	110708432	0.599525	undirected
110684957	novel.35606	0.599523	undirected
novel.27809	novel.5557	0.599519	undirected
novel.13832	110710692	0.599515	undirected
novel.31389	novel.43009	0.599508	undirected
novel.32132	novel.9897	0.599506	undirected
110697384	novel.1449	0.599504	undirected
novel.23507	110686751	0.599502	undirected
110719260	110716277	0.599497	undirected
110732844	110697384	0.599494	undirected
110710220	110716277	0.599492	undirected
novel.15451	110708390	0.599492	undirected
novel.11405	110716277	0.599489	undirected
110710220	110683699	0.599473	undirected
novel.32748	110697384	0.599467	undirected
110721752	110716277	0.599467	undirected
novel.30965	110733504	0.599462	undirected
110735507	novel.3057	0.599461	undirected
110710220	novel.10550	0.599461	undirected
novel.36169	110692019	0.599455	undirected
110709139	110690505	0.599449	undirected
novel.17843	novel.21015	0.599449	undirected
novel.7649	novel.23455	0.599448	undirected
110710232	novel.14752	0.599444	undirected
110735861	novel.15144	0.59943	undirected
novel.13231	110692019	0.599423	undirected
novel.31389	110738043	0.599418	undirected
novel.30973	110685096	0.599413	undirected
110684957	110686751	0.599412	undirected
novel.22832	novel.12403	0.599408	undirected
110710232	110708432	0.599397	undirected
novel.34089	110691111	0.599381	undirected
novel.32748	novel.14179	0.599373	undirected
novel.32132	novel.26821	0.599371	undirected
110719260	110697384	0.59937	undirected
novel.7649	110714802	0.599369	undirected
110735507	110718887	0.59936	undirected
110738549	novel.38224	0.599349	undirected
novel.1449	110690505	0.599349	undirected
110729316	novel.10550	0.599348	undirected
110688475	110716277	0.599348	undirected
110719260	novel.35606	0.599346	undirected
110719228	novel.40903	0.599342	undirected
novel.11405	110721687	0.599325	undirected
novel.32355	110710989	0.599324	undirected
110711560	novel.9897	0.599321	undirected
110735507	novel.5557	0.59932	undirected
novel.31389	novel.20875	0.599317	undirected
novel.5567	110716277	0.599316	undirected
novel.21538	110737729	0.599313	undirected
novel.10810	110686751	0.599303	undirected
novel.3082	novel.26119	0.599291	undirected
novel.6396	novel.18944	0.599289	undirected
novel.31389	novel.18752	0.599287	undirected
110726613	110734047	0.599278	undirected
novel.36728	novel.34990	0.599265	undirected
110710634	110730539	0.599265	undirected
novel.38888	110686751	0.599261	undirected
novel.37411	novel.25831	0.599257	undirected
novel.10738	110721687	0.599256	undirected
novel.27448	novel.21423	0.599253	undirected
110735507	110696735	0.599249	undirected
novel.15846	novel.34990	0.599245	undirected
novel.5567	110710765	0.599239	undirected
110738039	novel.34990	0.599233	undirected
110712507	110734047	0.599228	undirected
110732844	novel.35606	0.599227	undirected
110707171	110731858	0.599227	undirected
110722954	novel.26119	0.599222	undirected
110738549	novel.18752	0.599222	undirected
novel.30973	110721687	0.599222	undirected
110727767	novel.21015	0.599215	undirected
110702381	novel.14179	0.599207	undirected
novel.32192	110686751	0.599205	undirected
novel.34396	110719228	0.599198	undirected
110688475	novel.12403	0.599198	undirected
110682368	110690778	0.599189	undirected
novel.10738	110723620	0.599171	undirected
novel.28291	novel.24514	0.59917	undirected
novel.31389	110723576	0.599167	undirected
110685095	110723637	0.599137	undirected
110738549	novel.10550	0.599125	undirected
novel.29013	110693157	0.599124	undirected
novel.7649	110723620	0.599121	undirected
novel.27446	110738878	0.599121	undirected
novel.38888	novel.9897	0.599112	undirected
novel.15451	110686751	0.599107	undirected
novel.28256	110708390	0.599105	undirected
novel.24431	novel.38224	0.599102	undirected
novel.22832	novel.19219	0.599098	undirected
110717840	novel.34990	0.599093	undirected
110733828	110702381	0.599088	undirected
novel.32748	novel.34089	0.59908	undirected
novel.32132	novel.36308	0.599075	undirected
110738549	novel.26821	0.599075	undirected
novel.11405	110732365	0.599074	undirected
novel.27809	novel.12403	0.599074	undirected
110715557	novel.799	0.599073	undirected
novel.27446	novel.36024	0.59906	undirected
110682368	110684112	0.599057	undirected
110739658	110686751	0.599055	undirected
110688475	110738197	0.59905	undirected
novel.7649	110708390	0.599024	undirected
novel.31094	110708390	0.599021	undirected
novel.38321	novel.36308	0.59902	undirected
110695909	novel.9897	0.599018	undirected
novel.11405	novel.12402	0.599011	undirected
novel.10738	novel.10425	0.599005	undirected
110733828	novel.39456	0.599003	undirected
110702381	110731858	0.599001	undirected
novel.11405	110683699	0.599	undirected
110723639	110703842	0.598993	undirected
novel.7048	110705297	0.598991	undirected
novel.35771	110730539	0.598987	undirected
110733828	novel.5567	0.598977	undirected
novel.3082	110687650	0.598973	undirected
novel.33680	novel.799	0.59896	undirected
110685095	novel.21015	0.598953	undirected
novel.28256	110692019	0.598946	undirected
110684126	novel.38224	0.598946	undirected
novel.26010	110710692	0.598942	undirected
novel.43806	110710989	0.598941	undirected
novel.5567	novel.15144	0.598941	undirected
110735861	110710989	0.59894	undirected
novel.10738	novel.34396	0.598935	undirected
110684112	novel.704	0.598934	undirected
110733828	110722954	0.598928	undirected
110730986	110710692	0.598925	undirected
novel.40760	novel.24514	0.598924	undirected
110735507	110737928	0.598921	undirected
110738039	110686751	0.598915	undirected
110682424	110730324	0.598913	undirected
110684112	novel.38224	0.598913	undirected
110691111	novel.26617	0.598911	undirected
novel.31094	novel.25831	0.59891	undirected
novel.17322	110730539	0.598894	undirected
novel.22832	novel.10550	0.598892	undirected
110691111	novel.14752	0.598892	undirected
110710220	novel.38224	0.598892	undirected
110733828	110722620	0.598879	undirected
110726323	novel.12403	0.598867	undirected
novel.17307	novel.21015	0.598866	undirected
110716322	110716277	0.598865	undirected
110732844	110705297	0.59885	undirected
novel.31389	novel.38250	0.598847	undirected
novel.32748	110737729	0.598841	undirected
110707171	110686751	0.59884	undirected
novel.7141	novel.21015	0.598839	undirected
novel.39380	110730539	0.598832	undirected
novel.31389	novel.27879	0.598825	undirected
110684126	novel.35606	0.598817	undirected
novel.31389	novel.43046	0.598816	undirected
110712507	novel.40892	0.598809	undirected
novel.13231	110690505	0.598807	undirected
110703585	110708390	0.598804	undirected
110726323	110687650	0.598791	undirected
novel.23983	novel.21015	0.598784	undirected
110729316	110734047	0.598782	undirected
novel.30973	novel.26617	0.598777	undirected
novel.23988	110730539	0.598771	undirected
novel.38321	110687650	0.598769	undirected
110738549	110683699	0.598763	undirected
novel.43806	novel.26821	0.598763	undirected
110739658	novel.12018	0.598761	undirected
110735983	110731858	0.598732	undirected
110729316	novel.5557	0.598731	undirected
novel.32748	110692019	0.598721	undirected
novel.29719	novel.14752	0.59872	undirected
110712507	110710692	0.598717	undirected
novel.27809	novel.21015	0.598713	undirected
110706529	novel.35606	0.598711	undirected
110702381	novel.2553	0.598708	undirected
novel.38321	110710765	0.598706	undirected
novel.21538	110715611	0.598703	undirected
novel.38880	110690505	0.598699	undirected
novel.21538	110705297	0.598697	undirected
novel.34089	novel.31389	0.598693	undirected
novel.26348	110722769	0.598679	undirected
novel.10504	110687650	0.598676	undirected
novel.33881	novel.24514	0.598662	undirected
novel.17494	110710692	0.598661	undirected
novel.23507	novel.14752	0.598653	undirected
110690778	110716522	0.59864	undirected
110721752	novel.9897	0.598634	undirected
novel.22832	110718887	0.598629	undirected
110684112	110716522	0.598628	undirected
110735507	110714831	0.59861	undirected
110682424	110738549	0.598603	undirected
110737404	novel.24514	0.598601	undirected
novel.10738	novel.20528	0.598594	undirected
novel.31389	novel.39411	0.59859	undirected
110688475	novel.22245	0.598585	undirected
novel.5765	novel.24514	0.598584	undirected
novel.38074	novel.15144	0.598579	undirected
110688475	novel.12402	0.598579	undirected
novel.33583	novel.21015	0.598576	undirected
novel.10504	novel.26119	0.598575	undirected
novel.10207	110730539	0.598575	undirected
110730986	110723637	0.598572	undirected
110720556	110710692	0.59857	undirected
110720750	novel.25831	0.598566	undirected
110733828	novel.22832	0.598561	undirected
novel.29013	110738679	0.598559	undirected
110740138	110703842	0.59855	undirected
110691111	novel.15144	0.598546	undirected
110733828	novel.38321	0.59854	undirected
novel.32748	110691836	0.598532	undirected
novel.38321	novel.26119	0.598529	undirected
110732844	novel.10425	0.598526	undirected
110716322	novel.14179	0.598511	undirected
novel.10738	novel.704	0.598502	undirected
novel.21310	110716277	0.598502	undirected
novel.18689	novel.24514	0.598484	undirected
110730986	novel.43009	0.598482	undirected
110685095	novel.43009	0.598469	undirected
novel.5567	novel.36308	0.59846	undirected
110682845	novel.14752	0.598456	undirected
novel.30965	novel.10550	0.598448	undirected
novel.1449	novel.34990	0.598435	undirected
novel.7145	novel.9897	0.598432	undirected
110684112	110702229	0.598431	undirected
novel.32748	novel.12402	0.598428	undirected
novel.10959	110732365	0.598426	undirected
110682424	110735507	0.598419	undirected
110726613	110710765	0.598419	undirected
110720556	110734047	0.598418	undirected
110739658	novel.34990	0.598411	undirected
novel.31389	110737928	0.598408	undirected
110735507	110708432	0.598394	undirected
110699354	novel.30965	0.598375	undirected
110685096	novel.28256	0.598372	undirected
novel.36610	novel.14752	0.598363	undirected
novel.17357	novel.799	0.598359	undirected
novel.7649	novel.5433	0.598349	undirected
110702387	110710765	0.598345	undirected
110710220	110718887	0.598343	undirected
novel.21310	novel.15144	0.598338	undirected
110722954	novel.19760	0.598335	undirected
110715964	110703842	0.598325	undirected
novel.10959	110722769	0.59832	undirected
110700879	novel.26821	0.598318	undirected
110682368	110739658	0.598315	undirected
novel.10959	novel.38224	0.598296	undirected
novel.11813	novel.14752	0.598295	undirected
110688475	110683699	0.598293	undirected
novel.10738	110733706	0.598284	undirected
novel.23507	novel.24514	0.59828	undirected
110721697	novel.25831	0.598278	undirected
110685095	110691641	0.598271	undirected
110717840	110697384	0.598265	undirected
110684112	110718955	0.598264	undirected
110690000	110691641	0.598261	undirected
110684957	110738679	0.598258	undirected
novel.15846	110737729	0.598254	undirected
novel.10738	novel.37459	0.598247	undirected
novel.38888	novel.34990	0.598244	undirected
110684112	novel.23455	0.59824	undirected
novel.5567	novel.19760	0.598238	undirected
novel.7649	novel.33485	0.598237	undirected
novel.31094	110686751	0.598235	undirected
110698892	110693157	0.598232	undirected
novel.6867	novel.26821	0.598205	undirected
novel.32498	110718887	0.598203	undirected
110724999	novel.14752	0.5982	undirected
novel.22832	110738878	0.598183	undirected
110705608	novel.14179	0.598175	undirected
110730986	novel.20875	0.598173	undirected
110735507	110738043	0.59817	undirected
110740138	110690505	0.598166	undirected
novel.30965	novel.39902	0.598166	undirected
novel.14343	novel.18944	0.598165	undirected
novel.30965	110682424	0.598162	undirected
novel.22832	novel.43046	0.59816	undirected
novel.39664	110703842	0.598158	undirected
novel.29044	novel.25831	0.598153	undirected
novel.32748	novel.2553	0.598152	undirected
110726323	novel.2405	0.598151	undirected
110688475	novel.2553	0.598147	undirected
novel.3082	novel.12403	0.598136	undirected
110733706	110730539	0.598103	undirected
110690000	novel.36024	0.598103	undirected
110727767	novel.2405	0.598093	undirected
novel.27809	110714831	0.598088	undirected
110722509	110715611	0.598087	undirected
novel.31389	novel.2405	0.598086	undirected
novel.30972	novel.26821	0.598081	undirected
110733828	110735507	0.59808	undirected
novel.31347	110686751	0.598073	undirected
110740138	novel.26617	0.598071	undirected
novel.31347	novel.21015	0.598068	undirected
novel.32748	110685096	0.598067	undirected
110688475	110737729	0.598061	undirected
110735983	110716277	0.598059	undirected
110684112	novel.12402	0.598059	undirected
novel.7048	110738679	0.598058	undirected
novel.6595	novel.21015	0.598056	undirected
novel.5567	novel.36024	0.598052	undirected
110684126	110685096	0.598052	undirected
110702381	110708432	0.598049	undirected
novel.21310	110710765	0.598047	undirected
110700229	novel.799	0.598044	undirected
110694671	110697384	0.598044	undirected
novel.27448	110690936	0.598042	undirected
110709139	110703842	0.598038	undirected
110735507	novel.39902	0.598035	undirected
110730324	110734047	0.598033	undirected
110683235	novel.9897	0.598032	undirected
novel.10738	110685098	0.598028	undirected
novel.11405	110718955	0.598027	undirected
110717840	110690505	0.598022	undirected
novel.29013	110737729	0.598022	undirected
110688475	110718887	0.59802	undirected
novel.5567	novel.40892	0.598015	undirected
110732822	110738878	0.598012	undirected
110724999	novel.25831	0.598012	undirected
110704267	110726369	0.598011	undirected
novel.29719	novel.799	0.59801	undirected
novel.17176	110710765	0.598008	undirected
110683235	110731858	0.598006	undirected
novel.11405	novel.11701	0.598006	undirected
110717840	110708390	0.598	undirected
110683235	110708432	0.597997	undirected
110719260	novel.3057	0.597977	undirected
110735507	novel.19760	0.597976	undirected
110700879	110710692	0.597969	undirected
110719238	novel.9897	0.597969	undirected
novel.34089	novel.32132	0.597969	undirected
novel.10738	110720019	0.597962	undirected
110710220	novel.19924	0.597961	undirected
novel.12527	novel.26617	0.597948	undirected
110690778	novel.10425	0.597946	undirected
novel.10482	novel.9897	0.597941	undirected
novel.12527	110690505	0.597939	undirected
novel.7048	110737729	0.597938	undirected
110719228	novel.41769	0.597936	undirected
110735861	110708390	0.597932	undirected
110719260	110685096	0.597928	undirected
110710232	novel.19219	0.597928	undirected
novel.28256	110721687	0.597919	undirected
novel.27446	110691641	0.597913	undirected
110738549	110708390	0.597912	undirected
novel.1210	110719228	0.597911	undirected
novel.10959	110710989	0.59791	undirected
novel.26370	110730539	0.597907	undirected
110703254	novel.34990	0.597895	undirected
110701722	novel.7649	0.597895	undirected
110716931	110692019	0.597894	undirected
110684957	110697384	0.597894	undirected
110739190	novel.35606	0.597885	undirected
110735507	110735593	0.597885	undirected
110694671	110692019	0.597883	undirected
novel.1449	novel.38224	0.597881	undirected
110713706	110686751	0.597881	undirected
110685095	novel.17558	0.59788	undirected
110730986	110738043	0.597878	undirected
110735507	novel.39411	0.597877	undirected
110719228	110721687	0.597876	undirected
novel.37564	novel.26821	0.59787	undirected
novel.10738	novel.36820	0.597854	undirected
110711560	110686751	0.597852	undirected
110690778	novel.20528	0.597848	undirected
novel.32132	novel.19760	0.597848	undirected
novel.7649	novel.11701	0.597844	undirected
110710232	110722769	0.597839	undirected
110707171	novel.10425	0.597839	undirected
novel.6951	novel.14179	0.597839	undirected
110707171	novel.704	0.597836	undirected
110735507	110701095	0.597836	undirected
110733828	110729316	0.597831	undirected
novel.7649	novel.34396	0.597817	undirected
110735507	110687650	0.597815	undirected
novel.30973	110692019	0.597809	undirected
110682424	110710220	0.597802	undirected
110715557	novel.25831	0.597801	undirected
110697384	novel.24431	0.597792	undirected
110710556	novel.9897	0.59779	undirected
110719260	novel.12403	0.597787	undirected
novel.43067	novel.2405	0.597785	undirected
novel.32132	novel.26119	0.597776	undirected
novel.38074	110708390	0.597775	undirected
110690000	110710989	0.597775	undirected
novel.17176	110734047	0.597775	undirected
novel.11405	novel.1210	0.597774	undirected
110735507	novel.31023	0.59777	undirected
novel.1449	novel.35606	0.597769	undirected
110700723	novel.21015	0.597768	undirected
110719228	novel.13535	0.597766	undirected
novel.30965	novel.32953	0.597763	undirected
novel.10811	novel.9897	0.597761	undirected
110732844	110716522	0.597753	undirected
novel.11405	novel.3057	0.59775	undirected
novel.32748	novel.12018	0.597748	undirected
110703585	novel.19760	0.597747	undirected
110730986	novel.43046	0.597746	undirected
novel.10738	novel.17326	0.597744	undirected
novel.39456	110710989	0.597734	undirected
novel.32192	110718887	0.597733	undirected
110719228	110690505	0.597731	undirected
110702381	novel.11701	0.597723	undirected
novel.10738	novel.17562	0.597722	undirected
110727767	novel.24514	0.597721	undirected
110710232	110734167	0.597719	undirected
110730324	novel.23084	0.597717	undirected
novel.31347	novel.36308	0.597709	undirected
novel.7649	110730743	0.597709	undirected
110688475	novel.1210	0.597697	undirected
110693472	novel.40892	0.597692	undirected
novel.30965	novel.27569	0.597681	undirected
110705608	110708432	0.59768	undirected
110690936	110738282	0.59767	undirected
novel.11405	novel.22245	0.597663	undirected
110735507	novel.23254	0.597662	undirected
110722620	novel.26119	0.597658	undirected
110730324	novel.5557	0.597658	undirected
novel.5567	110687650	0.597654	undirected
novel.33881	110697384	0.59764	undirected
novel.17357	110690505	0.597639	undirected
110721699	novel.34990	0.597637	undirected
novel.7649	novel.33845	0.597637	undirected
110691111	novel.2405	0.597636	undirected
110688475	110718955	0.597635	undirected
110735507	110732365	0.597626	undirected
novel.6075	novel.9897	0.597626	undirected
110729316	110731858	0.597612	undirected
novel.29013	110705297	0.597606	undirected
novel.31347	110687650	0.597605	undirected
110707171	110685096	0.597593	undirected
110730324	novel.19924	0.597586	undirected
novel.22832	110710765	0.597575	undirected
novel.10207	novel.34990	0.597572	undirected
110729316	novel.19219	0.597571	undirected
110691425	novel.26617	0.59757	undirected
novel.34089	110735983	0.597565	undirected
110738549	novel.11188	0.59756	undirected
novel.14343	110710989	0.597558	undirected
110702387	110710989	0.597558	undirected
110710232	novel.38224	0.59755	undirected
110694671	110721687	0.597549	undirected
novel.39456	novel.36308	0.597548	undirected
110690000	novel.40892	0.597548	undirected
110686642	110705297	0.597545	undirected
novel.23627	novel.34990	0.597539	undirected
110729316	110702205	0.597534	undirected
novel.11405	novel.19760	0.597531	undirected
110684112	novel.10425	0.597531	undirected
110713706	novel.9897	0.597527	undirected
110738549	novel.19924	0.597524	undirected
110735861	110734047	0.597521	undirected
novel.30965	110682539	0.597517	undirected
110710232	novel.14179	0.597517	undirected
novel.7048	novel.34990	0.597515	undirected
110705608	novel.9897	0.597491	undirected
novel.42586	110737729	0.59748	undirected
novel.10959	110734047	0.597468	undirected
novel.17847	novel.21015	0.597467	undirected
110701722	novel.10738	0.597466	undirected
novel.39456	110710765	0.59746	undirected
110684112	novel.5433	0.597455	undirected
novel.10811	110718887	0.597453	undirected
novel.30965	110691426	0.597452	undirected
110730324	novel.18752	0.597446	undirected
novel.10738	110734167	0.597445	undirected
novel.21310	novel.2405	0.597439	undirected
110691425	110693157	0.597431	undirected
110735507	novel.9554	0.597425	undirected
110710220	novel.11188	0.597416	undirected
110739658	110705297	0.597414	undirected
novel.32355	novel.18944	0.597413	undirected
110719863	novel.24514	0.597411	undirected
110688475	novel.14179	0.597409	undirected
110735983	novel.14179	0.597402	undirected
110730324	novel.34089	0.597397	undirected
110720684	novel.40892	0.597395	undirected
110719228	novel.5557	0.597389	undirected
novel.32132	110687650	0.597387	undirected
110722954	novel.38224	0.597386	undirected
110710220	novel.23084	0.597385	undirected
novel.10738	110714802	0.597384	undirected
110703585	novel.12403	0.597381	undirected
110735983	110686751	0.597375	undirected
110719228	110685673	0.597374	undirected
110740130	novel.25831	0.597369	undirected
novel.10810	110697384	0.597366	undirected
110738549	110718887	0.59736	undirected
novel.22530	110730539	0.597351	undirected
110683235	novel.25831	0.597345	undirected
110684112	110714802	0.597341	undirected
110702381	novel.2405	0.59734	undirected
110702381	novel.34089	0.597335	undirected
novel.10738	novel.1210	0.597334	undirected
novel.10504	110734047	0.597334	undirected
110702381	novel.34396	0.597327	undirected
110703254	110686751	0.597323	undirected
novel.26010	novel.36024	0.597321	undirected
110702381	110718955	0.597312	undirected
110702381	110734167	0.597297	undirected
110703098	novel.34990	0.597294	undirected
novel.23507	110708390	0.59729	undirected
110688475	novel.11701	0.597288	undirected
novel.10550	novel.5567	0.597284	undirected
novel.31389	novel.32953	0.597282	undirected
novel.18909	110705297	0.597279	undirected
110707171	110702229	0.597279	undirected
110710220	novel.32360	0.597273	undirected
novel.34089	novel.38074	0.59727	undirected
110721697	novel.14752	0.597266	undirected
110710500	110703842	0.597263	undirected
110705608	110734047	0.597263	undirected
110705608	novel.26821	0.59725	undirected
novel.32192	novel.25831	0.597248	undirected
novel.10738	110693157	0.597242	undirected
110738549	novel.23084	0.597241	undirected
novel.13231	novel.9897	0.59724	undirected
110688475	novel.704	0.597237	undirected
novel.11405	110734167	0.597235	undirected
110719228	110722769	0.597234	undirected
novel.32748	novel.15144	0.59723	undirected
110739658	110738679	0.597229	undirected
110684112	110708390	0.597223	undirected
110688475	novel.34396	0.597207	undirected
110733828	novel.30973	0.597202	undirected
novel.30972	110691641	0.597199	undirected
110702381	110732365	0.597199	undirected
novel.22832	novel.19760	0.597196	undirected
novel.28291	novel.34990	0.597196	undirected
novel.5567	110718887	0.597192	undirected
110739190	novel.24514	0.597189	undirected
novel.3273	110737928	0.597188	undirected
novel.34089	novel.39456	0.597181	undirected
novel.39456	110687650	0.59718	undirected
novel.6595	110734047	0.597179	undirected
novel.7649	novel.17326	0.597178	undirected
novel.30965	110714831	0.597177	undirected
novel.11405	novel.34990	0.597169	undirected
110690778	novel.22245	0.597167	undirected
110730986	110737928	0.597166	undirected
novel.36610	110705297	0.597164	undirected
novel.18459	novel.18944	0.597162	undirected
110684112	novel.20528	0.597161	undirected
110685699	novel.9897	0.59716	undirected
110732844	110703842	0.597159	undirected
110726613	novel.20875	0.59715	undirected
novel.27809	novel.40892	0.597144	undirected
110710220	novel.36024	0.597139	undirected
110722769	novel.10504	0.597134	undirected
novel.38321	novel.19760	0.597127	undirected
novel.31389	110733504	0.597127	undirected
novel.34089	110719228	0.597125	undirected
novel.7649	novel.43193	0.597125	undirected
110710232	110715900	0.597124	undirected
novel.19074	110719228	0.597124	undirected
novel.11813	110693157	0.597123	undirected
110702381	novel.12402	0.597123	undirected
110685096	110729316	0.597119	undirected
novel.7649	novel.40911	0.597112	undirected
novel.11701	110719228	0.597111	undirected
110735861	novel.26821	0.597083	undirected
novel.10738	110689481	0.597083	undirected
110728877	110730539	0.597076	undirected
110688475	110720019	0.597076	undirected
110687605	novel.24514	0.597068	undirected
110719228	novel.3057	0.597066	undirected
110704267	110710989	0.597064	undirected
110737767	110737729	0.597063	undirected
110702381	110720019	0.597062	undirected
novel.39380	110693157	0.597054	undirected
novel.38321	110710989	0.597045	undirected
110730986	110722769	0.597044	undirected
novel.27809	110726369	0.597039	undirected
novel.11405	110722769	0.597037	undirected
novel.30965	110687650	0.597032	undirected
novel.5573	novel.14752	0.597029	undirected
novel.30965	novel.19399	0.597026	undirected
novel.10738	110702229	0.597024	undirected
novel.38321	110686751	0.59702	undirected
novel.30973	novel.12403	0.597017	undirected
novel.39380	novel.14752	0.597014	undirected
novel.39456	110734047	0.597002	undirected
novel.37198	110703842	0.597	undirected
novel.22832	novel.18752	0.596998	undirected
110710220	novel.27879	0.596985	undirected
110732844	110702229	0.596985	undirected
110732844	novel.43193	0.596985	undirected
110717840	110692019	0.596973	undirected
novel.11405	novel.34396	0.596972	undirected
novel.32498	110716277	0.596967	undirected
novel.3276	novel.18944	0.596963	undirected
110730986	110723576	0.596963	undirected
110703098	110703842	0.596961	undirected
110719228	110692019	0.59696	undirected
110707171	110708432	0.596957	undirected
110735507	novel.19399	0.596956	undirected
novel.18909	110738679	0.596945	undirected
novel.33274	novel.9897	0.596942	undirected
novel.7649	110739614	0.596935	undirected
110707171	novel.38224	0.596934	undirected
110730324	110710765	0.596932	undirected
novel.27809	novel.19924	0.596931	undirected
novel.17738	110703842	0.596931	undirected
110735861	novel.3057	0.596929	undirected
110737213	110703842	0.596925	undirected
novel.23051	novel.26821	0.596923	undirected
novel.38880	110693157	0.596919	undirected
novel.17308	novel.9897	0.596914	undirected
110719260	110738197	0.596905	undirected
110703063	110693157	0.596902	undirected
novel.36610	110703842	0.596898	undirected
110691111	novel.14179	0.596894	undirected
novel.10738	110730743	0.596891	undirected
110735861	novel.14179	0.59689	undirected
novel.38321	novel.34089	0.596888	undirected
110738549	110701095	0.596884	undirected
110720556	novel.40892	0.596868	undirected
novel.17494	110738282	0.596867	undirected
novel.14343	110710765	0.596854	undirected
novel.30965	novel.14179	0.596853	undirected
novel.11405	novel.704	0.596852	undirected
novel.9451	110738878	0.596847	undirected
110691111	novel.38224	0.596845	undirected
110735983	110692019	0.596841	undirected
110719260	110690505	0.59684	undirected
110687579	novel.21015	0.596827	undirected
110727767	110710989	0.596821	undirected
110719260	110732365	0.596809	undirected
novel.42586	novel.34990	0.596807	undirected
110732844	novel.20528	0.596806	undirected
110735507	novel.10203	0.596806	undirected
110733828	novel.11405	0.596798	undirected
110722954	110722769	0.596798	undirected
110684126	novel.22245	0.596798	undirected
novel.2553	110729316	0.596794	undirected
110732822	novel.15144	0.596794	undirected
novel.1277	110738282	0.596787	undirected
novel.7048	110716522	0.59678	undirected
novel.10810	110730539	0.596779	undirected
110691426	110735507	0.596778	undirected
110719228	novel.36308	0.596775	undirected
novel.12018	novel.1449	0.596769	undirected
110702381	110721687	0.596769	undirected
novel.27809	novel.23084	0.596768	undirected
110682368	110732844	0.596767	undirected
novel.5567	110683699	0.596766	undirected
110738549	novel.32360	0.596765	undirected
novel.32498	novel.2405	0.596757	undirected
novel.5567	novel.18752	0.596756	undirected
novel.36783	novel.9897	0.596753	undirected
110719639	novel.35606	0.596752	undirected
110691425	110705297	0.596748	undirected
110682368	novel.10810	0.596746	undirected
110694671	novel.34990	0.59674	undirected
novel.10738	110708432	0.59674	undirected
novel.33881	novel.14752	0.596725	undirected
110682424	novel.22832	0.596722	undirected
novel.22832	110683699	0.596721	undirected
novel.7649	novel.7159	0.59672	undirected
novel.6956	novel.24514	0.596719	undirected
novel.38321	110718887	0.59671	undirected
novel.27809	novel.18752	0.5967	undirected
110710232	novel.13656	0.596691	undirected
novel.22528	110710765	0.59669	undirected
110726613	novel.40892	0.596685	undirected
novel.30965	110682273	0.596684	undirected
novel.35646	novel.24514	0.59668	undirected
110726369	novel.30972	0.59668	undirected
110707171	novel.2553	0.596674	undirected
novel.31094	novel.14752	0.59667	undirected
novel.24431	110708390	0.596668	undirected
110719228	110683699	0.596665	undirected
novel.22832	110726369	0.596663	undirected
110722509	novel.24514	0.596661	undirected
novel.35771	novel.34990	0.596656	undirected
novel.11405	110720019	0.596656	undirected
novel.10738	novel.19074	0.596656	undirected
novel.29719	110690505	0.596651	undirected
110710634	110715611	0.59665	undirected
novel.8157	110737729	0.596645	undirected
110690778	110702229	0.596644	undirected
novel.30965	novel.10203	0.596643	undirected
110703585	110718887	0.596641	undirected
110727767	110710765	0.59664	undirected
110685095	novel.14179	0.596633	undirected
110684112	110723620	0.596633	undirected
novel.32748	110683699	0.596629	undirected
novel.17322	novel.25831	0.596629	undirected
110703440	novel.34990	0.596624	undirected
110710232	novel.2553	0.596623	undirected
110693112	110708390	0.59662	undirected
110685093	novel.25831	0.59661	undirected
novel.3082	novel.2405	0.596599	undirected
novel.3057	novel.5567	0.596599	undirected
novel.34089	novel.21310	0.596598	undirected
novel.30965	110696735	0.59659	undirected
110690778	110703842	0.596586	undirected
novel.44795	novel.24514	0.596585	undirected
110715557	novel.14752	0.596572	undirected
novel.18909	novel.799	0.596571	undirected
110691111	110708432	0.596568	undirected
110730986	novel.18752	0.596562	undirected
110735011	novel.10738	0.596548	undirected
novel.7048	110703842	0.596546	undirected
novel.30643	110703842	0.596536	undirected
110682424	110729316	0.596528	undirected
novel.43806	110710692	0.596517	undirected
novel.22832	110708432	0.596515	undirected
110698892	110705297	0.596514	undirected
110720556	110710989	0.596507	undirected
novel.3273	novel.3708	0.596505	undirected
novel.7649	110733706	0.596502	undirected
novel.32773	novel.18944	0.596499	undirected
110702381	novel.1210	0.596495	undirected
110690000	110738878	0.596494	undirected
novel.7649	110720019	0.596493	undirected
110732822	novel.20875	0.596488	undirected
novel.12018	novel.28256	0.596486	undirected
110729316	110714831	0.596485	undirected
110709139	novel.24514	0.596481	undirected
110726556	novel.34990	0.596478	undirected
110697384	110729316	0.596476	undirected
110722954	110687650	0.596465	undirected
novel.23061	110730539	0.596464	undirected
novel.37198	110690505	0.596456	undirected
novel.5790	110719228	0.596449	undirected
110722956	novel.9897	0.596449	undirected
novel.10959	110708432	0.596448	undirected
novel.27809	novel.43046	0.596445	undirected
novel.27809	110735593	0.596442	undirected
novel.10053	110738282	0.596433	undirected
novel.42961	novel.18944	0.596433	undirected
novel.10738	novel.5576	0.596429	undirected
110710232	110724587	0.596429	undirected
novel.10738	110698933	0.596428	undirected
110730324	novel.32360	0.596426	undirected
novel.7649	novel.1738	0.596424	undirected
110733730	novel.26617	0.596424	undirected
110735507	novel.19924	0.59642	undirected
novel.31347	novel.19760	0.596417	undirected
110733828	novel.31389	0.596416	undirected
novel.10959	novel.25831	0.596409	undirected
110685096	novel.1449	0.596405	undirected
novel.7649	novel.19074	0.596403	undirected
110690778	110738679	0.596398	undirected
novel.7649	novel.22530	0.596395	undirected
novel.29719	110737729	0.59639	undirected
novel.30973	110732365	0.59638	undirected
110704945	110710232	0.596379	undirected
novel.36610	novel.35606	0.596375	undirected
novel.22832	novel.5557	0.596374	undirected
novel.37796	novel.25831	0.596373	undirected
110717840	novel.12018	0.596371	undirected
110720750	novel.14752	0.59637	undirected
110701722	110739658	0.59636	undirected
110684112	novel.33485	0.596357	undirected
110719228	110714831	0.596354	undirected
novel.30965	novel.19219	0.596352	undirected
novel.24079	novel.34990	0.596342	undirected
novel.43067	novel.12403	0.596341	undirected
novel.5567	novel.26119	0.596339	undirected
110685095	110733504	0.596337	undirected
110730324	110710989	0.596324	undirected
novel.12018	110710232	0.596319	undirected
110683762	110734047	0.596309	undirected
110733828	novel.10738	0.596305	undirected
novel.32748	novel.3057	0.596296	undirected
novel.7649	novel.36820	0.596293	undirected
110727767	novel.12403	0.596283	undirected
110730324	110686751	0.596282	undirected
110728877	novel.7649	0.596279	undirected
novel.33881	novel.26617	0.596271	undirected
novel.30973	novel.19760	0.596267	undirected
novel.25831	110704262	0.596263	undirected
110730324	novel.10550	0.59626	undirected
110722954	novel.25831	0.596251	undirected
110699354	novel.31389	0.596246	undirected
110702381	110683699	0.596245	undirected
110691425	110738679	0.596241	undirected
novel.11405	novel.12403	0.59624	undirected
novel.1210	110729316	0.596233	undirected
110684112	novel.33845	0.596227	undirected
novel.4640	novel.34990	0.596226	undirected
110685095	110696735	0.596222	undirected
novel.41281	110703842	0.596221	undirected
novel.5790	novel.24514	0.59622	undirected
novel.30973	novel.12018	0.59622	undirected
110685095	novel.44485	0.596218	undirected
110707171	110716277	0.596216	undirected
novel.30965	novel.13633	0.59621	undirected
110721752	110708390	0.596209	undirected
novel.31389	novel.12403	0.596208	undirected
110688884	110690505	0.596204	undirected
110730324	novel.39411	0.596201	undirected
110710220	novel.39411	0.596189	undirected
110697384	110710232	0.596187	undirected
110739658	110714802	0.596181	undirected
110729316	novel.26617	0.59617	undirected
novel.5573	novel.25831	0.596163	undirected
110690778	novel.704	0.596163	undirected
novel.32748	110721687	0.596162	undirected
110735507	novel.20450	0.596155	undirected
110720556	110718887	0.596148	undirected
110682424	novel.31389	0.596141	undirected
novel.6951	novel.34089	0.596139	undirected
110726634	110703842	0.596136	undirected
novel.32498	novel.19760	0.596135	undirected
novel.40664	110722769	0.596131	undirected
novel.9451	110734047	0.59613	undirected
novel.27091	novel.18944	0.596128	undirected
novel.38074	110718887	0.596126	undirected
110733380	110690505	0.596121	undirected
110737767	110715611	0.596116	undirected
110732844	novel.704	0.596111	undirected
110705608	novel.40892	0.596101	undirected
novel.10207	novel.25831	0.5961	undirected
novel.7145	110708390	0.5961	undirected
novel.7145	110716277	0.596097	undirected
110719228	novel.14179	0.596095	undirected
novel.17562	110710232	0.596087	undirected
110704267	110691641	0.596082	undirected
110712837	novel.24514	0.596081	undirected
110707171	110721687	0.596078	undirected
novel.40664	110686751	0.596076	undirected
novel.27809	novel.17323	0.596065	undirected
novel.24431	novel.2405	0.596056	undirected
novel.39456	110718887	0.596051	undirected
110720750	novel.34990	0.59605	undirected
110705608	novel.15144	0.596048	undirected
110688475	110722769	0.596047	undirected
110688475	110731858	0.596044	undirected
110703440	novel.25831	0.596044	undirected
110691111	novel.19760	0.596038	undirected
novel.19399	novel.31389	0.596037	undirected
110727767	novel.9897	0.596031	undirected
110739658	novel.23455	0.596031	undirected
novel.17843	110710765	0.596026	undirected
novel.32498	novel.14752	0.596022	undirected
novel.10738	novel.43193	0.596021	undirected
novel.33583	novel.26119	0.596014	undirected
novel.39456	novel.26119	0.596004	undirected
novel.10686	110730539	0.595997	undirected
110730986	110733504	0.595995	undirected
110704267	novel.36024	0.595991	undirected
novel.38074	novel.2405	0.595988	undirected
110710231	novel.9897	0.595988	undirected
110726369	novel.9451	0.595981	undirected
110685096	110690778	0.595977	undirected
110735507	novel.38335	0.59597	undirected
novel.7649	110689481	0.595966	undirected
novel.22832	novel.3057	0.595965	undirected
110716931	novel.14752	0.595962	undirected
novel.32132	110722769	0.595961	undirected
novel.1449	110692019	0.595961	undirected
110706529	110708390	0.595957	undirected
novel.24431	novel.35606	0.595944	undirected
novel.21310	novel.40892	0.595944	undirected
110710231	110703842	0.595942	undirected
novel.6595	110738878	0.595941	undirected
110689481	110719228	0.59594	undirected
110719260	novel.19760	0.595934	undirected
novel.5557	novel.5567	0.595934	undirected
110732844	110730743	0.595931	undirected
novel.30965	novel.23254	0.595931	undirected
110726613	novel.43009	0.59593	undirected
110733380	110738679	0.595922	undirected
novel.32748	novel.704	0.595919	undirected
110739658	110737729	0.595915	undirected
[truncated: 17,735 more rows]

## Sheet: Turquoise>0.58
fromNode	toNode	weight	direction
110719241	110738240	0.607986	undirected
110719241	novel.9697	0.607743	undirected
110719241	110737906	0.606406	undirected
110719241	novel.42483	0.605702	undirected
110719241	110720172	0.605492	undirected
110719241	110699375	0.604203	undirected
110719241	110704465	0.603939	undirected
110719241	110718614	0.603297	undirected
110719241	110722673	0.60327	undirected
110719241	110691567	0.602178	undirected
110719241	novel.19081	0.60202	undirected
110719241	110682486	0.601124	undirected
110719241	novel.40309	0.600913	undirected
110719241	110718757	0.600115	undirected
110719241	110725144	0.599931	undirected
110719241	110719662	0.599887	undirected
110719241	110683333	0.599771	undirected
110719241	110714789	0.59971	undirected
110719241	110730799	0.599675	undirected
110719241	novel.44312	0.598174	undirected
110719241	110683196	0.597218	undirected
110688069	110717490	0.596422	undirected
110719241	110718248	0.595217	undirected
110726878	110686237	0.594928	undirected
novel.8510	110723180	0.594889	undirected
110719241	110697084	0.594749	undirected
110723032	110686237	0.594703	undirected
110719241	110728837	0.594663	undirected
novel.8510	110733539	0.594646	undirected
110719241	110698691	0.593934	undirected
110719241	110702002	0.593927	undirected
novel.8510	novel.5892	0.593915	undirected
110719241	110682998	0.593369	undirected
110688069	110733539	0.592792	undirected
110719241	110686620	0.592787	undirected
novel.8510	110699715	0.592783	undirected
110719241	110695697	0.592768	undirected
110719241	110708776	0.592655	undirected
110719241	110720950	0.592436	undirected
110719241	110730901	0.592329	undirected
novel.8510	110717490	0.592261	undirected
110723974	110723180	0.591984	undirected
110688069	110684228	0.591928	undirected
110729098	110717490	0.591862	undirected
110719241	110715038	0.591671	undirected
novel.30708	110686237	0.59165	undirected
110726878	110711809	0.591438	undirected
110688069	novel.5892	0.5914	undirected
110719241	110711523	0.591253	undirected
110707255	110711809	0.591114	undirected
110719241	novel.42702	0.591007	undirected
novel.8510	110740036	0.590851	undirected
110723974	110685810	0.590836	undirected
110707255	110717490	0.590733	undirected
110688069	110699715	0.590611	undirected
110714653	110686237	0.590582	undirected
110731103	110717490	0.590131	undirected
110729098	novel.5892	0.590038	undirected
110719241	110738751	0.58997	undirected
110723974	110699715	0.589795	undirected
110723974	110733539	0.589776	undirected
110719241	110683433	0.589714	undirected
110695416	110733539	0.58971	undirected
110731103	110699715	0.589564	undirected
110719241	110728854	0.589475	undirected
110729549	110686237	0.589461	undirected
110714653	110711809	0.589384	undirected
110707255	110733539	0.589196	undirected
110719241	110737643	0.589191	undirected
110713630	novel.5892	0.589158	undirected
110707255	110684228	0.589113	undirected
novel.8510	110684228	0.589104	undirected
110688069	110711809	0.589037	undirected
110688446	110711809	0.589012	undirected
110731103	110733539	0.588974	undirected
110731103	novel.5892	0.588961	undirected
110723974	110682802	0.5888	undirected
110730301	110733539	0.588698	undirected
110719241	110720646	0.588615	undirected
110688446	110686237	0.588555	undirected
110729549	110711809	0.588134	undirected
110688446	110717490	0.588096	undirected
novel.8510	110682802	0.587917	undirected
110707255	110686237	0.587848	undirected
110697055	110707437	0.587831	undirected
110702301	110699715	0.587794	undirected
110717463	110717490	0.587781	undirected
110688446	110733539	0.587778	undirected
110719241	110711921	0.587717	undirected
110697055	novel.10605	0.587602	undirected
110731103	110723180	0.587568	undirected
110688446	110684228	0.587555	undirected
novel.30708	110711809	0.587498	undirected
110696624	110733539	0.587382	undirected
novel.8510	110699015	0.587369	undirected
110719241	110725844	0.587259	undirected
110702301	110717490	0.587256	undirected
110730301	110717490	0.58721	undirected
110723187	110740036	0.587155	undirected
110719241	novel.38935	0.586971	undirected
110697055	110715461	0.586766	undirected
110735075	110717490	0.58673	undirected
110693543	110717490	0.586728	undirected
110729098	110699715	0.586708	undirected
110696624	110740036	0.586564	undirected
110723974	110693174	0.586556	undirected
110695416	110740036	0.586543	undirected
110702301	110733539	0.586535	undirected
novel.8510	110729653	0.586531	undirected
110730301	110699715	0.58644	undirected
110719241	110728853	0.586384	undirected
110719241	110730580	0.586294	undirected
110729148	110733539	0.586224	undirected
110714653	110717490	0.586175	undirected
novel.8510	110735692	0.586107	undirected
110719241	novel.3998	0.586101	undirected
110695416	110699715	0.586068	undirected
110729098	110733539	0.586005	undirected
110723032	110723446	0.58589	undirected
novel.8510	110690548	0.585879	undirected
110719659	110690674	0.585819	undirected
110705783	110711809	0.585775	undirected
110688168	110686237	0.585643	undirected
110719241	110714120	0.585585	undirected
110719241	110687806	0.585558	undirected
110719241	110709467	0.585528	undirected
110713630	110736667	0.585518	undirected
novel.8510	110690725	0.5855	undirected
110723032	110711809	0.585489	undirected
110697055	110716665	0.585462	undirected
110714653	110723446	0.585439	undirected
110723974	110720452	0.585279	undirected
110729098	110684228	0.585216	undirected
110735075	110723446	0.585155	undirected
110702301	novel.5892	0.585136	undirected
110688069	110699015	0.585089	undirected
110723974	110690725	0.584977	undirected
110719241	110719661	0.584933	undirected
110729098	110723180	0.584918	undirected
novel.8510	novel.15559	0.584867	undirected
110729148	110699715	0.58486	undirected
110723974	novel.5892	0.584847	undirected
110719241	110698442	0.584831	undirected
110688069	110723180	0.584739	undirected
110723187	110733539	0.584731	undirected
110688446	110705546	0.584726	undirected
110688446	110733406	0.584676	undirected
110729148	110740036	0.584658	undirected
110731693	110711809	0.584656	undirected
110697055	110694120	0.584645	undirected
110695416	110711809	0.584604	undirected
110696624	110699715	0.584428	undirected
110728856	110690725	0.584419	undirected
110723974	novel.15559	0.584369	undirected
110707255	110699715	0.584362	undirected
110688069	110735692	0.584327	undirected
110688069	110740036	0.584318	undirected
110707009	110717490	0.584243	undirected
110726878	110723446	0.584189	undirected
110697055	novel.32757	0.584134	undirected
110726878	110724788	0.584063	undirected
110696624	110711809	0.58403	undirected
110695416	110717490	0.58401	undirected
110719241	110696030	0.583985	undirected
110695416	110684228	0.58396	undirected
110719659	110686620	0.583959	undirected
110697055	110685100	0.583949	undirected
110688069	110723446	0.583943	undirected
110723974	110740036	0.583895	undirected
110719241	110683422	0.583862	undirected
110731103	110684228	0.583844	undirected
110719241	110720759	0.583843	undirected
110713630	110693543	0.583814	undirected
110702301	110723180	0.583774	undirected
110730301	110684228	0.583752	undirected
110707255	110740036	0.583665	undirected
110688069	110729653	0.583637	undirected
110728856	110723180	0.583584	undirected
110697055	110729689	0.583563	undirected
110726878	110684228	0.583528	undirected
110731103	110740036	0.583501	undirected
110696624	110717490	0.583491	undirected
110707255	novel.5892	0.583482	undirected
110707255	110723446	0.583466	undirected
110728856	110693174	0.583458	undirected
110688069	110733406	0.583446	undirected
110723974	110729653	0.583399	undirected
110707255	110733406	0.583391	undirected
110688069	110736667	0.583343	undirected
110697055	110704239	0.583333	undirected
110726878	110717490	0.583278	undirected
110728856	110686620	0.583261	undirected
110723187	110723180	0.58326	undirected
novel.8510	110693174	0.583258	undirected
110714653	110733406	0.583237	undirected
110688069	110712596	0.583236	undirected
110723974	110690548	0.583201	undirected
110713630	110717490	0.583179	undirected
110730301	110711809	0.583163	undirected
110705783	110686237	0.583142	undirected
110731693	110686237	0.583129	undirected
110687871	110733539	0.583098	undirected
110719241	110736972	0.583096	undirected
110687871	110711809	0.58309	undirected
110723187	110699715	0.583082	undirected
110693543	110733539	0.583072	undirected
110688069	110690548	0.583069	undirected
110719241	110710574	0.583065	undirected
110719241	110724467	0.583047	undirected
novel.30708	110724788	0.583043	undirected
novel.8510	110720452	0.583018	undirected
110719659	110690725	0.583002	undirected
110729549	110733539	0.582993	undirected
110728856	110720452	0.582993	undirected
110714653	110684228	0.582984	undirected
110707255	110705546	0.58295	undirected
110719241	110716822	0.58285	undirected
110697055	novel.18556	0.582805	undirected
110719241	novel.6471	0.582782	undirected
novel.8510	110711809	0.582751	undirected
110731103	110735692	0.582745	undirected
110726878	110705546	0.58271	undirected
110729098	110735692	0.582708	undirected
110719659	110720452	0.58262	undirected
110717463	110723446	0.582521	undirected
110728856	110685810	0.582516	undirected
novel.8510	110733370	0.582513	undirected
110726878	110733537	0.582507	undirected
110729098	110736667	0.582478	undirected
110688069	110705546	0.582425	undirected
110697055	110698391	0.582419	undirected
110707255	110724788	0.582392	undirected
110731103	110682802	0.582379	undirected
110726878	110733406	0.582355	undirected
110729098	110740036	0.582324	undirected
110697055	novel.10638	0.582305	undirected
110713630	110735692	0.582303	undirected
110697055	novel.28852	0.582284	undirected
110705154	110740036	0.582283	undirected
110688069	110682802	0.582272	undirected
110682526	110711809	0.582245	undirected
110693543	110699715	0.582245	undirected
110697055	110728782	0.582207	undirected
110719241	110711687	0.58217	undirected
110688168	110711809	0.582163	undirected
novel.8510	110689325	0.582162	undirected
110729549	110684228	0.582156	undirected
110697055	110687303	0.582121	undirected
110719659	110719241	0.582085	undirected
novel.8510	110708500	0.582053	undirected
110682526	110717490	0.581956	undirected
110693543	110711809	0.581945	undirected
110723974	110724611	0.581916	undirected
110707255	110699015	0.581913	undirected
110726878	110733539	0.581906	undirected
novel.8510	110685810	0.581867	undirected
110688446	110724788	0.58184	undirected
110705783	110733539	0.581832	undirected
110719241	110722674	0.581773	undirected
novel.8510	110695195	0.581765	undirected
110696624	110684228	0.58176	undirected
110687871	110740036	0.58175	undirected
110723974	110717490	0.581712	undirected
110723032	110733406	0.581697	undirected
110688446	110723446	0.581677	undirected
110688446	novel.5892	0.581673	undirected
110719659	110740036	0.581666	undirected
110723974	110733726	0.581658	undirected
110705783	110740036	0.581654	undirected
110705783	110717490	0.581613	undirected
novel.8510	110736667	0.581586	undirected
110728856	110690674	0.581573	undirected
110728856	110740036	0.581564	undirected
110697055	110725246	0.581558	undirected
110697055	110707778	0.581536	undirected
novel.8510	110709661	0.581421	undirected
110714653	110705546	0.581278	undirected
110735075	110729232	0.581208	undirected
110719241	110692774	0.581194	undirected
110735075	110683379	0.581178	undirected
110688446	110740036	0.581151	undirected
110713630	110700304	0.581139	undirected
110728856	110727884	0.581137	undirected
110688446	110699715	0.581133	undirected
110731103	110693174	0.581126	undirected
110729148	110717490	0.581113	undirected
110697055	110735992	0.581107	undirected
110702301	110684228	0.581036	undirected
110728856	110728837	0.580946	undirected
110707255	110736667	0.580929	undirected
110719659	110728837	0.580924	undirected
110719659	110723180	0.580918	undirected
110696624	110723821	0.580898	undirected
110730301	novel.5892	0.580897	undirected
110697055	110714192	0.580891	undirected
110707255	110723821	0.580879	undirected
110729098	110699015	0.580802	undirected
110719241	110720452	0.580797	undirected
110688069	110715365	0.580739	undirected
110688069	110714973	0.580736	undirected
110702073	110717490	0.580718	undirected
110730301	110740036	0.580711	undirected
110729549	110717490	0.580704	undirected
110693543	novel.5892	0.5807	undirected
novel.30708	110723446	0.580688	undirected
110713630	110723180	0.580654	undirected
novel.30708	110733406	0.580634	undirected
110702301	110682802	0.580607	undirected
110719241	110699073	0.580597	undirected
110728856	110699715	0.580593	undirected
110723187	110720452	0.580571	undirected
110697055	novel.41407	0.580559	undirected
110697055	novel.41626	0.580514	undirected
novel.8510	110723821	0.580491	undirected
110693543	110740036	0.580461	undirected
110697055	110704750	0.580456	undirected
110723187	110690725	0.580448	undirected
110723974	110689325	0.58044	undirected
110723032	110705546	0.580437	undirected
110735075	novel.5892	0.580437	undirected
novel.30708	110717490	0.580429	undirected
110693543	110684228	0.580423	undirected
110723974	110709661	0.580413	undirected
110719241	110721591	0.580401	undirected
110719659	110693174	0.580376	undirected
110731103	110729653	0.580359	undirected
110729148	110729689	0.58034	undirected
110705783	110684228	0.580313	undirected
110731103	110690548	0.580265	undirected
110731103	novel.15559	0.580235	undirected
110729549	110733406	0.580235	undirected
110719241	novel.11725	0.580205	undirected
110714653	110724788	0.580195	undirected
110702301	110693174	0.580185	undirected
110688069	110723821	0.580142	undirected
novel.30708	110733537	0.580131	undirected
novel.8510	110715365	0.58012	undirected
110688069	110686237	0.580092	undirected
110735075	110736667	0.580088	undirected
110731103	110699015	0.580087	undirected
110705154	110699715	0.580085	undirected
110729148	110698391	0.580079	undirected
110707255	110719959	0.58007	undirected
110714653	110733539	0.580063	undirected
110702301	110740036	0.580039	undirected
110697055	110723753	0.580024	undirected
novel.30708	110684228	0.580007	undirected
110733726	novel.10605	0.602185	undirected
110733726	110707437	0.600775	undirected
110733726	110716665	0.599678	undirected
110717490	novel.13956	0.599275	undirected
110733726	110715461	0.598369	undirected
110733726	110729689	0.596489	undirected
110717490	novel.35045	0.596389	undirected
110717490	110698084	0.596166	undirected
110733726	110735992	0.595942	undirected
110733726	110694120	0.595621	undirected
110733726	novel.18556	0.595504	undirected
110720452	110698391	0.595488	undirected
110717490	110703646	0.595441	undirected
110717490	110682386	0.595414	undirected
110717490	110685040	0.595355	undirected
110717490	110731701	0.595316	undirected
110684228	novel.13956	0.595277	undirected
110717490	110732573	0.595094	undirected
110717490	110722837	0.595088	undirected
110717490	110730075	0.595057	undirected
110717490	110725768	0.594921	undirected
110717490	110722241	0.594893	undirected
110717490	110692327	0.594769	undirected
110733726	novel.32757	0.59471	undirected
110733726	110728782	0.594707	undirected
110717490	110724071	0.594586	undirected
110717490	110713690	0.594414	undirected
110717490	110689655	0.594247	undirected
110733726	110725246	0.594144	undirected
110733726	110685100	0.593971	undirected
110733726	110698391	0.593856	undirected
110683422	110715461	0.593817	undirected
110717490	110737512	0.593815	undirected
110733726	novel.28852	0.59357	undirected
110717490	110697796	0.593451	undirected
110720452	110729689	0.593422	undirected
110717490	110730541	0.593419	undirected
110733726	110704239	0.593309	undirected
110717490	110708701	0.593307	undirected
110717490	110693525	0.593219	undirected
110697796	110733539	0.593212	undirected
110733726	110714192	0.593185	undirected
110717490	110708827	0.592999	undirected
110717490	110684403	0.592889	undirected
110684228	110697796	0.592883	undirected
110717490	110733057	0.592874	undirected
110733726	110707778	0.592804	undirected
110717490	110726902	0.592798	undirected
110717490	110710539	0.592782	undirected
110717490	novel.571	0.592751	undirected
110717490	110712841	0.592673	undirected
110717490	110705841	0.592629	undirected
110717490	110705454	0.592622	undirected
110717490	novel.17920	0.59262	undirected
110717490	110700977	0.592496	undirected
110717490	110721071	0.592415	undirected
110733726	novel.26064	0.592384	undirected
110717490	110721963	0.592366	undirected
novel.13395	novel.5892	0.592336	undirected
110717490	novel.5898	0.592263	undirected
110717490	110733591	0.592253	undirected
110717490	110723814	0.592239	undirected
110717490	110722689	0.592211	undirected
110717490	110729180	0.592184	undirected
110717490	110694451	0.592151	undirected
110717490	110718779	0.592143	undirected
110720452	110685033	0.592102	undirected
110717490	110732734	0.592053	undirected
110717490	110690801	0.592012	undirected
110717490	110698661	0.591917	undirected
110733726	110723753	0.5919	undirected
110697796	110711809	0.591886	undirected
110717490	novel.2645	0.591851	undirected
110717490	110699485	0.591761	undirected
110717490	110705574	0.591758	undirected
110717490	novel.13395	0.591682	undirected
110717490	110707253	0.591681	undirected
110717490	110718637	0.591663	undirected
110733726	novel.10638	0.591622	undirected
110684228	novel.35045	0.591582	undirected
110717490	110726418	0.591509	undirected
110717490	110694654	0.591412	undirected
110717490	110734310	0.591388	undirected
110717490	110717681	0.591387	undirected
110717490	110722059	0.591356	undirected
110717490	110688154	0.591347	undirected
110690646	110686237	0.591345	undirected
110717490	110697760	0.591283	undirected
110717490	110728147	0.591211	undirected
110684228	110730075	0.59119	undirected
110717490	110703960	0.591182	undirected
110717490	110704454	0.591168	undirected
110717490	110683558	0.591137	undirected
110683422	novel.32757	0.591123	undirected
110720452	110724617	0.591081	undirected
110683422	110729689	0.59108	undirected
110717490	110738473	0.591064	undirected
110733726	110715492	0.591052	undirected
110683422	novel.28852	0.591048	undirected
110694451	110733539	0.591022	undirected
110717490	110725806	0.591003	undirected
110717490	novel.12466	0.591002	undirected
110717490	110728831	0.590951	undirected
110733726	110718488	0.590881	undirected
110717490	110720300	0.59087	undirected
110717490	110708658	0.590859	undirected
110717490	novel.2292	0.59085	undirected
110683422	novel.10605	0.590795	undirected
110717490	110717392	0.590787	undirected
110717490	novel.23980	0.590736	undirected
110733726	novel.41626	0.590713	undirected
110733726	110701204	0.590686	undirected
110684228	110697760	0.590679	undirected
110717490	110727916	0.590668	undirected
110693525	110684228	0.590656	undirected
110733726	110687303	0.590645	undirected
110717490	110704935	0.59061	undirected
110717490	novel.22822	0.590558	undirected
110733726	novel.41407	0.590517	undirected
110733726	110704750	0.590504	undirected
110683422	novel.10638	0.590446	undirected
110717490	110707826	0.590412	undirected
110682112	110717490	0.590407	undirected
110717490	110739545	0.590405	undirected
110684228	110732573	0.590349	undirected
110717490	novel.31835	0.590346	undirected
110717490	110695284	0.590292	undirected
110683422	110735992	0.59025	undirected
110733726	110725244	0.590241	undirected
110683422	110698391	0.590212	undirected
110717490	110687226	0.59017	undirected
110717490	110690672	0.590138	undirected
110683422	novel.18556	0.590133	undirected
110720452	110688602	0.590064	undirected
110684228	110734240	0.59006	undirected
110683422	110716665	0.590055	undirected
110717490	novel.26316	0.590036	undirected
110683422	110685100	0.590023	undirected
110733726	110739105	0.590018	undirected
110683422	110704750	0.590018	undirected
110717490	110732700	0.589999	undirected
110717490	110689791	0.589988	undirected
110684228	110703674	0.589983	undirected
110717490	110700327	0.589983	undirected
110717490	110700929	0.589978	undirected
110717490	novel.7490	0.589966	undirected
110683422	110715492	0.589947	undirected
110700564	110686237	0.589938	undirected
110717490	110723714	0.589921	undirected
110717490	novel.17922	0.589871	undirected
110717490	novel.2556	0.589856	undirected
110717490	110710561	0.589843	undirected
110717490	110722693	0.589842	undirected
110717490	novel.1998	0.589841	undirected
110717490	110690489	0.589837	undirected
110717490	110734459	0.589831	undirected
110683422	110714192	0.58983	undirected
110717490	novel.25012	0.589822	undirected
110693525	110733539	0.58981	undirected
110717490	novel.32550	0.589803	undirected
110717490	110703674	0.589791	undirected
110684228	110724071	0.589774	undirected
110717490	110724315	0.58977	undirected
110684228	110713690	0.589736	undirected
110717490	110725581	0.589719	undirected
110717490	110687104	0.58969	undirected
110733726	110722774	0.589684	undirected
110717490	110734240	0.589655	undirected
110717490	110698810	0.589647	undirected
110717490	110711691	0.589645	undirected
110717490	novel.8671	0.589642	undirected
110720452	110701617	0.589637	undirected
110717490	110707954	0.589637	undirected
110733726	110695696	0.589635	undirected
110720452	110715461	0.589608	undirected
110720452	110698433	0.589599	undirected
110717490	novel.10649	0.589596	undirected
110684228	110682386	0.589583	undirected
110717490	110696286	0.589564	undirected
110720452	110731383	0.589529	undirected
110683422	novel.41626	0.589523	undirected
110684228	110737512	0.589519	undirected
110683422	110736758	0.589516	undirected
110717490	novel.12288	0.589477	undirected
110693525	novel.5892	0.589464	undirected
110717490	110682307	0.589463	undirected
110717490	110694096	0.589461	undirected
110717490	110699613	0.589451	undirected
110717490	110696135	0.589433	undirected
110717490	110732991	0.589428	undirected
110720452	110722691	0.589377	undirected
110684228	110694654	0.589375	undirected
110717490	110736973	0.589337	undirected
110717490	110684734	0.589331	undirected
110717490	110707003	0.589304	undirected
110684228	110722837	0.589302	undirected
110684228	110729180	0.589294	undirected
110717490	110732302	0.589291	undirected
110717490	110730246	0.589286	undirected
110717490	110729009	0.589286	undirected
110717490	110731280	0.58928	undirected
110717490	110686750	0.589233	undirected
110717490	110685639	0.589212	undirected
110717490	110732308	0.589209	undirected
110717490	110730599	0.589204	undirected
110717490	110692518	0.589203	undirected
110717490	110718594	0.589203	undirected
110717490	110730891	0.5892	undirected
110683422	110694120	0.589193	undirected
110688940	110740036	0.589188	undirected
110717490	110716843	0.589165	undirected
110717490	novel.13419	0.589141	undirected
110684228	110703960	0.589113	undirected
110720452	110720639	0.589041	undirected
110700564	110711809	0.589041	undirected
110717490	110710280	0.589034	undirected
110717490	110690923	0.589034	undirected
110717490	110714429	0.58901	undirected
110733726	110736758	0.589005	undirected
110717490	110693227	0.588965	undirected
110717490	110698893	0.588953	undirected
110720452	110731536	0.588937	undirected
110682528	110686237	0.588935	undirected
110694451	110699715	0.588934	undirected
110717490	110707720	0.588929	undirected
110717490	110686448	0.588919	undirected
110683422	110707437	0.588913	undirected
110717490	110713990	0.588911	undirected
110717490	110731243	0.588904	undirected
110717490	110706646	0.588899	undirected
110684228	110708827	0.588892	undirected
110720452	110699037	0.588839	undirected
110733726	110723846	0.588815	undirected
110717490	110698659	0.588798	undirected
110717490	110731174	0.588791	undirected
110717490	110739505	0.588776	undirected
110717490	110697046	0.588772	undirected
110693768	110685810	0.588771	undirected
110683422	110739105	0.588736	undirected
110684228	110731701	0.588733	undirected
110717490	110729926	0.588724	undirected
110717490	110723312	0.588713	undirected
110720452	110694120	0.588712	undirected
110717490	110717179	0.588708	undirected
110717490	110697269	0.588702	undirected
110720452	novel.24952	0.588668	undirected
110717490	110682315	0.588655	undirected
110720452	110715492	0.588611	undirected
110684228	110712841	0.588578	undirected
110720452	110727738	0.588574	undirected
110717490	110704784	0.588565	undirected
110717490	110707640	0.588565	undirected
110683422	110699714	0.588542	undirected
110697796	110686237	0.588533	undirected
110720452	110696660	0.588527	undirected
110720452	110698797	0.588469	undirected
110717490	110697081	0.588462	undirected
110720452	110704750	0.588462	undirected
110684228	110692327	0.588453	undirected
110720452	novel.41626	0.588452	undirected
110733726	novel.31321	0.588443	undirected
110693768	novel.6471	0.588433	undirected
110717490	110683381	0.588418	undirected
110717490	110694560	0.588402	undirected
110717490	110733400	0.588401	undirected
110717490	110719685	0.588397	undirected
110717490	110687786	0.58838	undirected
110717490	novel.40179	0.588365	undirected
novel.32806	110723446	0.588363	undirected
110684228	110726418	0.588351	undirected
110717490	novel.12875	0.588349	undirected
110684228	110708701	0.588348	undirected
110720452	110731826	0.588333	undirected
110684228	110725581	0.588327	undirected
110717490	110682033	0.588317	undirected
110717490	110711833	0.588311	undirected
110717490	110730175	0.588303	undirected
110717490	110733370	0.588293	undirected
110717490	110721802	0.588277	undirected
110697796	110705546	0.588236	undirected
110717490	110738874	0.588227	undirected
110717490	novel.39458	0.588217	undirected
110717490	110699891	0.588195	undirected
110714789	110716470	0.588185	undirected
110720452	novel.25807	0.588172	undirected
110720452	110723753	0.588163	undirected
110684228	110725768	0.588161	undirected
110717490	110702679	0.588152	undirected
110683422	110723753	0.588123	undirected
110683422	110724531	0.588116	undirected
110717490	novel.30257	0.588113	undirected
110684228	110722241	0.588105	undirected
110717490	110722085	0.58809	undirected
110720452	110687530	0.588088	undirected
110717490	110703279	0.588079	undirected
110720452	110736758	0.588062	undirected
110715949	110717490	0.588062	undirected
110717490	110696070	0.588056	undirected
110693768	110696030	0.588043	undirected
110717490	novel.30867	0.588042	undirected
110717490	110739963	0.588032	undirected
110717490	novel.14320	0.588024	undirected
110717490	110738978	0.588021	undirected
110720452	110723942	0.588013	undirected
110684228	110682307	0.588011	undirected
110717490	novel.3856	0.587986	undirected
110717490	110740100	0.587978	undirected
110717490	novel.32806	0.587978	undirected
110717490	110720297	0.587972	undirected
110730916	110711809	0.587963	undirected
110717490	110692669	0.587963	undirected
110717490	110717443	0.58796	undirected
110717490	110697102	0.587944	undirected
110717490	110719244	0.587929	undirected
110717490	110689503	0.587909	undirected
110717490	110726513	0.587909	undirected
110684228	110739505	0.587895	undirected
110717490	110687811	0.587874	undirected
110717490	novel.26068	0.58787	undirected
110717490	110707518	0.58787	undirected
110717490	110695105	0.587851	undirected
110717490	novel.13516	0.587847	undirected
110717490	novel.40697	0.587844	undirected
110717490	110740074	0.587819	undirected
110720452	110710662	0.587809	undirected
110717490	110684465	0.587793	undirected
110717490	110720125	0.587783	undirected
110733726	110724617	0.587754	undirected
110717490	110733107	0.587738	undirected
110717490	110697695	0.587723	undirected
110717490	110737411	0.587718	undirected
110717490	novel.26165	0.587714	undirected
110720452	110725244	0.587714	undirected
110717490	110728802	0.587696	undirected
110693525	110711809	0.58769	undirected
110733726	110724285	0.587673	undirected
110717490	110689755	0.587646	undirected
110683422	110725246	0.58764	undirected
110717490	110694399	0.587612	undirected
110720452	110712015	0.587602	undirected
110683422	110707778	0.587598	undirected
110717490	novel.41096	0.587592	undirected
110723416	110686237	0.587564	undirected
110717490	110715286	0.587552	undirected
110720452	novel.18556	0.587537	undirected
110717490	110715932	0.587534	undirected
110720452	novel.15446	0.587521	undirected
110717490	110684219	0.58752	undirected
110733726	110682414	0.587516	undirected
110723416	110711809	0.587502	undirected
110717490	110695195	0.58749	undirected
110717490	110689685	0.587489	undirected
110721591	110723180	0.587481	undirected
110697796	110699715	0.58747	undirected
110697796	110733406	0.587467	undirected
110717490	110682624	0.58746	undirected
110717490	110704629	0.587459	undirected
110720452	110714192	0.587458	undirected
110733726	novel.37844	0.587457	undirected
110717490	110683998	0.587444	undirected
110717490	110724401	0.587401	undirected
110697796	110712596	0.587391	undirected
110717490	110701308	0.587387	undirected
110717490	110739090	0.587376	undirected
110699058	110740036	0.587373	undirected
110717490	novel.39534	0.587369	undirected
110733726	110696848	0.587367	undirected
110717490	110729653	0.587346	undirected
110693525	110723446	0.587342	undirected
110733726	110701617	0.587333	undirected
110717490	110688386	0.587329	undirected
110717490	110723040	0.587325	undirected
110717490	110718810	0.587323	undirected
110720452	110717835	0.587318	undirected
110717490	novel.2353	0.587313	undirected
110720452	novel.41407	0.587306	undirected
110684228	110700977	0.587306	undirected
110733726	novel.1473	0.587304	undirected
110717490	110690387	0.587294	undirected
110720452	110707778	0.587288	undirected
110684228	110682315	0.587288	undirected
110717490	novel.37837	0.587285	undirected
110733726	110716870	0.587282	undirected
110733726	110724531	0.587271	undirected
110717490	110705359	0.587253	undirected
110717490	110691877	0.587245	undirected
110684228	110694451	0.587245	undirected
110684228	novel.5898	0.587232	undirected
110684228	110685040	0.587228	undirected
110733726	novel.15446	0.587223	undirected
110717490	110705586	0.587202	undirected
110717490	110702761	0.587198	undirected
110693525	110736667	0.587196	undirected
110717490	110686085	0.587194	undirected
110720452	110706020	0.58719	undirected
110684228	novel.30867	0.587176	undirected
110717490	110700241	0.587168	undirected
110717490	novel.15441	0.587165	undirected
110717490	110735692	0.587158	undirected
110717490	novel.39563	0.587158	undirected
110683422	110696848	0.587152	undirected
110717490	110728185	0.587151	undirected
110720452	110718488	0.587128	undirected
110720452	110725246	0.587118	undirected
110717490	110732338	0.587114	undirected
110721591	110740036	0.58711	undirected
110682112	110711809	0.587109	undirected
110720452	110720870	0.587107	undirected
110684228	110698084	0.587105	undirected
110717490	novel.44655	0.587102	undirected
110717490	110723573	0.587081	undirected
110684228	novel.44655	0.587078	undirected
110717490	110714154	0.587073	undirected
110717490	110719556	0.587071	undirected
110717490	110730916	0.587068	undirected
110720452	110735743	0.587065	undirected
110693768	110730901	0.587061	undirected
110717490	110712836	0.587028	undirected
110717490	110724277	0.587022	undirected
110717490	110688425	0.58702	undirected
110720452	110727114	0.587016	undirected
110717490	110738939	0.587012	undirected
110721591	110690725	0.586996	undirected
110717490	110709718	0.586992	undirected
110720452	110722566	0.586966	undirected
110717490	110736201	0.586966	undirected
110717490	110712642	0.586964	undirected
110717490	110689825	0.586948	undirected
110684228	110703646	0.586943	undirected
110733726	110719791	0.586941	undirected
110717490	110692679	0.586934	undirected
110684228	110689655	0.586929	undirected
110717490	110702223	0.586928	undirected
110684228	110722689	0.586922	undirected
110717490	110723222	0.586911	undirected
110717490	110693122	0.586907	undirected
110684228	novel.12288	0.586898	undirected
110684228	novel.13395	0.586888	undirected
110683422	110721338	0.586885	undirected
110720452	110706581	0.586878	undirected
110717490	110729352	0.586873	undirected
110720452	novel.28852	0.586869	undirected
110683422	110720639	0.586868	undirected
110694451	novel.5892	0.586867	undirected
110720452	110702479	0.586867	undirected
110717490	110733311	0.586861	undirected
110720452	110731462	0.586854	undirected
110683422	110701204	0.586845	undirected
110717490	110721503	0.586842	undirected
110720452	110695767	0.58684	undirected
110717490	110712846	0.586823	undirected
110717490	novel.26291	0.586803	undirected
110717490	110725111	0.586797	undirected
110717490	110689195	0.586749	undirected
novel.13395	110733539	0.586742	undirected
110720452	novel.32757	0.586731	undirected
110717490	110690643	0.586719	undirected
110684228	110718637	0.586704	undirected
110717490	novel.5892	0.586701	undirected
110693768	110728854	0.586689	undirected
110717490	110725590	0.586686	undirected
110683422	novel.31321	0.586673	undirected
110717490	novel.3450	0.586652	undirected
110717490	110709856	0.586649	undirected
110683422	110718756	0.586634	undirected
110717490	novel.33245	0.586631	undirected
novel.13395	110723180	0.586631	undirected
110717490	novel.25592	0.586613	undirected
110717490	110727475	0.586611	undirected
110721591	110720452	0.586607	undirected
110717490	110714547	0.586606	undirected
110684228	110733057	0.586602	undirected
110717490	110713227	0.586601	undirected
110717490	110712596	0.586599	undirected
110733726	110737794	0.586595	undirected
110717490	novel.12432	0.586592	undirected
110717490	110710999	0.586578	undirected
110717490	110718817	0.586565	undirected
110717490	110708500	0.586564	undirected
110717490	110682802	0.586543	undirected
110683422	110701617	0.586538	undirected
110684228	novel.2645	0.586537	undirected
110717490	110722306	0.586525	undirected
110720452	110703664	0.586524	undirected
110683422	110704239	0.58652	undirected
110684228	110705454	0.586518	undirected
110720452	110687099	0.586497	undirected
110717490	110721613	0.58649	undirected
110684228	110694560	0.586454	undirected
110717490	110723416	0.586451	undirected
110717490	110683332	0.586439	undirected
110717490	110693904	0.586439	undirected
110717490	110715365	0.586424	undirected
110684228	110696135	0.586406	undirected
110717490	110690671	0.586398	undirected
110720452	110685298	0.586395	undirected
110723416	110684228	0.586379	undirected
110717490	110690548	0.586363	undirected
110683422	novel.15446	0.586363	undirected
110717490	110718239	0.586343	undirected
110717490	110707557	0.586342	undirected
110717490	110717274	0.586334	undirected
110717490	110704552	0.586331	undirected
110717490	novel.11029	0.586318	undirected
110717490	novel.15774	0.586314	undirected
110717490	110691573	0.586313	undirected
110684228	110693904	0.586313	undirected
110720452	110726461	0.586281	undirected
110720452	110721338	0.586281	undirected
110684228	110698661	0.586261	undirected
110717490	110731460	0.58625	undirected
110720452	novel.31321	0.586245	undirected
110717490	110739588	0.586231	undirected
110717490	110710599	0.586224	undirected
110723416	110724788	0.586214	undirected
110697796	110714973	0.586208	undirected
novel.13395	110735692	0.586207	undirected
110717490	110730689	0.586205	undirected
110720452	110726050	0.586171	undirected
110717490	110735721	0.586165	undirected
110717490	110696751	0.586161	undirected
110733726	110731826	0.58616	undirected
110684228	novel.13419	0.586152	undirected
110732766	novel.5892	0.586144	undirected
110717490	novel.14437	0.586135	undirected
novel.13395	110729653	0.586134	undirected
110720452	novel.43074	0.58613	undirected
110717490	110708058	0.586105	undirected
110717490	110731394	0.5861	undirected
110717490	110698563	0.586097	undirected
110717490	novel.42216	0.586086	undirected
110717490	110739705	0.586061	undirected
110684228	novel.23980	0.586052	undirected
110684228	novel.22822	0.586048	undirected
110717490	novel.13103	0.586046	undirected
110720452	110719791	0.586038	undirected
110733726	novel.2568	0.586032	undirected
110693768	110720950	0.586031	undirected
110717490	110715984	0.586029	undirected
110717490	110696674	0.586021	undirected
110717490	110723446	0.586013	undirected
110717490	110721261	0.586008	undirected
110717490	110683428	0.586003	undirected
110684228	110710539	0.585998	undirected
110720452	110696848	0.585997	undirected
110717490	110729924	0.585973	undirected
110720452	110720530	0.585961	undirected
110720452	novel.6747	0.58595	undirected
110717490	110691538	0.585942	undirected
110717490	110684668	0.585926	undirected
110717490	110715229	0.585925	undirected
110684228	110707253	0.585923	undirected
110684228	110740100	0.585911	undirected
110717490	110700251	0.585908	undirected
110717490	110690641	0.585897	undirected
110683422	novel.6747	0.58589	undirected
110717490	novel.3263	0.585883	undirected
110717490	110697268	0.58585	undirected
110720452	110699714	0.585849	undirected
110717490	110738405	0.585836	undirected
110684228	110709718	0.585828	undirected
110717490	110706968	0.585823	undirected
110717490	novel.3374	0.585823	undirected
110684228	novel.17922	0.585801	undirected
110717490	110713352	0.585782	undirected
110684228	110684403	0.585777	undirected
110717490	110686053	0.585774	undirected
110684228	110722306	0.58577	undirected
110720452	110704369	0.58577	undirected
110717490	110708777	0.585764	undirected
110733726	110726432	0.585756	undirected
110683422	110735743	0.585746	undirected
110717490	110699355	0.585741	undirected
110684228	110733591	0.585741	undirected
110720452	110735021	0.585732	undirected
110694451	110711809	0.58573	undirected
110720452	110739105	0.58573	undirected
110717490	novel.13394	0.58572	undirected
110717490	110691475	0.585717	undirected
110733726	110731536	0.585715	undirected
110699058	110699715	0.585714	undirected
110717490	110736841	0.585691	undirected
110720452	110692789	0.585691	undirected
110684228	110690489	0.585689	undirected
110684228	110710561	0.585682	undirected
110733726	110723942	0.585676	undirected
110720452	110690063	0.585675	undirected
110717490	novel.4671	0.585669	undirected
novel.13395	110690548	0.585666	undirected
110733726	novel.6747	0.585651	undirected
110682112	110684228	0.585635	undirected
110720452	110695696	0.585632	undirected
110717490	novel.28513	0.585628	undirected
110717490	110734337	0.585625	undirected
novel.13395	110682802	0.585612	undirected
110697796	novel.5892	0.585611	undirected
110720452	110697928	0.585608	undirected
110733726	110703664	0.585577	undirected
110720452	110713540	0.58556	undirected
110688940	110733539	0.585544	undirected
110684228	110726902	0.585544	undirected
110683422	110722566	0.585535	undirected
110717490	110682893	0.585535	undirected
110717490	110682082	0.585532	undirected
110717490	110700334	0.585527	undirected
110682080	110686237	0.585525	undirected
110684228	110683558	0.585518	undirected
110717490	110728030	0.585495	undirected
110683422	110719791	0.585495	undirected
110693525	110686237	0.585486	undirected
110717490	110736106	0.585484	undirected
110720452	110698654	0.585464	undirected
110729660	110733539	0.585455	undirected
110717490	110700420	0.585432	undirected
110684228	110705841	0.585431	undirected
110717490	110715529	0.585423	undirected
110717490	110685004	0.585422	undirected
110684228	110721503	0.585413	undirected
110717490	110688016	0.585413	undirected
110717490	110723244	0.585396	undirected
110733726	110699714	0.58539	undirected
110684228	110696845	0.58539	undirected
110683422	110731826	0.585388	undirected
110717490	110706616	0.585386	undirected
110733726	110720870	0.585373	undirected
110717490	110729403	0.585373	undirected
110720452	110705784	0.585372	undirected
110717490	110724553	0.585326	undirected
110717490	110705642	0.585321	undirected
110717490	110703273	0.585299	undirected
110717490	110700528	0.585294	undirected
110720452	110729652	0.585291	undirected
110733726	novel.43074	0.585286	undirected
110683422	110725244	0.585281	undirected
110720452	110729063	0.585275	undirected
110715949	novel.5892	0.58527	undirected
110720452	110718972	0.585265	undirected
110717490	110731132	0.585254	undirected
110717490	110733300	0.585244	undirected
110688940	110723180	0.585243	undirected
110684228	110682082	0.585235	undirected
110715949	110733539	0.585233	undirected
110684228	110708658	0.58523	undirected
110717490	110731244	0.585229	undirected
110720452	110696027	0.585217	undirected
110733726	110729063	0.585204	undirected
novel.13395	110699715	0.585183	undirected
110717490	novel.25415	0.585181	undirected
110720452	novel.6126	0.585168	undirected
110693525	110699015	0.585164	undirected
110717490	110737029	0.585162	undirected
110684228	110728147	0.585154	undirected
110714789	110699714	0.585154	undirected
110684228	110724315	0.585147	undirected
110717490	novel.14702	0.585147	undirected
110683422	110718488	0.58511	undirected
110717490	110683581	0.585108	undirected
110684228	110721613	0.585105	undirected
110717490	novel.12563	0.585082	undirected
110731545	110733539	0.585069	undirected
110717490	110700602	0.585063	undirected
110684228	novel.8671	0.585062	undirected
110684228	110723714	0.585056	undirected
110720452	110733539	0.585054	undirected
110717490	novel.15559	0.58504	undirected
110720452	110709655	0.58501	undirected
110717490	110707519	0.584997	undirected
110684228	110689503	0.58498	undirected
110733726	110720530	0.584967	undirected
110717490	110727845	0.584961	undirected
110717490	110712844	0.584957	undirected
110729660	110740036	0.58495	undirected
110683422	110685033	0.584949	undirected
110717490	110738641	0.584947	undirected
110683422	110729063	0.584941	undirected
110717490	110684743	0.584939	undirected
110697796	110723446	0.584928	undirected
110699058	110733539	0.584928	undirected
110684228	novel.26291	0.584925	undirected
110684228	110692518	0.584923	undirected
110684228	110707954	0.584922	undirected
110717490	110710587	0.584915	undirected
110720452	110684637	0.584914	undirected
110717490	110723031	0.584912	undirected
110717490	110727953	0.584911	undirected
110717490	110733890	0.584889	undirected
110717490	novel.24142	0.584872	undirected
110717490	110708561	0.584872	undirected
110684228	110734337	0.584854	undirected
110699058	110723180	0.58485	undirected
110717490	novel.21531	0.584843	undirected
110683422	110687099	0.584842	undirected
110721591	110699715	0.584836	undirected
110717490	novel.34916	0.584827	undirected
110717490	110726406	0.584826	undirected
110717490	110736467	0.584811	undirected
110683422	110728782	0.584811	undirected
110717490	110702756	0.584806	undirected
110690646	110711809	0.584804	undirected
110717490	110706953	0.584796	undirected
110683422	110735021	0.584791	undirected
110684228	110699613	0.584791	undirected
110717490	110716066	0.584788	undirected
110717490	110736090	0.584776	undirected
110683422	110727738	0.584759	undirected
110717490	110718470	0.584753	undirected
110717490	novel.31000	0.584752	undirected
110720452	110714964	0.584741	undirected
110684228	110704454	0.584713	undirected
110717490	110736667	0.584701	undirected
110684228	novel.25592	0.5847	undirected
110717490	110696604	0.584695	undirected
110720452	110704239	0.584691	undirected
110684228	110730541	0.584682	undirected
110720452	110735548	0.584672	undirected
110693525	110699715	0.584668	undirected
110705705	110717490	0.584653	undirected
110684228	110722059	0.584646	undirected
110717490	110686959	0.584645	undirected
110684228	110739705	0.584643	undirected
110717490	110730542	0.584641	undirected
110684228	110694096	0.584638	undirected
110717490	110732254	0.584636	undirected
110717490	110683508	0.584621	undirected
110720452	110725506	0.584612	undirected
110720452	novel.34776	0.584608	undirected
110717490	110689777	0.584601	undirected
110684228	110688719	0.584596	undirected
110717490	110682787	0.58459	undirected
110720452	110706614	0.584586	undirected
110684228	110722085	0.584575	undirected
110720452	110692958	0.584572	undirected
110717490	110722321	0.584568	undirected
110684228	novel.25012	0.584554	undirected
110684228	110721071	0.584553	undirected
110684228	110684219	0.584551	undirected
110721591	110733539	0.584544	undirected
110684228	110713052	0.584541	undirected
110684228	110731174	0.584538	undirected
110720452	110688483	0.584526	undirected
110717490	110685643	0.584519	undirected
110684228	110723040	0.584518	undirected
110684228	110730599	0.584516	undirected
110693768	110733726	0.584492	undirected
110683422	novel.41407	0.584492	undirected
110684228	novel.571	0.584485	undirected
110684228	110688154	0.584477	undirected
110717490	novel.2472	0.58447	undirected
110717490	110691253	0.58447	undirected
110684228	novel.10649	0.584466	undirected
110717490	novel.26410	0.58445	undirected
110720452	novel.7480	0.584438	undirected
110720452	110724749	0.584438	undirected
110720452	110699038	0.584424	undirected
110683422	110720870	0.584422	undirected
110682112	110733539	0.58442	undirected
110717490	110722645	0.584413	undirected
110717490	110702421	0.584409	undirected
110684228	110686750	0.584408	undirected
110684228	110731280	0.584405	undirected
110717490	novel.4617	0.584402	undirected
110717490	110699916	0.584385	undirected
110717552	110733539	0.584385	undirected
110717490	110687423	0.584378	undirected
110720452	110693956	0.584372	undirected
110717490	110700330	0.584369	undirected
110684228	110700327	0.58435	undirected
110714789	110688602	0.584333	undirected
110717490	110702477	0.584331	undirected
110733726	110695767	0.584324	undirected
110733726	110720639	0.584312	undirected
110683422	110720530	0.584297	undirected
110717490	110733517	0.584283	undirected
110717490	110726460	0.584266	undirected
110717490	110699237	0.584264	undirected
110733726	novel.30205	0.584258	undirected
110717490	novel.6471	0.584239	undirected
110720452	110715099	0.584209	undirected
110717490	110723180	0.584206	undirected
110720452	110737794	0.58419	undirected
110717552	110699715	0.584177	undirected
110717490	novel.36135	0.584165	undirected
110707773	110723180	0.584162	undirected
110717490	110712253	0.58416	undirected
110717490	110705939	0.584141	undirected
110720452	110730292	0.58414	undirected
110717490	110693142	0.584119	undirected
110684228	110732991	0.5841	undirected
110717490	novel.20098	0.584099	undirected
110720452	110735992	0.584094	undirected
110733726	novel.44128	0.584088	undirected
110697796	110729653	0.584087	undirected
110684228	novel.41096	0.584082	undirected
110684228	110707518	0.584081	undirected
110684228	110721963	0.584079	undirected
110717490	110693553	0.584071	undirected
novel.32806	110683379	0.584059	undirected
110717490	110729872	0.584057	undirected
110684228	110715286	0.584055	undirected
110717490	110734990	0.584053	undirected
110720452	110728782	0.584053	undirected
110714789	110731462	0.584051	undirected
110684228	110737411	0.584036	undirected
110720452	110716665	0.584031	undirected
110684228	110732734	0.584026	undirected
110684228	110712386	0.584021	undirected
110720452	110695150	0.583995	undirected
110730916	110686237	0.583979	undirected
110723416	110733539	0.583977	undirected
110717490	110688216	0.583956	undirected
110684228	110717392	0.583953	undirected
110717490	110728176	0.583952	undirected
110717490	110714957	0.583952	undirected
110684228	110729926	0.58394	undirected
110684228	110698525	0.58394	undirected
110684228	novel.32550	0.583936	undirected
110720452	110740036	0.583929	undirected
110688940	110723821	0.583911	undirected
110684228	110700420	0.583887	undirected
110684228	110707826	0.583875	undirected
110717490	110703936	0.583861	undirected
110717490	110716293	0.583852	undirected
110684228	novel.1998	0.583851	undirected
110684228	110730689	0.583846	undirected
110717490	110731660	0.583843	undirected
110717490	110731115	0.583842	undirected
110717490	110739233	0.583838	undirected
110733726	110698433	0.583817	undirected
110720452	110733668	0.583813	undirected
110717490	110712600	0.583813	undirected
110717490	novel.21192	0.583811	undirected
110684228	110733400	0.583805	undirected
110717490	110709661	0.583805	undirected
110717490	110733484	0.583803	undirected
110684228	110683381	0.583801	undirected
110717490	110699230	0.583801	undirected
110684228	110713352	0.5838	undirected
110717490	novel.21344	0.583798	undirected
110717490	110729727	0.583796	undirected
110717490	110738211	0.583795	undirected
110697796	110699015	0.583794	undirected
110683422	110710662	0.583792	undirected
110717490	novel.35916	0.583782	undirected
110684228	110697081	0.583775	undirected
110717490	novel.23575	0.583773	undirected
110720452	110685100	0.583771	undirected
110733726	110721338	0.583767	undirected
110684228	110705574	0.583754	undirected
110720452	110724531	0.583751	undirected
110717490	110731832	0.58375	undirected
110717490	110698132	0.583743	undirected
110717490	110688940	0.58374	undirected
110717490	110726484	0.583735	undirected
110684228	110730246	0.583733	undirected
110693768	110723180	0.583733	undirected
110717490	110705840	0.583729	undirected
110688940	110699715	0.583718	undirected
110717490	110715055	0.583711	undirected
110684228	110726513	0.583699	undirected
110684228	110718779	0.583696	undirected
110684228	110682493	0.583676	undirected
110717490	110705784	0.583674	undirected
110717490	novel.31446	0.583663	undirected
110717490	110739965	0.583646	undirected
110684228	110734310	0.583646	undirected
110720452	110697027	0.583629	undirected
110688940	novel.5892	0.583602	undirected
110717490	110699467	0.583601	undirected
110717490	110702468	0.583591	undirected
110714789	110733648	0.583577	undirected
110717490	110731986	0.583568	undirected
110707773	110693174	0.583547	undirected
110717490	110714444	0.583542	undirected
110714789	110718504	0.583534	undirected
110715949	110740036	0.583519	undirected
110684228	novel.2556	0.5835	undirected
110733726	110685944	0.583487	undirected
110684228	110728831	0.583483	undirected
110684228	110729403	0.583479	undirected
110697796	110699237	0.583476	undirected
110684228	110711809	0.583471	undirected
110684228	110723814	0.583453	undirected
110684228	110700251	0.583447	undirected
110715949	110711809	0.583441	undirected
110684228	110714547	0.583437	undirected
110684228	110727475	0.58343	undirected
110683422	110695767	0.583427	undirected
110717490	novel.31029	0.583419	undirected
110684228	110713990	0.583418	undirected
110720452	novel.26064	0.583417	undirected
110683422	110685298	0.583416	undirected
110717490	110713052	0.58341	undirected
110683422	110729652	0.583405	undirected
110717490	110687365	0.583392	undirected
110682112	110733406	0.583388	undirected
110720452	110718756	0.583385	undirected
110717490	novel.17009	0.583376	undirected
110717490	110715449	0.583376	undirected
110733726	novel.24830	0.583373	undirected
110717490	110683194	0.583344	undirected
110717490	110728249	0.583341	undirected
110721591	110685810	0.583339	undirected
110694451	110740036	0.583331	undirected
110717490	novel.26020	0.583324	undirected
110717490	110682533	0.58332	undirected
110717490	110688345	0.583314	undirected
110717490	110710709	0.583302	undirected
110717490	110724202	0.583301	undirected
110733726	110727738	0.583296	undirected
110720452	novel.23501	0.583291	undirected
110717490	110689156	0.583285	undirected
110717490	110722694	0.58328	undirected
110721591	110686620	0.583272	undirected
110717490	110685810	0.583269	undirected
110683422	110723942	0.583267	undirected
110684228	110708561	0.58326	undirected
110717490	novel.4252	0.583259	undirected
110717490	110688176	0.583257	undirected
110717490	110700304	0.583245	undirected
110684228	110720051	0.583243	undirected
110684228	110705784	0.583242	undirected
110684228	110732338	0.583241	undirected
110720452	novel.30205	0.58324	undirected
110717490	110734417	0.58323	undirected
110684228	novel.12466	0.583222	undirected
110684228	110700929	0.583217	undirected
110717490	110696845	0.583215	undirected
110717490	110694656	0.583208	undirected
110693525	110733406	0.583199	undirected
110693525	110740036	0.583194	undirected
110717490	110705056	0.583189	undirected
110684228	110729009	0.583189	undirected
110731545	110740036	0.583186	undirected
110717490	110712655	0.583171	undirected
110722584	110711809	0.583168	undirected
110721591	110693174	0.583168	undirected
110717490	110687078	0.583151	undirected
110682259	110717490	0.58315	undirected
110684228	110731269	0.583148	undirected
110684228	110687104	0.583139	undirected
110717490	110696386	0.583122	undirected
110717490	110713995	0.583114	undirected
110720452	110723297	0.583114	undirected
110682259	110711809	0.583111	undirected
110720452	110730815	0.583108	undirected
110684228	novel.15441	0.583107	undirected
110717490	110690908	0.583105	undirected
110684228	110729872	0.583104	undirected
110720452	110734349	0.583104	undirected
110720452	novel.24830	0.583104	undirected
110717490	110684228	0.583096	undirected
110683422	110695696	0.583091	undirected
110714789	110701204	0.583089	undirected
110717490	110705918	0.583085	undirected
110684228	110701308	0.583078	undirected
110717490	110717822	0.58307	undirected
110684228	110704935	0.583062	undirected
110684228	110718810	0.58306	undirected
110684228	110708500	0.583059	undirected
110684228	110695284	0.583052	undirected
110684228	novel.21344	0.583048	undirected
110693768	novel.38935	0.583045	undirected
110684228	110694399	0.583027	undirected
110717490	110722316	0.583016	undirected
novel.13395	110699015	0.583014	undirected
110684228	110690923	0.583013	undirected
110733726	110729652	0.583003	undirected
110684228	110705359	0.583003	undirected
110684228	110686448	0.582998	undirected
110694451	110723180	0.582992	undirected
110717490	novel.34776	0.582989	undirected
110684228	110697102	0.582977	undirected
110717490	110695150	0.582975	undirected
110684228	110704629	0.582972	undirected
110717490	110712049	0.58296	undirected
110684228	110698563	0.58296	undirected
110717490	110696491	0.582959	undirected
110720452	110720646	0.58295	undirected
110717490	novel.25186	0.582942	undirected
110693525	110683381	0.582941	undirected
110683422	novel.24847	0.582939	undirected
110717490	110693841	0.582939	undirected
110720452	novel.10605	0.582919	undirected
110717490	110735157	0.582913	undirected
110717490	110682905	0.582908	undirected
110715949	110736667	0.582898	undirected
110733726	110722566	0.582891	undirected
110700564	110733539	0.582858	undirected
110720452	110706788	0.582854	undirected
110733726	110699715	0.582848	undirected
110717490	110733559	0.582845	undirected
110717490	novel.23998	0.582844	undirected
110684228	110695105	0.58284	undirected
110720452	110702220	0.582834	undirected
110720452	novel.6127	0.582824	undirected
110684228	novel.3450	0.582821	undirected
110717490	110731269	0.582814	undirected
110683422	110692789	0.582812	undirected
110714789	110735992	0.58281	undirected
110717490	110700797	0.582808	undirected
110684228	110729653	0.582792	undirected
110684228	110698659	0.582784	undirected
110717490	novel.41126	0.582772	undirected
110684228	110738473	0.582769	undirected
110684228	novel.17920	0.582768	undirected
novel.13395	110733370	0.582768	undirected
110733726	110733539	0.582759	undirected
110717490	110708527	0.58275	undirected
110683422	novel.26064	0.582744	undirected
110684228	110720125	0.582737	undirected
110695925	110740036	0.582729	undirected
110684228	110739545	0.582728	undirected
110717490	110709659	0.582717	undirected
110682112	110686237	0.582712	undirected
110717490	110707865	0.582709	undirected
110684228	110725806	0.582708	undirected
110717490	110698773	0.582698	undirected
110684228	110689755	0.582696	undirected
110684228	110712836	0.582668	undirected
110717490	110724796	0.582656	undirected
110684228	110732254	0.582653	undirected
110720452	110727500	0.582646	undirected
110717490	110685788	0.58264	undirected
110715949	110684228	0.582633	undirected
110683422	110687303	0.582631	undirected
110684228	110709856	0.582621	undirected
110717490	110728608	0.582617	undirected
110720452	110706417	0.582611	undirected
110683422	110703664	0.582609	undirected
110717490	novel.11113	0.5826	undirected
110684228	110737029	0.582592	undirected
110717490	110684349	0.582588	undirected
110684228	110732308	0.582588	undirected
110717490	110693566	0.582585	undirected
110717490	110737908	0.582584	undirected
110705112	110706020	0.582583	undirected
110684228	novel.7490	0.582582	undirected
110714789	110718756	0.582577	undirected
110693525	110705546	0.582572	undirected
110684228	110700564	0.582562	undirected
110684228	110733539	0.582559	undirected
110717490	110693447	0.582558	undirected
110717490	110712386	0.582546	undirected
110717490	110700293	0.582534	undirected
110711758	110740036	0.582533	undirected
110684228	110712361	0.582532	undirected
110684228	110735721	0.582531	undirected
110717490	110708544	0.582529	undirected
110717490	110691030	0.582522	undirected
110684228	110690643	0.582521	undirected
110717490	novel.28244	0.582516	undirected
110682112	110723446	0.582516	undirected
110684228	110728030	0.58251	undirected
110684228	110682033	0.58248	undirected
110720452	110683402	0.58248	undirected
110684228	110697046	0.582477	undirected
110717490	110736259	0.582477	undirected
110693768	110714444	0.582474	undirected
110720452	110730808	0.582468	undirected
110720452	110707437	0.582458	undirected
110717490	novel.6091	0.582454	undirected
110684228	110687423	0.582447	undirected
110720452	110698525	0.582434	undirected
110720452	110699715	0.582434	undirected
110683422	110731536	0.582429	undirected
110733726	110697963	0.582427	undirected
110717490	110719969	0.582427	undirected
110717490	110731395	0.582427	undirected
110717490	110720051	0.582414	undirected
110693525	110724788	0.582405	undirected
novel.13395	110715365	0.582405	undirected
110720452	110727420	0.582403	undirected
110700564	110724788	0.582397	undirected
110717490	110703240	0.582388	undirected
110717490	110721924	0.582378	undirected
110717490	novel.4325	0.582374	undirected
110720452	110716505	0.582367	undirected
110684228	110729352	0.582357	undirected
110684228	110731460	0.582357	undirected
110697796	110690548	0.582351	undirected
110699058	110690725	0.582348	undirected
110717490	110725127	0.582347	undirected
110717490	110724773	0.582338	undirected
110720452	110722774	0.582336	undirected
110682080	110711809	0.582325	undirected
110717490	novel.42300	0.582324	undirected
110717490	110692678	0.582314	undirected
110684228	novel.3374	0.582308	undirected
110717490	110710541	0.582307	undirected
110717490	110688126	0.582304	undirected
110733726	110718756	0.582298	undirected
110717490	110708066	0.582297	undirected
110694451	110699015	0.582296	undirected
110731545	110711809	0.582289	undirected
110723416	110723446	0.582288	undirected
110684228	110712596	0.582286	undirected
110683422	110698433	0.582283	undirected
110717490	novel.4600	0.582282	undirected
110717490	110681836	0.582271	undirected
110717490	110704783	0.582268	undirected
110684228	110688940	0.582265	undirected
110683422	novel.2568	0.582265	undirected
110683422	110722691	0.582264	undirected
110684228	110685643	0.582264	undirected
110717490	110717410	0.582258	undirected
110720452	110739288	0.582254	undirected
110717490	110730580	0.582249	undirected
110717490	110682062	0.582247	undirected
110717490	novel.12584	0.582237	undirected
novel.13395	110736667	0.582203	undirected
110697796	110683381	0.582203	undirected
110730916	110723446	0.5822	undirected
110684228	110691475	0.582195	undirected
110684228	110682802	0.582179	undirected
110717490	110721592	0.582177	undirected
110683422	110718504	0.582173	undirected
110684228	110696674	0.582171	undirected
110684228	110722693	0.582162	undirected
110684228	110733370	0.582157	undirected
110717490	110687265	0.582157	undirected
110684228	110690548	0.582152	undirected
110684228	110723222	0.582152	undirected
110684228	110712132	0.582152	undirected
110720452	novel.24847	0.582143	undirected
110733726	novel.21224	0.582143	undirected
110684228	novel.24142	0.582138	undirected
110683422	110727420	0.582133	undirected
110705112	110740036	0.582133	undirected
110720452	novel.15738	0.58213	undirected
110720452	novel.42699	0.582127	undirected
110684228	110715365	0.582114	undirected
110717490	novel.19737	0.582111	undirected
110717490	110687381	0.582105	undirected
110684228	110695195	0.582102	undirected
110717490	110712608	0.58209	undirected
110684228	110736090	0.582084	undirected
110684228	110717681	0.582074	undirected
110733726	110735743	0.582047	undirected
110720452	novel.23448	0.582047	undirected
110717490	110730170	0.582042	undirected
110717490	110702668	0.582041	undirected
110695925	novel.5892	0.582041	undirected
110684228	novel.4671	0.582033	undirected
110717490	110688420	0.582029	undirected
110714789	110706020	0.582025	undirected
110717490	110691245	0.58202	undirected
110693768	110710541	0.582017	undirected
110717490	110731025	0.582014	undirected
110684228	110707720	0.582007	undirected
110684228	110728802	0.582005	undirected
110717490	novel.17904	0.582	undirected
110684228	110738939	0.581997	undirected
110717490	novel.21224	0.581997	undirected
110717490	110712132	0.581996	undirected
110733726	110687099	0.581976	undirected
110720452	110729364	0.581974	undirected
110684228	110696286	0.581963	undirected
110717490	110738121	0.581961	undirected
110717490	novel.11357	0.581945	undirected
110683422	110726050	0.581934	undirected
110723416	110740036	0.581929	undirected
110684228	novel.31000	0.581926	undirected
110684228	110687786	0.581915	undirected
110714789	110715492	0.581908	undirected
110684228	110736467	0.581896	undirected
110684228	110732302	0.581894	undirected
110717490	110730413	0.581891	undirected
110714789	110721338	0.581884	undirected
110717490	110711609	0.581883	undirected
110684228	110712642	0.581881	undirected
110717490	110706996	0.581872	undirected
110705112	110733539	0.581867	undirected
110733726	novel.15000	0.581866	undirected
110683422	110688602	0.581864	undirected
110717490	110682225	0.581862	undirected
110684228	110691877	0.581861	undirected
110717490	110683379	0.581853	undirected
110684228	110730175	0.581847	undirected
110720452	110736692	0.581845	undirected
110684228	110713995	0.581836	undirected
110733726	110714396	0.581833	undirected
110684228	110691253	0.581827	undirected
110717490	110718505	0.581822	undirected
110717490	110735661	0.581818	undirected
110717490	110699015	0.581808	undirected
110717490	110683523	0.581789	undirected
110684228	110682893	0.581784	undirected
110717490	110723992	0.581779	undirected
110717490	110700564	0.581776	undirected
110684228	110700334	0.581775	undirected
110684228	110730916	0.581768	undirected
110684228	110698810	0.581756	undirected
110684228	110699916	0.581756	undirected
110717490	110698001	0.581753	undirected
110683422	110731462	0.581753	undirected
110684228	novel.26410	0.581752	undirected
110720452	novel.3306	0.58175	undirected
110720452	110713439	0.581742	undirected
110684228	110707557	0.581742	undirected
novel.13395	110695195	0.581738	undirected
110684228	novel.31835	0.581737	undirected
110684228	110699485	0.581728	undirected
110684228	110736106	0.581726	undirected
110684228	110688070	0.581686	undirected
110731132	110711809	0.581678	undirected
110717490	110683403	0.581676	undirected
110717490	110686222	0.581675	undirected
110717490	110730936	0.581658	undirected
110693525	110712596	0.581654	undirected
110683422	novel.24952	0.581641	undirected
110684228	110702761	0.581639	undirected
110720452	110733919	0.581632	undirected
110684228	novel.26165	0.581631	undirected
110684228	110696751	0.581628	undirected
110693525	110723180	0.581625	undirected
110688940	110700304	0.581624	undirected
110684228	110715932	0.581596	undirected
110717490	110711126	0.581595	undirected
110683422	110724617	0.581595	undirected
110717490	110694687	0.581588	undirected
110721591	110735992	0.581586	undirected
110717490	110697162	0.581581	undirected
110717490	110706973	0.581578	undirected
110717490	110710368	0.581577	undirected
110717490	110733331	0.581574	undirected
110720452	110682674	0.581568	undirected
110717490	110708997	0.581568	undirected
110684228	110738405	0.581568	undirected
110684228	110697268	0.581556	undirected
110720452	novel.5922	0.581554	undirected
110733726	novel.24847	0.581552	undirected
110690646	110723446	0.581542	undirected
110717490	110739997	0.58154	undirected
110717490	110705731	0.581535	undirected
110684228	110702679	0.581535	undirected
novel.13394	110711809	0.581532	undirected
110717490	novel.35116	0.581528	undirected
110720452	110711809	0.581525	undirected
110717490	110710754	0.581515	undirected
110684228	110740074	0.581514	undirected
110714789	novel.28852	0.58151	undirected
110730916	110733539	0.581509	undirected
110717490	110736726	0.581505	undirected
110714789	novel.32757	0.581502	undirected
110720452	110724467	0.581496	undirected
110714789	110685033	0.581495	undirected
110684228	110688386	0.581486	undirected
110717490	110696112	0.581485	undirected
110732766	110723180	0.581484	undirected
110684228	110716843	0.581478	undirected
110695925	110700304	0.581464	undirected
110717490	110720950	0.581463	undirected
110720452	110725248	0.581461	undirected
110700564	110733537	0.581459	undirected
110717490	110725215	0.581457	undirected
110717490	110689325	0.581452	undirected
110720452	110699051	0.581451	undirected
110720452	novel.3407	0.581449	undirected
110717490	novel.38935	0.581437	undirected
110684228	110718470	0.581434	undirected
110707773	110685810	0.58143	undirected
110717490	110728071	0.581413	undirected
110684228	110738978	0.581408	undirected
110714789	110727420	0.581401	undirected
110733726	110696027	0.581393	undirected
110714789	110736758	0.581378	undirected
110720452	novel.44655	0.581374	undirected
110684228	novel.5892	0.581374	undirected
110720452	110700349	0.581372	undirected
110717490	110691801	0.581363	undirected
110684228	novel.13783	0.581348	undirected
110717490	110702116	0.581345	undirected
110684228	novel.12875	0.581334	undirected
110683422	110716470	0.581321	undirected
110699058	110693174	0.581321	undirected
110717490	110715704	0.58132	undirected
110717490	110738464	0.581318	undirected
110684228	110699891	0.581314	undirected
110717490	110713438	0.581314	undirected
110684228	110720463	0.581313	undirected
110714789	110715461	0.581293	undirected
110717490	110684060	0.581292	undirected
110684228	110710709	0.581286	undirected
110684228	110710280	0.581284	undirected
110717490	110683970	0.581281	undirected
110717490	110706614	0.581278	undirected
110682112	110705546	0.581273	undirected
110717490	110698601	0.58125	undirected
110717490	110726072	0.581247	undirected
110717490	110704302	0.581247	undirected
110720452	110705633	0.581242	undirected
110684228	110730891	0.581239	undirected
110717490	110728072	0.581236	undirected
110683422	110682674	0.581233	undirected
110720452	110708776	0.58123	undirected
110714789	110698391	0.58121	undirected
110684228	110723446	0.581208	undirected
110717490	110733342	0.581204	undirected
novel.32806	110729232	0.581194	undirected
110684228	novel.2353	0.581192	undirected
110684228	novel.39458	0.581188	undirected
110684228	110720300	0.581186	undirected
110717490	110720171	0.581182	undirected
110684228	110690672	0.581174	undirected
110717490	110685991	0.581168	undirected
110717490	110711809	0.581168	undirected
110720452	110711657	0.581166	undirected
110684228	110734459	0.581165	undirected
110683422	novel.43074	0.581164	undirected
110684228	110686191	0.58116	undirected
110684228	110692679	0.581155	undirected
110725841	110711809	0.581152	undirected
110717490	110682493	0.581146	undirected
110684228	110692669	0.581144	undirected
110720452	110709654	0.581126	undirected
110684228	110683998	0.581117	undirected
110684228	110717822	0.581112	undirected
110684228	110689685	0.581109	undirected
110714789	110727500	0.581097	undirected
110684228	110682533	0.581077	undirected
110693525	110737029	0.58107	undirected
110717490	novel.7476	0.581053	undirected
110720452	110699712	0.581047	undirected
110720452	110724534	0.581039	undirected
110717490	110729232	0.581038	undirected
110723416	110729232	0.581035	undirected
110717490	110733539	0.581027	undirected
110684228	110735692	0.581027	undirected
110720452	110687841	0.581018	undirected
110717490	110686725	0.581018	undirected
110684228	110700528	0.581011	undirected
110684228	110727916	0.580998	undirected
110683422	110698654	0.580998	undirected
110733726	110687389	0.580994	undirected
110707773	110699715	0.580994	undirected
110717490	110708425	0.580985	undirected
110733726	110735021	0.580977	undirected
110684228	110723031	0.580971	undirected
110720452	110702002	0.580966	undirected
110684228	110706557	0.580965	undirected
110717490	110682663	0.58096	undirected
110720452	novel.17997	0.580955	undirected
110717490	110694248	0.580953	undirected
110717490	110715751	0.58094	undirected
110683422	110723297	0.58094	undirected
110717490	110688719	0.580935	undirected
110717490	110722931	0.580935	undirected
110717490	110722717	0.580933	undirected
110682112	110699715	0.58093	undirected
novel.13395	110712596	0.580928	undirected
110720452	110739705	0.580925	undirected
110717490	110723255	0.580923	undirected
110684228	110710368	0.580916	undirected
110720452	110720764	0.580911	undirected
110731545	110699715	0.580907	undirected
110684228	110699237	0.580902	undirected
110714789	110720764	0.580902	undirected
110693525	110735692	0.5809	undirected
[truncated: 6,180 more rows]
